# Supplementary material for: Multiplexed and reproducible high content screening of live and fixed cells using Dye Drop
Source: Nat Commun. 2022 Nov 14;13:6918. doi: 10.1038/s41467-022-34536-7 (PMC9663587; doi:10.1038/s41467-022-34536-7)
Supplement: Supplementary file 3 — Supplementary Data 1 [file 41467_2022_34536_MOESM3_ESM.xlsx]

## Sheet: Supplementary Data 1
Supplementary Data 1: Estimated costs associated with common dose response assays performed by an experienced technician in Boston, MA in 2022.
Cost per plate (summary)
Assay	Reagents	Reagents + plates	Reagents + plates + labor
CTG	51.58	61.52	231.31
Hoechst/LDR	9.91	33.05	219.51
DD	5.19	28.32	214.78
Hoechst/LDR/EdU/IF	34.49	57.63	244.09
DDD	27.94	51.07	237.53
Cost for a 12 cell line, 30 drug screen (48 plates) (summary)
Assay	Reagents	Reagents + plates	Reagents + plates + labor
CTG	2475.6	2952.72	11102.7
Hoechst/LDR	475.84	1586.44	10536.4
DD	248.94	1359.54	10309.5
Hoechst/LDR/EdU/IF	1655.5	2766.1	11716.1
DDD	1340.95	2451.55	11401.5
Cost for a 12 cell line, 30 drug screen (48 plates) (detailed breakdown)
Personnel	Time	Rate	Notes		Total
Technician 50% time 2 weeks (cell culture)	40 h	$50/h	x 2 6 cell line batches		4000
Technician 100% time 3 days plating, treating, staining/fixing	24 h	$50/h	x 2 6 cell line batches		2400
Technician time for microscopy-based assays	8 h	$50/h	x 2 6 cell line batches		800
(1 extra day)
Consumables	Amount	Stock cost			Total cost
Growth media	500 ml/cell line	$25/bottle			300
Serum	50 ml/cell line	$900/500 ml			1000
Plasticware/consumables	1 sleeve of 10 cm plates/cell line	$350/case			350
Miscellaneous	tips, pipettes				100
CTG					8150
Microscopy assays					8950
Plates	Amount	Stock cost	Notes		Total cost
384w cell culture plates	48 total	$994/100	CTG		477
384w imaging plates	48 total	$3702/160	Microscopy		1111
Reagents	Components	Stock cost	Notes	Volume needed	Total cost
CTG
CellTiter-Glo (30 µl working volume)	CellTiter-Glo	$2063/500 ml	1:1	600 ml	2476
Conventional LIVE/DEAD assay
Stain (70 µl working volume)	Hoechst	$123/10 ml	1:10000	130 µl	1.6
	LDR	$356/500 µl	1:2000	650 µl	463
Fix	Formaldehyde	$176/L	0.04	65 ml	11
					475.84
Dye Drop
Stain	Hoechst	$123/10 ml	1:10000	30 µl	0.37
	LDR	$356/500 µl	1:2000	150 µl	107
	Optiprep	$305/250 ml	0.1	30 ml	37
Fix	Formaldehyde	$176/L	0.04	43 ml	8
	Optiprep	$305/250 ml	0.2	80 ml	98
					248.94
Conventional LIVE/DEAD + EdU + IF
Stain 1	EdU	$30/10 ml	10 µM	1.3 ml	3.9
	LDR	$356/500 µl	1:2000	650 µl	463
Fix	Formaldehyde	$176/L	0.04	65 ml	11
Permeabilize	Triton X100	$0.87/100 ml	0.001	6 ml	0.05
Stain 2	cy-3 azide	$140/ml	4 µM	600 µl	84
	CuSO4	$1/5 ml	2 mM	6 ml	1.2
	Ascorbic acid	$50/100 g	20 mg/ml	12 g	6
Block	Odyssey	$116/500 ml		760 ml	176.32
Stain 2	pH3 antibody	$408/100 µl	1:2000	200 µl	816
	Hoechst 33342	$123/10 ml	1:5000	80 µl	0.98
	Odyssey	$116/500 ml		300 ml	92.8
					1655.5
Deep Dye Drop
Stain 1	EdU	$30/10 ml	10 µM	300 µl	0.9
	LDR	$356/500 µl	1:2000	150 µl	107
	Optiprep	$305/250 ml	0.1	30 ml	37
Fix	Formaldehyde	$176/L	0.04	43 ml	8
	Optiprep	$305/250 ml	0.2	80 ml	98
Permeabilize	Triton X100	$0.87/100 ml	0.001	3 ml	0.03
	Optiprep	$305/250 ml	0.1	30 ml	37
Click labeling reaction	cy-3 azide	$140/ml	4 µM	400 µl	56
	CuSO4	$1/5 ml	2 mM	4 ml	0.8
	Ascorbic acid	$50/100 g	20 mg/ml	8 g	4
	Optiprep	$305/250 ml	0.2	80 ml	98
Block	Odyssey	$116/500 ml		760 ml	176.32
Immunofluorescence	pH3 antibody	$408/100 µl	1:2000	150 µl	612
	Hoechst 33342	$123/10 ml	1:5000	60 µl	0.74
	Odyssey	$116/500 ml		300 ml	69.6
	Optiprep	$305/250 ml	0.1	30 ml	37
					1340.95
