# Supplementary material for: Multiplexed and reproducible high content screening of live and fixed cells using Dye Drop
Source: Nat Commun. 2022 Nov 14;13:6918. doi: 10.1038/s41467-022-34536-7 (PMC9663587; doi:10.1038/s41467-022-34536-7)
Supplement: Supplementary file 4 — Supplementary Data 2 [file 41467_2022_34536_MOESM4_ESM.xlsx]

## Sheet: Supplementary Data 2
Supplementary Data 2: Number of expected and succesful replicates for each cell line drug combination
		Drug
		A-1210477	Abemaciclib/LY2835219	ABT-737	Alpelisib/BYL719	AZD1775	AZD2014	AZD5363	AZD6738	AZD7762	BJP-6-5-3	Bleomycin	BMS-265246	BSJ-01-175	BSJ-03-123	BSJ-03-124	Buparlisib/NVP-BKM120	BVD523	Cabozantinib	Cediranib/AZD2171	Ceritinib/LDK378	CFI-400945	Cisplatin	Dasatinib	Dinaciclib/SCH727965	Doxorubicin	E17	Etoposide	Everolimus	Flavopiridol	FMF-03-145-1	FMF-03-146-1	FMF-04-107-2	FMF-04-112-1	GSK2334470	INK128/MLN0128	Ipatasertib/GDC0068	LEE011/Ribociclib	Luminespib/NVP-AUY922	LY2606368	LY3023414	MFH-2-90	Neratinib/HKI272	Olaparib/AZD2281	Paclitaxel	Palbociclib/PD0332991	PF-4708671	Pictilisib/GDC0941	Pin1-3
	EXPECT	4	4	4	4	3	3	3	3	4	3	3	3	3	3	3	4	3	4	4	4	3	3	4	4	4	3	3	4	3	3	3	3	3	3	4	4	3	4	3	3	3	4	4	4	4	4	4	3
Cell line	184A1	2	4	4	2	3	2	3	3	2	2	nd	1	1	3	2	4	3	4	4	4	3	nd	4	4	4	3	nd	4	2	3	3	2	2	1	4	4	3	4	2	3	2	4	2	4	4	4	4	3
	AU565	4	4	4	4	3	3	3	3	4	3	nd	3	3	3	3	4	3	4	4	4	3	nd	4	4	4	3	nd	4	3	3	3	3	3	3	4	4	3	4	3	3	3	4	4	4	4	4	4	3
	BT20	4	4	4	4	3	3	3	3	4	3	3	3	3	3	3	4	3	4	4	4	3	3	4	4	4	3	3	4	3	3	3	3	3	3	4	4	3	4	3	3	3	4	4	4	4	4	4	3
	BT474	4	4	4	4	3	3	3	3	4	3	nd	3	3	3	3	4	3	4	4	4	3	nd	4	4	4	3	nd	4	3	3	3	3	3	3	4	4	3	4	3	3	3	4	4	4	4	4	4	3
	BT549	4	4	4	4	3	3	3	3	4	3	3	3	3	3	3	4	3	4	4	4	3	3	4	4	4	3	3	4	3	3	3	3	3	3	4	4	3	4	3	3	3	4	4	4	4	4	4	3
	CAL120	4	4	4	4	3	3	3	3	4	3	3	3	3	3	3	4	3	4	4	4	3	3	4	4	4	3	3	4	3	3	3	3	3	3	4	4	3	4	3	3	3	4	4	4	4	4	4	3
	CAL51	4	4	4	4	3	3	3	3	4	3	3	3	3	3	3	4	3	4	4	4	3	3	4	4	4	3	3	4	3	3	3	3	3	3	4	4	3	4	3	3	3	4	4	4	4	4	4	3
	CAL851	4	4	4	4	3	3	3	3	4	3	3	3	3	3	3	4	3	4	4	4	3	3	4	4	4	3	3	4	3	3	3	3	3	3	4	4	3	4	3	3	3	4	4	4	4	4	4	3
	CAMA1	4	4	4	4	3	3	3	3	4	3	3	3	3	3	3	4	3	4	4	4	3	3	4	4	4	3	3	4	3	3	3	3	3	3	4	4	3	4	3	3	3	4	4	4	4	4	4	3
	EFM19	3	3	3	3	3	3	3	3	3	3	nd	3	3	3	3	3	3	3	3	3	3	nd	3	3	3	3	nd	3	3	3	3	3	3	3	3	3	3	3	3	3	3	3	3	3	3	3	3	3
	EVSAT	3	4	2	3	3	3	3	3	3	2	nd	1	1	3	2	4	3	4	4	4	3	nd	4	4	2	3	nd	2	2	3	3	3	2	2	4	4	3	4	2	3	2	4	3	2	4	4	4	3
	HCC1143	4	4	4	4	3	3	3	3	4	3	3	3	3	3	3	4	3	4	4	4	3	3	4	4	4	3	3	4	3	3	3	3	3	3	4	4	3	4	3	3	3	4	4	4	4	4	4	3
	HCC1187	3	3	2	3	3	2	3	3	3	2	nd	2	2	3	3	3	3	3	3	3	3	nd	3	3	2	3	nd	2	2	3	3	2	3	1	3	3	3	3	2	3	2	3	3	2	3	3	3	3
	HCC1395	4	4	4	4	3	3	3	3	4	3	3	3	3	3	3	4	3	4	4	4	3	3	4	4	4	3	3	4	3	3	3	3	3	3	4	4	3	4	3	3	3	4	4	4	4	4	4	3
	HCC1419	4	4	4	4	3	3	3	3	4	3	3	3	3	3	3	4	3	4	4	4	3	3	4	4	4	3	3	4	3	3	3	3	3	3	4	4	3	4	3	3	3	4	4	4	4	4	4	3
	HCC1428	4	4	4	4	no growth	no growth	no growth	no growth	4	no growth	3	no growth	no growth	no growth	no growth	4	no growth	4	4	4	no growth	3	4	4	4	no growth	3	4	no growth	no growth	no growth	no growth	no growth	no growth	4	4	no growth	4	no growth	no growth	no growth	4	4	4	4	4	4	no growth
	HCC1500	4	4	4	4	no growth	no growth	no growth	no growth	4	no growth	3	no growth	no growth	no growth	no growth	4	no growth	4	4	4	no growth	3	4	4	4	no growth	3	4	no growth	no growth	no growth	no growth	no growth	no growth	4	4	no growth	4	no growth	no growth	no growth	4	4	4	4	4	4	no growth
	HCC1569	2	3	2	2	3	2	3	3	2	2	nd	2	2	3	3	3	3	3	3	3	3	nd	3	3	2	3	nd	2	2	3	3	2	3	1	3	3	3	3	2	3	2	3	2	2	3	3	3	3
	HCC1806	4	4	4	4	3	3	3	3	4	3	3	3	3	3	3	4	3	4	4	4	3	3	4	4	4	3	3	4	3	2	3	3	3	3	4	4	3	4	3	3	3	4	4	4	4	4	4	3
	HCC1937	8	8	8	8	3	3	3	3	8	3	6	3	3	3	3	8	3	8	8	8	3	6	8	8	8	3	6	8	3	3	3	3	3	3	8	8	3	8	3	3	3	8	8	8	8	8	8	3
	HCC1954	8	8	8	8	3	3	3	3	8	3	6	3	3	3	3	8	3	8	8	8	3	6	8	8	8	3	6	8	3	3	3	3	3	3	8	8	3	8	3	3	3	8	8	8	8	8	8	3
	HCC202	3	4	2	3	3	3	3	3	3	3	nd	3	3	3	3	4	3	4	4	4	3	nd	4	4	2	3	nd	2	3	3	3	3	3	3	4	4	3	4	3	3	3	4	3	2	4	4	4	3
	HCC38	4	4	4	4	3	3	3	3	4	3	3	3	3	3	3	4	3	4	4	4	3	3	4	4	4	3	3	4	3	3	3	3	3	3	4	4	3	4	3	3	2	4	4	4	4	4	4	3
	HCC70	4	4	4	4	3	3	3	3	4	3	3	3	3	3	3	4	3	4	4	4	3	3	4	4	4	3	3	4	3	3	3	3	3	3	4	4	3	4	3	3	3	4	4	4	4	4	4	3
	HS578T	4	4	4	4	3	3	3	3	4	3	3	3	3	3	3	4	3	4	4	4	3	3	4	4	4	3	3	4	3	3	3	3	3	3	4	4	3	4	2	3	3	4	4	4	4	4	4	3
	HTERT_HME1	4	4	4	4	3	3	3	3	4	3	3	3	3	3	3	4	3	4	4	4	3	3	4	4	4	3	3	4	3	3	3	3	3	3	4	4	3	4	3	3	3	4	4	4	4	4	4	3
	MCF10A	8	8	8	8	3	3	3	3	8	3	6	3	3	3	3	8	3	8	8	8	3	6	8	8	8	3	6	8	3	3	3	3	3	3	8	8	3	8	3	3	2	8	8	8	8	8	8	3
	MCF10A (GM)	nd	nd	nd	nd	3	3	3	3	nd	3	nd	3	3	3	3	nd	3	nd	nd	nd	3	nd	nd	nd	nd	3	nd	nd	3	3	3	3	3	3	nd	nd	3	nd	3	3	3	nd	nd	nd	nd	nd	nd	3
	MCF12A	4	4	4	4	3	3	3	3	4	3	nd	3	3	3	3	4	3	4	4	4	3	nd	4	4	4	3	nd	4	3	3	3	3	3	3	4	4	3	4	3	3	3	4	4	4	4	4	4	3
	MCF7	4	4	4	4	3	3	3	3	4	3	3	3	3	3	3	4	3	4	4	4	3	3	4	4	4	3	3	4	3	3	3	3	3	3	4	4	3	4	3	3	3	4	4	4	4	4	4	3
	MDAMB157	4	4	4	4	no growth	no growth	no growth	no growth	4	no growth	3	no growth	no growth	no growth	no growth	4	no growth	4	4	4	no growth	3	4	4	4	no growth	3	4	no growth	no growth	no growth	no growth	no growth	no growth	4	4	no growth	4	no growth	no growth	no growth	4	4	4	4	4	4	no growth
	MDAMB175VII	4	4	4	4	3	3	3	3	4	3	nd	3	3	3	3	4	3	4	4	4	3	nd	4	4	4	3	nd	4	3	3	3	3	3	3	4	4	3	4	3	3	3	4	4	4	4	4	4	3
	MDAMB231	4	4	4	4	3	3	3	3	4	3	3	3	3	3	3	4	3	4	4	4	3	3	4	4	4	3	3	4	3	3	3	3	3	3	4	4	3	4	3	3	3	4	4	4	4	4	4	3
	MDAMB330	4	4	4	4	3	3	3	3	4	3	nd	3	3	3	3	4	3	4	4	4	3	nd	4	4	4	3	nd	4	3	3	3	3	3	3	4	4	3	4	3	3	3	4	4	4	4	4	4	3
	MDAMB361	4	4	4	4	3	3	3	3	4	3	3	3	3	3	3	4	3	4	4	4	3	3	4	4	4	3	3	4	3	3	3	3	3	3	4	4	3	4	3	3	3	4	4	4	4	4	4	3
	MDAMB415	4	4	4	4	3	3	3	3	4	3	nd	3	3	3	3	4	3	4	4	4	3	nd	4	4	4	3	nd	4	3	3	3	3	3	3	4	4	3	4	3	3	3	4	4	4	4	4	4	3
	MDAMB436	4	4	4	4	3	3	3	3	4	3	3	3	3	3	3	4	3	4	4	4	3	3	4	4	4	3	3	4	3	3	3	3	3	3	4	4	3	4	3	3	3	4	4	4	4	4	4	3
	MDAMB453	4	4	4	4	3	3	3	3	4	3	3	3	3	3	3	4	3	4	4	4	3	3	4	4	4	3	3	4	3	3	3	3	3	3	4	4	3	4	3	3	3	4	4	4	4	4	4	3
	MDAMB468	3	3	3	3	3	3	3	3	3	3	3	3	3	3	3	3	3	3	3	3	3	3	3	3	3	3	3	3	3	3	3	3	3	3	3	3	3	3	3	3	3	3	3	3	3	3	3	3
	MGH312	4	4	4	4	3	3	2	3	4	3	nd	3	3	3	3	4	3	4	4	4	3	nd	4	4	4	3	nd	4	3	3	3	3	3	3	4	4	3	4	3	3	3	4	4	4	4	4	4	3
	PDX1206	no growth	no growth	no growth	no growth	3	3	3	3	no growth	3	no growth	3	3	3	3	no growth	3	no growth	no growth	no growth	3	no growth	no growth	no growth	no growth	3	no growth	no growth	3	3	3	3	3	3	no growth	no growth	3	no growth	3	3	3	no growth	no growth	no growth	no growth	no growth	no growth	3
	PDX1258	4	4	4	4	3	3	3	3	4	3	3	3	3	3	3	4	3	4	4	4	3	3	4	4	4	3	3	4	3	3	3	3	3	3	4	4	3	4	3	3	3	4	4	4	4	4	4	3
	PDX1328	10	10	10	10	6	6	6	6	10	6	3	6	6	6	6	10	6	10	10	10	6	3	10	10	10	6	3	10	6	6	6	6	6	6	10	10	6	10	6	6	6	10	10	10	10	10	10	6
	PDXHCI002	4	4	4	4	3	3	3	3	4	3	3	3	3	3	3	4	3	4	4	4	3	3	4	4	4	3	3	4	3	3	3	3	3	3	4	4	3	4	3	3	3	4	4	4	4	4	4	3
	SKBR3	4	4	4	4	3	3	3	3	4	3	3	3	3	3	3	4	3	4	4	4	3	3	4	4	4	3	3	4	3	3	3	3	3	3	4	4	3	4	3	3	2	4	4	4	4	4	4	3
	SUM1315	4	4	4	4	3	3	3	3	4	3	3	3	3	3	3	4	3	4	4	4	2	3	4	4	4	3	3	4	3	3	3	3	3	3	4	4	3	4	3	3	3	4	4	4	4	4	4	3
	SUM149	7	7	7	7	3	3	3	3	7	3	6	3	3	3	3	7	3	7	7	7	3	6	7	7	7	3	6	7	3	3	3	3	3	3	7	7	3	7	1	3	3	7	7	7	7	7	7	3
	SUM159	8	8	8	8	3	3	3	3	8	3	6	3	3	3	3	8	3	8	8	8	3	6	8	8	8	3	6	8	3	3	3	3	3	3	8	8	3	8	3	3	2	8	8	8	8	8	8	3
	SUM185PE	4	4	4	4	3	3	3	3	4	3	nd	3	3	3	3	4	3	4	4	4	3	nd	4	4	4	3	nd	4	3	3	3	3	3	3	4	4	3	4	3	3	3	4	4	4	4	4	4	3
	SUM190PT	2	4	2	2	3	2	3	3	2	2	nd	1	1	3	2	4	3	4	4	4	3	nd	3	4	2	3	nd	2	2	3	3	2	2	1	4	4	3	4	2	3	2	4	2	2	4	4	4	3
	SUM229PE	4	4	4	4	3	3	3	3	4	3	nd	3	3	3	3	4	3	4	4	4	3	nd	4	4	4	3	nd	4	3	3	3	3	3	3	4	4	3	4	3	3	3	4	4	4	4	4	4	3
	SUM44PE	2	4	2	2	3	2	3	3	2	2	nd	1	1	3	2	4	3	4	4	4	3	nd	4	4	2	3	nd	2	2	3	3	2	2	1	4	4	3	4	2	3	2	4	2	2	4	4	4	3
	SUM52PE	3	3	3	3	3	3	3	3	3	3	nd	3	3	3	3	3	3	3	3	3	3	nd	3	3	3	3	nd	3	3	3	3	3	3	3	3	3	3	3	3	3	3	3	3	3	3	3	3	3
	T47D	4	4	4	4	3	3	3	3	4	3	3	3	3	3	3	4	3	4	4	4	3	3	4	4	4	3	3	4	3	3	3	3	3	3	4	4	3	4	3	3	2	4	4	4	4	4	4	3
	UACC812	4	4	4	4	3	3	3	3	4	3	nd	3	3	3	3	4	3	4	4	4	3	nd	4	4	4	3	nd	4	3	3	3	3	3	3	4	4	3	4	3	3	3	4	4	4	4	4	4	3
	UACC893	4	4	4	4	3	3	3	3	4	3	nd	3	3	3	3	4	3	4	4	4	3	nd	4	4	4	3	nd	4	3	3	3	3	3	3	4	4	3	4	3	3	3	4	4	4	4	4	4	3
	ZR751	4	4	4	4	3	3	3	3	4	3	nd	3	3	3	3	4	3	4	4	4	3	nd	4	4	4	3	nd	4	3	3	3	3	3	3	4	4	3	4	3	3	3	4	4	4	4	4	4	3
	ZR7530	4	4	4	4	2	2	2	2	4	2	nd	2	2	2	2	4	2	4	4	4	2	nd	4	4	4	2	nd	4	2	2	2	2	2	2	4	4	2	4	2	2	2	4	4	4	4	4	4	2
	no growth: cells did not grow over the duration of the assay; GR values could not be calculated. nd: not done.
[truncated: 19 more columns]
