# Supplementary material for: Multiplexed and reproducible high content screening of live and fixed cells using Dye Drop
Source: Nat Commun. 2022 Nov 14;13:6918. doi: 10.1038/s41467-022-34536-7 (PMC9663587; doi:10.1038/s41467-022-34536-7)
Supplement: Supplementary file 5 — Supplementary Data 3 [file 41467_2022_34536_MOESM5_ESM.xlsx]

## Sheet: Supplementary Data 3
Supplementary Data 3: Gene Ontology Molecular Function terms enriched in in triple negative breast cancer cell lines with extended (>20 h) S-phases. Analysis performed with Enrichr (https://maayanlab.cloud/Enrichr/). P-value is from a one-sided Fisher exact test, and the adjusted P-value is corrected for multiple hypothesis testing with the Benjamin-Hochberg method.
Term	P-value	Adjusted P-value	Odds Ratio	Combined Score
Wnt-activated receptor activity (GO:0042813)	0.0002	0.007	133.5	1170.5
phosphotransferase activity, alcohol group as acceptor (GO:0016773)	0.004	0.044	23.7	131.3
sphingosine-1-phosphate receptor activity (GO:0038036)	0.006	0.044	208	1056.3
syndecan binding (GO:0045545)	0.006	0.044	208	1056.3
lipid kinase activity (GO:0001727)	0.006	0.044	208	1056.3
serine-type endopeptidase activity (GO:0004252)	0.008	0.044	16.8	81.9
kinase activity (GO:0016301)	0.009	0.044	15.7	74.7
protein phosphatase binding (GO:0019903)	0.01	0.044	14.3	65.3
serine-type peptidase activity (GO:0008236)	0.011	0.044	14	63.8
intramolecular transferase activity, phosphotransferases (GO:0016868)	0.011	0.044	104	467.2
bioactive lipid receptor activity (GO:0045125)	0.011	0.044	104	467.2
diacylglycerol kinase activity (GO:0004143)	0.014	0.049	83.2	357.1
kinase binding (GO:0019900)	0.019	0.064	5.8	23
antiporter activity (GO:0015297)	0.025	0.076	43.8	161.9
protein phosphatase 2A binding (GO:0051721)	0.03	0.085	36.1	127.2
acetyltransferase activity (GO:0016407)	0.039	0.099	26.8	86.8
chemoattractant activity (GO:0042056)	0.039	0.099	26.8	86.8
endopeptidase activity (GO:0004175)	0.058	0.136	5.5	15.5
cholesterol binding (GO:0015485)	0.061	0.136	16.9	47.5
calcium ion transmembrane transporter activity (GO:0015085)	0.067	0.136	15.4	41.6
secondary active transmembrane transporter activity (GO:0015291)	0.068	0.136	15.1	40.6
sterol binding (GO:0032934)	0.072	0.136	14.1	36.9
SH3 domain binding (GO:0017124)	0.075	0.136	13.6	35.3
PDZ domain binding (GO:0030165)	0.076	0.136	13.4	34.5
acyltransferase activity, transferring groups other than amino-acyl groups (GO:0016747)	0.091	0.156	11.1	26.5
calcium channel activity (GO:0005262)	0.1	0.165	10	23
cation channel activity (GO:0005261)	0.116	0.184	8.5	18.4
protein kinase binding (GO:0019901)	0.131	0.189	3.4	6.8
phosphatase binding (GO:0019902)	0.133	0.189	7.3	14.8
metal ion binding (GO:0046872)	0.136	0.189	3.3	6.6
protease binding (GO:0002020)	0.138	0.189	7.1	14
metallopeptidase activity (GO:0008237)	0.141	0.189	6.9	13.5
magnesium ion binding (GO:0000287)	0.167	0.218	5.7	10.2
protein heterodimerization activity (GO:0046982)	0.21	0.266	4.4	6.9
ubiquitin protein ligase binding (GO:0031625)	0.284	0.347	3.1	3.9
ATP binding (GO:0005524)	0.295	0.347	3	3.6
ubiquitin-like protein ligase binding (GO:0044389)	0.299	0.347	2.9	3.5
adenyl ribonucleotide binding (GO:0032559)	0.32	0.354	2.7	3.1
receptor ligand activity (GO:0048018)	0.321	0.354	2.7	3
calcium ion binding (GO:0005509)	0.355	0.382	2.4	2.4
purine ribonucleoside triphosphate binding (GO:0035639)	0.441	0.463	1.8	1.4
protein homodimerization activity (GO:0042803)	0.554	0.568	1.3	0.7
DNA binding (GO:0003677)	0.645	0.645	1	0.4
