# Supplementary material for: Multiplexed and reproducible high content screening of live and fixed cells using Dye Drop
Source: Nat Commun. 2022 Nov 14;13:6918. doi: 10.1038/s41467-022-34536-7 (PMC9663587; doi:10.1038/s41467-022-34536-7)
Supplement: Supplementary file 6 — Supplementary Data 4 [file 41467_2022_34536_MOESM6_ESM.xlsx]

## Sheet: Supplementary Data 4
Supplementary Data 4: Growth conditions and metadata for cell lines used in this study
Cell Line	Plating density	Growth media	Growth conditions	Source	Cat no	Date of validation (STR)	Subtype	Notes
184A1	1250	MEBM (CC-3150) + 1% FBS + 1% P/S	37˚C, 5% CO2	ATCC	CRL-8798	2020-07-31	NM, basal1
AU565	1250	RPMI-1640 + 10% FBS + 1% P/S	37˚C, 5% CO2	ATCC	CRL-2351	2020-07-31	HER2amp, luminal2	INPP4B-low3
BT20	1500	EMEM + 10% FBS + 1% P/S	37˚C, 5% CO2	ATCC	HTB-19	2015-05-29	TNBC, basal2	PIK3CA-kin4
BT474	1750	RPMI-1640 + 10% FBS + 1% P/S	37˚C, 5% CO2	ATCC	HTB-20	2020-07-31	HER2amp, luminal2
BT549	1000	RPMI-1640 + 10% FBS + 1% P/S, 1 ug/ml IN	37˚C, 5% CO2	ATCC	HTB-122	2016-05-11	TNBC, basal2	PTEN-low3, pRb-def5
CAL120	750	DMEM + 10% FBS + 1% P/S	37˚C, 5% CO2	DSMZ	ACC-459	2020-02-24	TNBC, basal6
CAL51	1000	DMEM + 20% FBS + 1% P/S	37˚C, 5% CO2	DSMZ	ACC-302	2018-08-17	TNBC, basal6	PIK3CA-hel4
CAL851	1500	DMEM + 10% FBS + 1% P/S	37˚C, 5% CO2	DSMZ	ACC-440	2020-07-31	TNBC, basal6	pRb-def5
CAMA1	1750	EMEM + 10% FBS + 1% P/S	37˚C, 5% CO2	ATCC	HTB-21	2020-07-31	HR+, luminal2
EFM19	1750	RPMI-1640 + 10% FBS + 1% P/S	37˚C, 5% CO2	DSMZ	ACC-231	2020-07-31	HR+, luminal6	PIK3CA-kin4
EVSAT	1000	EMEM + 10% FBS + 2 mM L-glutamine, 1% P/S	37˚C, 5% CO2	DSMZ	ACC-433	2020-02-24	HR+, luminal6
HCC1143	750	RPMI-1640 + 10% FBS + 1% P/S	37˚C, 5% CO2	ATCC	CRL-2321	2022-10-14	TNBC, basal2
HCC1187	2500	RPMI-1640 + 10% FBS + 1% P/S	37˚C, 5% CO2	ATCC	CRL-2322	2020-07-31	TNBC, basal2
HCC1395	1500	RPMI-1640 + 10% FBS + 1% P/S	37˚C, 5% CO2	ATCC	CRL-2324	2020-07-31	TNBC, basal	PTEN-low3
HCC1419	1000	RPMI-1640 + 10% FBS + 1% P/S	37˚C, 5% CO2	ATCC	CRL-2326	2016-05-11	HER2amp, luminal1
HCC1428	1000	RPMI-1640 + 10% FBS + 1% P/S	37˚C, 5% CO2	ATCC	CRL-2327	2020-07-31	HR+, luminal2
HCC1500	2000	RPMI-1640 + 10% FBS + 1% P/S	37˚C, 5% CO2	ATCC	CRL-2329	2020-07-31	HR+, luminal1
HCC1569	1750	RPMI-1640 + 10% FBS + 1% P/S	37˚C, 5% CO2	ATCC	CRL-2330	2020-07-31	HER2amp, basal2	PTEN-low3, pRb-def5
HCC1806	1000	RPMI-1640 + 10% FBS + 1% P/S	37˚C, 5% CO2	ATCC	CRL-2335	2015-05-29	TNBC, basal6	INPP4B-low3
HCC1937	1500	RPMI-1640 + 10% FBS + 1% P/S	37˚C, 5% CO2	ATCC	CRL-2336	2016-05-24	TNBC, basal2	PTEN-low3, pRb-def5
HCC1954	750	RPMI-1640 + 10% FBS + 1% P/S	37˚C, 5% CO2	ATCC	CRL-2338	2016-05-24	HER2amp, basal2	PIK3CA-kin4
HCC202	2250	RPMI-1640 + 10% FBS + 1% P/S	37˚C, 5% CO2	ATCC	CRL-2316	2020-07-31	HER2amp, luminal2	PIK3CA-hel4
HCC38	1000	RPMI-1640 + 10% FBS + 1% P/S	37˚C, 5% CO2	ATCC	CRL-2314	2020-02-24	TNBC, basal2	PTEN-low3
HCC70	2000	RPMI-1640 + 10% FBS + 1% P/S	37˚C, 5% CO2	ATCC	CRL-2315	2020-07-31	TNBC, basal2	PTEN-low3, pRb-def5
HS578T	500	DMEM + 10% FBS + 1% P/S	37˚C, 5% CO2	ATCC	HTB-126	2020-02-24	TNBC, basal2	INPP4B-low3
HTERTHME1	1000	MEMB + Lonza CC-3150 kit	37˚C, 5% CO2	ATCC	CRL-4010	2015-06-30	NM, basal1
MCF10A	1000	DMEM/F12 (1:1) + 5% HS + 1% P/S, 20 ng/ml EGF, 0.5 mg/ml HC, 10 µg/ml IN, 100 ng/ml CT	37˚C, 5% CO2	ATCC	CRL-10317	2016-03-31	NM, basal2
MCF12A	400	DMEM/F12 + 5% HS + 1% P/S, 20 ng/ml EGF, 0.5 mg/ml HC, 10 µg/ml IN, 100 ng/ml CT	37˚C, 5% CO2	ATCC	CRL-10782	2020-07-31	NM, basal2	INPP4B-low3
MCF7	2000	DMEM + 10% FBS + 1% P/S	37˚C, 5% CO2	ATCC	HTB-22	2015-06-30	HR+, luminal2	PIK3CA-hel4
MDAMB157	1000	L-15 + 10% FBS + 1% P/S	37˚C, 0% CO2	ATCC	HTB-24	2020-07-31	TNBC, basal2	INPP4B-low3
MDAMB175VII	2500	L-15 + 10% FBS + 2mM L-glutamine, 1% P/S	37˚C, 0% CO2	ATCC	HTB-25	2020-07-31	HR+, luminal2
MDAMB231	1000	DMEM + 10% FBS + 1% P/S	37˚C, 5% CO2	ATCC	HTB-26	2020-07-31	TNBC, basal2
MDAMB330	2500	L-15 + 20% FBS + 2mM L-glutamine,1% P/S + 30 ng/ ml EGF + 0.016 mg/ml IN + 2mM glutathione	37˚C, 0% CO2	ATCC	HTB-127	2020-09-02	HER2amp, luminal6
MDAMB361	1500	L-15 + 20% FBS + 1% P/S	37˚C, 0% CO2	ATCC	HTB-27	2020-07-31	HER2amp, luminal2	PIK3CA-hel4
MDAMB415	2500	L-15 + 15% FBS + 2mM L-glutamine,1% P/S, 10 µg/ml IN	37˚C, 0% CO2	ATCC	HTB-128	2020-02-24	HR+, luminal2
MDAMB436	1000	L-15 + 10% FBS + 1% P/S, 10 µg/ml IN	37˚C, 0% CO2	ATCC	HTB-130	2020-07-31	TNBC, basal2	PTEN-low3, pRb-def5
MDAMB453	1500	L-15 + 10% FBS + 1% P/S	37˚C, 0% CO2	ATCC	HTB-131	2016-05-24	TNBC/HER2amp, luminal2	PIK3CA-kin4
MDAMB468	1000	L-15 + 10% FBS + 1% P/S	37˚C, 0% CO2	ATCC	HTB-132	2016-05-11	TNBC, basal2	PIK3CA-hel4, pRb-def5
MGH312	2000	RPMI + 10% FBS + 1% P/S	37˚C, 5% CO2	MGH	N/A	2018-05-09	HR+, luminal5	pRb-def5
PDX1206	2000	DMEM/F12 (3:1) + 7.5% FBS + 1% P/S, 0.125 ng/ml EGF, 25 ng/ml HC, 5 µg/ml IN, 8.6 ng/ml CT, 5 uM Y-27632	37˚C, 5% CO2	Generated as part of this study	N/A	2019-12-10	TNBC, basal
PDX1258	1500	DMEM/F12 (3:1) + 7.5% FBS + 1% P/S, 0.125 ng/ml EGF, 25 ng/ml HC, 5 µg/ml IN, 8.6 ng/ml CT, 5 uM Y-27632	37˚C, 5% CO2	Joan Brugge	N/A	2019-12-10	TNBC, basal	pRb-def5
PDX1328	1500	DMEM/F12 (3:1) + 7.5% FBS + 1% P/S, 0.125 ng/ml EGF, 25 ng/ml HC, 5 µg/ml IN, 8.6 ng/ml CT, 5 uM Y-27632	37˚C, 5% CO2	Generated as part of this study	N/A	2019-12-10	TNBC, basal
PDXHCI002	1500	DMEM/F12 (3:1) + 7.5% FBS + 1% P/S, 0.125 ng/ml EGF, 25 ng/ml HC, 5 µg/ml IN, 8.6 ng/ml CT, 5 uM Y-27632	37˚C, 5% CO2	Joan Brugge	N/A	2020-07-31	TNBC, basal7
SKBR3	1500	McCoy's + 10% FBS + 1% P/S	37˚C, 5% CO2	ATCC	HTB-30	2020-02-24	HER2amp, luminal2	INPP4B-low3
SUM1315	1000	F-12 + 5% FBS + 1% P/S, 10 ng/ml EGF, 5 µg/ml IN, 10 mM HEPES	37˚C, 5% CO2	Asterand	SUM-1315MO2	2016-05-24	TNBC, basal2	INPP4B-low3
SUM149	1000	F-12 + 5% FBS + 1% P/S, 1 µg/ml HC, 5 µg/ml IN, 10 mM HEPES	37˚C, 5% CO2	Asterand	SUM-149PT	2016-05-24	TNBC, basal2	PTEN-low3
SUM159	1000	F-12 + 5% FBS + 1% P/S, 1 µg/ml HC, 5 µg/ml IN, 10 mM HEPES	37˚C, 5% CO2	Asterand	SUM-159PT	2016-05-24	TNBC, basal2	PIK3CA-kin8
SUM185PE	2500	Ham's F12 + 5% FBS + 1% P/S + 5 µg/ml BI + 1 µg/ml HC + 10 mM HEPES	37˚C, 5% CO2	Asterand	SUM-185PE	2020-09-02	TNBC, luminal2	PIK3CA-kin8
SUM190PT	2000	Ham's F12 + 1% FBS + 1% P/S, 5 µg/ml BI, 1 µg/ml HC, 10 mM Hepes, 5 mM ethanolamine, 5 µg/ml transferrin, 10 nM triiodo thyronine, 50 nM sodium selenite, 1 g/l BSA	37˚C, 5% CO2	Asterand	SUM-190PT	2020-07-31	HER2amp, basal2	PIK3CA-kin8
SUM229PE	1000	Ham's F12 + 5% FBS + 1% P/S + 5 µg/ml BI + 1 µg/ml HC + 10 mM HEPES	37˚C, 5% CO2	Asterand	SUM-229PE	2020-09-02	TNBC, basal6
SUM44PE	1750	Ham's F12 + 1% FBS + 1% P/S, 5 µg/ml BI, 1 µg/ml HC, 10 mM HEPES, 5 mM ethanolamine, 5 µg/ml transferrin, 10 nM triiodo thyronine, 50 nM sodium selenite, 1 g/l BSA	37˚C, 5% CO2	Asterand	SUM-44PE	2020-07-31	HR+, luminal2
SUM52PE	1500	Ham's F12 + 5% FBS + 1% P/S + 5 µg/ml BI + 1 µg/ml HC + 10 mM HEPES	37˚C, 5% CO2	Asterand	SUM-52PE	2020-09-02	HR+, luminal2	INPP4B-low3
T47D	1000	RPMI-1640 + 10% FBS + 1% P/S, 1 µg/ml IN	37˚C, 5% CO2	ATCC	HTB-133	2016-05-11	HR+, luminal2	PIK3CA-kin4
UACC812	2500	L-15 + 20% FBS + 2mM L-glutamine, 1% P/S, 20 ng/ml EGF	37˚C, 0% CO2	ATCC	CRL-1897	2020-07-31	HER2amp, luminal2
UACC893	2500	L-15 + 10% FBS + 1% P/S	37˚C, 0% CO2	ATCC	CRL-1902	2020-07-31	HER2amp, luminal6	PIK3CA-kin4
ZR-75-1	1500	RPMI-1640 + 10% FBS + 1% P/S	37˚C, 5% CO2	ATCC	CRL-1500	2020-07-31	HR+, luminal2	PTEN-low3
ZR-75-30	1750	RPMI-1640 + 10% FBS + 1% P/S	37˚C, 5% CO2	ATCC	CRL-1504	2020-07-31	HER2amp, luminal2
BI: Bovine insulin, CT: Cholera toxin, EGF: Epidermal growth factor, FBS: Fetal bovine serum, HC: Hydrocortisone, HS: Horse serum, IN: Insulin, P/S: Penicillin/Streptomycin, pRb-def: pRb deficient, PIK3CA-hel: PIK3CA helical domain mutation, PIK3CA-kin: PIK3CA kinase domain mutation. Note: in cases when multiple PI3K pathway activation changes were present in a cell line, we prioritized PIK3CA mu…
