# Supplementary material for: Multiplexed and reproducible high content screening of live and fixed cells using Dye Drop
Source: Nat Commun. 2022 Nov 14;13:6918. doi: 10.1038/s41467-022-34536-7 (PMC9663587; doi:10.1038/s41467-022-34536-7)
Supplement: Supplementary file 7 — Supplementary Data 5 [file 41467_2022_34536_MOESM7_ESM.xlsx]

## Sheet: Supplementary Data 5
Supplementary Data 5: Nominal targets and pathways inhibited by drugs used in this study
Agent	Synonyms	Nominal target	Nominal pathway	HMSLID
A-1210477		Mcl-1	Bcl2 family	10478-102
Abemaciclib	LY2835219, Verzenio	CDK4/6	CDK - cell cycle	10390-103
ABT-737		Bcl2/XL	Bcl2 family	10179-101
Alpelisib	BYL719, Piqray	PI3Ka	PI3K/AKT/mTOR	10233-101
Alvocidib	Flavopiridol, L86-8275, HMR-1275	pan-CDK	CDK	10011-101
Adavosertib	AZD1775, MK1775	WEE1	Cell cycle	10152-101
Vistusertib	AZD2014	mTor	PI3K/AKT/mTOR	10437-101
Capivasertib	AZD5363	Akt	PI3K/AKT/mTOR	10370-101
Ceralasertib	AZD6738	ATR	DNA damage	10677-101
AZD7762	AZD7762	CHK1/2	Cell cycle	10006-101
BJP-6-5-3		Pin 1	Other	N/A
Bleomycin		Radiomimetic	DNA damage	10482-114
BMS-265246		CDK1/2	CDK - cell cycle	10680-101
BSJ-01-175		CDK12/13	CDK	N/A
BSJ-03-123		CDK6	CDK - cell cycle	N/A
BSJ-03-124		CDK4/6 degron	CDK - cell cycle	N/A
Buparlisib	BKM120	pan PI3K	PI3K/AKT/mTOR	10147-101
Ulixertinib	BVD523, VRT752271	ERK1/2	MAPK/ERK	10665-101
Cabozantinib	BMS-907351, XL184, Cabometyx, Cometriq	VEGFR2/MET	RTK	10194-106
Cediranib	AZD2171	VEGFR/cKIT	RTK	10444-101
Ceritinib	LDK378, Zykadia	ALK	RTK	10394-101
CFI-400945		PLK4	Cell cycle	N/A
Cisplatin	CDDP, cis-Diaminodichloroplatinum	DNA	DNA damage	10245-999
Dasatinib	BMS-354825, Sprycel	BCR/ABL	MAPK/ERK	10020-999
Dinaciclib	SCH727965	pan CDK	CDK	10287-101
Doxorubicin	Hydroxydaunorubicin	DNA	DNA damage	10248-102
E17		CDK12/13	CDK	N/A
Etoposide	VP-16, VP-16-213, Etopophos, Toposar	Topoisomerase II	DNA damage	10250-101
Everolimus	RAD001, SDZ-RAD, Zortress, Afinitor Disperz, Afinitor	mTOR1	PI3K/AKT/mTOR	10235-101
FMF-03-145-1		pan-Aurora	Cell cycle	N/A
FMF-03-146-1		DCLK1/2	Other	N/A
FMF-04-107-2		CDK14	CDK	N/A
FMF-04-112-1		DCLK1/2	Other	N/A
GSK2334470		PDK1	PI3K/AKT/mTOR	10221-101
Sapanisertib	INK128, MLN0128, TAK228	mTORC1/2	PI3K/AKT/mTOR	10205-101
Ipatasertib	GDC0068, RG7440	AKT	PI3K/AKT/mTOR	10338-101
Luminespib	AUY922, VER-52296	HSP90	Other	10161-101
Prexasertib	LY2606368	Chk1	Cell cycle	N/A
Samotolisib	LY3023414	PI3K/mTor/DNA-PK	PI3K/AKT/mTOR	10676-101
MFH-2-90		CDK12/13	CDK	N/A
Neratinib	HKI272, Nerlynx	EGFR/HER2	RTK	10018-999
Olaparib	AZD2281, KU0059436, Lynparza	PARP	DNA damage	10144-101
Paclitaxel	Taxol, Abraxane	Tubulin	Chemotherapy	10102-999
Palbociclib	PD0332991, Ibrance	CDK4/6	CDK - cell cycle	10071-102
PF-4708671		p70S6K	PI3K/AKT/mTOR	10404-101
Pictilisib	GDC0941	pan PI3K	PI3K/AKT/mTOR	10047-101
Pin1-3		Pin 1	Other	N/A
R0-3306		CDK1	CDK - cell cycle	10104-101
Ribociclib	LEE011, Kisqali	CDK4/6	CDK - cell cycle	10395-101
Rucaparib	AG014699, PF-01367338, Rubraca	PARP	DNA damage	10304-105
Saracatinib	AZD0530	SRC	MAPK/ERK	10032-101
Senexin b		CDK8/19	CDK	10679-101
SHP099		SHP2	MAPK/ERK	10664-102
Taselisib	GDC0032, RG-7604	PI3Ka, g, d	PI3K/AKT/mTOR	10445-101
TGX221		PI3Kb	PI3K/AKT/mTOR	10171-101
THZ-P1-2		PIP4K	PI3K/AKT/mTOR	N/A
THZ-P1-2R		PIP4K	PI3K/AKT/mTOR	N/A
THZ1		CDK7/12/13	CDK	10429-101
THZ531		CDK12/13	CDK	11996-999
Tivantinib	ARQ197	MET	RTK	10131-101
Topotecan	SKF104864A, NSC609669, Hycamtin, Potactasol	Topoisomerase I	DNA damage	10278-102
Torin 2		mTOR/PIKKs	PI3K/AKT/mTOR	N/A
Trametinib	GSK1120212, JTP-74057, Mekinist	MEK	MAPK/ERK	10142-101
Volasertib	BI6727	PLK	Cell cycle	10387-101
Vorinostat	SAHA, Zolinza	HDAC	Other	10282-101
YKL-5-124		CDK7	CDK	N/A
ZZ1-33B		CDK9 degron	CDK	N/A
