# Supplementary material for: Multiplexed and reproducible high content screening of live and fixed cells using Dye Drop
Source: Nat Commun. 2022 Nov 14;13:6918. doi: 10.1038/s41467-022-34536-7 (PMC9663587; doi:10.1038/s41467-022-34536-7)
Supplement: Supplementary file 8 — Source Data Figure 1 [file 41467_2022_34536_MOESM8_ESM.xlsx]

## Sheet: Fig 1a
Assay	Barcode	CellLine	Cellcount	DeadCount	DesignNumber	ImageType	NucleiCount	Time	TreatmentFile	Untrt	Well	comment	DrugName	HMSLid	Conc	pert_type	Ctrlcount	Ctrl_DeadCount	Ctrl_NucleiCount	RelCellCnt
Fixed OptiPrep	MN20161020_Y03	MCF10A-H2B-mCherry	793	491	1	Fixed	1284	24	Optiprep_20161004.mat	0	C03	cytotoxic drugs	Dinaciclib	HMSL10287	3.16228	trt_cp	3538.17	266.333	3806.92	0.224127
Fixed OptiPrep	MN20161020_Y03	MCF10A-H2B-mCherry	2492	357	1	Fixed	2849	24	Optiprep_20161004.mat	0	C05	cytotoxic drugs	Staurosporine	MRC100	0.00333333	trt_cp	3538.17	266.333	3806.92	0.70432
Fixed OptiPrep	MN20161020_Y03	MCF10A-H2B-mCherry	954	531	1	Fixed	1485	24	Optiprep_20161004.mat	0	C06	cytotoxic drugs	Vincristin	null	0.00333333	trt_cp	3538.17	266.333	3806.92	0.269631
Fixed OptiPrep	MN20161020_Y03	MCF10A-H2B-mCherry	1622	750	1	Fixed	2372	24	Optiprep_20161004.mat	0	C07	cytotoxic drugs	Staurosporine	MRC100	0.0316228	trt_cp	3538.17	266.333	3806.92	0.45843
Fixed OptiPrep	MN20161020_Y03	MCF10A-H2B-mCherry	660	556	1	Fixed	1216	24	Optiprep_20161004.mat	0	C08	cytotoxic drugs	Dinaciclib	HMSL10287	0.316228	trt_cp	3538.17	266.333	3806.92	0.186537
Fixed OptiPrep	MN20161020_Y03	MCF10A-H2B-mCherry	3370	274	1	Fixed	3644	24	Optiprep_20161004.mat	0	C09	cytotoxic drugs	-	-	0	ctl_vehicle	3538.17	266.333	3806.92	0.952471
Fixed OptiPrep	MN20161020_Y03	MCF10A-H2B-mCherry	3365	320	1	Fixed	3685	24	Optiprep_20161004.mat	0	C10	cytotoxic drugs	Dinaciclib	HMSL10287	0.000433333	trt_cp	3538.17	266.333	3806.92	0.951058
Fixed OptiPrep	MN20161020_Y03	MCF10A-H2B-mCherry	2943	382	1	Fixed	3325	24	Optiprep_20161004.mat	0	C12	cytotoxic drugs	Staurosporine	MRC100	0.00133333	trt_cp	3538.17	266.333	3806.92	0.831787
Fixed OptiPrep	MN20161020_Y03	MCF10A-H2B-mCherry	112	831	1	Fixed	943	24	Optiprep_20161004.mat	0	C13	cytotoxic drugs	Staurosporine	MRC100	1	trt_cp	3538.17	266.333	3806.92	0.0316548
Fixed OptiPrep	MN20161020_Y03	MCF10A-H2B-mCherry	741	472	1	Fixed	1213	24	Optiprep_20161004.mat	0	C15	cytotoxic drugs	Dinaciclib	HMSL10287	1	trt_cp	3538.17	266.333	3806.92	0.20943
Fixed OptiPrep	MN20161020_Y03	MCF10A-H2B-mCherry	822	564	1	Fixed	1386	24	Optiprep_20161004.mat	0	C16	cytotoxic drugs	Paclitaxel	HMSL10102	0.1	trt_cp	3538.17	266.333	3806.92	0.232324
Fixed OptiPrep	MN20161020_Y03	MCF10A-H2B-mCherry	3279	295	1	Fixed	3574	24	Optiprep_20161004.mat	0	C17	cytotoxic drugs	Staurosporine	MRC100	0.000433333	trt_cp	3538.17	266.333	3806.92	0.926751
Fixed OptiPrep	MN20161020_Y03	MCF10A-H2B-mCherry	194	816	1	Fixed	1010	24	Optiprep_20161004.mat	0	C19	cytotoxic drugs	Staurosporine	MRC100	0.316228	trt_cp	3538.17	266.333	3806.92	0.0548307
Fixed OptiPrep	MN20161020_Y03	MCF10A-H2B-mCherry	3358	336	1	Fixed	3694	24	Optiprep_20161004.mat	0	C20	cytotoxic drugs	-	-	0	ctl_vehicle	3538.17	266.333	3806.92	0.949079
Fixed OptiPrep	MN20161020_Y03	MCF10A-H2B-mCherry	1011	518	1	Fixed	1529	24	Optiprep_20161004.mat	0	C21	cytotoxic drugs	Paclitaxel	HMSL10102	0.0316228	trt_cp	3538.17	266.333	3806.92	0.285741
Fixed OptiPrep	MN20161020_Y03	MCF10A-H2B-mCherry	815	638	1	Fixed	1453	24	Optiprep_20161004.mat	0	C22	cytotoxic drugs	Paclitaxel	HMSL10102	0.316228	trt_cp	3538.17	266.333	3806.92	0.230345
Fixed OptiPrep	MN20161020_Y03	MCF10A-H2B-mCherry	83	863	1	Fixed	946	24	Optiprep_20161004.mat	0	D03	cytotoxic drugs	Staurosporine	MRC100	3.16228	trt_cp	3538.17	266.333	3806.92	0.0234585
Fixed OptiPrep	MN20161020_Y03	MCF10A-H2B-mCherry	2815	227	1	Fixed	3042	24	Optiprep_20161004.mat	0	D05	cytotoxic drugs	Staurosporine	MRC100	0.00133333	trt_cp	3538.17	266.333	3806.92	0.79561
Fixed OptiPrep	MN20161020_Y03	MCF10A-H2B-mCherry	2294	485	1	Fixed	2779	24	Optiprep_20161004.mat	0	D07	cytotoxic drugs	Paclitaxel	HMSL10102	0.01	trt_cp	3538.17	266.333	3806.92	0.648358
Fixed OptiPrep	MN20161020_Y03	MCF10A-H2B-mCherry	3350	301	1	Fixed	3651	24	Optiprep_20161004.mat	0	D09	cytotoxic drugs	-	-	0	ctl_vehicle	3538.17	266.333	3806.92	0.946818
Fixed OptiPrep	MN20161020_Y03	MCF10A-H2B-mCherry	3004	280	1	Fixed	3284	24	Optiprep_20161004.mat	0	D11	cytotoxic drugs	Paclitaxel	HMSL10102	0.00333333	trt_cp	3538.17	266.333	3806.92	0.849027
Fixed OptiPrep	MN20161020_Y03	MCF10A-H2B-mCherry	3078	304	1	Fixed	3382	24	Optiprep_20161004.mat	0	D13	cytotoxic drugs	Vincristin	null	0.000433333	trt_cp	3538.17	266.333	3806.92	0.869942
Fixed OptiPrep	MN20161020_Y03	MCF10A-H2B-mCherry	864	514	1	Fixed	1378	24	Optiprep_20161004.mat	0	D14	cytotoxic drugs	Vincristin	null	0.00333333	trt_cp	3538.17	266.333	3806.92	0.244194
Fixed OptiPrep	MN20161020_Y03	MCF10A-H2B-mCherry	796	459	1	Fixed	1255	24	Optiprep_20161004.mat	0	D15	cytotoxic drugs	Dinaciclib	HMSL10287	1	trt_cp	3538.17	266.333	3806.92	0.224975
Fixed OptiPrep	MN20161020_Y03	MCF10A-H2B-mCherry	1612	352	1	Fixed	1964	24	Optiprep_20161004.mat	0	D16	cytotoxic drugs	Dinaciclib	HMSL10287	0.0316228	trt_cp	3538.17	266.333	3806.92	0.455603
Fixed OptiPrep	MN20161020_Y03	MCF10A-H2B-mCherry	3428	308	1	Fixed	3736	24	Optiprep_20161004.mat	0	D17	cytotoxic drugs	Dinaciclib	HMSL10287	0.000433333	trt_cp	3538.17	266.333	3806.92	0.968863
Fixed OptiPrep	MN20161020_Y03	MCF10A-H2B-mCherry	771	630	1	Fixed	1401	24	Optiprep_20161004.mat	0	D18	cytotoxic drugs	Staurosporine	MRC100	0.1	trt_cp	3538.17	266.333	3806.92	0.217909
Fixed OptiPrep	MN20161020_Y03	MCF10A-H2B-mCherry	821	606	1	Fixed	1427	24	Optiprep_20161004.mat	0	D19	cytotoxic drugs	Paclitaxel	HMSL10102	0.1	trt_cp	3538.17	266.333	3806.92	0.232041
Fixed OptiPrep	MN20161020_Y03	MCF10A-H2B-mCherry	817	705	1	Fixed	1522	24	Optiprep_20161004.mat	0	D20	cytotoxic drugs	Staurosporine	MRC100	0.1	trt_cp	3538.17	266.333	3806.92	0.230911
Fixed OptiPrep	MN20161020_Y03	MCF10A-H2B-mCherry	623	569	1	Fixed	1192	24	Optiprep_20161004.mat	0	D21	cytotoxic drugs	Vincristin	null	1	trt_cp	3538.17	266.333	3806.92	0.17608
Fixed OptiPrep	MN20161020_Y03	MCF10A-H2B-mCherry	3328	267	1	Fixed	3595	24	Optiprep_20161004.mat	0	D22	cytotoxic drugs	Dinaciclib	HMSL10287	0.00333333	trt_cp	3538.17	266.333	3806.92	0.9406
Fixed OptiPrep	MN20161020_Y03	MCF10A-H2B-mCherry	1487	392	1	Fixed	1879	24	Optiprep_20161004.mat	0	E03	cytotoxic drugs	Dinaciclib	HMSL10287	0.0316228	trt_cp	3538.17	266.333	3806.92	0.420274
Fixed OptiPrep	MN20161020_Y03	MCF10A-H2B-mCherry	3043	270	1	Fixed	3313	24	Optiprep_20161004.mat	0	E04	cytotoxic drugs	Vincristin	null	0.000433333	trt_cp	3538.17	266.333	3806.92	0.86005
Fixed OptiPrep	MN20161020_Y03	MCF10A-H2B-mCherry	827	553	1	Fixed	1380	24	Optiprep_20161004.mat	0	E06	cytotoxic drugs	Paclitaxel	HMSL10102	3.16228	trt_cp	3538.17	266.333	3806.92	0.233737
Fixed OptiPrep	MN20161020_Y03	MCF10A-H2B-mCherry	717	579	1	Fixed	1296	24	Optiprep_20161004.mat	0	E08	cytotoxic drugs	Dinaciclib	HMSL10287	0.1	trt_cp	3538.17	266.333	3806.92	0.202647
Fixed OptiPrep	MN20161020_Y03	MCF10A-H2B-mCherry	3477	258	1	Fixed	3735	24	Optiprep_20161004.mat	0	E10	cytotoxic drugs	Paclitaxel	HMSL10102	0.000433333	trt_cp	3538.17	266.333	3806.92	0.982712
Fixed OptiPrep	MN20161020_Y03	MCF10A-H2B-mCherry	990	478	1	Fixed	1468	24	Optiprep_20161004.mat	0	E11	cytotoxic drugs	Vincristin	null	0.00333333	trt_cp	3538.17	266.333	3806.92	0.279806
Fixed OptiPrep	MN20161020_Y03	MCF10A-H2B-mCherry	1629	461	1	Fixed	2090	24	Optiprep_20161004.mat	0	E14	cytotoxic drugs	Vincristin	null	0.00133333	trt_cp	3538.17	266.333	3806.92	0.460408
Fixed OptiPrep	MN20161020_Y03	MCF10A-H2B-mCherry	2338	689	1	Fixed	3027	24	Optiprep_20161004.mat	0	E16	cytotoxic drugs	Staurosporine	MRC100	0.01	trt_cp	3538.17	266.333	3806.92	0.660794
Fixed OptiPrep	MN20161020_Y03	MCF10A-H2B-mCherry	3476	273	1	Fixed	3749	24	Optiprep_20161004.mat	0	E17	cytotoxic drugs	Paclitaxel	HMSL10102	0.00133333	trt_cp	3538.17	266.333	3806.92	0.98243
Fixed OptiPrep	MN20161020_Y03	MCF10A-H2B-mCherry	764	562	1	Fixed	1326	24	Optiprep_20161004.mat	0	E18	cytotoxic drugs	Dinaciclib	HMSL10287	3.16228	trt_cp	3538.17	266.333	3806.92	0.215931
Fixed OptiPrep	MN20161020_Y03	MCF10A-H2B-mCherry	942	635	1	Fixed	1577	24	Optiprep_20161004.mat	0	E19	cytotoxic drugs	Paclitaxel	HMSL10102	0.316228	trt_cp	3538.17	266.333	3806.92	0.26624
Fixed OptiPrep	MN20161020_Y03	MCF10A-H2B-mCherry	770	681	1	Fixed	1451	24	Optiprep_20161004.mat	0	E20	cytotoxic drugs	Vincristin	null	0.01	trt_cp	3538.17	266.333	3806.92	0.217627
Fixed OptiPrep	MN20161020_Y03	MCF10A-H2B-mCherry	1823	751	1	Fixed	2574	24	Optiprep_20161004.mat	0	E21	cytotoxic drugs	Staurosporine	MRC100	0.0316228	trt_cp	3538.17	266.333	3806.92	0.515239
Fixed OptiPrep	MN20161020_Y03	MCF10A-H2B-mCherry	112	921	1	Fixed	1033	24	Optiprep_20161004.mat	0	E22	cytotoxic drugs	Staurosporine	MRC100	1	trt_cp	3538.17	266.333	3806.92	0.0316548
Fixed OptiPrep	MN20161020_Y03	MCF10A-H2B-mCherry	782	531	1	Fixed	1313	24	Optiprep_20161004.mat	0	F04	cytotoxic drugs	Paclitaxel	HMSL10102	0.1	trt_cp	3538.17	266.333	3806.92	0.221018
Fixed OptiPrep	MN20161020_Y03	MCF10A-H2B-mCherry	3352	202	1	Fixed	3554	24	Optiprep_20161004.mat	0	F05	cytotoxic drugs	Dinaciclib	HMSL10287	0.000433333	trt_cp	3538.17	266.333	3806.92	0.947383
Fixed OptiPrep	MN20161020_Y03	MCF10A-H2B-mCherry	801	496	1	Fixed	1297	24	Optiprep_20161004.mat	0	F06	cytotoxic drugs	Dinaciclib	HMSL10287	0.1	trt_cp	3538.17	266.333	3806.92	0.226388
Fixed OptiPrep	MN20161020_Y03	MCF10A-H2B-mCherry	3586	269	1	Fixed	3855	24	Optiprep_20161004.mat	0	F09	cytotoxic drugs	-	-	0	ctl_vehicle	3538.17	266.333	3806.92	1.01352
Fixed OptiPrep	MN20161020_Y03	MCF10A-H2B-mCherry	79	1026	1	Fixed	1105	24	Optiprep_20161004.mat	0	F11	cytotoxic drugs	Staurosporine	MRC100	3.16228	trt_cp	3538.17	266.333	3806.92	0.0223279
Fixed OptiPrep	MN20161020_Y03	MCF10A-H2B-mCherry	663	588	1	Fixed	1251	24	Optiprep_20161004.mat	0	F13	cytotoxic drugs	Dinaciclib	HMSL10287	0.316228	trt_cp	3538.17	266.333	3806.92	0.187385
Fixed OptiPrep	MN20161020_Y03	MCF10A-H2B-mCherry	995	565	1	Fixed	1560	24	Optiprep_20161004.mat	0	F15	cytotoxic drugs	Paclitaxel	HMSL10102	0.0316228	trt_cp	3538.17	266.333	3806.92	0.281219
Fixed OptiPrep	MN20161020_Y03	MCF10A-H2B-mCherry	3228	260	1	Fixed	3488	24	Optiprep_20161004.mat	0	F16	cytotoxic drugs	-	-	0	ctl_vehicle	3538.17	266.333	3806.92	0.912337
Fixed OptiPrep	MN20161020_Y03	MCF10A-H2B-mCherry	1616	426	1	Fixed	2042	24	Optiprep_20161004.mat	0	F19	cytotoxic drugs	Dinaciclib	HMSL10287	0.0316228	trt_cp	3538.17	266.333	3806.92	0.456734
Fixed OptiPrep	MN20161020_Y03	MCF10A-H2B-mCherry	105	984	1	Fixed	1089	24	Optiprep_20161004.mat	0	F21	cytotoxic drugs	Staurosporine	MRC100	1	trt_cp	3538.17	266.333	3806.92	0.0296764
Fixed OptiPrep	MN20161020_Y03	MCF10A-H2B-mCherry	3323	292	1	Fixed	3615	24	Optiprep_20161004.mat	0	F22	cytotoxic drugs	Dinaciclib	HMSL10287	0.01	trt_cp	3538.17	266.333	3806.92	0.939187
Fixed OptiPrep	MN20161020_Y03	MCF10A-H2B-mCherry	3411	197	1	Fixed	3608	24	Optiprep_20161004.mat	0	G04	cytotoxic drugs	-	-	0	ctl_vehicle	3538.17	266.333	3806.92	0.964059
Fixed OptiPrep	MN20161020_Y03	MCF10A-H2B-mCherry	3072	184	1	Fixed	3256	24	Optiprep_20161004.mat	0	G05	cytotoxic drugs	Dinaciclib	HMSL10287	0.01	trt_cp	3538.17	266.333	3806.92	0.868246
Fixed OptiPrep	MN20161020_Y03	MCF10A-H2B-mCherry	2940	200	1	Fixed	3140	24	Optiprep_20161004.mat	0	G06	cytotoxic drugs	Dinaciclib	HMSL10287	0.01	trt_cp	3538.17	266.333	3806.92	0.830939
Fixed OptiPrep	MN20161020_Y03	MCF10A-H2B-mCherry	822	596	1	Fixed	1418	24	Optiprep_20161004.mat	0	G08	cytotoxic drugs	Paclitaxel	HMSL10102	3.16228	trt_cp	3538.17	266.333	3806.92	0.232324
Fixed OptiPrep	MN20161020_Y03	MCF10A-H2B-mCherry	610	474	1	Fixed	1084	24	Optiprep_20161004.mat	0	G09	cytotoxic drugs	Vincristin	null	3.16228	trt_cp	3538.17	266.333	3806.92	0.172406
Fixed OptiPrep	MN20161020_Y03	MCF10A-H2B-mCherry	2588	395	1	Fixed	2983	24	Optiprep_20161004.mat	0	G14	cytotoxic drugs	Staurosporine	MRC100	0.00333333	trt_cp	3538.17	266.333	3806.92	0.731452
Fixed OptiPrep	MN20161020_Y03	MCF10A-H2B-mCherry	472	614	1	Fixed	1086	24	Optiprep_20161004.mat	0	G16	cytotoxic drugs	Dinaciclib	HMSL10287	0.316228	trt_cp	3538.17	266.333	3806.92	0.133402
Fixed OptiPrep	MN20161020_Y03	MCF10A-H2B-mCherry	192	831	1	Fixed	1023	24	Optiprep_20161004.mat	0	G17	cytotoxic drugs	Staurosporine	MRC100	0.316228	trt_cp	3538.17	266.333	3806.92	0.0542654
Fixed OptiPrep	MN20161020_Y03	MCF10A-H2B-mCherry	3263	296	1	Fixed	3559	24	Optiprep_20161004.mat	0	G18	cytotoxic drugs	Vincristin	null	0.000433333	trt_cp	3538.17	266.333	3806.92	0.922229
Fixed OptiPrep	MN20161020_Y03	MCF10A-H2B-mCherry	1950	418	1	Fixed	2368	24	Optiprep_20161004.mat	0	G19	cytotoxic drugs	Vincristin	null	0.00133333	trt_cp	3538.17	266.333	3806.92	0.551133
Fixed OptiPrep	MN20161020_Y03	MCF10A-H2B-mCherry	821	531	1	Fixed	1352	24	Optiprep_20161004.mat	0	G20	cytotoxic drugs	Paclitaxel	HMSL10102	1	trt_cp	3538.17	266.333	3806.92	0.232041
Fixed OptiPrep	MN20161020_Y03	MCF10A-H2B-mCherry	3256	288	1	Fixed	3544	24	Optiprep_20161004.mat	0	G21	cytotoxic drugs	-	-	0	ctl_vehicle	3538.17	266.333	3806.92	0.920251
Fixed OptiPrep	MN20161020_Y03	MCF10A-H2B-mCherry	703	617	1	Fixed	1320	24	Optiprep_20161004.mat	0	G22	cytotoxic drugs	Vincristin	null	0.316228	trt_cp	3538.17	266.333	3806.92	0.19869
Fixed OptiPrep	MN20161020_Y03	MCF10A-H2B-mCherry	2924	202	1	Fixed	3126	24	Optiprep_20161004.mat	0	H05	cytotoxic drugs	-	-	0	ctl_vehicle	3538.17	266.333	3806.92	0.826417
Fixed OptiPrep	MN20161020_Y03	MCF10A-H2B-mCherry	741	508	1	Fixed	1249	24	Optiprep_20161004.mat	0	H06	cytotoxic drugs	Vincristin	null	0.01	trt_cp	3538.17	266.333	3806.92	0.20943
Fixed OptiPrep	MN20161020_Y03	MCF10A-H2B-mCherry	3450	279	1	Fixed	3729	24	Optiprep_20161004.mat	0	H08	cytotoxic drugs	Dinaciclib	HMSL10287	0.00333333	trt_cp	3538.17	266.333	3806.92	0.975081
Fixed OptiPrep	MN20161020_Y03	MCF10A-H2B-mCherry	3651	291	1	Fixed	3942	24	Optiprep_20161004.mat	0	H09	cytotoxic drugs	-	-	0	ctl_vehicle	3538.17	266.333	3806.92	1.03189
Fixed OptiPrep	MN20161020_Y03	MCF10A-H2B-mCherry	3567	243	1	Fixed	3810	24	Optiprep_20161004.mat	0	H10	cytotoxic drugs	-	-	0	ctl_vehicle	3538.17	266.333	3806.92	1.00815
Fixed OptiPrep	MN20161020_Y03	MCF10A-H2B-mCherry	2600	483	1	Fixed	3083	24	Optiprep_20161004.mat	0	H11	cytotoxic drugs	Paclitaxel	HMSL10102	0.01	trt_cp	3538.17	266.333	3806.92	0.734844
Fixed OptiPrep	MN20161020_Y03	MCF10A-H2B-mCherry	3436	230	1	Fixed	3666	24	Optiprep_20161004.mat	0	H12	cytotoxic drugs	Paclitaxel	HMSL10102	0.00133333	trt_cp	3538.17	266.333	3806.92	0.971124
Fixed OptiPrep	MN20161020_Y03	MCF10A-H2B-mCherry	3518	366	1	Fixed	3884	24	Optiprep_20161004.mat	0	H13	cytotoxic drugs	-	-	0	ctl_vehicle	3538.17	266.333	3806.92	0.9943
Fixed OptiPrep	MN20161020_Y03	MCF10A-H2B-mCherry	3512	216	1	Fixed	3728	24	Optiprep_20161004.mat	0	H14	cytotoxic drugs	-	-	0	ctl_vehicle	3538.17	266.333	3806.92	0.992604
Fixed OptiPrep	MN20161020_Y03	MCF10A-H2B-mCherry	2968	260	1	Fixed	3228	24	Optiprep_20161004.mat	0	H15	cytotoxic drugs	Staurosporine	MRC100	0.000433333	trt_cp	3538.17	266.333	3806.92	0.838853
Fixed OptiPrep	MN20161020_Y03	MCF10A-H2B-mCherry	791	565	1	Fixed	1356	24	Optiprep_20161004.mat	0	H17	cytotoxic drugs	Dinaciclib	HMSL10287	0.1	trt_cp	3538.17	266.333	3806.92	0.223562
Fixed OptiPrep	MN20161020_Y03	MCF10A-H2B-mCherry	752	487	1	Fixed	1239	24	Optiprep_20161004.mat	0	H18	cytotoxic drugs	Dinaciclib	HMSL10287	1	trt_cp	3538.17	266.333	3806.92	0.212539
Fixed OptiPrep	MN20161020_Y03	MCF10A-H2B-mCherry	783	560	1	Fixed	1343	24	Optiprep_20161004.mat	0	H19	cytotoxic drugs	Paclitaxel	HMSL10102	1	trt_cp	3538.17	266.333	3806.92	0.221301
Fixed OptiPrep	MN20161020_Y03	MCF10A-H2B-mCherry	857	484	1	Fixed	1341	24	Optiprep_20161004.mat	0	H20	cytotoxic drugs	Paclitaxel	HMSL10102	3.16228	trt_cp	3538.17	266.333	3806.92	0.242216
Fixed OptiPrep	MN20161020_Y03	MCF10A-H2B-mCherry	589	589	1	Fixed	1178	24	Optiprep_20161004.mat	0	H21	cytotoxic drugs	Vincristin	null	1	trt_cp	3538.17	266.333	3806.92	0.16647
Fixed OptiPrep	MN20161020_Y03	MCF10A-H2B-mCherry	3822	256	1	Fixed	4078	24	Optiprep_20161004.mat	0	I03	cytotoxic drugs	-	-	0	ctl_vehicle	3538.17	266.333	3806.92	1.08022
Fixed OptiPrep	MN20161020_Y03	MCF10A-H2B-mCherry	3519	259	1	Fixed	3778	24	Optiprep_20161004.mat	0	I04	cytotoxic drugs	Dinaciclib	HMSL10287	0.00133333	trt_cp	3538.17	266.333	3806.92	0.994583
Fixed OptiPrep	MN20161020_Y03	MCF10A-H2B-mCherry	3520	281	1	Fixed	3801	24	Optiprep_20161004.mat	0	I06	cytotoxic drugs	-	-	0	ctl_vehicle	3538.17	266.333	3806.92	0.994866
Fixed OptiPrep	MN20161020_Y03	MCF10A-H2B-mCherry	2401	455	1	Fixed	2856	24	Optiprep_20161004.mat	0	I07	cytotoxic drugs	Staurosporine	MRC100	0.01	trt_cp	3538.17	266.333	3806.92	0.6786
Fixed OptiPrep	MN20161020_Y03	MCF10A-H2B-mCherry	3630	297	1	Fixed	3927	24	Optiprep_20161004.mat	0	I08	cytotoxic drugs	Staurosporine	MRC100	0.000433333	trt_cp	3538.17	266.333	3806.92	1.02596
Fixed OptiPrep	MN20161020_Y03	MCF10A-H2B-mCherry	3544	303	1	Fixed	3847	24	Optiprep_20161004.mat	0	I11	cytotoxic drugs	Paclitaxel	HMSL10102	0.000433333	trt_cp	3538.17	266.333	3806.92	1.00165
Fixed OptiPrep	MN20161020_Y03	MCF10A-H2B-mCherry	860	652	1	Fixed	1512	24	Optiprep_20161004.mat	0	I12	cytotoxic drugs	Vincristin	null	0.0316228	trt_cp	3538.17	266.333	3806.92	0.243064
Fixed OptiPrep	MN20161020_Y03	MCF10A-H2B-mCherry	4133	314	1	Fixed	4447	24	Optiprep_20161004.mat	0	I14	cytotoxic drugs	Paclitaxel	HMSL10102	0.000433333	trt_cp	3538.17	266.333	3806.92	1.16812
Fixed OptiPrep	MN20161020_Y03	MCF10A-H2B-mCherry	814	595	1	Fixed	1409	24	Optiprep_20161004.mat	0	I15	cytotoxic drugs	Vincristin	null	0.1	trt_cp	3538.17	266.333	3806.92	0.230063
Fixed OptiPrep	MN20161020_Y03	MCF10A-H2B-mCherry	2006	368	1	Fixed	2374	24	Optiprep_20161004.mat	0	I16	cytotoxic drugs	Dinaciclib	HMSL10287	0.0316228	trt_cp	3538.17	266.333	3806.92	0.56696
Fixed OptiPrep	MN20161020_Y03	MCF10A-H2B-mCherry	881	547	1	Fixed	1428	24	Optiprep_20161004.mat	0	I17	cytotoxic drugs	Paclitaxel	HMSL10102	1	trt_cp	3538.17	266.333	3806.92	0.248999
Fixed OptiPrep	MN20161020_Y03	MCF10A-H2B-mCherry	3853	290	1	Fixed	4143	24	Optiprep_20161004.mat	0	I18	cytotoxic drugs	-	-	0	ctl_vehicle	3538.17	266.333	3806.92	1.08898
Fixed OptiPrep	MN20161020_Y03	MCF10A-H2B-mCherry	296	1004	1	Fixed	1300	24	Optiprep_20161004.mat	0	I19	cytotoxic drugs	Staurosporine	MRC100	0.316228	trt_cp	3538.17	266.333	3806.92	0.0836591
Fixed OptiPrep	MN20161020_Y03	MCF10A-H2B-mCherry	773	618	1	Fixed	1391	24	Optiprep_20161004.mat	0	I20	cytotoxic drugs	Dinaciclib	HMSL10287	0.316228	trt_cp	3538.17	266.333	3806.92	0.218475
Fixed OptiPrep	MN20161020_Y03	MCF10A-H2B-mCherry	865	497	1	Fixed	1362	24	Optiprep_20161004.mat	0	I21	cytotoxic drugs	Dinaciclib	HMSL10287	3.16228	trt_cp	3538.17	266.333	3806.92	0.244477
Fixed OptiPrep	MN20161020_Y03	MCF10A-H2B-mCherry	2744	668	1	Fixed	3412	24	Optiprep_20161004.mat	0	I22	cytotoxic drugs	Staurosporine	MRC100	0.01	trt_cp	3538.17	266.333	3806.92	0.775543
Fixed OptiPrep	MN20161020_Y03	MCF10A-H2B-mCherry	2348	566	1	Fixed	2914	24	Optiprep_20161004.mat	0	J03	cytotoxic drugs	Staurosporine	MRC100	0.01	trt_cp	3538.17	266.333	3806.92	0.663621
Fixed OptiPrep	MN20161020_Y03	MCF10A-H2B-mCherry	3529	235	1	Fixed	3764	24	Optiprep_20161004.mat	0	J05	cytotoxic drugs	Dinaciclib	HMSL10287	0.00333333	trt_cp	3538.17	266.333	3806.92	0.997409
Fixed OptiPrep	MN20161020_Y03	MCF10A-H2B-mCherry	3300	257	1	Fixed	3557	24	Optiprep_20161004.mat	0	J07	cytotoxic drugs	Paclitaxel	HMSL10102	0.00333333	trt_cp	3538.17	266.333	3806.92	0.932686
Fixed OptiPrep	MN20161020_Y03	MCF10A-H2B-mCherry	909	562	1	Fixed	1471	24	Optiprep_20161004.mat	0	J10	cytotoxic drugs	Paclitaxel	HMSL10102	0.316228	trt_cp	3538.17	266.333	3806.92	0.256913
Fixed OptiPrep	MN20161020_Y03	MCF10A-H2B-mCherry	820	592	1	Fixed	1412	24	Optiprep_20161004.mat	0	J11	cytotoxic drugs	Vincristin	null	0.0316228	trt_cp	3538.17	266.333	3806.92	0.231758
Fixed OptiPrep	MN20161020_Y03	MCF10A-H2B-mCherry	2910	373	1	Fixed	3283	24	Optiprep_20161004.mat	0	J12	cytotoxic drugs	Vincristin	null	0.000433333	trt_cp	3538.17	266.333	3806.92	0.82246
Fixed OptiPrep	MN20161020_Y03	MCF10A-H2B-mCherry	1002	507	1	Fixed	1509	24	Optiprep_20161004.mat	0	J14	cytotoxic drugs	Vincristin	null	0.00333333	trt_cp	3538.17	266.333	3806.92	0.283198
Fixed OptiPrep	MN20161020_Y03	MCF10A-H2B-mCherry	3441	346	1	Fixed	3787	24	Optiprep_20161004.mat	0	J17	cytotoxic drugs	Paclitaxel	HMSL10102	0.00333333	trt_cp	3538.17	266.333	3806.92	0.972538
Fixed OptiPrep	MN20161020_Y03	MCF10A-H2B-mCherry	828	570	1	Fixed	1398	24	Optiprep_20161004.mat	0	J18	cytotoxic drugs	Vincristin	null	0.1	trt_cp	3538.17	266.333	3806.92	0.23402
Fixed OptiPrep	MN20161020_Y03	MCF10A-H2B-mCherry	912	538	1	Fixed	1450	24	Optiprep_20161004.mat	0	J19	cytotoxic drugs	Paclitaxel	HMSL10102	0.316228	trt_cp	3538.17	266.333	3806.92	0.257761
Fixed OptiPrep	MN20161020_Y03	MCF10A-H2B-mCherry	1288	526	1	Fixed	1814	24	Optiprep_20161004.mat	0	J20	cytotoxic drugs	Paclitaxel	HMSL10102	0.0316228	trt_cp	3538.17	266.333	3806.92	0.36403
Fixed OptiPrep	MN20161020_Y03	MCF10A-H2B-mCherry	664	544	1	Fixed	1208	24	Optiprep_20161004.mat	0	K03	cytotoxic drugs	Vincristin	null	0.1	trt_cp	3538.17	266.333	3806.92	0.187668
Fixed OptiPrep	MN20161020_Y03	MCF10A-H2B-mCherry	732	557	1	Fixed	1289	24	Optiprep_20161004.mat	0	K04	cytotoxic drugs	Vincristin	null	0.01	trt_cp	3538.17	266.333	3806.92	0.206887
Fixed OptiPrep	MN20161020_Y03	MCF10A-H2B-mCherry	2849	204	1	Fixed	3053	24	Optiprep_20161004.mat	0	K05	cytotoxic drugs	Staurosporine	MRC100	0.00133333	trt_cp	3538.17	266.333	3806.92	0.805219
Fixed OptiPrep	MN20161020_Y03	MCF10A-H2B-mCherry	3339	249	1	Fixed	3588	24	Optiprep_20161004.mat	0	K06	cytotoxic drugs	Dinaciclib	HMSL10287	0.000433333	trt_cp	3538.17	266.333	3806.92	0.943709
Fixed OptiPrep	MN20161020_Y03	MCF10A-H2B-mCherry	3565	213	1	Fixed	3778	24	Optiprep_20161004.mat	0	K08	cytotoxic drugs	-	-	0	ctl_vehicle	3538.17	266.333	3806.92	1.00758
Fixed OptiPrep	MN20161020_Y03	MCF10A-H2B-mCherry	3684	314	1	Fixed	3998	24	Optiprep_20161004.mat	0	K09	cytotoxic drugs	-	-	0	ctl_vehicle	3538.17	266.333	3806.92	1.04122
Fixed OptiPrep	MN20161020_Y03	MCF10A-H2B-mCherry	2829	413	1	Fixed	3242	24	Optiprep_20161004.mat	0	K10	cytotoxic drugs	Staurosporine	MRC100	0.00133333	trt_cp	3538.17	266.333	3806.92	0.799567
Fixed OptiPrep	MN20161020_Y03	MCF10A-H2B-mCherry	3372	202	1	Fixed	3574	24	Optiprep_20161004.mat	0	K11	cytotoxic drugs	Dinaciclib	HMSL10287	0.01	trt_cp	3538.17	266.333	3806.92	0.953036
Fixed OptiPrep	MN20161020_Y03	MCF10A-H2B-mCherry	764	520	1	Fixed	1284	24	Optiprep_20161004.mat	0	K12	cytotoxic drugs	Dinaciclib	HMSL10287	1	trt_cp	3538.17	266.333	3806.92	0.215931
Fixed OptiPrep	MN20161020_Y03	MCF10A-H2B-mCherry	3068	252	1	Fixed	3320	24	Optiprep_20161004.mat	0	K13	cytotoxic drugs	Paclitaxel	HMSL10102	0.00333333	trt_cp	3538.17	266.333	3806.92	0.867116
Fixed OptiPrep	MN20161020_Y03	MCF10A-H2B-mCherry	756	611	1	Fixed	1367	24	Optiprep_20161004.mat	0	K15	cytotoxic drugs	Vincristin	null	0.1	trt_cp	3538.17	266.333	3806.92	0.21367
Fixed OptiPrep	MN20161020_Y03	MCF10A-H2B-mCherry	3794	291	1	Fixed	4085	24	Optiprep_20161004.mat	0	K16	cytotoxic drugs	-	-	0	ctl_vehicle	3538.17	266.333	3806.92	1.07231
Fixed OptiPrep	MN20161020_Y03	MCF10A-H2B-mCherry	752	566	1	Fixed	1318	24	Optiprep_20161004.mat	0	K17	cytotoxic drugs	Vincristin	null	0.316228	trt_cp	3538.17	266.333	3806.92	0.212539
Fixed OptiPrep	MN20161020_Y03	MCF10A-H2B-mCherry	1778	744	1	Fixed	2522	24	Optiprep_20161004.mat	0	K18	cytotoxic drugs	Staurosporine	MRC100	0.0316228	trt_cp	3538.17	266.333	3806.92	0.50252
Fixed OptiPrep	MN20161020_Y03	MCF10A-H2B-mCherry	862	669	1	Fixed	1531	24	Optiprep_20161004.mat	0	K19	cytotoxic drugs	Staurosporine	MRC100	0.1	trt_cp	3538.17	266.333	3806.92	0.243629
Fixed OptiPrep	MN20161020_Y03	MCF10A-H2B-mCherry	726	575	1	Fixed	1301	24	Optiprep_20161004.mat	0	K20	cytotoxic drugs	Vincristin	null	3.16228	trt_cp	3538.17	266.333	3806.92	0.205191
Fixed OptiPrep	MN20161020_Y03	MCF10A-H2B-mCherry	3704	253	1	Fixed	3957	24	Optiprep_20161004.mat	0	K21	cytotoxic drugs	-	-	0	ctl_vehicle	3538.17	266.333	3806.92	1.04687
Fixed OptiPrep	MN20161020_Y03	MCF10A-H2B-mCherry	1152	550	1	Fixed	1702	24	Optiprep_20161004.mat	0	K22	cytotoxic drugs	Paclitaxel	HMSL10102	0.0316228	trt_cp	3538.17	266.333	3806.92	0.325592
Fixed OptiPrep	MN20161020_Y03	MCF10A-H2B-mCherry	665	533	1	Fixed	1198	24	Optiprep_20161004.mat	0	L05	cytotoxic drugs	Vincristin	null	1	trt_cp	3538.17	266.333	3806.92	0.18795
Fixed OptiPrep	MN20161020_Y03	MCF10A-H2B-mCherry	2431	268	1	Fixed	2699	24	Optiprep_20161004.mat	0	L06	cytotoxic drugs	Staurosporine	MRC100	0.00333333	trt_cp	3538.17	266.333	3806.92	0.687079
Fixed OptiPrep	MN20161020_Y03	MCF10A-H2B-mCherry	3501	213	1	Fixed	3714	24	Optiprep_20161004.mat	0	L07	cytotoxic drugs	Dinaciclib	HMSL10287	0.00333333	trt_cp	3538.17	266.333	3806.92	0.989496
Fixed OptiPrep	MN20161020_Y03	MCF10A-H2B-mCherry	3266	184	1	Fixed	3450	24	Optiprep_20161004.mat	0	L08	cytotoxic drugs	-	-	0	ctl_vehicle	3538.17	266.333	3806.92	0.923077
Fixed OptiPrep	MN20161020_Y03	MCF10A-H2B-mCherry	3238	330	1	Fixed	3568	24	Optiprep_20161004.mat	0	L09	cytotoxic drugs	Dinaciclib	HMSL10287	0.00133333	trt_cp	3538.17	266.333	3806.92	0.915163
Fixed OptiPrep	MN20161020_Y03	MCF10A-H2B-mCherry	828	586	1	Fixed	1414	24	Optiprep_20161004.mat	0	L12	cytotoxic drugs	Vincristin	null	0.0316228	trt_cp	3538.17	266.333	3806.92	0.23402
Fixed OptiPrep	MN20161020_Y03	MCF10A-H2B-mCherry	678	540	1	Fixed	1218	24	Optiprep_20161004.mat	0	L15	cytotoxic drugs	Vincristin	null	3.16228	trt_cp	3538.17	266.333	3806.92	0.191625
Fixed OptiPrep	MN20161020_Y03	MCF10A-H2B-mCherry	933	523	1	Fixed	1456	24	Optiprep_20161004.mat	0	L16	cytotoxic drugs	Dinaciclib	HMSL10287	0.1	trt_cp	3538.17	266.333	3806.92	0.263696
Fixed OptiPrep	MN20161020_Y03	MCF10A-H2B-mCherry	3607	359	1	Fixed	3966	24	Optiprep_20161004.mat	0	L17	cytotoxic drugs	Paclitaxel	HMSL10102	0.00133333	trt_cp	3538.17	266.333	3806.92	1.01945
Fixed OptiPrep	MN20161020_Y03	MCF10A-H2B-mCherry	3657	241	1	Fixed	3898	24	Optiprep_20161004.mat	0	L18	cytotoxic drugs	-	-	0	ctl_vehicle	3538.17	266.333	3806.92	1.03359
Fixed OptiPrep	MN20161020_Y03	MCF10A-H2B-mCherry	3464	380	1	Fixed	3844	24	Optiprep_20161004.mat	0	L19	cytotoxic drugs	-	-	0	ctl_vehicle	3538.17	266.333	3806.92	0.979038
Fixed OptiPrep	MN20161020_Y03	MCF10A-H2B-mCherry	701	570	1	Fixed	1271	24	Optiprep_20161004.mat	0	L20	cytotoxic drugs	Vincristin	null	0.316228	trt_cp	3538.17	266.333	3806.92	0.198125
Fixed OptiPrep	MN20161020_Y03	MCF10A-H2B-mCherry	808	615	1	Fixed	1423	24	Optiprep_20161004.mat	0	L21	cytotoxic drugs	Vincristin	null	0.01	trt_cp	3538.17	266.333	3806.92	0.228367
Fixed OptiPrep	MN20161020_Y03	MCF10A-H2B-mCherry	916	673	1	Fixed	1589	24	Optiprep_20161004.mat	0	L22	cytotoxic drugs	Staurosporine	MRC100	0.1	trt_cp	3538.17	266.333	3806.92	0.258891
Fixed OptiPrep	MN20161020_Y03	MCF10A-H2B-mCherry	3426	278	1	Fixed	3704	24	Optiprep_20161004.mat	0	M03	cytotoxic drugs	Staurosporine	MRC100	0.000433333	trt_cp	3538.17	266.333	3806.92	0.968298
Fixed OptiPrep	MN20161020_Y03	MCF10A-H2B-mCherry	803	581	1	Fixed	1384	24	Optiprep_20161004.mat	0	M04	cytotoxic drugs	Paclitaxel	HMSL10102	1	trt_cp	3538.17	266.333	3806.92	0.226954
Fixed OptiPrep	MN20161020_Y03	MCF10A-H2B-mCherry	2117	462	1	Fixed	2579	24	Optiprep_20161004.mat	0	M09	cytotoxic drugs	Vincristin	null	0.00133333	trt_cp	3538.17	266.333	3806.92	0.598332
Fixed OptiPrep	MN20161020_Y03	MCF10A-H2B-mCherry	2500	436	1	Fixed	2936	24	Optiprep_20161004.mat	0	M10	cytotoxic drugs	Paclitaxel	HMSL10102	0.01	trt_cp	3538.17	266.333	3806.92	0.706581
Fixed OptiPrep	MN20161020_Y03	MCF10A-H2B-mCherry	544	602	1	Fixed	1146	24	Optiprep_20161004.mat	0	M11	cytotoxic drugs	Dinaciclib	HMSL10287	3.16228	trt_cp	3538.17	266.333	3806.92	0.153752
Fixed OptiPrep	MN20161020_Y03	MCF10A-H2B-mCherry	107	945	1	Fixed	1052	24	Optiprep_20161004.mat	0	M12	cytotoxic drugs	Staurosporine	MRC100	3.16228	trt_cp	3538.17	266.333	3806.92	0.0302417
Fixed OptiPrep	MN20161020_Y03	MCF10A-H2B-mCherry	1766	473	1	Fixed	2239	24	Optiprep_20161004.mat	0	M13	cytotoxic drugs	Vincristin	null	0.00133333	trt_cp	3538.17	266.333	3806.92	0.499129
Fixed OptiPrep	MN20161020_Y03	MCF10A-H2B-mCherry	114	777	1	Fixed	891	24	Optiprep_20161004.mat	0	M16	cytotoxic drugs	Staurosporine	MRC100	1	trt_cp	3538.17	266.333	3806.92	0.0322201
Fixed OptiPrep	MN20161020_Y03	MCF10A-H2B-mCherry	1781	793	1	Fixed	2574	24	Optiprep_20161004.mat	0	M18	cytotoxic drugs	Staurosporine	MRC100	0.0316228	trt_cp	3538.17	266.333	3806.92	0.503368
Fixed OptiPrep	MN20161020_Y03	MCF10A-H2B-mCherry	3780	250	1	Fixed	4030	24	Optiprep_20161004.mat	0	M20	cytotoxic drugs	-	-	0	ctl_vehicle	3538.17	266.333	3806.92	1.06835
Fixed OptiPrep	MN20161020_Y03	MCF10A-H2B-mCherry	3071	329	1	Fixed	3400	24	Optiprep_20161004.mat	0	M21	cytotoxic drugs	Paclitaxel	HMSL10102	0.00133333	trt_cp	3538.17	266.333	3806.92	0.867964
Fixed OptiPrep	MN20161020_Y03	MCF10A-H2B-mCherry	3457	263	1	Fixed	3720	24	Optiprep_20161004.mat	0	N03	cytotoxic drugs	Dinaciclib	HMSL10287	0.00133333	trt_cp	3538.17	266.333	3806.92	0.97706
Fixed OptiPrep	MN20161020_Y03	MCF10A-H2B-mCherry	2336	367	1	Fixed	2703	24	Optiprep_20161004.mat	0	N04	cytotoxic drugs	Paclitaxel	HMSL10102	0.01	trt_cp	3538.17	266.333	3806.92	0.660229
Fixed OptiPrep	MN20161020_Y03	MCF10A-H2B-mCherry	247	833	1	Fixed	1080	24	Optiprep_20161004.mat	0	N06	cytotoxic drugs	Staurosporine	MRC100	0.316228	trt_cp	3538.17	266.333	3806.92	0.0698102
Fixed OptiPrep	MN20161020_Y03	MCF10A-H2B-mCherry	750	473	1	Fixed	1223	24	Optiprep_20161004.mat	0	N07	cytotoxic drugs	Paclitaxel	HMSL10102	3.16228	trt_cp	3538.17	266.333	3806.92	0.211974
Fixed OptiPrep	MN20161020_Y03	MCF10A-H2B-mCherry	852	532	1	Fixed	1384	24	Optiprep_20161004.mat	0	N08	cytotoxic drugs	Paclitaxel	HMSL10102	0.1	trt_cp	3538.17	266.333	3806.92	0.240803
Fixed OptiPrep	MN20161020_Y03	MCF10A-H2B-mCherry	647	532	1	Fixed	1179	24	Optiprep_20161004.mat	0	N09	cytotoxic drugs	Vincristin	null	0.0316228	trt_cp	3538.17	266.333	3806.92	0.182863
Fixed OptiPrep	MN20161020_Y03	MCF10A-H2B-mCherry	607	642	1	Fixed	1249	24	Optiprep_20161004.mat	0	N13	cytotoxic drugs	Vincristin	null	1	trt_cp	3538.17	266.333	3806.92	0.171558
Fixed OptiPrep	MN20161020_Y03	MCF10A-H2B-mCherry	3405	218	1	Fixed	3623	24	Optiprep_20161004.mat	0	N15	cytotoxic drugs	Paclitaxel	HMSL10102	0.000433333	trt_cp	3538.17	266.333	3806.92	0.962363
Fixed OptiPrep	MN20161020_Y03	MCF10A-H2B-mCherry	3637	161	1	Fixed	3798	24	Optiprep_20161004.mat	0	N16	cytotoxic drugs	-	-	0	ctl_vehicle	3538.17	266.333	3806.92	1.02793
Fixed OptiPrep	MN20161020_Y03	MCF10A-H2B-mCherry	2888	420	1	Fixed	3308	24	Optiprep_20161004.mat	0	N17	cytotoxic drugs	Dinaciclib	HMSL10287	0.00133333	trt_cp	3538.17	266.333	3806.92	0.816242
Fixed OptiPrep	MN20161020_Y03	MCF10A-H2B-mCherry	2451	423	1	Fixed	2874	24	Optiprep_20161004.mat	0	N18	cytotoxic drugs	Staurosporine	MRC100	0.00333333	trt_cp	3538.17	266.333	3806.92	0.692732
Fixed OptiPrep	MN20161020_Y03	MCF10A-H2B-mCherry	653	545	1	Fixed	1198	24	Optiprep_20161004.mat	0	N19	cytotoxic drugs	Vincristin	null	0.316228	trt_cp	3538.17	266.333	3806.92	0.184559
Fixed OptiPrep	MN20161020_Y03	MCF10A-H2B-mCherry	636	522	1	Fixed	1158	24	Optiprep_20161004.mat	0	N20	cytotoxic drugs	Vincristin	null	3.16228	trt_cp	3538.17	266.333	3806.92	0.179754
Fixed OptiPrep	MN20161020_Y03	MCF10A-H2B-mCherry	112	885	1	Fixed	997	24	Optiprep_20161004.mat	0	N21	cytotoxic drugs	Staurosporine	MRC100	3.16228	trt_cp	3538.17	266.333	3806.92	0.0316548
Fixed OptiPrep	MN20161020_Y04	MCF10A-H2B-mCherry	671	546	2	Fixed	1217	24	Optiprep_20161004.mat	0	C03	cytotoxic drugs	Vincristin	null	0.0316228	trt_cp	3498.5	217.583	3715.5	0.191796
Fixed OptiPrep	MN20161020_Y04	MCF10A-H2B-mCherry	810	557	2	Fixed	1367	24	Optiprep_20161004.mat	0	C04	cytotoxic drugs	Paclitaxel	HMSL10102	3.16228	trt_cp	3498.5	217.583	3715.5	0.231528
Fixed OptiPrep	MN20161020_Y04	MCF10A-H2B-mCherry	3192	261	2	Fixed	3453	24	Optiprep_20161004.mat	0	C05	cytotoxic drugs	Vincristin	null	0.000433333	trt_cp	3498.5	217.583	3715.5	0.912391
Fixed OptiPrep	MN20161020_Y04	MCF10A-H2B-mCherry	641	554	2	Fixed	1195	24	Optiprep_20161004.mat	0	C07	cytotoxic drugs	Vincristin	null	0.316228	trt_cp	3498.5	217.583	3715.5	0.183221
Fixed OptiPrep	MN20161020_Y04	MCF10A-H2B-mCherry	3680	237	2	Fixed	3917	24	Optiprep_20161004.mat	0	C09	cytotoxic drugs	-	-	0	ctl_vehicle	3498.5	217.583	3715.5	1.05188
Fixed OptiPrep	MN20161020_Y04	MCF10A-H2B-mCherry	672	518	2	Fixed	1190	24	Optiprep_20161004.mat	0	C11	cytotoxic drugs	Dinaciclib	HMSL10287	0.316228	trt_cp	3498.5	217.583	3715.5	0.192082
Fixed OptiPrep	MN20161020_Y04	MCF10A-H2B-mCherry	658	551	2	Fixed	1209	24	Optiprep_20161004.mat	0	C12	cytotoxic drugs	Vincristin	null	3.16228	trt_cp	3498.5	217.583	3715.5	0.188081
Fixed OptiPrep	MN20161020_Y04	MCF10A-H2B-mCherry	734	560	2	Fixed	1294	24	Optiprep_20161004.mat	0	C14	cytotoxic drugs	Dinaciclib	HMSL10287	1	trt_cp	3498.5	217.583	3715.5	0.209804
Fixed OptiPrep	MN20161020_Y04	MCF10A-H2B-mCherry	874	674	2	Fixed	1548	24	Optiprep_20161004.mat	0	C15	cytotoxic drugs	Staurosporine	MRC100	0.1	trt_cp	3498.5	217.583	3715.5	0.249821
Fixed OptiPrep	MN20161020_Y04	MCF10A-H2B-mCherry	226	821	2	Fixed	1047	24	Optiprep_20161004.mat	0	C16	cytotoxic drugs	Staurosporine	MRC100	0.316228	trt_cp	3498.5	217.583	3715.5	0.0645991
Fixed OptiPrep	MN20161020_Y04	MCF10A-H2B-mCherry	3382	257	2	Fixed	3639	24	Optiprep_20161004.mat	0	C17	cytotoxic drugs	Paclitaxel	HMSL10102	0.00133333	trt_cp	3498.5	217.583	3715.5	0.9667
Fixed OptiPrep	MN20161020_Y04	MCF10A-H2B-mCherry	765	537	2	Fixed	1302	24	Optiprep_20161004.mat	0	C19	cytotoxic drugs	Dinaciclib	HMSL10287	3.16228	trt_cp	3498.5	217.583	3715.5	0.218665
Fixed OptiPrep	MN20161020_Y04	MCF10A-H2B-mCherry	3409	274	2	Fixed	3683	24	Optiprep_20161004.mat	0	C21	cytotoxic drugs	Vincristin	null	0.000433333	trt_cp	3498.5	217.583	3715.5	0.974418
Fixed OptiPrep	MN20161020_Y04	MCF10A-H2B-mCherry	106	903	2	Fixed	1009	24	Optiprep_20161004.mat	0	C22	cytotoxic drugs	Staurosporine	MRC100	1	trt_cp	3498.5	217.583	3715.5	0.0302987
Fixed OptiPrep	MN20161020_Y04	MCF10A-H2B-mCherry	1866	324	2	Fixed	2190	24	Optiprep_20161004.mat	0	D03	cytotoxic drugs	Dinaciclib	HMSL10287	0.0316228	trt_cp	3498.5	217.583	3715.5	0.533371
Fixed OptiPrep	MN20161020_Y04	MCF10A-H2B-mCherry	653	565	2	Fixed	1218	24	Optiprep_20161004.mat	0	D04	cytotoxic drugs	Vincristin	null	1	trt_cp	3498.5	217.583	3715.5	0.186651
Fixed OptiPrep	MN20161020_Y04	MCF10A-H2B-mCherry	3499	184	2	Fixed	3683	24	Optiprep_20161004.mat	0	D05	cytotoxic drugs	-	-	0	ctl_vehicle	3498.5	217.583	3715.5	1.00014
Fixed OptiPrep	MN20161020_Y04	MCF10A-H2B-mCherry	115	934	2	Fixed	1049	24	Optiprep_20161004.mat	0	D07	cytotoxic drugs	Staurosporine	MRC100	3.16228	trt_cp	3498.5	217.583	3715.5	0.0328712
Fixed OptiPrep	MN20161020_Y04	MCF10A-H2B-mCherry	3422	262	2	Fixed	3684	24	Optiprep_20161004.mat	0	D09	cytotoxic drugs	Paclitaxel	HMSL10102	0.00133333	trt_cp	3498.5	217.583	3715.5	0.978133
Fixed OptiPrep	MN20161020_Y04	MCF10A-H2B-mCherry	3171	204	2	Fixed	3375	24	Optiprep_20161004.mat	0	D10	cytotoxic drugs	-	-	0	ctl_vehicle	3498.5	217.583	3715.5	0.906388
Fixed OptiPrep	MN20161020_Y04	MCF10A-H2B-mCherry	3534	249	2	Fixed	3783	24	Optiprep_20161004.mat	0	D12	cytotoxic drugs	-	-	0	ctl_vehicle	3498.5	217.583	3715.5	1.01015
Fixed OptiPrep	MN20161020_Y04	MCF10A-H2B-mCherry	642	541	2	Fixed	1183	24	Optiprep_20161004.mat	0	D13	cytotoxic drugs	Vincristin	null	1	trt_cp	3498.5	217.583	3715.5	0.183507
Fixed OptiPrep	MN20161020_Y04	MCF10A-H2B-mCherry	864	535	2	Fixed	1399	24	Optiprep_20161004.mat	0	D14	cytotoxic drugs	Dinaciclib	HMSL10287	0.1	trt_cp	3498.5	217.583	3715.5	0.246963
Fixed OptiPrep	MN20161020_Y04	MCF10A-H2B-mCherry	1982	433	2	Fixed	2415	24	Optiprep_20161004.mat	0	D16	cytotoxic drugs	Vincristin	null	0.00133333	trt_cp	3498.5	217.583	3715.5	0.566529
Fixed OptiPrep	MN20161020_Y04	MCF10A-H2B-mCherry	3382	218	2	Fixed	3600	24	Optiprep_20161004.mat	0	D17	cytotoxic drugs	-	-	0	ctl_vehicle	3498.5	217.583	3715.5	0.9667
Fixed OptiPrep	MN20161020_Y04	MCF10A-H2B-mCherry	662	579	2	Fixed	1241	24	Optiprep_20161004.mat	0	D18	cytotoxic drugs	Vincristin	null	0.0316228	trt_cp	3498.5	217.583	3715.5	0.189224
Fixed OptiPrep	MN20161020_Y04	MCF10A-H2B-mCherry	623	579	2	Fixed	1202	24	Optiprep_20161004.mat	0	D19	cytotoxic drugs	Dinaciclib	HMSL10287	0.316228	trt_cp	3498.5	217.583	3715.5	0.178076
Fixed OptiPrep	MN20161020_Y04	MCF10A-H2B-mCherry	1072	600	2	Fixed	1672	24	Optiprep_20161004.mat	0	D20	cytotoxic drugs	Vincristin	null	0.00333333	trt_cp	3498.5	217.583	3715.5	0.306417
Fixed OptiPrep	MN20161020_Y04	MCF10A-H2B-mCherry	1772	415	2	Fixed	2187	24	Optiprep_20161004.mat	0	D21	cytotoxic drugs	Dinaciclib	HMSL10287	0.0316228	trt_cp	3498.5	217.583	3715.5	0.506503
Fixed OptiPrep	MN20161020_Y04	MCF10A-H2B-mCherry	752	504	2	Fixed	1256	24	Optiprep_20161004.mat	0	E05	cytotoxic drugs	Dinaciclib	HMSL10287	1	trt_cp	3498.5	217.583	3715.5	0.214949
Fixed OptiPrep	MN20161020_Y04	MCF10A-H2B-mCherry	857	562	2	Fixed	1419	24	Optiprep_20161004.mat	0	E06	cytotoxic drugs	Paclitaxel	HMSL10102	3.16228	trt_cp	3498.5	217.583	3715.5	0.244962
Fixed OptiPrep	MN20161020_Y04	MCF10A-H2B-mCherry	85	862	2	Fixed	947	24	Optiprep_20161004.mat	0	E07	cytotoxic drugs	Staurosporine	MRC100	3.16228	trt_cp	3498.5	217.583	3715.5	0.0242961
Fixed OptiPrep	MN20161020_Y04	MCF10A-H2B-mCherry	840	459	2	Fixed	1299	24	Optiprep_20161004.mat	0	E08	cytotoxic drugs	Dinaciclib	HMSL10287	3.16228	trt_cp	3498.5	217.583	3715.5	0.240103
Fixed OptiPrep	MN20161020_Y04	MCF10A-H2B-mCherry	3655	189	2	Fixed	3844	24	Optiprep_20161004.mat	0	E09	cytotoxic drugs	Dinaciclib	HMSL10287	0.00133333	trt_cp	3498.5	217.583	3715.5	1.04473
Fixed OptiPrep	MN20161020_Y04	MCF10A-H2B-mCherry	724	624	2	Fixed	1348	24	Optiprep_20161004.mat	0	E10	cytotoxic drugs	Vincristin	null	0.1	trt_cp	3498.5	217.583	3715.5	0.206946
Fixed OptiPrep	MN20161020_Y04	MCF10A-H2B-mCherry	3320	229	2	Fixed	3549	24	Optiprep_20161004.mat	0	E11	cytotoxic drugs	Dinaciclib	HMSL10287	0.01	trt_cp	3498.5	217.583	3715.5	0.948978
Fixed OptiPrep	MN20161020_Y04	MCF10A-H2B-mCherry	881	686	2	Fixed	1567	24	Optiprep_20161004.mat	0	E12	cytotoxic drugs	Staurosporine	MRC100	0.1	trt_cp	3498.5	217.583	3715.5	0.251822
Fixed OptiPrep	MN20161020_Y04	MCF10A-H2B-mCherry	1822	668	2	Fixed	2490	24	Optiprep_20161004.mat	0	E13	cytotoxic drugs	Staurosporine	MRC100	0.0316228	trt_cp	3498.5	217.583	3715.5	0.520795
Fixed OptiPrep	MN20161020_Y04	MCF10A-H2B-mCherry	2602	462	2	Fixed	3064	24	Optiprep_20161004.mat	0	E14	cytotoxic drugs	Paclitaxel	HMSL10102	0.01	trt_cp	3498.5	217.583	3715.5	0.743747
Fixed OptiPrep	MN20161020_Y04	MCF10A-H2B-mCherry	3007	341	2	Fixed	3348	24	Optiprep_20161004.mat	0	E16	cytotoxic drugs	-	-	0	ctl_vehicle	3498.5	217.583	3715.5	0.859511
Fixed OptiPrep	MN20161020_Y04	MCF10A-H2B-mCherry	3181	196	2	Fixed	3377	24	Optiprep_20161004.mat	0	E17	cytotoxic drugs	Paclitaxel	HMSL10102	0.000433333	trt_cp	3498.5	217.583	3715.5	0.909247
Fixed OptiPrep	MN20161020_Y04	MCF10A-H2B-mCherry	1902	369	2	Fixed	2271	24	Optiprep_20161004.mat	0	E18	cytotoxic drugs	Dinaciclib	HMSL10287	0.0316228	trt_cp	3498.5	217.583	3715.5	0.543662
Fixed OptiPrep	MN20161020_Y04	MCF10A-H2B-mCherry	3568	217	2	Fixed	3785	24	Optiprep_20161004.mat	0	E19	cytotoxic drugs	Dinaciclib	HMSL10287	0.000433333	trt_cp	3498.5	217.583	3715.5	1.01987
Fixed OptiPrep	MN20161020_Y04	MCF10A-H2B-mCherry	2552	495	2	Fixed	3047	24	Optiprep_20161004.mat	0	E20	cytotoxic drugs	Staurosporine	MRC100	0.00333333	trt_cp	3498.5	217.583	3715.5	0.729455
Fixed OptiPrep	MN20161020_Y04	MCF10A-H2B-mCherry	3509	285	2	Fixed	3794	24	Optiprep_20161004.mat	0	E21	cytotoxic drugs	Dinaciclib	HMSL10287	0.000433333	trt_cp	3498.5	217.583	3715.5	1.003
Fixed OptiPrep	MN20161020_Y04	MCF10A-H2B-mCherry	958	698	2	Fixed	1656	24	Optiprep_20161004.mat	0	E22	cytotoxic drugs	Staurosporine	MRC100	0.1	trt_cp	3498.5	217.583	3715.5	0.273832
Fixed OptiPrep	MN20161020_Y04	MCF10A-H2B-mCherry	3463	210	2	Fixed	3673	24	Optiprep_20161004.mat	0	F04	cytotoxic drugs	-	-	0	ctl_vehicle	3498.5	217.583	3715.5	0.989853
Fixed OptiPrep	MN20161020_Y04	MCF10A-H2B-mCherry	210	835	2	Fixed	1045	24	Optiprep_20161004.mat	0	F05	cytotoxic drugs	Staurosporine	MRC100	0.316228	trt_cp	3498.5	217.583	3715.5	0.0600257
Fixed OptiPrep	MN20161020_Y04	MCF10A-H2B-mCherry	95	812	2	Fixed	907	24	Optiprep_20161004.mat	0	F07	cytotoxic drugs	Staurosporine	MRC100	1	trt_cp	3498.5	217.583	3715.5	0.0271545
Fixed OptiPrep	MN20161020_Y04	MCF10A-H2B-mCherry	913	687	2	Fixed	1600	24	Optiprep_20161004.mat	0	F08	cytotoxic drugs	Staurosporine	MRC100	0.1	trt_cp	3498.5	217.583	3715.5	0.260969
Fixed OptiPrep	MN20161020_Y04	MCF10A-H2B-mCherry	3391	203	2	Fixed	3594	24	Optiprep_20161004.mat	0	F09	cytotoxic drugs	-	-	0	ctl_vehicle	3498.5	217.583	3715.5	0.969273
Fixed OptiPrep	MN20161020_Y04	MCF10A-H2B-mCherry	3395	168	2	Fixed	3563	24	Optiprep_20161004.mat	0	F10	cytotoxic drugs	-	-	0	ctl_vehicle	3498.5	217.583	3715.5	0.970416
Fixed OptiPrep	MN20161020_Y04	MCF10A-H2B-mCherry	708	538	2	Fixed	1246	24	Optiprep_20161004.mat	0	F11	cytotoxic drugs	Vincristin	null	0.316228	trt_cp	3498.5	217.583	3715.5	0.202372
Fixed OptiPrep	MN20161020_Y04	MCF10A-H2B-mCherry	644	509	2	Fixed	1153	24	Optiprep_20161004.mat	0	F13	cytotoxic drugs	Vincristin	null	3.16228	trt_cp	3498.5	217.583	3715.5	0.184079
Fixed OptiPrep	MN20161020_Y04	MCF10A-H2B-mCherry	3163	262	2	Fixed	3425	24	Optiprep_20161004.mat	0	F15	cytotoxic drugs	Paclitaxel	HMSL10102	0.00333333	trt_cp	3498.5	217.583	3715.5	0.904102
Fixed OptiPrep	MN20161020_Y04	MCF10A-H2B-mCherry	3594	296	2	Fixed	3890	24	Optiprep_20161004.mat	0	F16	cytotoxic drugs	-	-	0	ctl_vehicle	3498.5	217.583	3715.5	1.0273
Fixed OptiPrep	MN20161020_Y04	MCF10A-H2B-mCherry	294	838	2	Fixed	1132	24	Optiprep_20161004.mat	0	F17	cytotoxic drugs	Staurosporine	MRC100	0.316228	trt_cp	3498.5	217.583	3715.5	0.084036
Fixed OptiPrep	MN20161020_Y04	MCF10A-H2B-mCherry	3068	234	2	Fixed	3302	24	Optiprep_20161004.mat	0	F18	cytotoxic drugs	-	-	0	ctl_vehicle	3498.5	217.583	3715.5	0.876947
Fixed OptiPrep	MN20161020_Y04	MCF10A-H2B-mCherry	3498	364	2	Fixed	3862	24	Optiprep_20161004.mat	0	F21	cytotoxic drugs	Vincristin	null	0.000433333	trt_cp	3498.5	217.583	3715.5	0.999857
Fixed OptiPrep	MN20161020_Y04	MCF10A-H2B-mCherry	3805	268	2	Fixed	4073	24	Optiprep_20161004.mat	0	F22	cytotoxic drugs	Dinaciclib	HMSL10287	0.00133333	trt_cp	3498.5	217.583	3715.5	1.08761
Fixed OptiPrep	MN20161020_Y04	MCF10A-H2B-mCherry	3326	169	2	Fixed	3495	24	Optiprep_20161004.mat	0	G04	cytotoxic drugs	Dinaciclib	HMSL10287	0.000433333	trt_cp	3498.5	217.583	3715.5	0.950693
Fixed OptiPrep	MN20161020_Y04	MCF10A-H2B-mCherry	2692	212	2	Fixed	2904	24	Optiprep_20161004.mat	0	G06	cytotoxic drugs	Dinaciclib	HMSL10287	0.01	trt_cp	3498.5	217.583	3715.5	0.769473
Fixed OptiPrep	MN20161020_Y04	MCF10A-H2B-mCherry	3316	230	2	Fixed	3546	24	Optiprep_20161004.mat	0	G08	cytotoxic drugs	Dinaciclib	HMSL10287	0.00333333	trt_cp	3498.5	217.583	3715.5	0.947835
Fixed OptiPrep	MN20161020_Y04	MCF10A-H2B-mCherry	3539	205	2	Fixed	3744	24	Optiprep_20161004.mat	0	G09	cytotoxic drugs	-	-	0	ctl_vehicle	3498.5	217.583	3715.5	1.01158
Fixed OptiPrep	MN20161020_Y04	MCF10A-H2B-mCherry	3460	239	2	Fixed	3699	24	Optiprep_20161004.mat	0	G10	cytotoxic drugs	-	-	0	ctl_vehicle	3498.5	217.583	3715.5	0.988995
Fixed OptiPrep	MN20161020_Y04	MCF10A-H2B-mCherry	731	567	2	Fixed	1298	24	Optiprep_20161004.mat	0	G11	cytotoxic drugs	Vincristin	null	0.316228	trt_cp	3498.5	217.583	3715.5	0.208947
Fixed OptiPrep	MN20161020_Y04	MCF10A-H2B-mCherry	899	680	2	Fixed	1579	24	Optiprep_20161004.mat	0	G12	cytotoxic drugs	Paclitaxel	HMSL10102	0.1	trt_cp	3498.5	217.583	3715.5	0.256967
Fixed OptiPrep	MN20161020_Y04	MCF10A-H2B-mCherry	819	561	2	Fixed	1380	24	Optiprep_20161004.mat	0	G14	cytotoxic drugs	Paclitaxel	HMSL10102	3.16228	trt_cp	3498.5	217.583	3715.5	0.2341
Fixed OptiPrep	MN20161020_Y04	MCF10A-H2B-mCherry	3673	210	2	Fixed	3883	24	Optiprep_20161004.mat	0	G15	cytotoxic drugs	-	-	0	ctl_vehicle	3498.5	217.583	3715.5	1.04988
Fixed OptiPrep	MN20161020_Y04	MCF10A-H2B-mCherry	3473	337	2	Fixed	3810	24	Optiprep_20161004.mat	0	G16	cytotoxic drugs	Vincristin	null	0.000433333	trt_cp	3498.5	217.583	3715.5	0.992711
Fixed OptiPrep	MN20161020_Y04	MCF10A-H2B-mCherry	3102	225	2	Fixed	3327	24	Optiprep_20161004.mat	0	G17	cytotoxic drugs	Staurosporine	MRC100	0.00133333	trt_cp	3498.5	217.583	3715.5	0.886666
Fixed OptiPrep	MN20161020_Y04	MCF10A-H2B-mCherry	645	632	2	Fixed	1277	24	Optiprep_20161004.mat	0	G18	cytotoxic drugs	Dinaciclib	HMSL10287	0.316228	trt_cp	3498.5	217.583	3715.5	0.184365
Fixed OptiPrep	MN20161020_Y04	MCF10A-H2B-mCherry	2820	306	2	Fixed	3126	24	Optiprep_20161004.mat	0	G19	cytotoxic drugs	Staurosporine	MRC100	0.00333333	trt_cp	3498.5	217.583	3715.5	0.80606
Fixed OptiPrep	MN20161020_Y04	MCF10A-H2B-mCherry	806	607	2	Fixed	1413	24	Optiprep_20161004.mat	0	G20	cytotoxic drugs	Paclitaxel	HMSL10102	0.316228	trt_cp	3498.5	217.583	3715.5	0.230384
Fixed OptiPrep	MN20161020_Y04	MCF10A-H2B-mCherry	706	663	2	Fixed	1369	24	Optiprep_20161004.mat	0	G21	cytotoxic drugs	Dinaciclib	HMSL10287	0.316228	trt_cp	3498.5	217.583	3715.5	0.201801
Fixed OptiPrep	MN20161020_Y04	MCF10A-H2B-mCherry	3546	276	2	Fixed	3822	24	Optiprep_20161004.mat	0	G22	cytotoxic drugs	Dinaciclib	HMSL10287	0.00133333	trt_cp	3498.5	217.583	3715.5	1.01358
Fixed OptiPrep	MN20161020_Y04	MCF10A-H2B-mCherry	3090	168	2	Fixed	3258	24	Optiprep_20161004.mat	0	H03	cytotoxic drugs	Paclitaxel	HMSL10102	0.000433333	trt_cp	3498.5	217.583	3715.5	0.883236
Fixed OptiPrep	MN20161020_Y04	MCF10A-H2B-mCherry	760	499	2	Fixed	1259	24	Optiprep_20161004.mat	0	H04	cytotoxic drugs	Paclitaxel	HMSL10102	0.316228	trt_cp	3498.5	217.583	3715.5	0.217236
Fixed OptiPrep	MN20161020_Y04	MCF10A-H2B-mCherry	2311	393	2	Fixed	2704	24	Optiprep_20161004.mat	0	H05	cytotoxic drugs	Paclitaxel	HMSL10102	0.01	trt_cp	3498.5	217.583	3715.5	0.660569
Fixed OptiPrep	MN20161020_Y04	MCF10A-H2B-mCherry	724	491	2	Fixed	1215	24	Optiprep_20161004.mat	0	H07	cytotoxic drugs	Dinaciclib	HMSL10287	3.16228	trt_cp	3498.5	217.583	3715.5	0.206946
Fixed OptiPrep	MN20161020_Y04	MCF10A-H2B-mCherry	110	951	2	Fixed	1061	24	Optiprep_20161004.mat	0	H09	cytotoxic drugs	Staurosporine	MRC100	3.16228	trt_cp	3498.5	217.583	3715.5	0.031442
Fixed OptiPrep	MN20161020_Y04	MCF10A-H2B-mCherry	2306	547	2	Fixed	2853	24	Optiprep_20161004.mat	0	H12	cytotoxic drugs	Staurosporine	MRC100	0.01	trt_cp	3498.5	217.583	3715.5	0.65914
Fixed OptiPrep	MN20161020_Y04	MCF10A-H2B-mCherry	1865	574	2	Fixed	2439	24	Optiprep_20161004.mat	0	H13	cytotoxic drugs	Staurosporine	MRC100	0.0316228	trt_cp	3498.5	217.583	3715.5	0.533086
Fixed OptiPrep	MN20161020_Y04	MCF10A-H2B-mCherry	3677	220	2	Fixed	3897	24	Optiprep_20161004.mat	0	H14	cytotoxic drugs	-	-	0	ctl_vehicle	3498.5	217.583	3715.5	1.05102
Fixed OptiPrep	MN20161020_Y04	MCF10A-H2B-mCherry	689	612	2	Fixed	1301	24	Optiprep_20161004.mat	0	H18	cytotoxic drugs	Vincristin	null	0.01	trt_cp	3498.5	217.583	3715.5	0.196942
Fixed OptiPrep	MN20161020_Y04	MCF10A-H2B-mCherry	2359	522	2	Fixed	2881	24	Optiprep_20161004.mat	0	H19	cytotoxic drugs	Staurosporine	MRC100	0.01	trt_cp	3498.5	217.583	3715.5	0.674289
Fixed OptiPrep	MN20161020_Y04	MCF10A-H2B-mCherry	3251	263	2	Fixed	3514	24	Optiprep_20161004.mat	0	H20	cytotoxic drugs	Paclitaxel	HMSL10102	0.00133333	trt_cp	3498.5	217.583	3715.5	0.929255
Fixed OptiPrep	MN20161020_Y04	MCF10A-H2B-mCherry	834	650	2	Fixed	1484	24	Optiprep_20161004.mat	0	H21	cytotoxic drugs	Paclitaxel	HMSL10102	0.316228	trt_cp	3498.5	217.583	3715.5	0.238388
Fixed OptiPrep	MN20161020_Y04	MCF10A-H2B-mCherry	3330	198	2	Fixed	3528	24	Optiprep_20161004.mat	0	H22	cytotoxic drugs	Dinaciclib	HMSL10287	0.01	trt_cp	3498.5	217.583	3715.5	0.951837
Fixed OptiPrep	MN20161020_Y04	MCF10A-H2B-mCherry	3644	202	2	Fixed	3846	24	Optiprep_20161004.mat	0	I03	cytotoxic drugs	Dinaciclib	HMSL10287	0.00333333	trt_cp	3498.5	217.583	3715.5	1.04159
Fixed OptiPrep	MN20161020_Y04	MCF10A-H2B-mCherry	2540	457	2	Fixed	2997	24	Optiprep_20161004.mat	0	I04	cytotoxic drugs	Staurosporine	MRC100	0.01	trt_cp	3498.5	217.583	3715.5	0.726025
Fixed OptiPrep	MN20161020_Y04	MCF10A-H2B-mCherry	769	591	2	Fixed	1360	24	Optiprep_20161004.mat	0	I05	cytotoxic drugs	Vincristin	null	0.1	trt_cp	3498.5	217.583	3715.5	0.219808
Fixed OptiPrep	MN20161020_Y04	MCF10A-H2B-mCherry	3081	239	2	Fixed	3320	24	Optiprep_20161004.mat	0	I06	cytotoxic drugs	Paclitaxel	HMSL10102	0.00333333	trt_cp	3498.5	217.583	3715.5	0.880663
Fixed OptiPrep	MN20161020_Y04	MCF10A-H2B-mCherry	896	622	2	Fixed	1518	24	Optiprep_20161004.mat	0	I07	cytotoxic drugs	Paclitaxel	HMSL10102	0.1	trt_cp	3498.5	217.583	3715.5	0.25611
Fixed OptiPrep	MN20161020_Y04	MCF10A-H2B-mCherry	2318	476	2	Fixed	2794	24	Optiprep_20161004.mat	0	I12	cytotoxic drugs	Vincristin	null	0.00133333	trt_cp	3498.5	217.583	3715.5	0.66257
Fixed OptiPrep	MN20161020_Y04	MCF10A-H2B-mCherry	3971	227	2	Fixed	4198	24	Optiprep_20161004.mat	0	I15	cytotoxic drugs	-	-	0	ctl_vehicle	3498.5	217.583	3715.5	1.13506
Fixed OptiPrep	MN20161020_Y04	MCF10A-H2B-mCherry	2065	708	2	Fixed	2773	24	Optiprep_20161004.mat	0	I18	cytotoxic drugs	Staurosporine	MRC100	0.0316228	trt_cp	3498.5	217.583	3715.5	0.590253
Fixed OptiPrep	MN20161020_Y04	MCF10A-H2B-mCherry	142	1024	2	Fixed	1166	24	Optiprep_20161004.mat	0	I20	cytotoxic drugs	Staurosporine	MRC100	1	trt_cp	3498.5	217.583	3715.5	0.0405888
Fixed OptiPrep	MN20161020_Y04	MCF10A-H2B-mCherry	797	608	2	Fixed	1405	24	Optiprep_20161004.mat	0	I21	cytotoxic drugs	Vincristin	null	0.0316228	trt_cp	3498.5	217.583	3715.5	0.227812
Fixed OptiPrep	MN20161020_Y04	MCF10A-H2B-mCherry	1179	708	2	Fixed	1887	24	Optiprep_20161004.mat	0	I22	cytotoxic drugs	Vincristin	null	0.00333333	trt_cp	3498.5	217.583	3715.5	0.337002
Fixed OptiPrep	MN20161020_Y04	MCF10A-H2B-mCherry	3716	200	2	Fixed	3916	24	Optiprep_20161004.mat	0	J05	cytotoxic drugs	Paclitaxel	HMSL10102	0.00133333	trt_cp	3498.5	217.583	3715.5	1.06217
Fixed OptiPrep	MN20161020_Y04	MCF10A-H2B-mCherry	268	942	2	Fixed	1210	24	Optiprep_20161004.mat	0	J06	cytotoxic drugs	Staurosporine	MRC100	0.316228	trt_cp	3498.5	217.583	3715.5	0.0766043
Fixed OptiPrep	MN20161020_Y04	MCF10A-H2B-mCherry	2484	223	2	Fixed	2707	24	Optiprep_20161004.mat	0	J07	cytotoxic drugs	Staurosporine	MRC100	0.00133333	trt_cp	3498.5	217.583	3715.5	0.710019
Fixed OptiPrep	MN20161020_Y04	MCF10A-H2B-mCherry	3470	193	2	Fixed	3663	24	Optiprep_20161004.mat	0	J08	cytotoxic drugs	-	-	0	ctl_vehicle	3498.5	217.583	3715.5	0.991854
Fixed OptiPrep	MN20161020_Y04	MCF10A-H2B-mCherry	799	534	2	Fixed	1333	24	Optiprep_20161004.mat	0	J09	cytotoxic drugs	Dinaciclib	HMSL10287	1	trt_cp	3498.5	217.583	3715.5	0.228384
Fixed OptiPrep	MN20161020_Y04	MCF10A-H2B-mCherry	3034	298	2	Fixed	3332	24	Optiprep_20161004.mat	0	J10	cytotoxic drugs	Staurosporine	MRC100	0.00333333	trt_cp	3498.5	217.583	3715.5	0.867229
Fixed OptiPrep	MN20161020_Y04	MCF10A-H2B-mCherry	2971	380	2	Fixed	3351	24	Optiprep_20161004.mat	0	J11	cytotoxic drugs	Paclitaxel	HMSL10102	0.01	trt_cp	3498.5	217.583	3715.5	0.849221
Fixed OptiPrep	MN20161020_Y04	MCF10A-H2B-mCherry	3913	281	2	Fixed	4194	24	Optiprep_20161004.mat	0	J12	cytotoxic drugs	Dinaciclib	HMSL10287	0.00133333	trt_cp	3498.5	217.583	3715.5	1.11848
Fixed OptiPrep	MN20161020_Y04	MCF10A-H2B-mCherry	2153	663	2	Fixed	2816	24	Optiprep_20161004.mat	0	J16	cytotoxic drugs	Staurosporine	MRC100	0.0316228	trt_cp	3498.5	217.583	3715.5	0.615407
Fixed OptiPrep	MN20161020_Y04	MCF10A-H2B-mCherry	125	1021	2	Fixed	1146	24	Optiprep_20161004.mat	0	J17	cytotoxic drugs	Staurosporine	MRC100	3.16228	trt_cp	3498.5	217.583	3715.5	0.0357296
Fixed OptiPrep	MN20161020_Y04	MCF10A-H2B-mCherry	3955	248	2	Fixed	4203	24	Optiprep_20161004.mat	0	J18	cytotoxic drugs	Staurosporine	MRC100	0.000433333	trt_cp	3498.5	217.583	3715.5	1.13048
Fixed OptiPrep	MN20161020_Y04	MCF10A-H2B-mCherry	3545	194	2	Fixed	3739	24	Optiprep_20161004.mat	0	J19	cytotoxic drugs	Dinaciclib	HMSL10287	0.01	trt_cp	3498.5	217.583	3715.5	1.01329
Fixed OptiPrep	MN20161020_Y04	MCF10A-H2B-mCherry	1112	630	2	Fixed	1742	24	Optiprep_20161004.mat	0	J21	cytotoxic drugs	Dinaciclib	HMSL10287	0.1	trt_cp	3498.5	217.583	3715.5	0.317851
Fixed OptiPrep	MN20161020_Y04	MCF10A-H2B-mCherry	3692	303	2	Fixed	3995	24	Optiprep_20161004.mat	0	J22	cytotoxic drugs	-	-	0	ctl_vehicle	3498.5	217.583	3715.5	1.05531
Fixed OptiPrep	MN20161020_Y04	MCF10A-H2B-mCherry	791	452	2	Fixed	1243	24	Optiprep_20161004.mat	0	K03	cytotoxic drugs	Dinaciclib	HMSL10287	3.16228	trt_cp	3498.5	217.583	3715.5	0.226097
Fixed OptiPrep	MN20161020_Y04	MCF10A-H2B-mCherry	779	542	2	Fixed	1321	24	Optiprep_20161004.mat	0	K04	cytotoxic drugs	Paclitaxel	HMSL10102	0.316228	trt_cp	3498.5	217.583	3715.5	0.222667
Fixed OptiPrep	MN20161020_Y04	MCF10A-H2B-mCherry	771	570	2	Fixed	1341	24	Optiprep_20161004.mat	0	K05	cytotoxic drugs	Paclitaxel	HMSL10102	0.1	trt_cp	3498.5	217.583	3715.5	0.22038
Fixed OptiPrep	MN20161020_Y04	MCF10A-H2B-mCherry	3218	181	2	Fixed	3399	24	Optiprep_20161004.mat	0	K08	cytotoxic drugs	-	-	0	ctl_vehicle	3498.5	217.583	3715.5	0.919823
Fixed OptiPrep	MN20161020_Y04	MCF10A-H2B-mCherry	2898	225	2	Fixed	3123	24	Optiprep_20161004.mat	0	K09	cytotoxic drugs	-	-	0	ctl_vehicle	3498.5	217.583	3715.5	0.828355
Fixed OptiPrep	MN20161020_Y04	MCF10A-H2B-mCherry	791	614	2	Fixed	1405	24	Optiprep_20161004.mat	0	K10	cytotoxic drugs	Paclitaxel	HMSL10102	1	trt_cp	3498.5	217.583	3715.5	0.226097
Fixed OptiPrep	MN20161020_Y04	MCF10A-H2B-mCherry	877	581	2	Fixed	1458	24	Optiprep_20161004.mat	0	K11	cytotoxic drugs	Vincristin	null	0.01	trt_cp	3498.5	217.583	3715.5	0.250679
Fixed OptiPrep	MN20161020_Y04	MCF10A-H2B-mCherry	701	582	2	Fixed	1283	24	Optiprep_20161004.mat	0	K12	cytotoxic drugs	Vincristin	null	1	trt_cp	3498.5	217.583	3715.5	0.200372
Fixed OptiPrep	MN20161020_Y04	MCF10A-H2B-mCherry	872	574	2	Fixed	1446	24	Optiprep_20161004.mat	0	K15	cytotoxic drugs	Vincristin	null	0.01	trt_cp	3498.5	217.583	3715.5	0.24925
Fixed OptiPrep	MN20161020_Y04	MCF10A-H2B-mCherry	3815	276	2	Fixed	4091	24	Optiprep_20161004.mat	0	K16	cytotoxic drugs	-	-	0	ctl_vehicle	3498.5	217.583	3715.5	1.09047
Fixed OptiPrep	MN20161020_Y04	MCF10A-H2B-mCherry	1210	594	2	Fixed	1804	24	Optiprep_20161004.mat	0	K18	cytotoxic drugs	Paclitaxel	HMSL10102	0.0316228	trt_cp	3498.5	217.583	3715.5	0.345863
Fixed OptiPrep	MN20161020_Y04	MCF10A-H2B-mCherry	754	613	2	Fixed	1367	24	Optiprep_20161004.mat	0	K19	cytotoxic drugs	Vincristin	null	0.1	trt_cp	3498.5	217.583	3715.5	0.215521
Fixed OptiPrep	MN20161020_Y04	MCF10A-H2B-mCherry	1027	676	2	Fixed	1703	24	Optiprep_20161004.mat	0	K20	cytotoxic drugs	Vincristin	null	0.00333333	trt_cp	3498.5	217.583	3715.5	0.293554
Fixed OptiPrep	MN20161020_Y04	MCF10A-H2B-mCherry	869	547	2	Fixed	1416	24	Optiprep_20161004.mat	0	K21	cytotoxic drugs	Paclitaxel	HMSL10102	3.16228	trt_cp	3498.5	217.583	3715.5	0.248392
Fixed OptiPrep	MN20161020_Y04	MCF10A-H2B-mCherry	813	599	2	Fixed	1412	24	Optiprep_20161004.mat	0	L03	cytotoxic drugs	Paclitaxel	HMSL10102	1	trt_cp	3498.5	217.583	3715.5	0.232385
Fixed OptiPrep	MN20161020_Y04	MCF10A-H2B-mCherry	3492	218	2	Fixed	3710	24	Optiprep_20161004.mat	0	L04	cytotoxic drugs	-	-	0	ctl_vehicle	3498.5	217.583	3715.5	0.998142
Fixed OptiPrep	MN20161020_Y04	MCF10A-H2B-mCherry	3472	192	2	Fixed	3664	24	Optiprep_20161004.mat	0	L05	cytotoxic drugs	-	-	0	ctl_vehicle	3498.5	217.583	3715.5	0.992425
Fixed OptiPrep	MN20161020_Y04	MCF10A-H2B-mCherry	662	565	2	Fixed	1227	24	Optiprep_20161004.mat	0	L06	cytotoxic drugs	Vincristin	null	0.1	trt_cp	3498.5	217.583	3715.5	0.189224
Fixed OptiPrep	MN20161020_Y04	MCF10A-H2B-mCherry	2862	185	2	Fixed	3047	24	Optiprep_20161004.mat	0	L08	cytotoxic drugs	Staurosporine	MRC100	0.00133333	trt_cp	3498.5	217.583	3715.5	0.818065
Fixed OptiPrep	MN20161020_Y04	MCF10A-H2B-mCherry	3000	286	2	Fixed	3286	24	Optiprep_20161004.mat	0	L10	cytotoxic drugs	Staurosporine	MRC100	0.00133333	trt_cp	3498.5	217.583	3715.5	0.85751
Fixed OptiPrep	MN20161020_Y04	MCF10A-H2B-mCherry	3579	230	2	Fixed	3809	24	Optiprep_20161004.mat	0	L11	cytotoxic drugs	Staurosporine	MRC100	0.000433333	trt_cp	3498.5	217.583	3715.5	1.02301
Fixed OptiPrep	MN20161020_Y04	MCF10A-H2B-mCherry	832	598	2	Fixed	1430	24	Optiprep_20161004.mat	0	L12	cytotoxic drugs	Paclitaxel	HMSL10102	1	trt_cp	3498.5	217.583	3715.5	0.237816
Fixed OptiPrep	MN20161020_Y04	MCF10A-H2B-mCherry	647	554	2	Fixed	1201	24	Optiprep_20161004.mat	0	L13	cytotoxic drugs	Vincristin	null	1	trt_cp	3498.5	217.583	3715.5	0.184936
Fixed OptiPrep	MN20161020_Y04	MCF10A-H2B-mCherry	691	546	2	Fixed	1237	24	Optiprep_20161004.mat	0	L15	cytotoxic drugs	Vincristin	null	3.16228	trt_cp	3498.5	217.583	3715.5	0.197513
Fixed OptiPrep	MN20161020_Y04	MCF10A-H2B-mCherry	943	596	2	Fixed	1539	24	Optiprep_20161004.mat	0	L16	cytotoxic drugs	Paclitaxel	HMSL10102	0.1	trt_cp	3498.5	217.583	3715.5	0.269544
Fixed OptiPrep	MN20161020_Y04	MCF10A-H2B-mCherry	2147	422	2	Fixed	2569	24	Optiprep_20161004.mat	0	L17	cytotoxic drugs	Vincristin	null	0.00133333	trt_cp	3498.5	217.583	3715.5	0.613692
Fixed OptiPrep	MN20161020_Y04	MCF10A-H2B-mCherry	737	693	2	Fixed	1430	24	Optiprep_20161004.mat	0	L20	cytotoxic drugs	Vincristin	null	0.01	trt_cp	3498.5	217.583	3715.5	0.210662
Fixed OptiPrep	MN20161020_Y04	MCF10A-H2B-mCherry	1195	582	2	Fixed	1777	24	Optiprep_20161004.mat	0	L22	cytotoxic drugs	Paclitaxel	HMSL10102	0.0316228	trt_cp	3498.5	217.583	3715.5	0.341575
Fixed OptiPrep	MN20161020_Y04	MCF10A-H2B-mCherry	680	606	2	Fixed	1286	24	Optiprep_20161004.mat	0	M04	cytotoxic drugs	Vincristin	null	0.0316228	trt_cp	3498.5	217.583	3715.5	0.194369
Fixed OptiPrep	MN20161020_Y04	MCF10A-H2B-mCherry	1121	494	2	Fixed	1615	24	Optiprep_20161004.mat	0	M05	cytotoxic drugs	Paclitaxel	HMSL10102	0.0316228	trt_cp	3498.5	217.583	3715.5	0.320423
Fixed OptiPrep	MN20161020_Y04	MCF10A-H2B-mCherry	3858	216	2	Fixed	4074	24	Optiprep_20161004.mat	0	M07	cytotoxic drugs	Dinaciclib	HMSL10287	0.00333333	trt_cp	3498.5	217.583	3715.5	1.10276
Fixed OptiPrep	MN20161020_Y04	MCF10A-H2B-mCherry	3202	235	2	Fixed	3437	24	Optiprep_20161004.mat	0	M09	cytotoxic drugs	Paclitaxel	HMSL10102	0.00333333	trt_cp	3498.5	217.583	3715.5	0.915249
Fixed OptiPrep	MN20161020_Y04	MCF10A-H2B-mCherry	2687	343	2	Fixed	3030	24	Optiprep_20161004.mat	0	M12	cytotoxic drugs	Staurosporine	MRC100	0.00333333	trt_cp	3498.5	217.583	3715.5	0.768043
Fixed OptiPrep	MN20161020_Y04	MCF10A-H2B-mCherry	2789	493	2	Fixed	3282	24	Optiprep_20161004.mat	0	M14	cytotoxic drugs	Paclitaxel	HMSL10102	0.01	trt_cp	3498.5	217.583	3715.5	0.797199
Fixed OptiPrep	MN20161020_Y04	MCF10A-H2B-mCherry	2862	332	2	Fixed	3194	24	Optiprep_20161004.mat	0	M17	cytotoxic drugs	Paclitaxel	HMSL10102	0.00333333	trt_cp	3498.5	217.583	3715.5	0.818065
Fixed OptiPrep	MN20161020_Y04	MCF10A-H2B-mCherry	3860	283	2	Fixed	4143	24	Optiprep_20161004.mat	0	M19	cytotoxic drugs	Paclitaxel	HMSL10102	0.000433333	trt_cp	3498.5	217.583	3715.5	1.10333
Fixed OptiPrep	MN20161020_Y04	MCF10A-H2B-mCherry	2072	386	2	Fixed	2458	24	Optiprep_20161004.mat	0	M20	cytotoxic drugs	Dinaciclib	HMSL10287	0.0316228	trt_cp	3498.5	217.583	3715.5	0.592254
Fixed OptiPrep	MN20161020_Y04	MCF10A-H2B-mCherry	953	642	2	Fixed	1595	24	Optiprep_20161004.mat	0	M21	cytotoxic drugs	Dinaciclib	HMSL10287	0.1	trt_cp	3498.5	217.583	3715.5	0.272402
Fixed OptiPrep	MN20161020_Y04	MCF10A-H2B-mCherry	2371	417	2	Fixed	2788	24	Optiprep_20161004.mat	0	N03	cytotoxic drugs	Staurosporine	MRC100	0.01	trt_cp	3498.5	217.583	3715.5	0.677719
Fixed OptiPrep	MN20161020_Y04	MCF10A-H2B-mCherry	3427	207	2	Fixed	3634	24	Optiprep_20161004.mat	0	N04	cytotoxic drugs	Dinaciclib	HMSL10287	0.00333333	trt_cp	3498.5	217.583	3715.5	0.979563
Fixed OptiPrep	MN20161020_Y04	MCF10A-H2B-mCherry	3788	194	2	Fixed	3982	24	Optiprep_20161004.mat	0	N05	cytotoxic drugs	-	-	0	ctl_vehicle	3498.5	217.583	3715.5	1.08275
Fixed OptiPrep	MN20161020_Y04	MCF10A-H2B-mCherry	631	543	2	Fixed	1174	24	Optiprep_20161004.mat	0	N06	cytotoxic drugs	Vincristin	null	3.16228	trt_cp	3498.5	217.583	3715.5	0.180363
Fixed OptiPrep	MN20161020_Y04	MCF10A-H2B-mCherry	924	529	2	Fixed	1453	24	Optiprep_20161004.mat	0	N07	cytotoxic drugs	Vincristin	null	0.00333333	trt_cp	3498.5	217.583	3715.5	0.264113
Fixed OptiPrep	MN20161020_Y04	MCF10A-H2B-mCherry	728	593	2	Fixed	1321	24	Optiprep_20161004.mat	0	N08	cytotoxic drugs	Vincristin	null	0.316228	trt_cp	3498.5	217.583	3715.5	0.208089
Fixed OptiPrep	MN20161020_Y04	MCF10A-H2B-mCherry	942	529	2	Fixed	1471	24	Optiprep_20161004.mat	0	N09	cytotoxic drugs	Dinaciclib	HMSL10287	0.1	trt_cp	3498.5	217.583	3715.5	0.269258
Fixed OptiPrep	MN20161020_Y04	MCF10A-H2B-mCherry	118	839	2	Fixed	957	24	Optiprep_20161004.mat	0	N10	cytotoxic drugs	Staurosporine	MRC100	1	trt_cp	3498.5	217.583	3715.5	0.0337287
Fixed OptiPrep	MN20161020_Y04	MCF10A-H2B-mCherry	755	488	2	Fixed	1243	24	Optiprep_20161004.mat	0	N12	cytotoxic drugs	Dinaciclib	HMSL10287	1	trt_cp	3498.5	217.583	3715.5	0.215807
Fixed OptiPrep	MN20161020_Y04	MCF10A-H2B-mCherry	2382	466	2	Fixed	2848	24	Optiprep_20161004.mat	0	N13	cytotoxic drugs	Vincristin	null	0.00133333	trt_cp	3498.5	217.583	3715.5	0.680863
Fixed OptiPrep	MN20161020_Y04	MCF10A-H2B-mCherry	3635	246	2	Fixed	3881	24	Optiprep_20161004.mat	0	N14	cytotoxic drugs	Paclitaxel	HMSL10102	0.000433333	trt_cp	3498.5	217.583	3715.5	1.03902
Fixed OptiPrep	MN20161020_Y04	MCF10A-H2B-mCherry	1245	542	2	Fixed	1787	24	Optiprep_20161004.mat	0	N16	cytotoxic drugs	Paclitaxel	HMSL10102	0.0316228	trt_cp	3498.5	217.583	3715.5	0.355867
Fixed OptiPrep	MN20161020_Y04	MCF10A-H2B-mCherry	3157	371	2	Fixed	3528	24	Optiprep_20161004.mat	0	N18	cytotoxic drugs	Staurosporine	MRC100	0.000433333	trt_cp	3498.5	217.583	3715.5	0.902387
Fixed OptiPrep	MN20161020_Y04	MCF10A-H2B-mCherry	3407	284	2	Fixed	3691	24	Optiprep_20161004.mat	0	N20	cytotoxic drugs	Staurosporine	MRC100	0.000433333	trt_cp	3498.5	217.583	3715.5	0.973846
Fixed OptiPrep	MN20161020_Y04	MCF10A-H2B-mCherry	927	606	2	Fixed	1533	24	Optiprep_20161004.mat	0	N21	cytotoxic drugs	Paclitaxel	HMSL10102	1	trt_cp	3498.5	217.583	3715.5	0.264971
Fixed OptiPrep	MN20161020_Y04	MCF10A-H2B-mCherry	3565	240	2	Fixed	3805	24	Optiprep_20161004.mat	0	N22	cytotoxic drugs	Dinaciclib	HMSL10287	0.000433333	trt_cp	3498.5	217.583	3715.5	1.01901
Live	MN20161020_Y01	MCF10A-H2B-mCherry	1080	47	1	Live	1127	24	Optiprep_20161004.mat	0	C03	cytotoxic drugs	Dinaciclib	HMSL10287	3.16228	trt_cp	3824.5	42	3865.83	0.28239
Live	MN20161020_Y01	MCF10A-H2B-mCherry	2786	33	1	Live	2819	24	Optiprep_20161004.mat	0	C05	cytotoxic drugs	Staurosporine	MRC100	0.00333333	trt_cp	3824.5	42	3865.83	0.728461
Live	MN20161020_Y01	MCF10A-H2B-mCherry	1066	200	1	Live	1266	24	Optiprep_20161004.mat	0	C06	cytotoxic drugs	Vincristin	null	0.00333333	trt_cp	3824.5	42	3865.83	0.278729
Live	MN20161020_Y01	MCF10A-H2B-mCherry	1897	165	1	Live	2062	24	Optiprep_20161004.mat	0	C07	cytotoxic drugs	Staurosporine	MRC100	0.0316228	trt_cp	3824.5	42	3865.83	0.496013
Live	MN20161020_Y01	MCF10A-H2B-mCherry	701	344	1	Live	1045	24	Optiprep_20161004.mat	0	C08	cytotoxic drugs	Dinaciclib	HMSL10287	0.316228	trt_cp	3824.5	42	3865.83	0.183292
Live	MN20161020_Y01	MCF10A-H2B-mCherry	3752	44	1	Live	3796	24	Optiprep_20161004.mat	0	C09	cytotoxic drugs	-	-	0	ctl_vehicle	3824.5	42	3865.83	0.981043
Live	MN20161020_Y01	MCF10A-H2B-mCherry	3617	41	1	Live	3658	24	Optiprep_20161004.mat	0	C10	cytotoxic drugs	Dinaciclib	HMSL10287	0.000433333	trt_cp	3824.5	42	3865.83	0.945745
Live	MN20161020_Y01	MCF10A-H2B-mCherry	2867	42	1	Live	2909	24	Optiprep_20161004.mat	0	C12	cytotoxic drugs	Staurosporine	MRC100	0.00133333	trt_cp	3824.5	42	3865.83	0.74964
Live	MN20161020_Y01	MCF10A-H2B-mCherry	213	853	1	Live	1066	24	Optiprep_20161004.mat	0	C13	cytotoxic drugs	Staurosporine	MRC100	1	trt_cp	3824.5	42	3865.83	0.0556936
Live	MN20161020_Y01	MCF10A-H2B-mCherry	705	359	1	Live	1064	24	Optiprep_20161004.mat	0	C15	cytotoxic drugs	Dinaciclib	HMSL10287	1	trt_cp	3824.5	42	3865.83	0.184338
Live	MN20161020_Y01	MCF10A-H2B-mCherry	932	278	1	Live	1210	24	Optiprep_20161004.mat	0	C16	cytotoxic drugs	Paclitaxel	HMSL10102	0.1	trt_cp	3824.5	42	3865.83	0.243692
Live	MN20161020_Y01	MCF10A-H2B-mCherry	3502	49	1	Live	3551	24	Optiprep_20161004.mat	0	C17	cytotoxic drugs	Staurosporine	MRC100	0.000433333	trt_cp	3824.5	42	3865.83	0.915675
Live	MN20161020_Y01	MCF10A-H2B-mCherry	325	727	1	Live	1052	24	Optiprep_20161004.mat	0	C19	cytotoxic drugs	Staurosporine	MRC100	0.316228	trt_cp	3824.5	42	3865.83	0.0849784
Live	MN20161020_Y01	MCF10A-H2B-mCherry	3972	42	1	Live	4014	24	Optiprep_20161004.mat	0	C20	cytotoxic drugs	-	-	0	ctl_vehicle	3824.5	42	3865.83	1.03857
Live	MN20161020_Y01	MCF10A-H2B-mCherry	1055	339	1	Live	1394	24	Optiprep_20161004.mat	0	C21	cytotoxic drugs	Paclitaxel	HMSL10102	0.0316228	trt_cp	3824.5	42	3865.83	0.275853
Live	MN20161020_Y01	MCF10A-H2B-mCherry	873	284	1	Live	1157	24	Optiprep_20161004.mat	0	C22	cytotoxic drugs	Paclitaxel	HMSL10102	0.316228	trt_cp	3824.5	42	3865.83	0.228265
Live	MN20161020_Y01	MCF10A-H2B-mCherry	237	675	1	Live	912	24	Optiprep_20161004.mat	0	D03	cytotoxic drugs	Staurosporine	MRC100	3.16228	trt_cp	3824.5	42	3865.83	0.0619689
Live	MN20161020_Y01	MCF10A-H2B-mCherry	2682	48	1	Live	2730	24	Optiprep_20161004.mat	0	D05	cytotoxic drugs	Staurosporine	MRC100	0.00133333	trt_cp	3824.5	42	3865.83	0.701268
Live	MN20161020_Y01	MCF10A-H2B-mCherry	2147	243	1	Live	2390	24	Optiprep_20161004.mat	0	D07	cytotoxic drugs	Paclitaxel	HMSL10102	0.01	trt_cp	3824.5	42	3865.83	0.561381
Live	MN20161020_Y01	MCF10A-H2B-mCherry	3493	61	1	Live	3554	24	Optiprep_20161004.mat	0	D09	cytotoxic drugs	-	-	0	ctl_vehicle	3824.5	42	3865.83	0.913322
Live	MN20161020_Y01	MCF10A-H2B-mCherry	3224	68	1	Live	3292	24	Optiprep_20161004.mat	0	D11	cytotoxic drugs	Paclitaxel	HMSL10102	0.00333333	trt_cp	3824.5	42	3865.83	0.842986
Live	MN20161020_Y01	MCF10A-H2B-mCherry	3394	34	1	Live	3428	24	Optiprep_20161004.mat	0	D13	cytotoxic drugs	Vincristin	null	0.000433333	trt_cp	3824.5	42	3865.83	0.887436
Live	MN20161020_Y01	MCF10A-H2B-mCherry	977	243	1	Live	1220	24	Optiprep_20161004.mat	0	D14	cytotoxic drugs	Vincristin	null	0.00333333	trt_cp	3824.5	42	3865.83	0.255458
Live	MN20161020_Y01	MCF10A-H2B-mCherry	782	362	1	Live	1144	24	Optiprep_20161004.mat	0	D15	cytotoxic drugs	Dinaciclib	HMSL10287	1	trt_cp	3824.5	42	3865.83	0.204471
Live	MN20161020_Y01	MCF10A-H2B-mCherry	1561	148	1	Live	1709	24	Optiprep_20161004.mat	0	D16	cytotoxic drugs	Dinaciclib	HMSL10287	0.0316228	trt_cp	3824.5	42	3865.83	0.408158
Live	MN20161020_Y01	MCF10A-H2B-mCherry	3851	48	1	Live	3899	24	Optiprep_20161004.mat	0	D17	cytotoxic drugs	Dinaciclib	HMSL10287	0.000433333	trt_cp	3824.5	42	3865.83	1.00693
Live	MN20161020_Y01	MCF10A-H2B-mCherry	934	350	1	Live	1284	24	Optiprep_20161004.mat	0	D18	cytotoxic drugs	Staurosporine	MRC100	0.1	trt_cp	3824.5	42	3865.83	0.244215
Live	MN20161020_Y01	MCF10A-H2B-mCherry	843	295	1	Live	1138	24	Optiprep_20161004.mat	0	D19	cytotoxic drugs	Paclitaxel	HMSL10102	0.1	trt_cp	3824.5	42	3865.83	0.220421
Live	MN20161020_Y01	MCF10A-H2B-mCherry	981	353	1	Live	1334	24	Optiprep_20161004.mat	0	D20	cytotoxic drugs	Staurosporine	MRC100	0.1	trt_cp	3824.5	42	3865.83	0.256504
Live	MN20161020_Y01	MCF10A-H2B-mCherry	782	315	1	Live	1097	24	Optiprep_20161004.mat	0	D21	cytotoxic drugs	Vincristin	null	1	trt_cp	3824.5	42	3865.83	0.204471
Live	MN20161020_Y01	MCF10A-H2B-mCherry	3665	39	1	Live	3704	24	Optiprep_20161004.mat	0	D22	cytotoxic drugs	Dinaciclib	HMSL10287	0.00333333	trt_cp	3824.5	42	3865.83	0.958295
Live	MN20161020_Y01	MCF10A-H2B-mCherry	1503	145	1	Live	1648	24	Optiprep_20161004.mat	0	E03	cytotoxic drugs	Dinaciclib	HMSL10287	0.0316228	trt_cp	3824.5	42	3865.83	0.392993
Live	MN20161020_Y01	MCF10A-H2B-mCherry	3438	49	1	Live	3487	24	Optiprep_20161004.mat	0	E04	cytotoxic drugs	Vincristin	null	0.000433333	trt_cp	3824.5	42	3865.83	0.898941
Live	MN20161020_Y01	MCF10A-H2B-mCherry	1025	264	1	Live	1289	24	Optiprep_20161004.mat	0	E06	cytotoxic drugs	Paclitaxel	HMSL10102	3.16228	trt_cp	3824.5	42	3865.83	0.268009
Live	MN20161020_Y01	MCF10A-H2B-mCherry	814	387	1	Live	1201	24	Optiprep_20161004.mat	0	E08	cytotoxic drugs	Dinaciclib	HMSL10287	0.1	trt_cp	3824.5	42	3865.83	0.212838
Live	MN20161020_Y01	MCF10A-H2B-mCherry	3894	38	1	Live	3932	24	Optiprep_20161004.mat	0	E10	cytotoxic drugs	Paclitaxel	HMSL10102	0.000433333	trt_cp	3824.5	42	3865.83	1.01817
Live	MN20161020_Y01	MCF10A-H2B-mCherry	1061	244	1	Live	1305	24	Optiprep_20161004.mat	0	E11	cytotoxic drugs	Vincristin	null	0.00333333	trt_cp	3824.5	42	3865.83	0.277422
Live	MN20161020_Y01	MCF10A-H2B-mCherry	2077	158	1	Live	2235	24	Optiprep_20161004.mat	0	E14	cytotoxic drugs	Vincristin	null	0.00133333	trt_cp	3824.5	42	3865.83	0.543078
Live	MN20161020_Y01	MCF10A-H2B-mCherry	2813	90	1	Live	2903	24	Optiprep_20161004.mat	0	E16	cytotoxic drugs	Staurosporine	MRC100	0.01	trt_cp	3824.5	42	3865.83	0.735521
Live	MN20161020_Y01	MCF10A-H2B-mCherry	3921	43	1	Live	3964	24	Optiprep_20161004.mat	0	E17	cytotoxic drugs	Paclitaxel	HMSL10102	0.00133333	trt_cp	3824.5	42	3865.83	1.02523
Live	MN20161020_Y01	MCF10A-H2B-mCherry	743	340	1	Live	1083	24	Optiprep_20161004.mat	0	E18	cytotoxic drugs	Dinaciclib	HMSL10287	3.16228	trt_cp	3824.5	42	3865.83	0.194274
Live	MN20161020_Y01	MCF10A-H2B-mCherry	895	278	1	Live	1173	24	Optiprep_20161004.mat	0	E19	cytotoxic drugs	Paclitaxel	HMSL10102	0.316228	trt_cp	3824.5	42	3865.83	0.234018
Live	MN20161020_Y01	MCF10A-H2B-mCherry	894	315	1	Live	1209	24	Optiprep_20161004.mat	0	E20	cytotoxic drugs	Vincristin	null	0.01	trt_cp	3824.5	42	3865.83	0.233756
Live	MN20161020_Y01	MCF10A-H2B-mCherry	2078	210	1	Live	2288	24	Optiprep_20161004.mat	0	E21	cytotoxic drugs	Staurosporine	MRC100	0.0316228	trt_cp	3824.5	42	3865.83	0.543339
Live	MN20161020_Y01	MCF10A-H2B-mCherry	233	878	1	Live	1111	24	Optiprep_20161004.mat	0	E22	cytotoxic drugs	Staurosporine	MRC100	1	trt_cp	3824.5	42	3865.83	0.060923
Live	MN20161020_Y01	MCF10A-H2B-mCherry	943	255	1	Live	1198	24	Optiprep_20161004.mat	0	F04	cytotoxic drugs	Paclitaxel	HMSL10102	0.1	trt_cp	3824.5	42	3865.83	0.246568
Live	MN20161020_Y01	MCF10A-H2B-mCherry	3506	38	1	Live	3544	24	Optiprep_20161004.mat	0	F05	cytotoxic drugs	Dinaciclib	HMSL10287	0.000433333	trt_cp	3824.5	42	3865.83	0.916721
Live	MN20161020_Y01	MCF10A-H2B-mCherry	766	358	1	Live	1124	24	Optiprep_20161004.mat	0	F06	cytotoxic drugs	Dinaciclib	HMSL10287	0.1	trt_cp	3824.5	42	3865.83	0.200288
Live	MN20161020_Y01	MCF10A-H2B-mCherry	3604	43	1	Live	3647	24	Optiprep_20161004.mat	0	F09	cytotoxic drugs	-	-	0	ctl_vehicle	3824.5	42	3865.83	0.942345
Live	MN20161020_Y01	MCF10A-H2B-mCherry	256	796	1	Live	1052	24	Optiprep_20161004.mat	0	F11	cytotoxic drugs	Staurosporine	MRC100	3.16228	trt_cp	3824.5	42	3865.83	0.0669369
Live	MN20161020_Y01	MCF10A-H2B-mCherry	671	389	1	Live	1060	24	Optiprep_20161004.mat	0	F13	cytotoxic drugs	Dinaciclib	HMSL10287	0.316228	trt_cp	3824.5	42	3865.83	0.175448
Live	MN20161020_Y01	MCF10A-H2B-mCherry	1162	224	1	Live	1386	24	Optiprep_20161004.mat	0	F15	cytotoxic drugs	Paclitaxel	HMSL10102	0.0316228	trt_cp	3824.5	42	3865.83	0.303831
Live	MN20161020_Y01	MCF10A-H2B-mCherry	3831	38	1	Live	3869	24	Optiprep_20161004.mat	0	F16	cytotoxic drugs	-	-	0	ctl_vehicle	3824.5	42	3865.83	1.0017
Live	MN20161020_Y01	MCF10A-H2B-mCherry	1686	152	1	Live	1838	24	Optiprep_20161004.mat	0	F19	cytotoxic drugs	Dinaciclib	HMSL10287	0.0316228	trt_cp	3824.5	42	3865.83	0.440842
Live	MN20161020_Y01	MCF10A-H2B-mCherry	242	843	1	Live	1085	24	Optiprep_20161004.mat	0	F21	cytotoxic drugs	Staurosporine	MRC100	1	trt_cp	3824.5	42	3865.83	0.0632762
Live	MN20161020_Y01	MCF10A-H2B-mCherry	3414	62	1	Live	3476	24	Optiprep_20161004.mat	0	F22	cytotoxic drugs	Dinaciclib	HMSL10287	0.01	trt_cp	3824.5	42	3865.83	0.892666
Live	MN20161020_Y01	MCF10A-H2B-mCherry	3758	39	1	Live	3797	24	Optiprep_20161004.mat	0	G04	cytotoxic drugs	-	-	0	ctl_vehicle	3824.5	42	3865.83	0.982612
Live	MN20161020_Y01	MCF10A-H2B-mCherry	3384	44	1	Live	3428	24	Optiprep_20161004.mat	0	G05	cytotoxic drugs	Dinaciclib	HMSL10287	0.01	trt_cp	3824.5	42	3865.83	0.884822
Live	MN20161020_Y01	MCF10A-H2B-mCherry	3300	56	1	Live	3356	24	Optiprep_20161004.mat	0	G06	cytotoxic drugs	Dinaciclib	HMSL10287	0.01	trt_cp	3824.5	42	3865.83	0.862858
Live	MN20161020_Y01	MCF10A-H2B-mCherry	1068	299	1	Live	1367	24	Optiprep_20161004.mat	0	G08	cytotoxic drugs	Paclitaxel	HMSL10102	3.16228	trt_cp	3824.5	42	3865.83	0.279252
Live	MN20161020_Y01	MCF10A-H2B-mCherry	840	239	1	Live	1079	24	Optiprep_20161004.mat	0	G09	cytotoxic drugs	Vincristin	null	3.16228	trt_cp	3824.5	42	3865.83	0.219637
Live	MN20161020_Y01	MCF10A-H2B-mCherry	3129	33	1	Live	3162	24	Optiprep_20161004.mat	0	G14	cytotoxic drugs	Staurosporine	MRC100	0.00333333	trt_cp	3824.5	42	3865.83	0.818146
Live	MN20161020_Y01	MCF10A-H2B-mCherry	730	401	1	Live	1131	24	Optiprep_20161004.mat	0	G16	cytotoxic drugs	Dinaciclib	HMSL10287	0.316228	trt_cp	3824.5	42	3865.83	0.190875
Live	MN20161020_Y01	MCF10A-H2B-mCherry	328	704	1	Live	1032	24	Optiprep_20161004.mat	0	G17	cytotoxic drugs	Staurosporine	MRC100	0.316228	trt_cp	3824.5	42	3865.83	0.0857628
Live	MN20161020_Y01	MCF10A-H2B-mCherry	3997	47	1	Live	4044	24	Optiprep_20161004.mat	0	G18	cytotoxic drugs	Vincristin	null	0.000433333	trt_cp	3824.5	42	3865.83	1.0451
Live	MN20161020_Y01	MCF10A-H2B-mCherry	2164	178	1	Live	2342	24	Optiprep_20161004.mat	0	G19	cytotoxic drugs	Vincristin	null	0.00133333	trt_cp	3824.5	42	3865.83	0.565826
Live	MN20161020_Y01	MCF10A-H2B-mCherry	949	245	1	Live	1194	24	Optiprep_20161004.mat	0	G20	cytotoxic drugs	Paclitaxel	HMSL10102	1	trt_cp	3824.5	42	3865.83	0.248137
Live	MN20161020_Y01	MCF10A-H2B-mCherry	4045	43	1	Live	4088	24	Optiprep_20161004.mat	0	G21	cytotoxic drugs	-	-	0	ctl_vehicle	3824.5	42	3865.83	1.05765
Live	MN20161020_Y01	MCF10A-H2B-mCherry	811	274	1	Live	1085	24	Optiprep_20161004.mat	0	G22	cytotoxic drugs	Vincristin	null	0.316228	trt_cp	3824.5	42	3865.83	0.212054
Live	MN20161020_Y01	MCF10A-H2B-mCherry	3660	47	1	Live	3707	24	Optiprep_20161004.mat	0	H05	cytotoxic drugs	-	-	0	ctl_vehicle	3824.5	42	3865.83	0.956988
Live	MN20161020_Y01	MCF10A-H2B-mCherry	852	309	1	Live	1161	24	Optiprep_20161004.mat	0	H06	cytotoxic drugs	Vincristin	null	0.01	trt_cp	3824.5	42	3865.83	0.222774
Live	MN20161020_Y01	MCF10A-H2B-mCherry	3540	43	1	Live	3583	24	Optiprep_20161004.mat	0	H08	cytotoxic drugs	Dinaciclib	HMSL10287	0.00333333	trt_cp	3824.5	42	3865.83	0.925611
Live	MN20161020_Y01	MCF10A-H2B-mCherry	3614	45	1	Live	3659	24	Optiprep_20161004.mat	0	H09	cytotoxic drugs	-	-	0	ctl_vehicle	3824.5	42	3865.83	0.94496
Live	MN20161020_Y01	MCF10A-H2B-mCherry	3518	45	1	Live	3563	24	Optiprep_20161004.mat	0	H10	cytotoxic drugs	-	-	0	ctl_vehicle	3824.5	42	3865.83	0.919859
Live	MN20161020_Y01	MCF10A-H2B-mCherry	2190	210	1	Live	2400	24	Optiprep_20161004.mat	0	H11	cytotoxic drugs	Paclitaxel	HMSL10102	0.01	trt_cp	3824.5	42	3865.83	0.572624
Live	MN20161020_Y01	MCF10A-H2B-mCherry	3621	56	1	Live	3677	24	Optiprep_20161004.mat	0	H12	cytotoxic drugs	Paclitaxel	HMSL10102	0.00133333	trt_cp	3824.5	42	3865.83	0.94679
Live	MN20161020_Y01	MCF10A-H2B-mCherry	3785	55	1	Live	3840	24	Optiprep_20161004.mat	0	H13	cytotoxic drugs	-	-	0	ctl_vehicle	3824.5	42	3865.83	0.989672
Live	MN20161020_Y01	MCF10A-H2B-mCherry	4067	38	1	Live	4105	24	Optiprep_20161004.mat	0	H14	cytotoxic drugs	-	-	0	ctl_vehicle	3824.5	42	3865.83	1.06341
Live	MN20161020_Y01	MCF10A-H2B-mCherry	3716	46	1	Live	3762	24	Optiprep_20161004.mat	0	H15	cytotoxic drugs	Staurosporine	MRC100	0.000433333	trt_cp	3824.5	42	3865.83	0.97163
Live	MN20161020_Y01	MCF10A-H2B-mCherry	880	413	1	Live	1293	24	Optiprep_20161004.mat	0	H17	cytotoxic drugs	Dinaciclib	HMSL10287	0.1	trt_cp	3824.5	42	3865.83	0.230095
Live	MN20161020_Y01	MCF10A-H2B-mCherry	796	354	1	Live	1150	24	Optiprep_20161004.mat	0	H18	cytotoxic drugs	Dinaciclib	HMSL10287	1	trt_cp	3824.5	42	3865.83	0.208132
Live	MN20161020_Y01	MCF10A-H2B-mCherry	889	266	1	Live	1155	24	Optiprep_20161004.mat	0	H19	cytotoxic drugs	Paclitaxel	HMSL10102	1	trt_cp	3824.5	42	3865.83	0.232449
Live	MN20161020_Y01	MCF10A-H2B-mCherry	1034	272	1	Live	1306	24	Optiprep_20161004.mat	0	H20	cytotoxic drugs	Paclitaxel	HMSL10102	3.16228	trt_cp	3824.5	42	3865.83	0.270362
Live	MN20161020_Y01	MCF10A-H2B-mCherry	843	256	1	Live	1099	24	Optiprep_20161004.mat	0	H21	cytotoxic drugs	Vincristin	null	1	trt_cp	3824.5	42	3865.83	0.220421
Live	MN20161020_Y01	MCF10A-H2B-mCherry	3989	56	1	Live	4045	24	Optiprep_20161004.mat	0	I03	cytotoxic drugs	-	-	0	ctl_vehicle	3824.5	42	3865.83	1.04301
Live	MN20161020_Y01	MCF10A-H2B-mCherry	4113	41	1	Live	4154	24	Optiprep_20161004.mat	0	I04	cytotoxic drugs	Dinaciclib	HMSL10287	0.00133333	trt_cp	3824.5	42	3865.83	1.07543
Live	MN20161020_Y01	MCF10A-H2B-mCherry	4038	50	1	Live	4088	24	Optiprep_20161004.mat	0	I06	cytotoxic drugs	-	-	0	ctl_vehicle	3824.5	42	3865.83	1.05582
Live	MN20161020_Y01	MCF10A-H2B-mCherry	3088	82	1	Live	3170	24	Optiprep_20161004.mat	0	I07	cytotoxic drugs	Staurosporine	MRC100	0.01	trt_cp	3824.5	42	3865.83	0.807426
Live	MN20161020_Y01	MCF10A-H2B-mCherry	4078	44	1	Live	4122	24	Optiprep_20161004.mat	0	I08	cytotoxic drugs	Staurosporine	MRC100	0.000433333	trt_cp	3824.5	42	3865.83	1.06628
Live	MN20161020_Y01	MCF10A-H2B-mCherry	4029	50	1	Live	4079	24	Optiprep_20161004.mat	0	I11	cytotoxic drugs	Paclitaxel	HMSL10102	0.000433333	trt_cp	3824.5	42	3865.83	1.05347
Live	MN20161020_Y01	MCF10A-H2B-mCherry	999	239	1	Live	1238	24	Optiprep_20161004.mat	0	I12	cytotoxic drugs	Vincristin	null	0.0316228	trt_cp	3824.5	42	3865.83	0.261211
Live	MN20161020_Y01	MCF10A-H2B-mCherry	4351	48	1	Live	4399	24	Optiprep_20161004.mat	0	I14	cytotoxic drugs	Paclitaxel	HMSL10102	0.000433333	trt_cp	3824.5	42	3865.83	1.13767
Live	MN20161020_Y01	MCF10A-H2B-mCherry	957	230	1	Live	1187	24	Optiprep_20161004.mat	0	I15	cytotoxic drugs	Vincristin	null	0.1	trt_cp	3824.5	42	3865.83	0.250229
Live	MN20161020_Y01	MCF10A-H2B-mCherry	1858	125	1	Live	1983	24	Optiprep_20161004.mat	0	I16	cytotoxic drugs	Dinaciclib	HMSL10287	0.0316228	trt_cp	3824.5	42	3865.83	0.485815
Live	MN20161020_Y01	MCF10A-H2B-mCherry	963	243	1	Live	1206	24	Optiprep_20161004.mat	0	I17	cytotoxic drugs	Paclitaxel	HMSL10102	1	trt_cp	3824.5	42	3865.83	0.251798
Live	MN20161020_Y01	MCF10A-H2B-mCherry	4002	43	1	Live	4045	24	Optiprep_20161004.mat	0	I18	cytotoxic drugs	-	-	0	ctl_vehicle	3824.5	42	3865.83	1.04641
Live	MN20161020_Y01	MCF10A-H2B-mCherry	424	637	1	Live	1061	24	Optiprep_20161004.mat	0	I19	cytotoxic drugs	Staurosporine	MRC100	0.316228	trt_cp	3824.5	42	3865.83	0.110864
Live	MN20161020_Y01	MCF10A-H2B-mCherry	822	336	1	Live	1158	24	Optiprep_20161004.mat	0	I20	cytotoxic drugs	Dinaciclib	HMSL10287	0.316228	trt_cp	3824.5	42	3865.83	0.21493
Live	MN20161020_Y01	MCF10A-H2B-mCherry	895	276	1	Live	1171	24	Optiprep_20161004.mat	0	I21	cytotoxic drugs	Dinaciclib	HMSL10287	3.16228	trt_cp	3824.5	42	3865.83	0.234018
Live	MN20161020_Y01	MCF10A-H2B-mCherry	2884	80	1	Live	2964	24	Optiprep_20161004.mat	0	I22	cytotoxic drugs	Staurosporine	MRC100	0.01	trt_cp	3824.5	42	3865.83	0.754086
Live	MN20161020_Y01	MCF10A-H2B-mCherry	2799	83	1	Live	2882	24	Optiprep_20161004.mat	0	J03	cytotoxic drugs	Staurosporine	MRC100	0.01	trt_cp	3824.5	42	3865.83	0.73186
Live	MN20161020_Y01	MCF10A-H2B-mCherry	3597	45	1	Live	3642	24	Optiprep_20161004.mat	0	J05	cytotoxic drugs	Dinaciclib	HMSL10287	0.00333333	trt_cp	3824.5	42	3865.83	0.940515
Live	MN20161020_Y01	MCF10A-H2B-mCherry	3476	64	1	Live	3540	24	Optiprep_20161004.mat	0	J07	cytotoxic drugs	Paclitaxel	HMSL10102	0.00333333	trt_cp	3824.5	42	3865.83	0.908877
Live	MN20161020_Y01	MCF10A-H2B-mCherry	939	185	1	Live	1124	24	Optiprep_20161004.mat	0	J10	cytotoxic drugs	Paclitaxel	HMSL10102	0.316228	trt_cp	3824.5	42	3865.83	0.245522
Live	MN20161020_Y01	MCF10A-H2B-mCherry	931	197	1	Live	1128	24	Optiprep_20161004.mat	0	J11	cytotoxic drugs	Vincristin	null	0.0316228	trt_cp	3824.5	42	3865.83	0.243431
Live	MN20161020_Y01	MCF10A-H2B-mCherry	3653	40	1	Live	3693	24	Optiprep_20161004.mat	0	J12	cytotoxic drugs	Vincristin	null	0.000433333	trt_cp	3824.5	42	3865.83	0.955158
Live	MN20161020_Y01	MCF10A-H2B-mCherry	1193	214	1	Live	1407	24	Optiprep_20161004.mat	0	J14	cytotoxic drugs	Vincristin	null	0.00333333	trt_cp	3824.5	42	3865.83	0.311936
Live	MN20161020_Y01	MCF10A-H2B-mCherry	3769	77	1	Live	3846	24	Optiprep_20161004.mat	0	J17	cytotoxic drugs	Paclitaxel	HMSL10102	0.00333333	trt_cp	3824.5	42	3865.83	0.985488
Live	MN20161020_Y01	MCF10A-H2B-mCherry	1025	268	1	Live	1293	24	Optiprep_20161004.mat	0	J18	cytotoxic drugs	Vincristin	null	0.1	trt_cp	3824.5	42	3865.83	0.268009
Live	MN20161020_Y01	MCF10A-H2B-mCherry	912	235	1	Live	1147	24	Optiprep_20161004.mat	0	J19	cytotoxic drugs	Paclitaxel	HMSL10102	0.316228	trt_cp	3824.5	42	3865.83	0.238463
Live	MN20161020_Y01	MCF10A-H2B-mCherry	1274	258	1	Live	1532	24	Optiprep_20161004.mat	0	J20	cytotoxic drugs	Paclitaxel	HMSL10102	0.0316228	trt_cp	3824.5	42	3865.83	0.333115
Live	MN20161020_Y01	MCF10A-H2B-mCherry	886	264	1	Live	1150	24	Optiprep_20161004.mat	0	K03	cytotoxic drugs	Vincristin	null	0.1	trt_cp	3824.5	42	3865.83	0.231664
Live	MN20161020_Y01	MCF10A-H2B-mCherry	821	278	1	Live	1099	24	Optiprep_20161004.mat	0	K04	cytotoxic drugs	Vincristin	null	0.01	trt_cp	3824.5	42	3865.83	0.214669
Live	MN20161020_Y01	MCF10A-H2B-mCherry	2965	34	1	Live	2999	24	Optiprep_20161004.mat	0	K05	cytotoxic drugs	Staurosporine	MRC100	0.00133333	trt_cp	3824.5	42	3865.83	0.775265
Live	MN20161020_Y01	MCF10A-H2B-mCherry	3865	52	1	Live	3917	24	Optiprep_20161004.mat	0	K06	cytotoxic drugs	Dinaciclib	HMSL10287	0.000433333	trt_cp	3824.5	42	3865.83	1.01059
Live	MN20161020_Y01	MCF10A-H2B-mCherry	3818	50	1	Live	3868	24	Optiprep_20161004.mat	0	K08	cytotoxic drugs	-	-	0	ctl_vehicle	3824.5	42	3865.83	0.9983
Live	MN20161020_Y01	MCF10A-H2B-mCherry	3945	39	1	Live	3984	24	Optiprep_20161004.mat	0	K09	cytotoxic drugs	-	-	0	ctl_vehicle	3824.5	42	3865.83	1.03151
Live	MN20161020_Y01	MCF10A-H2B-mCherry	3121	56	1	Live	3177	24	Optiprep_20161004.mat	0	K10	cytotoxic drugs	Staurosporine	MRC100	0.00133333	trt_cp	3824.5	42	3865.83	0.816054
Live	MN20161020_Y01	MCF10A-H2B-mCherry	3720	47	1	Live	3767	24	Optiprep_20161004.mat	0	K11	cytotoxic drugs	Dinaciclib	HMSL10287	0.01	trt_cp	3824.5	42	3865.83	0.972676
Live	MN20161020_Y01	MCF10A-H2B-mCherry	859	275	1	Live	1134	24	Optiprep_20161004.mat	0	K12	cytotoxic drugs	Dinaciclib	HMSL10287	1	trt_cp	3824.5	42	3865.83	0.224605
Live	MN20161020_Y01	MCF10A-H2B-mCherry	3516	53	1	Live	3569	24	Optiprep_20161004.mat	0	K13	cytotoxic drugs	Paclitaxel	HMSL10102	0.00333333	trt_cp	3824.5	42	3865.83	0.919336
Live	MN20161020_Y01	MCF10A-H2B-mCherry	899	240	1	Live	1139	24	Optiprep_20161004.mat	0	K15	cytotoxic drugs	Vincristin	null	0.1	trt_cp	3824.5	42	3865.83	0.235063
Live	MN20161020_Y01	MCF10A-H2B-mCherry	3782	37	1	Live	3819	24	Optiprep_20161004.mat	0	K16	cytotoxic drugs	-	-	0	ctl_vehicle	3824.5	42	3865.83	0.988887
Live	MN20161020_Y01	MCF10A-H2B-mCherry	826	246	1	Live	1072	24	Optiprep_20161004.mat	0	K17	cytotoxic drugs	Vincristin	null	0.316228	trt_cp	3824.5	42	3865.83	0.215976
Live	MN20161020_Y01	MCF10A-H2B-mCherry	2183	182	1	Live	2365	24	Optiprep_20161004.mat	0	K18	cytotoxic drugs	Staurosporine	MRC100	0.0316228	trt_cp	3824.5	42	3865.83	0.570794
Live	MN20161020_Y01	MCF10A-H2B-mCherry	1041	332	1	Live	1373	24	Optiprep_20161004.mat	0	K19	cytotoxic drugs	Staurosporine	MRC100	0.1	trt_cp	3824.5	42	3865.83	0.272192
Live	MN20161020_Y01	MCF10A-H2B-mCherry	881	223	1	Live	1104	24	Optiprep_20161004.mat	0	K20	cytotoxic drugs	Vincristin	null	3.16228	trt_cp	3824.5	42	3865.83	0.230357
Live	MN20161020_Y01	MCF10A-H2B-mCherry	3662	38	1	Live	3700	24	Optiprep_20161004.mat	0	K21	cytotoxic drugs	-	-	0	ctl_vehicle	3824.5	42	3865.83	0.957511
Live	MN20161020_Y01	MCF10A-H2B-mCherry	1099	259	1	Live	1358	24	Optiprep_20161004.mat	0	K22	cytotoxic drugs	Paclitaxel	HMSL10102	0.0316228	trt_cp	3824.5	42	3865.83	0.287358
Live	MN20161020_Y01	MCF10A-H2B-mCherry	831	220	1	Live	1051	24	Optiprep_20161004.mat	0	L05	cytotoxic drugs	Vincristin	null	1	trt_cp	3824.5	42	3865.83	0.217283
Live	MN20161020_Y01	MCF10A-H2B-mCherry	2780	56	1	Live	2836	24	Optiprep_20161004.mat	0	L06	cytotoxic drugs	Staurosporine	MRC100	0.00333333	trt_cp	3824.5	42	3865.83	0.726892
Live	MN20161020_Y01	MCF10A-H2B-mCherry	3576	31	1	Live	3607	24	Optiprep_20161004.mat	0	L07	cytotoxic drugs	Dinaciclib	HMSL10287	0.00333333	trt_cp	3824.5	42	3865.83	0.935024
Live	MN20161020_Y01	MCF10A-H2B-mCherry	3645	32	1	Live	3677	24	Optiprep_20161004.mat	0	L08	cytotoxic drugs	-	-	0	ctl_vehicle	3824.5	42	3865.83	0.953066
Live	MN20161020_Y01	MCF10A-H2B-mCherry	3644	35	1	Live	3679	24	Optiprep_20161004.mat	0	L09	cytotoxic drugs	Dinaciclib	HMSL10287	0.00133333	trt_cp	3824.5	42	3865.83	0.952804
Live	MN20161020_Y01	MCF10A-H2B-mCherry	831	236	1	Live	1067	24	Optiprep_20161004.mat	0	L12	cytotoxic drugs	Vincristin	null	0.0316228	trt_cp	3824.5	42	3865.83	0.217283
Live	MN20161020_Y01	MCF10A-H2B-mCherry	803	253	1	Live	1056	24	Optiprep_20161004.mat	0	L15	cytotoxic drugs	Vincristin	null	3.16228	trt_cp	3824.5	42	3865.83	0.209962
Live	MN20161020_Y01	MCF10A-H2B-mCherry	933	305	1	Live	1238	24	Optiprep_20161004.mat	0	L16	cytotoxic drugs	Dinaciclib	HMSL10287	0.1	trt_cp	3824.5	42	3865.83	0.243953
Live	MN20161020_Y01	MCF10A-H2B-mCherry	3946	52	1	Live	3998	24	Optiprep_20161004.mat	0	L17	cytotoxic drugs	Paclitaxel	HMSL10102	0.00133333	trt_cp	3824.5	42	3865.83	1.03177
Live	MN20161020_Y01	MCF10A-H2B-mCherry	4004	45	1	Live	4049	24	Optiprep_20161004.mat	0	L18	cytotoxic drugs	-	-	0	ctl_vehicle	3824.5	42	3865.83	1.04693
Live	MN20161020_Y01	MCF10A-H2B-mCherry	3673	31	1	Live	3704	24	Optiprep_20161004.mat	0	L19	cytotoxic drugs	-	-	0	ctl_vehicle	3824.5	42	3865.83	0.960387
Live	MN20161020_Y01	MCF10A-H2B-mCherry	880	222	1	Live	1102	24	Optiprep_20161004.mat	0	L20	cytotoxic drugs	Vincristin	null	0.316228	trt_cp	3824.5	42	3865.83	0.230095
Live	MN20161020_Y01	MCF10A-H2B-mCherry	829	331	1	Live	1160	24	Optiprep_20161004.mat	0	L21	cytotoxic drugs	Vincristin	null	0.01	trt_cp	3824.5	42	3865.83	0.21676
Live	MN20161020_Y01	MCF10A-H2B-mCherry	1009	307	1	Live	1316	24	Optiprep_20161004.mat	0	L22	cytotoxic drugs	Staurosporine	MRC100	0.1	trt_cp	3824.5	42	3865.83	0.263825
Live	MN20161020_Y01	MCF10A-H2B-mCherry	3711	43	1	Live	3754	24	Optiprep_20161004.mat	0	M03	cytotoxic drugs	Staurosporine	MRC100	0.000433333	trt_cp	3824.5	42	3865.83	0.970323
Live	MN20161020_Y01	MCF10A-H2B-mCherry	916	238	1	Live	1154	24	Optiprep_20161004.mat	0	M04	cytotoxic drugs	Paclitaxel	HMSL10102	1	trt_cp	3824.5	42	3865.83	0.239508
Live	MN20161020_Y01	MCF10A-H2B-mCherry	1996	174	1	Live	2170	24	Optiprep_20161004.mat	0	M09	cytotoxic drugs	Vincristin	null	0.00133333	trt_cp	3824.5	42	3865.83	0.521898
Live	MN20161020_Y01	MCF10A-H2B-mCherry	2435	207	1	Live	2642	24	Optiprep_20161004.mat	0	M10	cytotoxic drugs	Paclitaxel	HMSL10102	0.01	trt_cp	3824.5	42	3865.83	0.636685
Live	MN20161020_Y01	MCF10A-H2B-mCherry	872	281	1	Live	1153	24	Optiprep_20161004.mat	0	M11	cytotoxic drugs	Dinaciclib	HMSL10287	3.16228	trt_cp	3824.5	42	3865.83	0.228004
Live	MN20161020_Y01	MCF10A-H2B-mCherry	307	829	1	Live	1136	24	Optiprep_20161004.mat	0	M12	cytotoxic drugs	Staurosporine	MRC100	3.16228	trt_cp	3824.5	42	3865.83	0.0802719
Live	MN20161020_Y01	MCF10A-H2B-mCherry	2211	189	1	Live	2400	24	Optiprep_20161004.mat	0	M13	cytotoxic drugs	Vincristin	null	0.00133333	trt_cp	3824.5	42	3865.83	0.578115
Live	MN20161020_Y01	MCF10A-H2B-mCherry	296	745	1	Live	1041	24	Optiprep_20161004.mat	0	M16	cytotoxic drugs	Staurosporine	MRC100	1	trt_cp	3824.5	42	3865.83	0.0773957
Live	MN20161020_Y01	MCF10A-H2B-mCherry	2097	153	1	Live	2250	24	Optiprep_20161004.mat	0	M18	cytotoxic drugs	Staurosporine	MRC100	0.0316228	trt_cp	3824.5	42	3865.83	0.548307
Live	MN20161020_Y01	MCF10A-H2B-mCherry	3927	31	1	Live	3958	24	Optiprep_20161004.mat	0	M20	cytotoxic drugs	-	-	0	ctl_vehicle	3824.5	42	3865.83	1.0268
Live	MN20161020_Y01	MCF10A-H2B-mCherry	3919	53	1	Live	3972	24	Optiprep_20161004.mat	0	M21	cytotoxic drugs	Paclitaxel	HMSL10102	0.00133333	trt_cp	3824.5	42	3865.83	1.02471
Live	MN20161020_Y01	MCF10A-H2B-mCherry	3556	47	1	Live	3603	24	Optiprep_20161004.mat	0	N03	cytotoxic drugs	Dinaciclib	HMSL10287	0.00133333	trt_cp	3824.5	42	3865.83	0.929795
Live	MN20161020_Y01	MCF10A-H2B-mCherry	2231	226	1	Live	2457	24	Optiprep_20161004.mat	0	N04	cytotoxic drugs	Paclitaxel	HMSL10102	0.01	trt_cp	3824.5	42	3865.83	0.583344
Live	MN20161020_Y01	MCF10A-H2B-mCherry	449	629	1	Live	1078	24	Optiprep_20161004.mat	0	N06	cytotoxic drugs	Staurosporine	MRC100	0.316228	trt_cp	3824.5	42	3865.83	0.117401
Live	MN20161020_Y01	MCF10A-H2B-mCherry	970	161	1	Live	1131	24	Optiprep_20161004.mat	0	N07	cytotoxic drugs	Paclitaxel	HMSL10102	3.16228	trt_cp	3824.5	42	3865.83	0.253628
Live	MN20161020_Y01	MCF10A-H2B-mCherry	937	229	1	Live	1166	24	Optiprep_20161004.mat	0	N08	cytotoxic drugs	Paclitaxel	HMSL10102	0.1	trt_cp	3824.5	42	3865.83	0.244999
Live	MN20161020_Y01	MCF10A-H2B-mCherry	848	234	1	Live	1082	24	Optiprep_20161004.mat	0	N09	cytotoxic drugs	Vincristin	null	0.0316228	trt_cp	3824.5	42	3865.83	0.221728
Live	MN20161020_Y01	MCF10A-H2B-mCherry	869	245	1	Live	1114	24	Optiprep_20161004.mat	0	N13	cytotoxic drugs	Vincristin	null	1	trt_cp	3824.5	42	3865.83	0.227219
Live	MN20161020_Y01	MCF10A-H2B-mCherry	3847	40	1	Live	3887	24	Optiprep_20161004.mat	0	N15	cytotoxic drugs	Paclitaxel	HMSL10102	0.000433333	trt_cp	3824.5	42	3865.83	1.00588
Live	MN20161020_Y01	MCF10A-H2B-mCherry	4004	30	1	Live	4034	24	Optiprep_20161004.mat	0	N16	cytotoxic drugs	-	-	0	ctl_vehicle	3824.5	42	3865.83	1.04693
Live	MN20161020_Y01	MCF10A-H2B-mCherry	4077	47	1	Live	4124	24	Optiprep_20161004.mat	0	N17	cytotoxic drugs	Dinaciclib	HMSL10287	0.00133333	trt_cp	3824.5	42	3865.83	1.06602
Live	MN20161020_Y01	MCF10A-H2B-mCherry	2996	63	1	Live	3059	24	Optiprep_20161004.mat	0	N18	cytotoxic drugs	Staurosporine	MRC100	0.00333333	trt_cp	3824.5	42	3865.83	0.78337
Live	MN20161020_Y01	MCF10A-H2B-mCherry	829	286	1	Live	1115	24	Optiprep_20161004.mat	0	N19	cytotoxic drugs	Vincristin	null	0.316228	trt_cp	3824.5	42	3865.83	0.21676
Live	MN20161020_Y01	MCF10A-H2B-mCherry	858	231	1	Live	1089	24	Optiprep_20161004.mat	0	N20	cytotoxic drugs	Vincristin	null	3.16228	trt_cp	3824.5	42	3865.83	0.224343
Live	MN20161020_Y01	MCF10A-H2B-mCherry	387	737	1	Live	1124	24	Optiprep_20161004.mat	0	N21	cytotoxic drugs	Staurosporine	MRC100	3.16228	trt_cp	3824.5	42	3865.83	0.10119
Live	MN20161020_Y02	MCF10A-H2B-mCherry	1049	75	2	Live	1124	24	Optiprep_20161004.mat	0	C03	cytotoxic drugs	Vincristin	null	0.0316228	trt_cp	3921.5	42.25	3963.08	0.2675
Live	MN20161020_Y02	MCF10A-H2B-mCherry	1068	116	2	Live	1184	24	Optiprep_20161004.mat	0	C04	cytotoxic drugs	Paclitaxel	HMSL10102	3.16228	trt_cp	3921.5	42.25	3963.08	0.272345
Live	MN20161020_Y02	MCF10A-H2B-mCherry	3654	40	2	Live	3694	24	Optiprep_20161004.mat	0	C05	cytotoxic drugs	Vincristin	null	0.000433333	trt_cp	3921.5	42.25	3963.08	0.931786
Live	MN20161020_Y02	MCF10A-H2B-mCherry	880	211	2	Live	1091	24	Optiprep_20161004.mat	0	C07	cytotoxic drugs	Vincristin	null	0.316228	trt_cp	3921.5	42.25	3963.08	0.224404
Live	MN20161020_Y02	MCF10A-H2B-mCherry	3677	48	2	Live	3725	24	Optiprep_20161004.mat	0	C09	cytotoxic drugs	-	-	0	ctl_vehicle	3921.5	42.25	3963.08	0.937651
Live	MN20161020_Y02	MCF10A-H2B-mCherry	798	366	2	Live	1164	24	Optiprep_20161004.mat	0	C11	cytotoxic drugs	Dinaciclib	HMSL10287	0.316228	trt_cp	3921.5	42.25	3963.08	0.203494
Live	MN20161020_Y02	MCF10A-H2B-mCherry	791	217	2	Live	1008	24	Optiprep_20161004.mat	0	C12	cytotoxic drugs	Vincristin	null	3.16228	trt_cp	3921.5	42.25	3963.08	0.201709
Live	MN20161020_Y02	MCF10A-H2B-mCherry	739	363	2	Live	1102	24	Optiprep_20161004.mat	0	C14	cytotoxic drugs	Dinaciclib	HMSL10287	1	trt_cp	3921.5	42.25	3963.08	0.188448
Live	MN20161020_Y02	MCF10A-H2B-mCherry	1223	264	2	Live	1487	24	Optiprep_20161004.mat	0	C15	cytotoxic drugs	Staurosporine	MRC100	0.1	trt_cp	3921.5	42.25	3963.08	0.31187
Live	MN20161020_Y02	MCF10A-H2B-mCherry	408	658	2	Live	1066	24	Optiprep_20161004.mat	0	C16	cytotoxic drugs	Staurosporine	MRC100	0.316228	trt_cp	3921.5	42.25	3963.08	0.104042
Live	MN20161020_Y02	MCF10A-H2B-mCherry	4005	56	2	Live	4061	24	Optiprep_20161004.mat	0	C17	cytotoxic drugs	Paclitaxel	HMSL10102	0.00133333	trt_cp	3921.5	42.25	3963.08	1.02129
Live	MN20161020_Y02	MCF10A-H2B-mCherry	713	322	2	Live	1035	24	Optiprep_20161004.mat	0	C19	cytotoxic drugs	Dinaciclib	HMSL10287	3.16228	trt_cp	3921.5	42.25	3963.08	0.181818
Live	MN20161020_Y02	MCF10A-H2B-mCherry	3980	34	2	Live	4014	24	Optiprep_20161004.mat	0	C21	cytotoxic drugs	Vincristin	null	0.000433333	trt_cp	3921.5	42.25	3963.08	1.01492
Live	MN20161020_Y02	MCF10A-H2B-mCherry	256	801	2	Live	1057	24	Optiprep_20161004.mat	0	C22	cytotoxic drugs	Staurosporine	MRC100	1	trt_cp	3921.5	42.25	3963.08	0.0652811
Live	MN20161020_Y02	MCF10A-H2B-mCherry	1501	105	2	Live	1606	24	Optiprep_20161004.mat	0	D03	cytotoxic drugs	Dinaciclib	HMSL10287	0.0316228	trt_cp	3921.5	42.25	3963.08	0.382762
Live	MN20161020_Y02	MCF10A-H2B-mCherry	780	202	2	Live	982	24	Optiprep_20161004.mat	0	D04	cytotoxic drugs	Vincristin	null	1	trt_cp	3921.5	42.25	3963.08	0.198903
Live	MN20161020_Y02	MCF10A-H2B-mCherry	3664	40	2	Live	3704	24	Optiprep_20161004.mat	0	D05	cytotoxic drugs	-	-	0	ctl_vehicle	3921.5	42.25	3963.08	0.934336
Live	MN20161020_Y02	MCF10A-H2B-mCherry	312	730	2	Live	1042	24	Optiprep_20161004.mat	0	D07	cytotoxic drugs	Staurosporine	MRC100	3.16228	trt_cp	3921.5	42.25	3963.08	0.0795614
Live	MN20161020_Y02	MCF10A-H2B-mCherry	3559	57	2	Live	3616	24	Optiprep_20161004.mat	0	D09	cytotoxic drugs	Paclitaxel	HMSL10102	0.00133333	trt_cp	3921.5	42.25	3963.08	0.907561
Live	MN20161020_Y02	MCF10A-H2B-mCherry	3922	49	2	Live	3971	24	Optiprep_20161004.mat	0	D10	cytotoxic drugs	-	-	0	ctl_vehicle	3921.5	42.25	3963.08	1.00013
Live	MN20161020_Y02	MCF10A-H2B-mCherry	3504	51	2	Live	3555	24	Optiprep_20161004.mat	0	D12	cytotoxic drugs	-	-	0	ctl_vehicle	3921.5	42.25	3963.08	0.893536
Live	MN20161020_Y02	MCF10A-H2B-mCherry	779	232	2	Live	1011	24	Optiprep_20161004.mat	0	D13	cytotoxic drugs	Vincristin	null	1	trt_cp	3921.5	42.25	3963.08	0.198648
Live	MN20161020_Y02	MCF10A-H2B-mCherry	713	350	2	Live	1063	24	Optiprep_20161004.mat	0	D14	cytotoxic drugs	Dinaciclib	HMSL10287	0.1	trt_cp	3921.5	42.25	3963.08	0.181818
Live	MN20161020_Y02	MCF10A-H2B-mCherry	1864	162	2	Live	2026	24	Optiprep_20161004.mat	0	D16	cytotoxic drugs	Vincristin	null	0.00133333	trt_cp	3921.5	42.25	3963.08	0.475328
Live	MN20161020_Y02	MCF10A-H2B-mCherry	4026	32	2	Live	4058	24	Optiprep_20161004.mat	0	D17	cytotoxic drugs	-	-	0	ctl_vehicle	3921.5	42.25	3963.08	1.02665
Live	MN20161020_Y02	MCF10A-H2B-mCherry	800	288	2	Live	1088	24	Optiprep_20161004.mat	0	D18	cytotoxic drugs	Vincristin	null	0.0316228	trt_cp	3921.5	42.25	3963.08	0.204004
Live	MN20161020_Y02	MCF10A-H2B-mCherry	710	379	2	Live	1089	24	Optiprep_20161004.mat	0	D19	cytotoxic drugs	Dinaciclib	HMSL10287	0.316228	trt_cp	3921.5	42.25	3963.08	0.181053
Live	MN20161020_Y02	MCF10A-H2B-mCherry	1068	261	2	Live	1329	24	Optiprep_20161004.mat	0	D20	cytotoxic drugs	Vincristin	null	0.00333333	trt_cp	3921.5	42.25	3963.08	0.272345
Live	MN20161020_Y02	MCF10A-H2B-mCherry	1681	159	2	Live	1840	24	Optiprep_20161004.mat	0	D21	cytotoxic drugs	Dinaciclib	HMSL10287	0.0316228	trt_cp	3921.5	42.25	3963.08	0.428663
Live	MN20161020_Y02	MCF10A-H2B-mCherry	853	232	2	Live	1085	24	Optiprep_20161004.mat	0	E05	cytotoxic drugs	Dinaciclib	HMSL10287	1	trt_cp	3921.5	42.25	3963.08	0.217519
Live	MN20161020_Y02	MCF10A-H2B-mCherry	938	216	2	Live	1154	24	Optiprep_20161004.mat	0	E06	cytotoxic drugs	Paclitaxel	HMSL10102	3.16228	trt_cp	3921.5	42.25	3963.08	0.239194
Live	MN20161020_Y02	MCF10A-H2B-mCherry	309	812	2	Live	1121	24	Optiprep_20161004.mat	0	E07	cytotoxic drugs	Staurosporine	MRC100	3.16228	trt_cp	3921.5	42.25	3963.08	0.0787964
Live	MN20161020_Y02	MCF10A-H2B-mCherry	952	285	2	Live	1237	24	Optiprep_20161004.mat	0	E08	cytotoxic drugs	Dinaciclib	HMSL10287	3.16228	trt_cp	3921.5	42.25	3963.08	0.242764
Live	MN20161020_Y02	MCF10A-H2B-mCherry	4061	58	2	Live	4119	24	Optiprep_20161004.mat	0	E09	cytotoxic drugs	Dinaciclib	HMSL10287	0.00133333	trt_cp	3921.5	42.25	3963.08	1.03557
Live	MN20161020_Y02	MCF10A-H2B-mCherry	953	265	2	Live	1218	24	Optiprep_20161004.mat	0	E10	cytotoxic drugs	Vincristin	null	0.1	trt_cp	3921.5	42.25	3963.08	0.243019
Live	MN20161020_Y02	MCF10A-H2B-mCherry	3534	49	2	Live	3583	24	Optiprep_20161004.mat	0	E11	cytotoxic drugs	Dinaciclib	HMSL10287	0.01	trt_cp	3921.5	42.25	3963.08	0.901186
Live	MN20161020_Y02	MCF10A-H2B-mCherry	1125	251	2	Live	1376	24	Optiprep_20161004.mat	0	E12	cytotoxic drugs	Staurosporine	MRC100	0.1	trt_cp	3921.5	42.25	3963.08	0.28688
Live	MN20161020_Y02	MCF10A-H2B-mCherry	2066	232	2	Live	2298	24	Optiprep_20161004.mat	0	E13	cytotoxic drugs	Staurosporine	MRC100	0.0316228	trt_cp	3921.5	42.25	3963.08	0.526839
Live	MN20161020_Y02	MCF10A-H2B-mCherry	3013	172	2	Live	3185	24	Optiprep_20161004.mat	0	E14	cytotoxic drugs	Paclitaxel	HMSL10102	0.01	trt_cp	3921.5	42.25	3963.08	0.768328
Live	MN20161020_Y02	MCF10A-H2B-mCherry	3981	46	2	Live	4027	24	Optiprep_20161004.mat	0	E16	cytotoxic drugs	-	-	0	ctl_vehicle	3921.5	42.25	3963.08	1.01517
Live	MN20161020_Y02	MCF10A-H2B-mCherry	3988	58	2	Live	4046	24	Optiprep_20161004.mat	0	E17	cytotoxic drugs	Paclitaxel	HMSL10102	0.000433333	trt_cp	3921.5	42.25	3963.08	1.01696
Live	MN20161020_Y02	MCF10A-H2B-mCherry	1651	158	2	Live	1809	24	Optiprep_20161004.mat	0	E18	cytotoxic drugs	Dinaciclib	HMSL10287	0.0316228	trt_cp	3921.5	42.25	3963.08	0.421012
Live	MN20161020_Y02	MCF10A-H2B-mCherry	4051	49	2	Live	4100	24	Optiprep_20161004.mat	0	E19	cytotoxic drugs	Dinaciclib	HMSL10287	0.000433333	trt_cp	3921.5	42.25	3963.08	1.03302
Live	MN20161020_Y02	MCF10A-H2B-mCherry	2777	37	2	Live	2814	24	Optiprep_20161004.mat	0	E20	cytotoxic drugs	Staurosporine	MRC100	0.00333333	trt_cp	3921.5	42.25	3963.08	0.708147
Live	MN20161020_Y02	MCF10A-H2B-mCherry	4248	39	2	Live	4287	24	Optiprep_20161004.mat	0	E21	cytotoxic drugs	Dinaciclib	HMSL10287	0.000433333	trt_cp	3921.5	42.25	3963.08	1.08326
Live	MN20161020_Y02	MCF10A-H2B-mCherry	1181	241	2	Live	1422	24	Optiprep_20161004.mat	0	E22	cytotoxic drugs	Staurosporine	MRC100	0.1	trt_cp	3921.5	42.25	3963.08	0.30116
Live	MN20161020_Y02	MCF10A-H2B-mCherry	3624	46	2	Live	3670	24	Optiprep_20161004.mat	0	F04	cytotoxic drugs	-	-	0	ctl_vehicle	3921.5	42.25	3963.08	0.924136
Live	MN20161020_Y02	MCF10A-H2B-mCherry	385	596	2	Live	981	24	Optiprep_20161004.mat	0	F05	cytotoxic drugs	Staurosporine	MRC100	0.316228	trt_cp	3921.5	42.25	3963.08	0.0981767
Live	MN20161020_Y02	MCF10A-H2B-mCherry	252	808	2	Live	1060	24	Optiprep_20161004.mat	0	F07	cytotoxic drugs	Staurosporine	MRC100	1	trt_cp	3921.5	42.25	3963.08	0.0642611
Live	MN20161020_Y02	MCF10A-H2B-mCherry	1086	236	2	Live	1322	24	Optiprep_20161004.mat	0	F08	cytotoxic drugs	Staurosporine	MRC100	0.1	trt_cp	3921.5	42.25	3963.08	0.276935
Live	MN20161020_Y02	MCF10A-H2B-mCherry	4015	35	2	Live	4050	24	Optiprep_20161004.mat	0	F09	cytotoxic drugs	-	-	0	ctl_vehicle	3921.5	42.25	3963.08	1.02384
Live	MN20161020_Y02	MCF10A-H2B-mCherry	3804	56	2	Live	3860	24	Optiprep_20161004.mat	0	F10	cytotoxic drugs	-	-	0	ctl_vehicle	3921.5	42.25	3963.08	0.970037
Live	MN20161020_Y02	MCF10A-H2B-mCherry	821	261	2	Live	1082	24	Optiprep_20161004.mat	0	F11	cytotoxic drugs	Vincristin	null	0.316228	trt_cp	3921.5	42.25	3963.08	0.209359
Live	MN20161020_Y02	MCF10A-H2B-mCherry	818	245	2	Live	1063	24	Optiprep_20161004.mat	0	F13	cytotoxic drugs	Vincristin	null	3.16228	trt_cp	3921.5	42.25	3963.08	0.208594
Live	MN20161020_Y02	MCF10A-H2B-mCherry	3454	42	2	Live	3496	24	Optiprep_20161004.mat	0	F15	cytotoxic drugs	Paclitaxel	HMSL10102	0.00333333	trt_cp	3921.5	42.25	3963.08	0.880785
Live	MN20161020_Y02	MCF10A-H2B-mCherry	3823	40	2	Live	3863	24	Optiprep_20161004.mat	0	F16	cytotoxic drugs	-	-	0	ctl_vehicle	3921.5	42.25	3963.08	0.974882
Live	MN20161020_Y02	MCF10A-H2B-mCherry	476	704	2	Live	1180	24	Optiprep_20161004.mat	0	F17	cytotoxic drugs	Staurosporine	MRC100	0.316228	trt_cp	3921.5	42.25	3963.08	0.121382
Live	MN20161020_Y02	MCF10A-H2B-mCherry	3504	32	2	Live	3536	24	Optiprep_20161004.mat	0	F18	cytotoxic drugs	-	-	0	ctl_vehicle	3921.5	42.25	3963.08	0.893536
Live	MN20161020_Y02	MCF10A-H2B-mCherry	3716	47	2	Live	3763	24	Optiprep_20161004.mat	0	F21	cytotoxic drugs	Vincristin	null	0.000433333	trt_cp	3921.5	42.25	3963.08	0.947597
Live	MN20161020_Y02	MCF10A-H2B-mCherry	3912	31	2	Live	3943	24	Optiprep_20161004.mat	0	F22	cytotoxic drugs	Dinaciclib	HMSL10287	0.00133333	trt_cp	3921.5	42.25	3963.08	0.997577
Live	MN20161020_Y02	MCF10A-H2B-mCherry	3935	35	2	Live	3970	24	Optiprep_20161004.mat	0	G04	cytotoxic drugs	Dinaciclib	HMSL10287	0.000433333	trt_cp	3921.5	42.25	3963.08	1.00344
Live	MN20161020_Y02	MCF10A-H2B-mCherry	3541	36	2	Live	3577	24	Optiprep_20161004.mat	0	G06	cytotoxic drugs	Dinaciclib	HMSL10287	0.01	trt_cp	3921.5	42.25	3963.08	0.902971
Live	MN20161020_Y02	MCF10A-H2B-mCherry	4138	39	2	Live	4177	24	Optiprep_20161004.mat	0	G08	cytotoxic drugs	Dinaciclib	HMSL10287	0.00333333	trt_cp	3921.5	42.25	3963.08	1.05521
Live	MN20161020_Y02	MCF10A-H2B-mCherry	4143	44	2	Live	4187	24	Optiprep_20161004.mat	0	G09	cytotoxic drugs	-	-	0	ctl_vehicle	3921.5	42.25	3963.08	1.05648
Live	MN20161020_Y02	MCF10A-H2B-mCherry	4138	45	2	Live	4183	24	Optiprep_20161004.mat	0	G10	cytotoxic drugs	-	-	0	ctl_vehicle	3921.5	42.25	3963.08	1.05521
Live	MN20161020_Y02	MCF10A-H2B-mCherry	906	251	2	Live	1157	24	Optiprep_20161004.mat	0	G11	cytotoxic drugs	Vincristin	null	0.316228	trt_cp	3921.5	42.25	3963.08	0.231034
Live	MN20161020_Y02	MCF10A-H2B-mCherry	922	272	2	Live	1194	24	Optiprep_20161004.mat	0	G12	cytotoxic drugs	Paclitaxel	HMSL10102	0.1	trt_cp	3921.5	42.25	3963.08	0.235114
Live	MN20161020_Y02	MCF10A-H2B-mCherry	1052	234	2	Live	1286	24	Optiprep_20161004.mat	0	G14	cytotoxic drugs	Paclitaxel	HMSL10102	3.16228	trt_cp	3921.5	42.25	3963.08	0.268265
Live	MN20161020_Y02	MCF10A-H2B-mCherry	4297	36	2	Live	4333	24	Optiprep_20161004.mat	0	G15	cytotoxic drugs	-	-	0	ctl_vehicle	3921.5	42.25	3963.08	1.09575
Live	MN20161020_Y02	MCF10A-H2B-mCherry	4060	48	2	Live	4108	24	Optiprep_20161004.mat	0	G16	cytotoxic drugs	Vincristin	null	0.000433333	trt_cp	3921.5	42.25	3963.08	1.03532
Live	MN20161020_Y02	MCF10A-H2B-mCherry	3526	40	2	Live	3566	24	Optiprep_20161004.mat	0	G17	cytotoxic drugs	Staurosporine	MRC100	0.00133333	trt_cp	3921.5	42.25	3963.08	0.899146
Live	MN20161020_Y02	MCF10A-H2B-mCherry	783	359	2	Live	1142	24	Optiprep_20161004.mat	0	G18	cytotoxic drugs	Dinaciclib	HMSL10287	0.316228	trt_cp	3921.5	42.25	3963.08	0.199668
Live	MN20161020_Y02	MCF10A-H2B-mCherry	3042	49	2	Live	3091	24	Optiprep_20161004.mat	0	G19	cytotoxic drugs	Staurosporine	MRC100	0.00333333	trt_cp	3921.5	42.25	3963.08	0.775724
Live	MN20161020_Y02	MCF10A-H2B-mCherry	918	267	2	Live	1185	24	Optiprep_20161004.mat	0	G20	cytotoxic drugs	Paclitaxel	HMSL10102	0.316228	trt_cp	3921.5	42.25	3963.08	0.234094
Live	MN20161020_Y02	MCF10A-H2B-mCherry	814	380	2	Live	1194	24	Optiprep_20161004.mat	0	G21	cytotoxic drugs	Dinaciclib	HMSL10287	0.316228	trt_cp	3921.5	42.25	3963.08	0.207574
Live	MN20161020_Y02	MCF10A-H2B-mCherry	4176	40	2	Live	4216	24	Optiprep_20161004.mat	0	G22	cytotoxic drugs	Dinaciclib	HMSL10287	0.00133333	trt_cp	3921.5	42.25	3963.08	1.0649
Live	MN20161020_Y02	MCF10A-H2B-mCherry	3886	41	2	Live	3927	24	Optiprep_20161004.mat	0	H03	cytotoxic drugs	Paclitaxel	HMSL10102	0.000433333	trt_cp	3921.5	42.25	3963.08	0.990947
Live	MN20161020_Y02	MCF10A-H2B-mCherry	908	226	2	Live	1134	24	Optiprep_20161004.mat	0	H04	cytotoxic drugs	Paclitaxel	HMSL10102	0.316228	trt_cp	3921.5	42.25	3963.08	0.231544
Live	MN20161020_Y02	MCF10A-H2B-mCherry	2946	188	2	Live	3134	24	Optiprep_20161004.mat	0	H05	cytotoxic drugs	Paclitaxel	HMSL10102	0.01	trt_cp	3921.5	42.25	3963.08	0.751243
Live	MN20161020_Y02	MCF10A-H2B-mCherry	836	290	2	Live	1126	24	Optiprep_20161004.mat	0	H07	cytotoxic drugs	Dinaciclib	HMSL10287	3.16228	trt_cp	3921.5	42.25	3963.08	0.213184
Live	MN20161020_Y02	MCF10A-H2B-mCherry	328	820	2	Live	1148	24	Optiprep_20161004.mat	0	H09	cytotoxic drugs	Staurosporine	MRC100	3.16228	trt_cp	3921.5	42.25	3963.08	0.0836415
Live	MN20161020_Y02	MCF10A-H2B-mCherry	2918	88	2	Live	3006	24	Optiprep_20161004.mat	0	H12	cytotoxic drugs	Staurosporine	MRC100	0.01	trt_cp	3921.5	42.25	3963.08	0.744103
Live	MN20161020_Y02	MCF10A-H2B-mCherry	2339	143	2	Live	2482	24	Optiprep_20161004.mat	0	H13	cytotoxic drugs	Staurosporine	MRC100	0.0316228	trt_cp	3921.5	42.25	3963.08	0.596455
Live	MN20161020_Y02	MCF10A-H2B-mCherry	4338	44	2	Live	4382	24	Optiprep_20161004.mat	0	H14	cytotoxic drugs	-	-	0	ctl_vehicle	3921.5	42.25	3963.08	1.10621
Live	MN20161020_Y02	MCF10A-H2B-mCherry	993	271	2	Live	1264	24	Optiprep_20161004.mat	0	H18	cytotoxic drugs	Vincristin	null	0.01	trt_cp	3921.5	42.25	3963.08	0.253219
Live	MN20161020_Y02	MCF10A-H2B-mCherry	2654	77	2	Live	2731	24	Optiprep_20161004.mat	0	H19	cytotoxic drugs	Staurosporine	MRC100	0.01	trt_cp	3921.5	42.25	3963.08	0.676782
Live	MN20161020_Y02	MCF10A-H2B-mCherry	4138	53	2	Live	4191	24	Optiprep_20161004.mat	0	H20	cytotoxic drugs	Paclitaxel	HMSL10102	0.00133333	trt_cp	3921.5	42.25	3963.08	1.05521
Live	MN20161020_Y02	MCF10A-H2B-mCherry	897	239	2	Live	1136	24	Optiprep_20161004.mat	0	H21	cytotoxic drugs	Paclitaxel	HMSL10102	0.316228	trt_cp	3921.5	42.25	3963.08	0.228739
Live	MN20161020_Y02	MCF10A-H2B-mCherry	3769	43	2	Live	3812	24	Optiprep_20161004.mat	0	H22	cytotoxic drugs	Dinaciclib	HMSL10287	0.01	trt_cp	3921.5	42.25	3963.08	0.961112
Live	MN20161020_Y02	MCF10A-H2B-mCherry	4142	27	2	Live	4169	24	Optiprep_20161004.mat	0	I03	cytotoxic drugs	Dinaciclib	HMSL10287	0.00333333	trt_cp	3921.5	42.25	3963.08	1.05623
Live	MN20161020_Y02	MCF10A-H2B-mCherry	2997	64	2	Live	3061	24	Optiprep_20161004.mat	0	I04	cytotoxic drugs	Staurosporine	MRC100	0.01	trt_cp	3921.5	42.25	3963.08	0.764248
Live	MN20161020_Y02	MCF10A-H2B-mCherry	932	259	2	Live	1191	24	Optiprep_20161004.mat	0	I05	cytotoxic drugs	Vincristin	null	0.1	trt_cp	3921.5	42.25	3963.08	0.237664
Live	MN20161020_Y02	MCF10A-H2B-mCherry	3949	73	2	Live	4022	24	Optiprep_20161004.mat	0	I06	cytotoxic drugs	Paclitaxel	HMSL10102	0.00333333	trt_cp	3921.5	42.25	3963.08	1.00701
Live	MN20161020_Y02	MCF10A-H2B-mCherry	1182	191	2	Live	1373	24	Optiprep_20161004.mat	0	I07	cytotoxic drugs	Paclitaxel	HMSL10102	0.1	trt_cp	3921.5	42.25	3963.08	0.301415
Live	MN20161020_Y02	MCF10A-H2B-mCherry	2698	152	2	Live	2850	24	Optiprep_20161004.mat	0	I12	cytotoxic drugs	Vincristin	null	0.00133333	trt_cp	3921.5	42.25	3963.08	0.688002
Live	MN20161020_Y02	MCF10A-H2B-mCherry	4277	42	2	Live	4319	24	Optiprep_20161004.mat	0	I15	cytotoxic drugs	-	-	0	ctl_vehicle	3921.5	42.25	3963.08	1.09065
Live	MN20161020_Y02	MCF10A-H2B-mCherry	2741	152	2	Live	2893	24	Optiprep_20161004.mat	0	I18	cytotoxic drugs	Staurosporine	MRC100	0.0316228	trt_cp	3921.5	42.25	3963.08	0.698967
Live	MN20161020_Y02	MCF10A-H2B-mCherry	334	879	2	Live	1213	24	Optiprep_20161004.mat	0	I20	cytotoxic drugs	Staurosporine	MRC100	1	trt_cp	3921.5	42.25	3963.08	0.0851715
Live	MN20161020_Y02	MCF10A-H2B-mCherry	1001	252	2	Live	1253	24	Optiprep_20161004.mat	0	I21	cytotoxic drugs	Vincristin	null	0.0316228	trt_cp	3921.5	42.25	3963.08	0.255259
Live	MN20161020_Y02	MCF10A-H2B-mCherry	1293	269	2	Live	1562	24	Optiprep_20161004.mat	0	I22	cytotoxic drugs	Vincristin	null	0.00333333	trt_cp	3921.5	42.25	3963.08	0.329721
Live	MN20161020_Y02	MCF10A-H2B-mCherry	4171	44	2	Live	4215	24	Optiprep_20161004.mat	0	J05	cytotoxic drugs	Paclitaxel	HMSL10102	0.00133333	trt_cp	3921.5	42.25	3963.08	1.06362
Live	MN20161020_Y02	MCF10A-H2B-mCherry	538	549	2	Live	1087	24	Optiprep_20161004.mat	0	J06	cytotoxic drugs	Staurosporine	MRC100	0.316228	trt_cp	3921.5	42.25	3963.08	0.137192
Live	MN20161020_Y02	MCF10A-H2B-mCherry	2879	38	2	Live	2917	24	Optiprep_20161004.mat	0	J07	cytotoxic drugs	Staurosporine	MRC100	0.00133333	trt_cp	3921.5	42.25	3963.08	0.734158
Live	MN20161020_Y02	MCF10A-H2B-mCherry	3861	38	2	Live	3899	24	Optiprep_20161004.mat	0	J08	cytotoxic drugs	-	-	0	ctl_vehicle	3921.5	42.25	3963.08	0.984572
Live	MN20161020_Y02	MCF10A-H2B-mCherry	954	242	2	Live	1196	24	Optiprep_20161004.mat	0	J09	cytotoxic drugs	Dinaciclib	HMSL10287	1	trt_cp	3921.5	42.25	3963.08	0.243274
Live	MN20161020_Y02	MCF10A-H2B-mCherry	3199	50	2	Live	3249	24	Optiprep_20161004.mat	0	J10	cytotoxic drugs	Staurosporine	MRC100	0.00333333	trt_cp	3921.5	42.25	3963.08	0.815759
Live	MN20161020_Y02	MCF10A-H2B-mCherry	3543	147	2	Live	3690	24	Optiprep_20161004.mat	0	J11	cytotoxic drugs	Paclitaxel	HMSL10102	0.01	trt_cp	3921.5	42.25	3963.08	0.903481
Live	MN20161020_Y02	MCF10A-H2B-mCherry	4262	44	2	Live	4306	24	Optiprep_20161004.mat	0	J12	cytotoxic drugs	Dinaciclib	HMSL10287	0.00133333	trt_cp	3921.5	42.25	3963.08	1.08683
Live	MN20161020_Y02	MCF10A-H2B-mCherry	2426	129	2	Live	2555	24	Optiprep_20161004.mat	0	J16	cytotoxic drugs	Staurosporine	MRC100	0.0316228	trt_cp	3921.5	42.25	3963.08	0.618641
Live	MN20161020_Y02	MCF10A-H2B-mCherry	333	815	2	Live	1148	24	Optiprep_20161004.mat	0	J17	cytotoxic drugs	Staurosporine	MRC100	3.16228	trt_cp	3921.5	42.25	3963.08	0.0849165
Live	MN20161020_Y02	MCF10A-H2B-mCherry	4233	39	2	Live	4272	24	Optiprep_20161004.mat	0	J18	cytotoxic drugs	Staurosporine	MRC100	0.000433333	trt_cp	3921.5	42.25	3963.08	1.07943
Live	MN20161020_Y02	MCF10A-H2B-mCherry	3787	53	2	Live	3840	24	Optiprep_20161004.mat	0	J19	cytotoxic drugs	Dinaciclib	HMSL10287	0.01	trt_cp	3921.5	42.25	3963.08	0.965702
Live	MN20161020_Y02	MCF10A-H2B-mCherry	1006	302	2	Live	1308	24	Optiprep_20161004.mat	0	J21	cytotoxic drugs	Dinaciclib	HMSL10287	0.1	trt_cp	3921.5	42.25	3963.08	0.256534
Live	MN20161020_Y02	MCF10A-H2B-mCherry	4346	44	2	Live	4390	24	Optiprep_20161004.mat	0	J22	cytotoxic drugs	-	-	0	ctl_vehicle	3921.5	42.25	3963.08	1.10825
Live	MN20161020_Y02	MCF10A-H2B-mCherry	892	174	2	Live	1066	24	Optiprep_20161004.mat	0	K03	cytotoxic drugs	Dinaciclib	HMSL10287	3.16228	trt_cp	3921.5	42.25	3963.08	0.227464
Live	MN20161020_Y02	MCF10A-H2B-mCherry	917	185	2	Live	1102	24	Optiprep_20161004.mat	0	K04	cytotoxic drugs	Paclitaxel	HMSL10102	0.316228	trt_cp	3921.5	42.25	3963.08	0.233839
Live	MN20161020_Y02	MCF10A-H2B-mCherry	975	197	2	Live	1172	24	Optiprep_20161004.mat	0	K05	cytotoxic drugs	Paclitaxel	HMSL10102	0.1	trt_cp	3921.5	42.25	3963.08	0.248629
Live	MN20161020_Y02	MCF10A-H2B-mCherry	4143	43	2	Live	4186	24	Optiprep_20161004.mat	0	K08	cytotoxic drugs	-	-	0	ctl_vehicle	3921.5	42.25	3963.08	1.05648
Live	MN20161020_Y02	MCF10A-H2B-mCherry	3556	35	2	Live	3591	24	Optiprep_20161004.mat	0	K09	cytotoxic drugs	-	-	0	ctl_vehicle	3921.5	42.25	3963.08	0.906796
Live	MN20161020_Y02	MCF10A-H2B-mCherry	1004	202	2	Live	1206	24	Optiprep_20161004.mat	0	K10	cytotoxic drugs	Paclitaxel	HMSL10102	1	trt_cp	3921.5	42.25	3963.08	0.256024
Live	MN20161020_Y02	MCF10A-H2B-mCherry	947	259	2	Live	1206	24	Optiprep_20161004.mat	0	K11	cytotoxic drugs	Vincristin	null	0.01	trt_cp	3921.5	42.25	3963.08	0.241489
Live	MN20161020_Y02	MCF10A-H2B-mCherry	937	229	2	Live	1166	24	Optiprep_20161004.mat	0	K12	cytotoxic drugs	Vincristin	null	1	trt_cp	3921.5	42.25	3963.08	0.238939
Live	MN20161020_Y02	MCF10A-H2B-mCherry	941	285	2	Live	1226	24	Optiprep_20161004.mat	0	K15	cytotoxic drugs	Vincristin	null	0.01	trt_cp	3921.5	42.25	3963.08	0.239959
Live	MN20161020_Y02	MCF10A-H2B-mCherry	4398	53	2	Live	4451	24	Optiprep_20161004.mat	0	K16	cytotoxic drugs	-	-	0	ctl_vehicle	3921.5	42.25	3963.08	1.12151
Live	MN20161020_Y02	MCF10A-H2B-mCherry	1267	197	2	Live	1464	24	Optiprep_20161004.mat	0	K18	cytotoxic drugs	Paclitaxel	HMSL10102	0.0316228	trt_cp	3921.5	42.25	3963.08	0.323091
Live	MN20161020_Y02	MCF10A-H2B-mCherry	922	264	2	Live	1186	24	Optiprep_20161004.mat	0	K19	cytotoxic drugs	Vincristin	null	0.1	trt_cp	3921.5	42.25	3963.08	0.235114
Live	MN20161020_Y02	MCF10A-H2B-mCherry	1103	256	2	Live	1359	24	Optiprep_20161004.mat	0	K20	cytotoxic drugs	Vincristin	null	0.00333333	trt_cp	3921.5	42.25	3963.08	0.28127
Live	MN20161020_Y02	MCF10A-H2B-mCherry	987	273	2	Live	1260	24	Optiprep_20161004.mat	0	K21	cytotoxic drugs	Paclitaxel	HMSL10102	3.16228	trt_cp	3921.5	42.25	3963.08	0.251689
Live	MN20161020_Y02	MCF10A-H2B-mCherry	921	164	2	Live	1085	24	Optiprep_20161004.mat	0	L03	cytotoxic drugs	Paclitaxel	HMSL10102	1	trt_cp	3921.5	42.25	3963.08	0.234859
Live	MN20161020_Y02	MCF10A-H2B-mCherry	3788	36	2	Live	3824	24	Optiprep_20161004.mat	0	L04	cytotoxic drugs	-	-	0	ctl_vehicle	3921.5	42.25	3963.08	0.965957
Live	MN20161020_Y02	MCF10A-H2B-mCherry	3671	45	2	Live	3716	24	Optiprep_20161004.mat	0	L05	cytotoxic drugs	-	-	0	ctl_vehicle	3921.5	42.25	3963.08	0.936121
Live	MN20161020_Y02	MCF10A-H2B-mCherry	882	223	2	Live	1105	24	Optiprep_20161004.mat	0	L06	cytotoxic drugs	Vincristin	null	0.1	trt_cp	3921.5	42.25	3963.08	0.224914
Live	MN20161020_Y02	MCF10A-H2B-mCherry	3002	29	2	Live	3031	24	Optiprep_20161004.mat	0	L08	cytotoxic drugs	Staurosporine	MRC100	0.00133333	trt_cp	3921.5	42.25	3963.08	0.765523
Live	MN20161020_Y02	MCF10A-H2B-mCherry	3376	39	2	Live	3415	24	Optiprep_20161004.mat	0	L10	cytotoxic drugs	Staurosporine	MRC100	0.00133333	trt_cp	3921.5	42.25	3963.08	0.860895
Live	MN20161020_Y02	MCF10A-H2B-mCherry	3940	35	2	Live	3975	24	Optiprep_20161004.mat	0	L11	cytotoxic drugs	Staurosporine	MRC100	0.000433333	trt_cp	3921.5	42.25	3963.08	1.00472
Live	MN20161020_Y02	MCF10A-H2B-mCherry	995	186	2	Live	1181	24	Optiprep_20161004.mat	0	L12	cytotoxic drugs	Paclitaxel	HMSL10102	1	trt_cp	3921.5	42.25	3963.08	0.253729
Live	MN20161020_Y02	MCF10A-H2B-mCherry	964	211	2	Live	1175	24	Optiprep_20161004.mat	0	L13	cytotoxic drugs	Vincristin	null	1	trt_cp	3921.5	42.25	3963.08	0.245824
Live	MN20161020_Y02	MCF10A-H2B-mCherry	948	211	2	Live	1159	24	Optiprep_20161004.mat	0	L15	cytotoxic drugs	Vincristin	null	3.16228	trt_cp	3921.5	42.25	3963.08	0.241744
Live	MN20161020_Y02	MCF10A-H2B-mCherry	960	207	2	Live	1167	24	Optiprep_20161004.mat	0	L16	cytotoxic drugs	Paclitaxel	HMSL10102	0.1	trt_cp	3921.5	42.25	3963.08	0.244804
Live	MN20161020_Y02	MCF10A-H2B-mCherry	2246	184	2	Live	2430	24	Optiprep_20161004.mat	0	L17	cytotoxic drugs	Vincristin	null	0.00133333	trt_cp	3921.5	42.25	3963.08	0.57274
Live	MN20161020_Y02	MCF10A-H2B-mCherry	876	277	2	Live	1153	24	Optiprep_20161004.mat	0	L20	cytotoxic drugs	Vincristin	null	0.01	trt_cp	3921.5	42.25	3963.08	0.223384
Live	MN20161020_Y02	MCF10A-H2B-mCherry	1279	255	2	Live	1534	24	Optiprep_20161004.mat	0	L22	cytotoxic drugs	Paclitaxel	HMSL10102	0.0316228	trt_cp	3921.5	42.25	3963.08	0.326151
Live	MN20161020_Y02	MCF10A-H2B-mCherry	864	268	2	Live	1132	24	Optiprep_20161004.mat	0	M04	cytotoxic drugs	Vincristin	null	0.0316228	trt_cp	3921.5	42.25	3963.08	0.220324
Live	MN20161020_Y02	MCF10A-H2B-mCherry	1311	188	2	Live	1499	24	Optiprep_20161004.mat	0	M05	cytotoxic drugs	Paclitaxel	HMSL10102	0.0316228	trt_cp	3921.5	42.25	3963.08	0.334311
Live	MN20161020_Y02	MCF10A-H2B-mCherry	3986	36	2	Live	4022	24	Optiprep_20161004.mat	0	M07	cytotoxic drugs	Dinaciclib	HMSL10287	0.00333333	trt_cp	3921.5	42.25	3963.08	1.01645
Live	MN20161020_Y02	MCF10A-H2B-mCherry	3779	62	2	Live	3841	24	Optiprep_20161004.mat	0	M09	cytotoxic drugs	Paclitaxel	HMSL10102	0.00333333	trt_cp	3921.5	42.25	3963.08	0.963662
Live	MN20161020_Y02	MCF10A-H2B-mCherry	3040	49	2	Live	3089	24	Optiprep_20161004.mat	0	M12	cytotoxic drugs	Staurosporine	MRC100	0.00333333	trt_cp	3921.5	42.25	3963.08	0.775214
Live	MN20161020_Y02	MCF10A-H2B-mCherry	3202	168	2	Live	3370	24	Optiprep_20161004.mat	0	M14	cytotoxic drugs	Paclitaxel	HMSL10102	0.01	trt_cp	3921.5	42.25	3963.08	0.816524
Live	MN20161020_Y02	MCF10A-H2B-mCherry	3538	59	2	Live	3597	24	Optiprep_20161004.mat	0	M17	cytotoxic drugs	Paclitaxel	HMSL10102	0.00333333	trt_cp	3921.5	42.25	3963.08	0.902206
Live	MN20161020_Y02	MCF10A-H2B-mCherry	4281	57	2	Live	4338	24	Optiprep_20161004.mat	0	M19	cytotoxic drugs	Paclitaxel	HMSL10102	0.000433333	trt_cp	3921.5	42.25	3963.08	1.09167
Live	MN20161020_Y02	MCF10A-H2B-mCherry	1846	115	2	Live	1961	24	Optiprep_20161004.mat	0	M20	cytotoxic drugs	Dinaciclib	HMSL10287	0.0316228	trt_cp	3921.5	42.25	3963.08	0.470738
Live	MN20161020_Y02	MCF10A-H2B-mCherry	967	326	2	Live	1293	24	Optiprep_20161004.mat	0	M21	cytotoxic drugs	Dinaciclib	HMSL10287	0.1	trt_cp	3921.5	42.25	3963.08	0.246589
Live	MN20161020_Y02	MCF10A-H2B-mCherry	2793	66	2	Live	2859	24	Optiprep_20161004.mat	0	N03	cytotoxic drugs	Staurosporine	MRC100	0.01	trt_cp	3921.5	42.25	3963.08	0.712227
Live	MN20161020_Y02	MCF10A-H2B-mCherry	4033	44	2	Live	4077	24	Optiprep_20161004.mat	0	N04	cytotoxic drugs	Dinaciclib	HMSL10287	0.00333333	trt_cp	3921.5	42.25	3963.08	1.02843
Live	MN20161020_Y02	MCF10A-H2B-mCherry	3880	31	2	Live	3911	24	Optiprep_20161004.mat	0	N05	cytotoxic drugs	-	-	0	ctl_vehicle	3921.5	42.25	3963.08	0.989417
Live	MN20161020_Y02	MCF10A-H2B-mCherry	872	221	2	Live	1093	24	Optiprep_20161004.mat	0	N06	cytotoxic drugs	Vincristin	null	3.16228	trt_cp	3921.5	42.25	3963.08	0.222364
Live	MN20161020_Y02	MCF10A-H2B-mCherry	1005	191	2	Live	1196	24	Optiprep_20161004.mat	0	N07	cytotoxic drugs	Vincristin	null	0.00333333	trt_cp	3921.5	42.25	3963.08	0.256279
Live	MN20161020_Y02	MCF10A-H2B-mCherry	908	208	2	Live	1116	24	Optiprep_20161004.mat	0	N08	cytotoxic drugs	Vincristin	null	0.316228	trt_cp	3921.5	42.25	3963.08	0.231544
Live	MN20161020_Y02	MCF10A-H2B-mCherry	892	265	2	Live	1157	24	Optiprep_20161004.mat	0	N09	cytotoxic drugs	Dinaciclib	HMSL10287	0.1	trt_cp	3921.5	42.25	3963.08	0.227464
Live	MN20161020_Y02	MCF10A-H2B-mCherry	338	741	2	Live	1079	24	Optiprep_20161004.mat	0	N10	cytotoxic drugs	Staurosporine	MRC100	1	trt_cp	3921.5	42.25	3963.08	0.0861915
Live	MN20161020_Y02	MCF10A-H2B-mCherry	869	270	2	Live	1139	24	Optiprep_20161004.mat	0	N12	cytotoxic drugs	Dinaciclib	HMSL10287	1	trt_cp	3921.5	42.25	3963.08	0.221599
Live	MN20161020_Y02	MCF10A-H2B-mCherry	2498	124	2	Live	2622	24	Optiprep_20161004.mat	0	N13	cytotoxic drugs	Vincristin	null	0.00133333	trt_cp	3921.5	42.25	3963.08	0.637001
Live	MN20161020_Y02	MCF10A-H2B-mCherry	4337	47	2	Live	4384	24	Optiprep_20161004.mat	0	N14	cytotoxic drugs	Paclitaxel	HMSL10102	0.000433333	trt_cp	3921.5	42.25	3963.08	1.10595
Live	MN20161020_Y02	MCF10A-H2B-mCherry	1427	186	2	Live	1613	24	Optiprep_20161004.mat	0	N16	cytotoxic drugs	Paclitaxel	HMSL10102	0.0316228	trt_cp	3921.5	42.25	3963.08	0.363891
Live	MN20161020_Y02	MCF10A-H2B-mCherry	3888	33	2	Live	3921	24	Optiprep_20161004.mat	0	N18	cytotoxic drugs	Staurosporine	MRC100	0.000433333	trt_cp	3921.5	42.25	3963.08	0.991457
Live	MN20161020_Y02	MCF10A-H2B-mCherry	3868	38	2	Live	3906	24	Optiprep_20161004.mat	0	N20	cytotoxic drugs	Staurosporine	MRC100	0.000433333	trt_cp	3921.5	42.25	3963.08	0.986357
Live	MN20161020_Y02	MCF10A-H2B-mCherry	940	265	2	Live	1205	24	Optiprep_20161004.mat	0	N21	cytotoxic drugs	Paclitaxel	HMSL10102	1	trt_cp	3921.5	42.25	3963.08	0.239704
Live	MN20161020_Y02	MCF10A-H2B-mCherry	4171	39	2	Live	4210	24	Optiprep_20161004.mat	0	N22	cytotoxic drugs	Dinaciclib	HMSL10287	0.000433333	trt_cp	3921.5	42.25	3963.08	1.06362

## Sheet: Fig 1g scatterplots
ScreenName	ScreenID	PlateName	PlateID	MeasurementDate	MeasurementID	WellName	Row	Column	Field	Plane	Timepoint	Object Number	X	Y	Bounding Box	Nuclei Selected - LDRTXT SER Spot 8 px	Nuclei Selected - LDRINT	Nuclei Selected - EdUINT	Nuclei Selected - pH3INT	Nuclei Selected - BckgrndLDRINT Mean	Nuclei Selected - RawLDRINT Mean	Nuclei Selected - BckgrndpH3INT Mean	Nuclei Selected - BckgrndEdUINT Mean	Nuclei Selected - RawpH3INT Mean	Nuclei Selected - RawEdUINT Mean	Nuclei Selected - DNAcontent	Nuclei Selected - NucINT Mean	Nuclei Selected - Object No in Nuclei No Border	Nuclei Selected - Object No in Nuclei	Nuclei Selected - Nucleus Area [¬µm¬≤]	cell_line	agent	concentration
BCa II 01	6078	171215_03II_002	20269	2017-12-21T04:18:09Z	24622	E8	5	8	1	1	1	1	183	12	[176,5,190,24]	0	-1.08685	49.5179	58.0655	46.2959	45.2091	607.198	302.673	665.264	352.191	252605	1163.92	1	9	217.029	BT20	DMSO	0
BCa II 01	6078	171215_03II_002	20269	2017-12-21T04:18:09Z	24622	E8	5	8	1	1	1	2	1077	8	[1066,5,1082,16]	1.92682e-05	-1.67669	55.4897	217.543	55.186	53.5093	868.207	454.992	1085.75	510.481	202095	1896.87	2	10	106.541	BT20	DMSO	0
BCa II 01	6078	171215_03II_002	20269	2017-12-21T04:18:09Z	24622	E8	5	8	1	1	1	3	298	18	[291,9,306,25]	0.000541233	4.20905	44.8869	81.5273	45.6259	49.835	601.249	297.084	682.777	341.971	246017	1210.61	3	11	203.218	BT20	DMSO	0
BCa II 01	6078	171215_03II_002	20269	2017-12-21T04:18:09Z	24622	E8	5	8	1	1	1	4	689	14	[682,8,696,21]	0	6.85451	618.553	117.442	58.2674	65.122	577.583	285.496	695.024	904.049	228847	1414.51	4	12	161.785	BT20	DMSO	0
BCa II 01	6078	171215_03II_002	20269	2017-12-21T04:18:09Z	24622	E8	5	8	1	1	1	5	1276	15	[1264,8,1284,30]	5.73893e-06	0.132853	29.2603	64.8306	46.7152	46.8481	640.403	319.694	705.233	348.954	466161	1669.76	5	13	279.178	BT20	DMSO	0
BCa II 01	6078	171215_03II_002	20269	2017-12-21T04:18:09Z	24622	E8	5	8	1	1	1	6	56	16	[48,9,66,23]	0	-1.07725	-321.222	29.3754	48.0578	46.9806	637.892	657.989	667.267	336.767	242718	1194.37	6	14	203.218	BT20	DMSO	0
BCa II 01	6078	171215_03II_002	20269	2017-12-21T04:18:09Z	24622	E8	5	8	1	1	1	7	1220	16	[1207,10,1227,23]	0.00027338	6.03142	29.6912	53.4594	43.6248	49.6562	594.634	288.237	648.094	317.929	233669	1057.45	7	15	220.975	BT20	DMSO	0
BCa II 01	6078	171215_03II_002	20269	2017-12-21T04:18:09Z	24622	E8	5	8	1	1	1	8	1314	20	[1305,12,1324,29]	5.25102e-05	-2.69318	1892.01	81.1999	48.04	45.3469	625.985	321.268	707.185	2213.28	393456	1471.74	8	16	267.34	BT20	DMSO	0
BCa II 01	6078	171215_03II_002	20269	2017-12-21T04:18:09Z	24622	E8	5	8	1	1	1	9	565	21	[555,14,572,28]	0.000181151	1.50256	1529.21	123.99	48.0085	49.5111	631.855	320.141	755.844	1849.35	396707	2234.1	9	17	177.569	BT20	DMSO	0
BCa II 01	6078	171215_03II_002	20269	2017-12-21T04:18:09Z	24622	E8	5	8	1	1	1	10	1093	19	[1087,13,1100,27]	0.00109339	1.31756	49.0228	92.5398	51.9428	53.2604	599.419	289.906	691.959	338.929	230385	1381.89	10	18	166.718	BT20	DMSO	0
BCa II 01	6078	171215_03II_002	20269	2017-12-21T04:18:09Z	24622	E8	5	8	1	1	1	11	737	22	[730,15,744,31]	4.39794e-11	-0.19077	36.6273	69.8195	44.5241	44.3333	585.18	282.58	655	319.207	232452	1190.07	11	19	195.326	BT20	DMSO	0
BCa II 01	6078	171215_03II_002	20269	2017-12-21T04:18:09Z	24622	E8	5	8	1	1	1	12	130	20	[125,15,136,28]	0.000110128	0.74159	40.579	77.4688	45.486	46.2276	586.442	290.4	663.91	330.979	218202	1525.44	12	20	143.042	BT20	DMSO	0
BCa II 01	6078	171215_03II_002	20269	2017-12-21T04:18:09Z	24622	E8	5	8	1	1	1	13	585	21	[575,15,591,27]	5.04971e-06	-0.852537	34.0262	54.5178	47.7297	46.8772	635.201	314.015	689.719	348.041	221016	1310.19	13	21	168.691	BT20	DMSO	0
BCa II 01	6078	171215_03II_002	20269	2017-12-21T04:18:09Z	24622	E8	5	8	1	1	1	14	615	24	[606,16,625,34]	0.00031669	0.773784	60.4622	73.8682	47.3737	48.1475	631.074	308.038	704.942	368.5	391883	1428.95	14	22	274.246	BT20	DMSO	0
BCa II 01	6078	171215_03II_002	20269	2017-12-21T04:18:09Z	24622	E8	5	8	1	1	1	15	550	24	[543,17,561,35]	0.000195898	2.36511	272.02	135.947	46.9667	49.3318	625.553	307.247	761.5	579.266	470711	2229.7	15	23	211.11	BT20	DMSO	0
BCa II 01	6078	171215_03II_002	20269	2017-12-21T04:18:09Z	24622	E8	5	8	1	1	1	16	1141	28	[1136,22,1148,35]	7.9563e-05	0.503944	55.9236	109.316	44.004	44.5079	599.279	291.505	708.595	347.429	222259	1788.11	16	24	124.298	BT20	DMSO	0
BCa II 01	6078	171215_03II_002	20269	2017-12-21T04:18:09Z	24622	E8	5	8	1	1	1	17	233	27	[227,20,239,34]	1.88814e-05	0.769708	63.2435	116.408	46.4541	47.2238	619.585	308.491	735.993	371.734	240022	1701.45	17	25	141.069	BT20	DMSO	0
BCa II 01	6078	171215_03II_002	20269	2017-12-21T04:18:09Z	24622	E8	5	8	1	1	1	18	912	28	[903,21,920,36]	1.14231e-05	2.97404	1697.12	116.761	44.648	47.622	597.78	297.237	714.541	1994.36	251118	1217.97	18	26	206.177	BT20	DMSO	0
BCa II 01	6078	171215_03II_002	20269	2017-12-21T04:18:09Z	24622	E8	5	8	1	1	1	19	1251	29	[1242,21,1260,37]	0.000208204	2.42006	208.63	51.8564	49.1816	51.6017	608.235	296.266	660.091	504.896	244652	1029.05	19	27	237.745	BT20	DMSO	0
BCa II 01	6078	171215_03II_002	20269	2017-12-21T04:18:09Z	24622	E8	5	8	1	1	1	20	176	28	[170,22,184,39]	0	0.432765	3391.82	86.2558	47.8836	48.3163	650.984	343.098	737.24	3734.91	277414	1434.76	20	28	193.353	BT20	DMSO	0
BCa II 01	6078	171215_03II_002	20269	2017-12-21T04:18:09Z	24622	E8	5	8	1	1	1	21	1121	39	[1116,27,1126,48]	0.000210864	3.28457	552.292	88.3748	44.4469	47.7314	602.191	291.794	690.566	844.086	228864	1325.7	21	29	172.637	BT20	DMSO	0
BCa II 01	6078	171215_03II_002	20269	2017-12-21T04:18:09Z	24622	E8	5	8	1	1	1	22	1183	34	[1178,28,1189,43]	0	-0.492552	43.7118	90.8595	44.7731	44.2806	606.011	291.022	696.871	334.734	225659	1645.67	22	30	137.123	BT20	DMSO	0
BCa II 01	6078	171215_03II_002	20269	2017-12-21T04:18:09Z	24622	E8	5	8	1	1	1	23	872	36	[865,29,881,43]	0.000314661	4.88674	2739.5	148.409	44.8101	49.6968	592.809	298.809	741.218	3038.31	349137	1882.54	23	31	185.461	BT20	DMSO	0
BCa II 01	6078	171215_03II_002	20269	2017-12-21T04:18:09Z	24622	E8	5	8	1	1	1	24	1083	35	[1079,31,1088,46]	0	-0.21266	52.1978	101.644	46.9553	46.7426	618.466	297.126	720.11	349.324	217820	1623.54	24	32	134.163	BT20	DMSO	0
BCa II 01	6078	171215_03II_002	20269	2017-12-21T04:18:09Z	24622	E8	5	8	1	1	1	25	638	42	[626,34,647,51]	0	-9.74686	39.1182	77.516	58.3441	48.5972	590.543	288.139	668.059	327.257	471048	1657.98	25	33	284.111	BT20	DMSO	0
BCa II 01	6078	171215_03II_002	20269	2017-12-21T04:18:09Z	24622	E8	5	8	1	1	1	26	1278	41	[1270,33,1288,49]	0	1.37977	34.9391	77.1469	46.7696	48.1494	658.422	324.613	735.568	359.552	469600	1975.22	26	34	237.745	BT20	DMSO	0
BCa II 01	6078	171215_03II_002	20269	2017-12-21T04:18:09Z	24622	E8	5	8	1	1	1	27	217	40	[207,34,231,47]	1.83939e-05	-11.7883	121.373	83.1688	60.0957	48.3074	620.884	314.102	704.053	435.475	474816	1972.61	27	35	240.705	BT20	DMSO	0
BCa II 01	6078	171215_03II_002	20269	2017-12-21T04:18:09Z	24622	E8	5	8	1	1	1	28	1199	42	[1194,37,1209,53]	0.000945594	15.6932	54.9542	111.479	47.7868	63.48	658.941	318.812	770.42	373.767	266826	1803.19	28	36	147.974	BT20	DMSO	0
BCa II 01	6078	171215_03II_002	20269	2017-12-21T04:18:09Z	24622	E8	5	8	1	1	1	29	99	47	[91,39,109,58]	1.13945e-05	0.72108	2282.83	86.5231	46.6947	47.4158	594.659	299.785	681.182	2582.62	342817	1194.19	29	37	287.07	BT20	DMSO	0
BCa II 01	6078	171215_03II_002	20269	2017-12-21T04:18:09Z	24622	E8	5	8	1	1	1	30	899	48	[892,41,906,56]	5.81105e-05	-5.69188	63.5339	111.108	50.8095	45.1176	611.074	300.866	722.182	364.4	230272	1373.08	30	38	167.704	BT20	DMSO	0
BCa II 01	6078	171215_03II_002	20269	2017-12-21T04:18:09Z	24622	E8	5	8	1	1	1	31	582	55	[573,44,590,72]	2.04811e-07	-3.90485	628.711	69.2492	50.4934	46.5886	626.288	307.992	695.537	936.703	522043	1441.93	31	39	362.044	BT20	DMSO	0
BCa II 01	6078	171215_03II_002	20269	2017-12-21T04:18:09Z	24622	E8	5	8	1	1	1	32	153	50	[144,42,164,59]	0	-1.29806	512.784	80.4368	49.1488	47.8507	598.692	299.254	679.128	812.038	445426	1567.79	32	40	284.111	BT20	DMSO	0
BCa II 01	6078	171215_03II_002	20269	2017-12-21T04:18:09Z	24622	E8	5	8	1	1	1	33	252	50	[244,42,261,59]	0.000141507	6.6229	43.5196	74.463	47.285	53.9079	639.734	317.752	714.197	361.272	491318	2083.87	33	41	235.772	BT20	DMSO	0
BCa II 01	6078	171215_03II_002	20269	2017-12-21T04:18:09Z	24622	E8	5	8	1	1	1	34	1267	54	[1259,43,1274,63]	0	-0.323588	21.9691	38.1224	53.9056	53.582	696.783	338.883	734.906	360.852	461703	1918.13	34	42	240.705	BT20	DMSO	0
BCa II 01	6078	171215_03II_002	20269	2017-12-21T04:18:09Z	24622	E8	5	8	1	1	1	35	238	54	[232,45,244,63]	8.41841e-06	-0.999286	27.7107	44.275	50.8143	49.815	700.1	354.814	744.375	382.525	469183	2378.03	35	43	197.299	BT20	DMSO	0
BCa II 01	6078	171215_03II_002	20269	2017-12-21T04:18:09Z	24622	E8	5	8	1	1	1	36	1207	47	[1204,44,1211,52]	0.00422176	5.19408	69.9863	184.064	68.4375	73.6316	887.375	436.698	1071.44	506.684	318697	5667.72	36	44	56.2302	BT20	DMSO	0
BCa II 01	6078	171215_03II_002	20269	2017-12-21T04:18:09Z	24622	E8	5	8	1	1	1	37	482	54	[474,46,491,64]	0.000231834	2.05413	75.1064	63.6747	44.1502	46.2044	586.971	288.357	650.646	363.464	239705	886.814	37	45	270.3	BT20	DMSO	0
BCa II 01	6078	171215_03II_002	20269	2017-12-21T04:18:09Z	24622	E8	5	8	1	1	1	38	1244	55	[1235,48,1256,64]	0.00247948	48.7136	33.0966	68.4419	46.8014	95.515	657.686	322.881	726.128	355.977	463791	1767.44	38	46	262.408	BT20	DMSO	0
BCa II 01	6078	171215_03II_002	20269	2017-12-21T04:18:09Z	24622	E8	5	8	1	1	1	39	1335	56	[1326,48,1344,66]	0	-131.879	13.0291	36.0547	179.676	47.7962	632.964	316.121	669.019	329.15	243287	948.531	39	47	256.489	BT20	DMSO	0
BCa II 01	6078	171215_03II_002	20269	2017-12-21T04:18:09Z	24622	E8	5	8	1	1	1	40	1295	55	[1288,49,1302,63]	0	0.152292	21.8523	51.1276	47.238	47.3902	655.964	325.886	707.091	347.738	226571	1400.45	40	48	161.785	BT20	DMSO	0
BCa II 01	6078	171215_03II_002	20269	2017-12-21T04:18:09Z	24622	E8	5	8	1	1	1	41	220	55	[208,48,228,62]	2.5579e-08	-0.959939	2188.14	69.904	50.2892	49.3292	673.03	349.578	742.934	2537.72	383464	1599.65	41	49	239.718	BT20	DMSO	0
BCa II 01	6078	171215_03II_002	20269	2017-12-21T04:18:09Z	24622	E8	5	8	1	1	1	42	302	58	[289,50,313,69]	5.10961e-06	0.310544	73.3288	69.9335	45.9704	46.281	595.835	294.324	665.769	367.653	490273	1369.1	42	50	358.098	BT20	DMSO	0
BCa II 01	6078	171215_03II_002	20269	2017-12-21T04:18:09Z	24622	E8	5	8	1	1	1	43	553	59	[545,51,561,67]	1.58748e-05	1.2918	27.1407	47.9557	45.0726	46.3644	594.924	290.93	642.88	318.071	239443	1078.76	43	51	221.961	BT20	DMSO	0
BCa II 01	6078	171215_03II_002	20269	2017-12-21T04:18:09Z	24622	E8	5	8	1	1	1	44	988	59	[981,52,998,67]	0.000292941	3.21175	2225.58	122.793	44.5864	47.7982	613.932	308.497	736.725	2534.08	353146	1642.11	44	52	215.056	BT20	DMSO	0
BCa II 01	6078	171215_03II_002	20269	2017-12-21T04:18:09Z	24622	E8	5	8	1	1	1	45	1026	58	[1020,52,1036,65]	0.000752951	2.20677	97.8384	637.525	46.1128	48.3196	615.423	299.404	1252.95	397.242	488708	2553.6	45	53	191.38	BT20	DMSO	0
BCa II 01	6078	171215_03II_002	20269	2017-12-21T04:18:09Z	24622	E8	5	8	1	1	1	46	689	67	[682,58,696,76]	8.89178e-06	1.29571	1750.85	108.95	44.1201	45.4158	573.278	284.793	682.228	2035.64	250840	1258.78	46	54	199.272	BT20	DMSO	0
BCa II 01	6078	171215_03II_002	20269	2017-12-21T04:18:09Z	24622	E8	5	8	1	1	1	47	918	65	[911,59,925,75]	2.70866e-05	-3.33741	180.442	165.196	51.4866	48.1492	616.766	298.746	781.961	479.188	444527	2489.57	47	55	178.556	BT20	DMSO	0
BCa II 01	6078	171215_03II_002	20269	2017-12-21T04:18:09Z	24622	E8	5	8	1	1	1	48	1157	67	[1150,60,1165,76]	0	-3.94955	44.0322	89.0892	49.7788	45.8293	610.174	295.548	699.263	339.58	241436	1193.86	48	56	202.231	BT20	DMSO	0
BCa II 01	6078	171215_03II_002	20269	2017-12-21T04:18:09Z	24622	E8	5	8	1	1	1	49	277	70	[271,64,284,79]	0.000336287	3.34161	39.4228	77.2565	48.3374	51.679	642.78	321.077	720.037	360.5	239873	1500.97	49	57	159.812	BT20	DMSO	0
BCa II 01	6078	171215_03II_002	20269	2017-12-21T04:18:09Z	24622	E8	5	8	1	1	1	50	1237	71	[1229,64,1246,82]	0.000524187	12	514.56	75.2766	47.5083	59.5083	649.261	315.246	724.537	829.806	447603	1874.92	50	58	238.732	BT20	DMSO	0
BCa II 01	6078	171215_03II_002	20269	2017-12-21T04:18:09Z	24622	E8	5	8	1	1	1	51	889	72	[883,65,895,79]	0	3.32287	88.3193	161.801	45.5832	48.906	600.025	291.681	761.826	380	229743	1563.01	51	59	146.988	BT20	DMSO	0
BCa II 01	6078	171215_03II_002	20269	2017-12-21T04:18:09Z	24622	E8	5	8	1	1	1	52	217	74	[210,68,225,80]	7.07277e-07	-1.35362	2631.7	61.4673	50.9043	49.5506	664.128	369.074	725.595	3000.77	267931	1718.98	52	60	155.866	BT20	DMSO	0
BCa II 01	6078	171215_03II_002	20269	2017-12-21T04:18:09Z	24622	E8	5	8	1	1	1	53	1126	76	[1120,69,1132,86]	0.000246186	-0.152507	34.6266	66.5948	45.2157	45.0632	596.635	287.534	663.23	322.161	223695	1303.2	53	61	171.65	BT20	DMSO	0
BCa II 01	6078	171215_03II_002	20269	2017-12-21T04:18:09Z	24622	E8	5	8	1	1	1	54	1282	74	[1278,69,1289,81]	1.49514e-05	-4.67205	24.057	50.8082	54.0482	49.3761	688.458	340.127	739.266	364.183	247821	2304.72	54	62	107.528	BT20	DMSO	0
BCa II 01	6078	171215_03II_002	20269	2017-12-21T04:18:09Z	24622	E8	5	8	1	1	1	55	200	78	[193,71,210,87]	0	0.614035	2755.16	66.4763	47.6667	48.2807	662.239	343	728.715	3098.16	374603	1665.49	55	63	224.921	BT20	DMSO	0
BCa II 01	6078	171215_03II_002	20269	2017-12-21T04:18:09Z	24622	E8	5	8	1	1	1	56	241	76	[231,70,250,84]	3.37293e-06	2.37043	744.468	65.364	51.3116	53.682	714.051	365.652	779.415	1110.12	467005	2181.56	56	64	214.069	BT20	DMSO	0
BCa II 01	6078	171215_03II_002	20269	2017-12-21T04:18:09Z	24622	E8	5	8	1	1	1	57	261	74	[256,70,265,85]	0.000343163	-4.70772	25.4427	56.066	57.9709	53.2632	692.641	352.204	748.707	377.647	231243	1762.47	57	65	131.204	BT20	DMSO	0
BCa II 01	6078	171215_03II_002	20269	2017-12-21T04:18:09Z	24622	E8	5	8	1	1	1	58	735	81	[729,71,741,90]	0	0.332274	49.8812	95.9249	44.0804	44.4127	582.276	281.637	678.201	331.519	235733	1264.34	58	66	186.448	BT20	DMSO	0
BCa II 01	6078	171215_03II_002	20269	2017-12-21T04:18:09Z	24622	E8	5	8	1	1	1	59	1069	80	[1061,71,1077,90]	3.94841e-07	0.0357459	34.6937	70.2508	43.9683	44.004	579.721	281.161	649.972	315.854	249884	1025.53	59	67	243.664	BT20	DMSO	0
BCa II 01	6078	171215_03II_002	20269	2017-12-21T04:18:09Z	24622	E8	5	8	1	1	1	60	604	83	[597,72,612,92]	7.98616e-05	1.57401	483.558	74.2301	46.5436	48.1176	581.547	284.45	655.777	768.008	245038	1043.67	60	68	234.786	BT20	DMSO	0
BCa II 01	6078	171215_03II_002	20269	2017-12-21T04:18:09Z	24622	E8	5	8	1	1	1	61	1300	79	[1293,72,1310,87]	2.96558e-06	-10.7552	3111.61	118.823	60.3825	49.6273	652.009	337.283	770.832	3448.9	349508	1610.42	61	69	217.029	BT20	DMSO	0
BCa II 01	6078	171215_03II_002	20269	2017-12-21T04:18:09Z	24622	E8	5	8	1	1	1	62	342	79	[335,73,348,88]	0.000169568	1.64369	38.1122	75.0974	45.5084	47.152	584.388	289.712	659.485	327.825	220165	1305.14	62	70	168.691	BT20	DMSO	0
BCa II 01	6078	171215_03II_002	20269	2017-12-21T04:18:09Z	24622	E8	5	8	1	1	1	63	1015	82	[1009,74,1022,92]	0	-0.344571	26.6725	50.5061	44.0946	43.75	600.494	291.13	651	317.802	230271	1215.74	63	71	189.407	BT20	DMSO	0
BCa II 01	6078	171215_03II_002	20269	2017-12-21T04:18:09Z	24622	E8	5	8	1	1	1	64	364	80	[359,74,369,88]	1.15364e-05	3.0644	72.8221	139.513	45.0537	48.1181	576.542	281.123	716.055	353.945	208796	1666.57	64	72	125.285	BT20	DMSO	0
BCa II 01	6078	171215_03II_002	20269	2017-12-21T04:18:09Z	24622	E8	5	8	1	1	1	65	449	81	[441,74,458,89]	9.15926e-05	2.69581	2119.4	150.233	45.5847	48.2805	592.726	302.153	742.959	2421.56	375164	1720.81	65	73	218.015	BT20	DMSO	0
BCa II 01	6078	171215_03II_002	20269	2017-12-21T04:18:09Z	24622	E8	5	8	1	1	1	66	1111	80	[1105,75,1116,89]	0.000915101	7.13686	47.621	89.7311	43.6976	50.8345	602.531	288.724	692.262	336.345	223090	1559.61	66	74	143.042	BT20	DMSO	0
BCa II 01	6078	171215_03II_002	20269	2017-12-21T04:18:09Z	24622	E8	5	8	1	1	1	67	529	83	[521,76,536,91]	1.97447e-05	-0.520618	26.3049	57.0922	46.5313	46.0107	595.277	293.438	652.369	319.743	233228	1264.28	67	75	184.475	BT20	DMSO	0
BCa II 01	6078	171215_03II_002	20269	2017-12-21T04:18:09Z	24622	E8	5	8	1	1	1	68	129	84	[122,77,138,92]	0	1.34462	22.7702	33.6767	47.1961	48.5407	630.387	308.015	664.064	330.785	229585	1353.07	68	76	169.677	BT20	DMSO	0
BCa II 01	6078	171215_03II_002	20269	2017-12-21T04:18:09Z	24622	E8	5	8	1	1	1	69	946	84	[938,77,954,92]	0.00049554	5.59369	44.2112	82.9978	43.2713	48.865	593.067	288.999	676.065	333.21	239992	1216.38	69	77	197.299	BT20	DMSO	0
BCa II 01	6078	171215_03II_002	20269	2017-12-21T04:18:09Z	24622	E8	5	8	1	1	1	70	425	85	[419,78,431,93]	0	0.871739	27.3161	64.9882	45.4761	46.3478	594.857	294.057	659.845	321.373	221585	1395.14	70	78	158.826	BT20	DMSO	0
BCa II 01	6078	171215_03II_002	20269	2017-12-21T04:18:09Z	24622	E8	5	8	1	1	1	71	1203	86	[1196,79,1214,93]	2.20974e-05	2.02796	29.2832	54.7103	44.8069	46.8349	610.672	293.99	665.382	323.274	237695	1136.55	71	79	209.137	BT20	DMSO	0
BCa II 01	6078	171215_03II_002	20269	2017-12-21T04:18:09Z	24622	E8	5	8	1	1	1	72	147	90	[140,83,154,98]	2.0656e-05	-4.26682	25.9991	47.8311	50.2668	46	616.59	304.471	664.421	330.47	240297	1331.08	72	80	180.529	BT20	DMSO	0
BCa II 01	6078	171215_03II_002	20269	2017-12-21T04:18:09Z	24622	E8	5	8	1	1	1	73	173	92	[166,85,182,100]	8.17993e-05	1.37347	22.8318	44.3023	47.2265	48.6	616.866	305.727	661.168	328.559	246411	1135.38	74	82	217.029	BT20	DMSO	0
BCa II 01	6078	171215_03II_002	20269	2017-12-21T04:18:09Z	24622	E8	5	8	1	1	1	74	274	93	[267,86,283,103]	0	2.86513	1275.3	151.647	48.8802	51.7454	666.82	344.671	818.468	1619.97	463754	2176.4	75	83	213.083	BT20	DMSO	0
BCa II 01	6078	171215_03II_002	20269	2017-12-21T04:18:09Z	24622	E8	5	8	1	1	1	75	1041	90	[1036,85,1048,100]	0.000296999	4.19786	42.4605	84.8066	45.0859	49.2838	604.545	292.519	689.351	334.98	226145	1548.93	76	84	146.001	BT20	DMSO	0
BCa II 01	6078	171215_03II_002	20269	2017-12-21T04:18:09Z	24622	E8	5	8	1	1	1	76	1157	92	[1151,85,1163,98]	0.000999368	8.95316	42.6472	78.98	45.1013	54.0544	606.687	297.741	685.667	340.388	220548	1520.86	77	85	145.015	BT20	DMSO	0
BCa II 01	6078	171215_03II_002	20269	2017-12-21T04:18:09Z	24622	E8	5	8	1	1	1	77	248	94	[241,86,264,101]	0	-1.88962	96.5559	143.042	52.7698	50.8802	673.201	328.014	816.244	424.57	481679	2017.66	78	86	238.732	BT20	DMSO	0
BCa II 01	6078	171215_03II_002	20269	2017-12-21T04:18:09Z	24622	E8	5	8	1	1	1	78	1273	96	[1264,87,1286,106]	0	0.197374	27.2246	45.2489	46.4903	46.6877	647.989	315.95	693.238	343.175	487645	1416.39	79	87	344.287	BT20	DMSO	0
BCa II 01	6078	171215_03II_002	20269	2017-12-21T04:18:09Z	24622	E8	5	8	1	1	1	79	122	95	[114,87,131,105]	1.25272e-05	0.700024	27.8467	56.0692	46.0806	46.7807	596.637	294.335	652.706	322.182	275421	1037.88	80	88	265.367	BT20	DMSO	0
BCa II 01	6078	171215_03II_002	20269	2017-12-21T04:18:09Z	24622	E8	5	8	1	1	1	80	202	92	[197,87,216,99]	1.58677e-05	0.990183	49.4263	17.0622	48.6316	49.6218	680.591	344.351	697.653	393.777	256145	1345.35	81	89	190.394	BT20	DMSO	0
BCa II 01	6078	171215_03II_002	20269	2017-12-21T04:18:09Z	24622	E8	5	8	1	1	1	81	450	97	[443,90,457,104]	0.00045635	4.91833	55.7401	68.4654	45.5118	50.4302	604.92	299.003	673.385	354.743	239464	1356.1	82	90	176.583	BT20	DMSO	0
BCa II 01	6078	171215_03II_002	20269	2017-12-21T04:18:09Z	24622	E8	5	8	1	1	1	82	518	95	[514,91,526,101]	2.97092e-05	1.3795	46.0932	82.8396	46.4242	47.8037	609.945	295.879	692.785	341.972	199635	1891.29	83	91	105.555	BT20	DMSO	0
BCa II 01	6078	171215_03II_002	20269	2017-12-21T04:18:09Z	24622	E8	5	8	1	1	1	83	1191	100	[1187,96,1197,106]	0.000366607	5.69165	64.3153	153.229	43.7195	49.4111	608.982	296.14	762.211	360.456	204005	2297.76	84	92	88.7845	BT20	DMSO	0
BCa II 01	6078	171215_03II_002	20269	2017-12-21T04:18:09Z	24622	E8	5	8	1	1	1	84	478	103	[472,97,485,113]	0.000136779	1.16707	2444.32	145.562	45.9078	47.0749	602.849	303.488	748.412	2747.81	363576	1970.87	85	93	184.475	BT20	DMSO	0
BCa II 01	6078	171215_03II_002	20269	2017-12-21T04:18:09Z	24622	E8	5	8	1	1	1	85	309	107	[302,99,316,115]	0.000780041	-29.6409	3132.07	150.909	83.4847	53.8438	613.638	329.462	764.547	3461.53	307422	1623.08	86	94	189.407	BT20	DMSO	0
BCa II 01	6078	171215_03II_002	20269	2017-12-21T04:18:09Z	24622	E8	5	8	1	1	1	86	1230	105	[1216,100,1237,117]	0.000373952	1.73116	37.544	67.7821	47.5342	49.2654	651.346	313.442	719.128	350.986	444877	2137.28	87	95	208.15	BT20	DMSO	0
BCa II 01	6078	171215_03II_002	20269	2017-12-21T04:18:09Z	24622	E8	5	8	1	1	1	87	205	103	[200,98,219,110]	5.50054e-06	-1.02354	25.1029	38.7782	49.0608	48.0372	651.243	321.95	690.021	347.053	267557	1442.66	88	96	185.461	BT20	DMSO	0
BCa II 01	6078	171215_03II_002	20269	2017-12-21T04:18:09Z	24622	E8	5	8	1	1	1	88	260	105	[255,100,266,113]	0.000146527	-2.75703	178.371	3895.53	59.4857	56.7287	882.414	425.714	4777.95	604.085	466400	3665	89	97	127.258	BT20	DMSO	0
BCa II 01	6078	171215_03II_002	20269	2017-12-21T04:18:09Z	24622	E8	5	8	1	1	1	89	644	110	[639,100,649,118]	0	5.77803	42.0954	79.6815	47.7369	53.515	601.528	294.737	681.21	336.832	231385	1404.51	90	98	164.745	BT20	DMSO	0
BCa II 01	6078	171215_03II_002	20269	2017-12-21T04:18:09Z	24622	E8	5	8	1	1	1	90	1210	106	[1200,101,1216,112]	2.94919e-05	-0.0537356	44.2292	89.9888	46.3242	46.2704	601.357	293.28	691.346	337.509	228154	1454.57	91	99	156.853	BT20	DMSO	0
BCa II 01	6078	171215_03II_002	20269	2017-12-21T04:18:09Z	24622	E8	5	8	1	1	1	91	1298	105	[1294,101,1303,113]	0	-64.3635	-3.24821	-9.46455	114.099	49.7358	696.068	342.767	686.604	339.519	168866	1614.89	92	100	104.568	BT20	DMSO	0
BCa II 01	6078	171215_03II_002	20269	2017-12-21T04:18:09Z	24622	E8	5	8	1	1	1	92	426	109	[421,104,433,115]	0.00169251	7.43033	44.5695	91.2427	53.8353	61.2656	598.359	295.212	689.602	339.781	220850	1749.01	93	101	126.271	BT20	DMSO	0
BCa II 01	6078	171215_03II_002	20269	2017-12-21T04:18:09Z	24622	E8	5	8	1	1	1	93	530	109	[521,104,539,116]	4.16375e-05	-0.871118	32.7779	62.5689	46.9863	46.1152	598.855	292.924	661.424	325.702	237382	1259.85	94	102	188.421	BT20	DMSO	0
BCa II 01	6078	171215_03II_002	20269	2017-12-21T04:18:09Z	24622	E8	5	8	1	1	1	94	1153	109	[1143,102,1163,117]	0.000156706	2.7776	2429.65	106.616	43.935	46.7126	615.905	304.265	722.521	2733.91	375200	1457.23	95	103	257.475	BT20	DMSO	0
BCa II 01	6078	171215_03II_002	20269	2017-12-21T04:18:09Z	24622	E8	5	8	1	1	1	95	1327	109	[1322,104,1338,115]	0.00190417	-49.6943	1470.58	159.25	254.394	204.7	691.938	348.875	851.188	1819.45	245681	1464.96	96	104	167.704	BT20	DMSO	0
BCa II 01	6078	171215_03II_002	20269	2017-12-21T04:18:09Z	24622	E8	5	8	1	1	1	96	334	111	[328,105,343,118]	0	-0.30982	2655.52	100.87	48.598	48.2881	611.537	321.673	712.407	2977.2	237995	1363.01	97	105	174.61	BT20	DMSO	0
BCa II 01	6078	171215_03II_002	20269	2017-12-21T04:18:09Z	24622	E8	5	8	1	1	1	97	1105	112	[1098,105,1115,122]	1.11958e-06	-0.8266	1313.75	86.9574	46.7049	45.8783	593.164	293.006	680.122	1606.76	370791	1634.2	98	106	226.894	BT20	DMSO	0
BCa II 01	6078	171215_03II_002	20269	2017-12-21T04:18:09Z	24622	E8	5	8	1	1	1	98	1351	110	[1347,106,1356,123]	0.000259078	19.437	62.5653	175.686	51.9259	71.3629	627.597	315.16	803.282	377.726	209500	1712.65	99	107	122.325	BT20	DMSO	0
BCa II 01	6078	171215_03II_002	20269	2017-12-21T04:18:09Z	24622	E8	5	8	1	1	1	99	297	114	[290,108,303,120]	0	0.564218	45.6724	52.437	51.5517	52.1159	684.759	350.161	737.196	395.833	237924	1747.69	100	108	136.136	BT20	DMSO	0
BCa II 01	6078	171215_03II_002	20269	2017-12-21T04:18:09Z	24622	E8	5	8	1	1	1	100	370	113	[365,108,378,119]	0.00113076	-174.732	28.9935	68.261	374.473	199.741	646.998	327.54	715.259	356.533	214976	1614.21	101	109	133.177	BT20	DMSO	0
BCa II 01	6078	171215_03II_002	20269	2017-12-21T04:18:09Z	24622	E8	5	8	1	1	1	101	415	113	[409,108,420,118]	0.00233591	62.4058	103.775	199.083	67.7609	130.167	645.457	309.058	844.539	412.833	218988	2176.33	102	110	100.622	BT20	DMSO	0
BCa II 01	6078	171215_03II_002	20269	2017-12-21T04:18:09Z	24622	E8	5	8	1	1	1	102	1241	117	[1232,108,1251,127]	5.94646e-05	0.710211	47.4043	90.7795	47.325	48.0352	627.657	307.546	718.437	354.951	474404	1693.31	103	111	280.165	BT20	DMSO	0
BCa II 01	6078	171215_03II_002	20269	2017-12-21T04:18:09Z	24622	E8	5	8	1	1	1	103	282	116	[275,109,289,125]	0.000234769	2.84513	1713.54	95.0295	53.0096	55.8547	764.596	385.096	859.626	2098.64	444280	2515.99	104	112	176.583	BT20	DMSO	0
BCa II 01	6078	171215_03II_002	20269	2017-12-21T04:18:09Z	24622	E8	5	8	1	1	1	104	236	114	[231,110,243,121]	0.00105745	-0.415125	94.2449	2307.38	59.4043	58.9891	896.835	410.516	3204.22	504.761	469353	5171.5	105	113	90.7575	BT20	DMSO	0
BCa II 01	6078	171215_03II_002	20269	2017-12-21T04:18:09Z	24622	E8	5	8	1	1	1	105	399	118	[392,112,406,125]	0	-259.464	20.6906	45.1392	342.239	82.7748	636.781	318.501	681.921	339.192	227170	1525.03	106	114	148.961	BT20	DMSO	0
BCa II 01	6078	171215_03II_002	20269	2017-12-21T04:18:09Z	24622	E8	5	8	1	1	1	106	713	121	[704,112,722,134]	0.000294489	2.82478	30.9263	62.8571	46.0112	48.836	599.638	290.128	662.495	321.055	486065	1584.31	107	115	306.8	BT20	DMSO	0
BCa II 01	6078	171215_03II_002	20269	2017-12-21T04:18:09Z	24622	E8	5	8	1	1	1	107	596	121	[589,114,604,128]	4.34291e-05	-2.41353	25.1784	47.4506	50.4026	47.9891	620.145	300.92	667.596	326.098	232240	1286.44	108	116	180.529	BT20	DMSO	0
BCa II 01	6078	171215_03II_002	20269	2017-12-21T04:18:09Z	24622	E8	5	8	1	1	1	108	573	120	[570,117,581,124]	0.00109285	5.27946	128.776	308.125	49.8059	55.0854	677.021	333.114	985.146	461.89	211808	2618.39	109	117	80.8926	BT20	DMSO	0
BCa II 01	6078	171215_03II_002	20269	2017-12-21T04:18:09Z	24622	E8	5	8	1	1	1	109	262	119	[255,115,273,125]	0.000378135	0.75737	2022.35	82.3379	58.3651	59.1224	829.302	439.333	911.639	2461.68	380770	2625.73	110	118	145.015	BT20	DMSO	0
BCa II 01	6078	171215_03II_002	20269	2017-12-21T04:18:09Z	24622	E8	5	8	1	1	1	110	1024	123	[1018,117,1032,133]	1.60931e-05	0.910016	2326.75	105.387	44.5333	45.4433	591.564	300.114	696.951	2626.87	242693	1211.9	111	119	200.258	BT20	DMSO	0
BCa II 01	6078	171215_03II_002	20269	2017-12-21T04:18:09Z	24622	E8	5	8	1	1	1	111	1275	126	[1268,119,1287,133]	0	-7.99967	1461.05	83.8516	55.1754	47.1757	637.161	317.499	721.013	1778.55	413783	1755.01	112	120	235.772	BT20	DMSO	0
BCa II 01	6078	171215_03II_002	20269	2017-12-21T04:18:09Z	24622	E8	5	8	1	1	1	112	313	125	[309,121,319,131]	0.000142519	-24.4126	50.2886	100.306	75.2021	50.7895	708.705	362.28	809.011	412.568	212310	2265.44	113	121	93.717	BT20	DMSO	0
BCa II 01	6078	171215_03II_002	20269	2017-12-21T04:18:09Z	24622	E8	5	8	1	1	1	113	915	127	[910,122,920,137]	2.04042e-05	2.35352	53.457	89.4017	44.8881	47.2416	600.571	295.731	689.973	349.188	215575	1466.62	114	122	146.988	BT20	DMSO	0
BCa II 01	6078	171215_03II_002	20269	2017-12-21T04:18:09Z	24622	E8	5	8	1	1	1	114	1185	126	[1179,121,1194,132]	2.96668e-05	2.02735	49.1123	93.4791	44.6743	46.7016	613.989	295.444	707.468	344.556	209008	1708.62	115	123	122.325	BT20	DMSO	0
BCa II 01	6078	171215_03II_002	20269	2017-12-21T04:18:09Z	24622	E8	5	8	1	1	1	115	127	130	[119,122,136,138]	0.000141066	1.46098	2412.36	129.424	46.3415	47.8025	591.652	298.671	721.076	2711.03	272955	1162.57	116	124	234.786	BT20	DMSO	0
BCa II 01	6078	171215_03II_002	20269	2017-12-21T04:18:09Z	24622	E8	5	8	1	1	1	116	430	126	[422,122,437,132]	0	1.1337	37.8913	71.1203	52.2234	53.3571	612.11	298.934	683.23	336.825	217969	1753.6	117	125	124.298	BT20	DMSO	0
BCa II 01	6078	171215_03II_002	20269	2017-12-21T04:18:09Z	24622	E8	5	8	1	1	1	117	26	129	[20,123,34,136]	0.000547672	4.38116	44.6334	77.5271	43.7357	48.1169	572.103	281.945	649.63	326.578	231185	1521.75	118	126	151.92	BT20	DMSO	0
BCa II 01	6078	171215_03II_002	20269	2017-12-21T04:18:09Z	24622	E8	5	8	1	1	1	118	246	127	[241,122,252,134]	0.000209167	3.38297	3812.45	188.752	49.9784	53.3613	691.341	367.773	880.092	4180.22	260720	2220.92	119	127	117.393	BT20	DMSO	0
BCa II 01	6078	171215_03II_002	20269	2017-12-21T04:18:09Z	24622	E8	5	8	1	1	1	119	665	128	[660,123,671,134]	0	5.0738	41.1587	76.693	43.663	48.7368	572	280.596	648.693	321.754	218236	1940.56	120	128	112.46	BT20	DMSO	0
BCa II 01	6078	171215_03II_002	20269	2017-12-21T04:18:09Z	24622	E8	5	8	1	1	1	120	615	132	[608,125,623,140]	3.93701e-06	-1.85539	27.6843	58.2662	47.4162	45.5608	609.326	298.416	667.593	326.101	238056	1276.8	121	129	186.448	BT20	DMSO	0
BCa II 01	6078	171215_03II_002	20269	2017-12-21T04:18:09Z	24622	E8	5	8	1	1	1	121	177	134	[170,126,185,141]	0.000282174	2.57389	30.0566	59.6391	46.3991	48.973	597.204	295.257	656.843	325.314	251805	1379.74	122	130	182.502	BT20	DMSO	0
BCa II 01	6078	171215_03II_002	20269	2017-12-21T04:18:09Z	24622	E8	5	8	1	1	1	122	996	132	[992,127,1000,142]	0	1.39646	50.8074	105.613	46.4642	47.8607	612.231	301.045	717.844	351.852	222529	1848.98	123	131	120.352	BT20	DMSO	0
BCa II 01	6078	171215_03II_002	20269	2017-12-21T04:18:09Z	24622	E8	5	8	1	1	1	123	933	139	[927,129,939,148]	9.33906e-06	-2.20939	3187.14	117.032	47.3735	45.1641	631.522	334.124	748.554	3521.26	305715	1589.23	124	132	192.367	BT20	DMSO	0
BCa II 01	6078	171215_03II_002	20269	2017-12-21T04:18:09Z	24622	E8	5	8	1	1	1	124	191	139	[181,129,199,148]	0.000164551	2.50992	32.4189	54.2371	46.2654	48.7753	601.688	296.963	655.925	329.382	268964	1021.15	125	133	263.394	BT20	DMSO	0
BCa II 01	6078	171215_03II_002	20269	2017-12-21T04:18:09Z	24622	E8	5	8	1	1	1	125	262	134	[254,129,268,143]	0	3.04265	51.5948	99.6801	45.4791	48.5217	604.023	306.833	703.703	358.428	227879	1673.91	126	134	136.136	BT20	DMSO	0
BCa II 01	6078	171215_03II_002	20269	2017-12-21T04:18:09Z	24622	E8	5	8	1	1	1	126	298	135	[292,130,304,144]	0	0.109649	14.777	24.8246	47.5351	47.6447	636.254	314.532	661.079	329.309	226720	1512	127	135	149.947	BT20	DMSO	0
BCa II 01	6078	171215_03II_002	20269	2017-12-21T04:18:09Z	24622	E8	5	8	1	1	1	127	956	137	[948,131,962,147]	4.67447e-05	1.58064	3210.59	171.272	45.2271	46.8077	607.063	321.362	778.335	3531.96	338081	1883.02	128	136	179.542	BT20	DMSO	0
BCa II 01	6078	171215_03II_002	20269	2017-12-21T04:18:09Z	24622	E8	5	8	1	1	1	128	1234	134	[1230,130,1242,139]	0.000405505	2.73348	58.8521	125.83	46.5212	49.2547	656.745	316.95	782.575	375.802	210369	2011.78	129	137	104.568	BT20	DMSO	0
BCa II 01	6078	171215_03II_002	20269	2017-12-21T04:18:09Z	24622	E8	5	8	1	1	1	129	90	138	[84,131,98,147]	6.96079e-08	1.69847	1208.82	113.779	44.6195	46.3179	592.898	294.886	706.676	1503.71	239640	1404.17	130	138	170.664	BT20	DMSO	0
BCa II 01	6078	171215_03II_002	20269	2017-12-21T04:18:09Z	24622	E8	5	8	1	1	1	130	845	138	[841,135,850,143]	0.0117495	747.862	19.9827	51.0449	734.732	1482.59	737.33	368.158	788.375	388.141	313179	4960.41	131	139	63.1357	BT20	DMSO	0
BCa II 01	6078	171215_03II_002	20269	2017-12-21T04:18:09Z	24622	E8	5	8	1	1	1	131	64	141	[59,136,74,148]	1.47937e-05	0.925702	45.3406	70.7037	44.2152	45.1409	582.276	284.042	652.98	329.383	226913	1543.75	132	140	146.988	BT20	DMSO	0
BCa II 01	6078	171215_03II_002	20269	2017-12-21T04:18:09Z	24622	E8	5	8	1	1	1	132	462	143	[456,136,468,152]	0	-0.594684	24.4312	51.8441	45.5947	45	604.073	296.817	655.917	321.249	231078	1386.04	133	141	166.718	BT20	DMSO	0
BCa II 01	6078	171215_03II_002	20269	2017-12-21T04:18:09Z	24622	E8	5	8	1	1	1	133	518	140	[514,136,523,147]	0.000175272	3.10214	105.498	217.81	45.0826	48.1848	602.548	292.579	820.359	398.076	226520	2495.88	134	142	90.7575	BT20	DMSO	0
BCa II 01	6078	171215_03II_002	20269	2017-12-21T04:18:09Z	24622	E8	5	8	1	1	1	134	645	143	[638,136,652,152]	0	-4.40749	3263.44	152.601	52.7156	48.3081	602.442	310.639	755.043	3574.08	311121	1704.76	135	143	182.502	BT20	DMSO	0
BCa II 01	6078	171215_03II_002	20269	2017-12-21T04:18:09Z	24622	E8	5	8	1	1	1	135	210	144	[203,136,217,151]	7.29535e-06	-1.28943	30.0756	52.9548	47.4283	46.1389	593.112	293.119	646.067	323.194	241370	1359.3	136	144	177.569	BT20	DMSO	0
BCa II 01	6078	171215_03II_002	20269	2017-12-21T04:18:09Z	24622	E8	5	8	1	1	1	136	397	142	[390,136,406,148]	0.000288179	15.0605	41.7033	74.635	50.2147	65.2753	599.09	294.673	673.725	336.376	240080	1367.23	137	145	175.596	BT20	DMSO	0
BCa II 01	6078	171215_03II_002	20269	2017-12-21T04:18:09Z	24622	E8	5	8	1	1	1	137	444	142	[438,136,450,152]	0	-0.155212	37.1444	72.8947	47.7663	47.6111	612.361	297.595	685.256	334.739	239305	1347.67	138	146	177.569	BT20	DMSO	0
BCa II 01	6078	171215_03II_002	20269	2017-12-21T04:18:09Z	24622	E8	5	8	1	1	1	138	1046	146	[1038,139,1053,159]	0.0012224	15.0896	2315.62	107.121	45.1574	60.2471	588.671	297.617	695.792	2613.24	267700	1064.18	139	147	251.556	BT20	DMSO	0
BCa II 01	6078	171215_03II_002	20269	2017-12-21T04:18:09Z	24622	E8	5	8	1	1	1	139	322	150	[314,143,329,157]	2.17708e-05	2.24292	32.3098	54.1337	45.1919	47.4348	608.109	298.504	662.242	330.814	228037	1435.77	141	149	158.826	BT20	DMSO	0
BCa II 01	6078	171215_03II_002	20269	2017-12-21T04:18:09Z	24622	E8	5	8	1	1	1	140	1320	149	[1313,142,1328,157]	4.39294e-06	-2.11009	55.6621	118.99	51.8613	49.7512	657.064	328.714	776.054	384.376	450748	2228.87	142	150	202.231	BT20	DMSO	0
BCa II 01	6078	171215_03II_002	20269	2017-12-21T04:18:09Z	24622	E8	5	8	1	1	1	141	682	151	[670,143,689,159]	0.000138451	-32.8015	18.032	28.6663	82.1862	49.3846	607.466	300.165	636.132	318.197	246887	1069.52	143	151	230.84	BT20	DMSO	0
BCa II 01	6078	171215_03II_002	20269	2017-12-21T04:18:09Z	24622	E8	5	8	1	1	1	142	156	156	[150,147,162,165]	0.000108647	1.84002	36.1076	66.7543	45.9951	47.8352	586.081	288.552	652.835	324.659	234079	1303.76	144	152	179.542	BT20	DMSO	0
BCa II 01	6078	171215_03II_002	20269	2017-12-21T04:18:09Z	24622	E8	5	8	1	1	1	143	1266	152	[1260,146,1273,159]	5.30858e-05	-0.742964	1631.76	163.805	46.4678	45.7248	615.349	307.142	779.154	1938.9	398841	2713.43	145	153	146.988	BT20	DMSO	0
BCa II 01	6078	171215_03II_002	20269	2017-12-21T04:18:09Z	24622	E8	5	8	1	1	1	144	916	153	[911,147,921,162]	1.32855e-05	-1.58927	39.1066	63.7113	47.1294	45.5401	614.953	301.842	678.664	340.949	218018	1613.16	146	154	135.15	BT20	DMSO	0
BCa II 01	6078	171215_03II_002	20269	2017-12-21T04:18:09Z	24622	E8	5	8	1	1	1	145	1011	155	[1004,147,1018,165]	0.000368515	1.02855	3020.74	124.881	47.554	48.5825	619.037	322.841	743.917	3343.58	268543	1321.45	147	155	203.218	BT20	DMSO	0
BCa II 01	6078	171215_03II_002	20269	2017-12-21T04:18:09Z	24622	E8	5	8	1	1	1	146	404	153	[396,148,415,158]	0.000303638	2.25034	35.113	70.5712	51.2368	53.4872	632.474	310.342	703.045	345.455	245448	1594.92	148	156	153.893	BT20	DMSO	0
BCa II 01	6078	171215_03II_002	20269	2017-12-21T04:18:09Z	24622	E8	5	8	1	1	1	147	1305	152	[1297,149,1309,159]	4.76883e-05	-0.73331	69.5147	1975.79	53.9114	53.1781	1018.17	418.595	2993.96	488.11	398781	5537.53	149	157	72.0141	BT20	DMSO	0
BCa II 01	6078	171215_03II_002	20269	2017-12-21T04:18:09Z	24622	E8	5	8	1	1	1	148	943	156	[936,150,951,163]	0	5.06925	39.5688	77.0763	46.1559	51.2252	650.672	333.054	727.748	372.623	226589	1521.13	150	158	148.961	BT20	DMSO	0
BCa II 01	6078	171215_03II_002	20269	2017-12-21T04:18:09Z	24622	E8	5	8	1	1	1	149	975	158	[966,151,983,167]	1.09778e-07	1.3854	979.955	73.1808	47.5254	48.9108	623.462	312.308	696.643	1292.26	243522	1158.95	151	159	210.123	BT20	DMSO	0
BCa II 01	6078	171215_03II_002	20269	2017-12-21T04:18:09Z	24622	E8	5	8	1	1	1	150	1093	160	[1085,152,1103,171]	2.35366e-05	-0.463237	2034.63	100.708	45.8454	45.3821	582.581	290.998	683.289	2325.62	364179	1318.45	152	160	276.219	BT20	DMSO	0
BCa II 01	6078	171215_03II_002	20269	2017-12-21T04:18:09Z	24622	E8	5	8	1	1	1	151	552	160	[542,153,560,172]	0.000159059	3.30061	2190.46	93.7343	45.0805	48.3811	598.577	300.911	692.311	2491.37	259058	1076.25	153	161	240.705	BT20	DMSO	0
BCa II 01	6078	171215_03II_002	20269	2017-12-21T04:18:09Z	24622	E8	5	8	1	1	1	152	1170	161	[1161,154,1179,168]	0.000243525	1.10588	35.0061	62.88	46.0434	47.1493	596.17	288.979	659.05	323.985	232624	1173.18	154	162	198.285	BT20	DMSO	0
BCa II 01	6078	171215_03II_002	20269	2017-12-21T04:18:09Z	24622	E8	5	8	1	1	1	153	464	161	[458,155,472,172]	0	2.64751	27.217	54.6192	46.8525	49.5	602.971	294.943	657.59	322.16	232654	1254.46	155	163	185.461	BT20	DMSO	0
BCa II 01	6078	171215_03II_002	20269	2017-12-21T04:18:09Z	24622	E8	5	8	1	1	1	154	412	163	[403,157,418,169]	2.3501e-07	3.32602	68.3928	130.696	47.3721	50.6981	637.901	310.343	768.597	378.736	247081	1575.25	156	164	156.853	BT20	DMSO	0
BCa II 01	6078	171215_03II_002	20269	2017-12-21T04:18:09Z	24622	E8	5	8	1	1	1	155	275	168	[266,161,281,176]	0	1.59132	34.1539	61.658	45.4226	47.0139	620.446	306.186	682.104	340.34	222871	1568.9	157	165	142.055	BT20	DMSO	0
BCa II 01	6078	171215_03II_002	20269	2017-12-21T04:18:09Z	24622	E8	5	8	1	1	1	156	430	167	[424,161,439,173]	7.26674e-06	-19.503	28.8966	53.2321	65.1258	45.6228	624.81	303.319	678.042	332.216	233002	1414.32	158	166	164.745	BT20	DMSO	0
BCa II 01	6078	171215_03II_002	20269	2017-12-21T04:18:09Z	24622	E8	5	8	1	1	1	157	587	168	[581,161,594,179]	0	-6.80586	27.0684	60.857	56.0647	49.2589	590.168	291.033	651.025	318.102	236955	1219.28	159	167	194.34	BT20	DMSO	0
BCa II 01	6078	171215_03II_002	20269	2017-12-21T04:18:09Z	24622	E8	5	8	1	1	1	158	1351	165	[1346,161,1355,175]	0.00100708	-6.97813	47.711	101.202	71.7404	64.7623	808.528	407.281	909.73	454.992	387016	3215.69	160	168	120.352	BT20	DMSO	0
BCa II 01	6078	171215_03II_002	20269	2017-12-21T04:18:09Z	24622	E8	5	8	1	1	1	159	371	170	[364,163,380,180]	0.00018406	2.53099	42.3477	74.186	45.9735	48.5045	596.449	290.567	670.635	332.914	248616	1135.23	161	169	219.002	BT20	DMSO	0
BCa II 01	6078	171215_03II_002	20269	2017-12-21T04:18:09Z	24622	E8	5	8	1	1	1	160	660	173	[652,165,669,182]	3.41095e-05	14.2231	2650.1	104.005	46.1255	60.3486	602.045	307.728	706.05	2957.83	307266	1428.77	162	170	215.056	BT20	DMSO	0
BCa II 01	6078	171215_03II_002	20269	2017-12-21T04:18:09Z	24622	E8	5	8	1	1	1	161	1001	172	[993,165,1013,179]	4.11685e-05	0.696802	56.9499	106.932	47.0871	47.7839	619.203	303.732	726.136	360.682	461814	1983.63	163	171	232.813	BT20	DMSO	0
BCa II 01	6078	171215_03II_002	20269	2017-12-21T04:18:09Z	24622	E8	5	8	1	1	1	162	1222	170	[1218,165,1227,178]	0.000889866	0.901596	61.4609	119.546	49.0984	50	628.367	304.856	747.913	366.317	208105	2028.4	164	172	102.595	BT20	DMSO	0
BCa II 01	6078	171215_03II_002	20269	2017-12-21T04:18:09Z	24622	E8	5	8	1	1	1	163	1332	170	[1328,166,1340,174]	0.000918868	10.5401	6270.74	319.637	55.281	65.8211	728.636	416.066	1048.27	6686.81	269082	2871.22	165	173	93.717	BT20	DMSO	0
BCa II 01	6078	171215_03II_002	20269	2017-12-21T04:18:09Z	24622	E8	5	8	1	1	1	164	565	179	[558,170,572,186]	0	-3.63497	31.1777	73.956	47.6775	44.0426	578.283	288.785	652.239	319.963	230309	1241.82	166	174	185.461	BT20	DMSO	0
BCa II 01	6078	171215_03II_002	20269	2017-12-21T04:18:09Z	24622	E8	5	8	1	1	1	165	939	177	[933,171,949,184]	0.000114677	-10.5727	4288.84	127.93	60.0727	49.5	675.236	352.873	803.167	4641.71	309464	1742.78	167	175	177.569	BT20	DMSO	0
BCa II 01	6078	171215_03II_002	20269	2017-12-21T04:18:09Z	24622	E8	5	8	1	1	1	166	227	179	[217,170,235,187]	0.00148243	16.4923	2454.66	107.316	46.2025	62.6948	602.841	310.855	710.157	2765.51	400506	1630.48	168	176	245.637	BT20	DMSO	0
BCa II 01	6078	171215_03II_002	20269	2017-12-21T04:18:09Z	24622	E8	5	8	1	1	1	167	626	183	[616,173,635,195]	0	-4.15016	31.8025	69.8015	49.795	45.6449	583.991	289.055	653.793	320.858	488370	1406.41	169	177	347.246	BT20	DMSO	0
BCa II 01	6078	171215_03II_002	20269	2017-12-21T04:18:09Z	24622	E8	5	8	1	1	1	168	1019	181	[1010,175,1026,187]	4.65578e-05	-1.82776	887.568	96.2403	52.9901	51.1623	672.5	338.238	768.74	1225.81	231462	1523.58	170	178	151.92	BT20	DMSO	0
BCa II 01	6078	171215_03II_002	20269	2017-12-21T04:18:09Z	24622	E8	5	8	1	1	1	169	182	182	[176,176,189,191]	5.88395e-05	1.66452	40.2162	62.2651	45.2349	46.8994	582.573	286.672	644.838	326.888	239666	1357.25	171	179	176.583	BT20	DMSO	0
BCa II 01	6078	171215_03II_002	20269	2017-12-21T04:18:09Z	24622	E8	5	8	1	1	1	170	1292	183	[1283,176,1299,194]	4.95538e-05	3.46809	1828.82	138.767	45.4428	48.9109	602.889	303.436	741.656	2132.26	403121	1654.41	172	180	243.664	BT20	DMSO	0
BCa II 01	6078	171215_03II_002	20269	2017-12-21T04:18:09Z	24622	E8	5	8	1	1	1	171	250	186	[244,180,260,192]	0.000269741	7.04212	93.9851	135.745	46.5602	53.6023	638.261	318.594	774.006	412.579	241902	1434	173	181	168.691	BT20	DMSO	0
BCa II 01	6078	171215_03II_002	20269	2017-12-21T04:18:09Z	24622	E8	5	8	1	1	1	172	404	189	[395,181,415,198]	0	-0.955098	100.358	67.1938	47.0381	46.083	604.322	295.161	671.516	395.519	492562	1727.7	174	182	285.097	BT20	DMSO	0
BCa II 01	6078	171215_03II_002	20269	2017-12-21T04:18:09Z	24622	E8	5	8	1	1	1	173	950	184	[944,180,954,199]	0.000291147	-12.701	53.1888	75.1968	64.3419	51.6408	695.162	362.368	770.359	415.556	229911	1641.25	175	183	140.082	BT20	DMSO	0
BCa II 01	6078	171215_03II_002	20269	2017-12-21T04:18:09Z	24622	E8	5	8	1	1	1	174	446	192	[437,185,454,204]	7.38595e-06	3.07068	67.4367	109.739	48.3843	51.4549	624.634	306.838	734.373	374.275	305689	1329.93	176	184	229.853	BT20	DMSO	0
BCa II 01	6078	171215_03II_002	20269	2017-12-21T04:18:09Z	24622	E8	5	8	1	1	1	175	546	191	[539,184,556,200]	0.000229863	-1.06959	54.6093	62.1931	49.7069	48.6373	610.807	306.8	673	361.409	243578	1279.34	177	185	190.394	BT20	DMSO	0
BCa II 01	6078	171215_03II_002	20269	2017-12-21T04:18:09Z	24622	E8	5	8	1	1	1	176	1166	190	[1159,183,1174,198]	0.000144047	1.12571	38.9899	75.8779	45.4089	46.5347	596.003	290.06	671.881	329.05	235816	1183.39	178	186	199.272	BT20	DMSO	0
BCa II 01	6078	171215_03II_002	20269	2017-12-21T04:18:09Z	24622	E8	5	8	1	1	1	177	915	189	[910,184,921,198]	0	-7.15085	42.2723	80.7026	54.2875	47.1367	624.895	310.706	705.597	352.978	226760	1653.7	179	187	137.123	BT20	DMSO	0
BCa II 01	6078	171215_03II_002	20269	2017-12-21T04:18:09Z	24622	E8	5	8	1	1	1	178	431	193	[424,186,440,199]	0.00046684	-35.2928	53.4976	93.7365	86.1885	50.8957	624.828	304.68	718.564	358.178	213028	1324.81	180	188	160.799	BT20	DMSO	0
BCa II 01	6078	171215_03II_002	20269	2017-12-21T04:18:09Z	24622	E8	5	8	1	1	1	179	1116	191	[1105,186,1121,198]	2.23228e-05	2.39769	45.4071	90.0291	46.0363	48.434	612.342	299.536	702.371	344.943	226341	1443.02	181	189	156.853	BT20	DMSO	0
BCa II 01	6078	171215_03II_002	20269	2017-12-21T04:18:09Z	24622	E8	5	8	1	1	1	180	1350	199	[1346,191,1355,213]	0	-0.760654	52.3261	125.64	55.9829	55.2222	692.64	343.849	818.281	396.175	316342	1875.28	182	190	168.691	BT20	DMSO	0
BCa II 01	6078	171215_03II_002	20269	2017-12-21T04:18:09Z	24622	E8	5	8	1	1	1	181	106	197	[97,188,116,208]	1.69829e-05	0.258024	384.463	77.5977	43.9942	44.2522	571.511	280.798	649.109	665.261	496879	1477.07	183	191	336.395	BT20	DMSO	0
BCa II 01	6078	171215_03II_002	20269	2017-12-21T04:18:09Z	24622	E8	5	8	1	1	1	182	1330	193	[1323,187,1336,203]	0	2.98855	3195.6	193.098	47.6717	50.6603	647.415	335.166	840.513	3530.76	257927	1676.01	184	192	153.893	BT20	DMSO	0
BCa II 01	6078	171215_03II_002	20269	2017-12-21T04:18:09Z	24622	E8	5	8	1	1	1	183	1066	196	[1058,189,1078,203]	0	-13.6425	28.7746	61.9931	60.8627	47.2202	602.732	297.262	664.725	326.037	244723	1137.95	185	193	215.056	BT20	DMSO	0
BCa II 01	6078	171215_03II_002	20269	2017-12-21T04:18:09Z	24622	E8	5	8	1	1	1	184	1017	192	[1006,187,1023,198]	0	0.437656	38.1121	66.5831	47.1506	47.5882	642.672	313.313	709.255	351.425	237269	1572.01	186	194	150.934	BT20	DMSO	0
BCa II 01	6078	171215_03II_002	20269	2017-12-21T04:18:09Z	24622	E8	5	8	1	1	1	185	934	197	[929,192,941,207]	0	2.69548	4740.5	139.959	53.6733	56.3687	723.822	395.535	863.781	5136.04	274107	1736.62	187	195	157.839	BT20	DMSO	0
BCa II 01	6078	171215_03II_002	20269	2017-12-21T04:18:09Z	24622	E8	5	8	1	1	1	186	962	203	[953,194,970,212]	0.000324553	-1.04848	34.5502	62.9419	48.8871	47.8386	615.928	303.737	678.87	338.287	259800	1036.84	188	196	250.57	BT20	DMSO	0
BCa II 01	6078	171215_03II_002	20269	2017-12-21T04:18:09Z	24622	E8	5	8	1	1	1	187	1044	203	[1037,194,1051,214]	0.000507998	-147.82	-24.723	-47.1284	202.1	54.2798	701.24	344.554	654.111	319.831	250133	1043.44	189	197	239.718	BT20	DMSO	0
BCa II 01	6078	171215_03II_002	20269	2017-12-21T04:18:09Z	24622	E8	5	8	1	1	1	188	209	202	[201,196,215,215]	0.000188927	2.58659	2620.6	141.707	45.63	48.2166	599.385	314.603	741.092	2935.2	352843	1648.26	190	198	214.069	BT20	DMSO	0
BCa II 01	6078	171215_03II_002	20269	2017-12-21T04:18:09Z	24622	E8	5	8	1	1	1	189	604	203	[597,196,612,216]	3.0206e-05	-0.167027	35.9497	59.9836	46.9246	46.7576	603.129	294.28	663.113	330.229	248738	1091.53	191	199	227.88	BT20	DMSO	0
BCa II 01	6078	171215_03II_002	20269	2017-12-21T04:18:09Z	24622	E8	5	8	1	1	1	190	1221	203	[1214,197,1228,209]	0	3.75942	49.6102	91.9477	45.7969	49.5563	604.271	293.747	696.219	343.358	224012	1503.83	192	200	148.961	BT20	DMSO	0
BCa II 01	6078	171215_03II_002	20269	2017-12-21T04:18:09Z	24622	E8	5	8	1	1	1	191	453	204	[445,196,460,217]	8.17863e-05	3.06763	1027.89	107.508	46.2484	49.316	607.832	301.078	715.34	1328.97	468304	1898.86	193	201	246.624	BT20	DMSO	0
BCa II 01	6078	171215_03II_002	20269	2017-12-21T04:18:09Z	24622	E8	5	8	1	1	1	192	544	205	[535,198,552,213]	3.14534e-05	2.84366	3790.94	158.042	46.6541	49.4977	619.551	316.219	777.594	4107.16	333687	1544.54	194	202	216.042	BT20	DMSO	0
BCa II 01	6078	171215_03II_002	20269	2017-12-21T04:18:09Z	24622	E8	5	8	1	1	1	193	918	206	[912,200,922,217]	2.98992e-05	-2.78976	34.1547	43.4866	55.0417	52.2519	723.75	354.097	767.237	388.252	231145	1788.62	195	203	129.231	BT20	DMSO	0
BCa II 01	6078	171215_03II_002	20269	2017-12-21T04:18:09Z	24622	E8	5	8	1	1	1	194	1128	206	[1123,201,1134,213]	0.000491558	6.33816	44.7745	103.097	46.2264	52.5645	613.129	304.951	716.226	349.726	215893	1764.91	196	204	122.325	BT20	DMSO	0
BCa II 01	6078	171215_03II_002	20269	2017-12-21T04:18:09Z	24622	E8	5	8	1	1	1	195	1237	206	[1230,200,1243,215]	0	-0.124384	1127.59	173.554	49.808	49.6836	602.243	298.683	775.797	1426.28	405280	2321.06	197	205	174.61	BT20	DMSO	0
BCa II 01	6078	171215_03II_002	20269	2017-12-21T04:18:09Z	24622	E8	5	8	1	1	1	196	155	212	[149,204,161,224]	0.000107217	1.5716	591.793	75.8706	44.9428	46.5144	584.067	290.943	659.938	882.736	246419	1200.92	198	206	205.191	BT20	DMSO	0
BCa II 01	6078	171215_03II_002	20269	2017-12-21T04:18:09Z	24622	E8	5	8	1	1	1	197	904	210	[898,203,911,218]	0	-25.573	23.8813	39.1555	71.4583	45.8854	643.953	310.342	683.108	334.223	169909	1097.04	199	207	154.88	BT20	DMSO	0
BCa II 01	6078	171215_03II_002	20269	2017-12-21T04:18:09Z	24622	E8	5	8	1	1	1	198	427	209	[417,203,433,217]	1.13189e-06	2.01713	35.1393	64.8713	46.4189	48.436	606.605	296.227	671.477	331.366	243317	1434	200	208	169.677	BT20	DMSO	0
BCa II 01	6078	171215_03II_002	20269	2017-12-21T04:18:09Z	24622	E8	5	8	1	1	1	199	1160	212	[1152,205,1168,220]	0	-0.294815	2822.39	126.737	46.1622	45.8673	614.937	312.94	741.673	3135.33	260672	1348.17	201	209	193.353	BT20	DMSO	0
BCa II 01	6078	171215_03II_002	20269	2017-12-21T04:18:09Z	24622	E8	5	8	1	1	1	200	927	211	[921,206,932,219]	1.07017e-05	4.75972	62.1259	100.436	48.8403	53.6	678.979	333.222	779.415	395.348	234584	1761.44	202	210	133.177	BT20	DMSO	0
BCa II 01	6078	171215_03II_002	20269	2017-12-21T04:18:09Z	24622	E8	5	8	1	1	1	201	1024	212	[1018,206,1032,219]	0	-1.19766	37.8241	80.7151	47.6527	46.4551	583.668	284.895	664.383	322.719	233848	1419.46	203	211	164.745	BT20	DMSO	0
BCa II 01	6078	171215_03II_002	20269	2017-12-21T04:18:09Z	24622	E8	5	8	1	1	1	202	1102	213	[1095,206,1109,224]	0.000673741	15.2481	1971.84	108.816	46.2626	61.5107	602.905	299.208	711.721	2271.05	250597	1090.25	204	212	229.853	BT20	DMSO	0
BCa II 01	6078	171215_03II_002	20269	2017-12-21T04:18:09Z	24622	E8	5	8	1	1	1	203	21	216	[13,208,33,225]	2.68497e-06	0.646755	1239.5	85.6445	43.8532	44.5	564.855	280.647	650.5	1520.15	319987	1081.23	205	213	295.948	BT20	DMSO	0
BCa II 01	6078	171215_03II_002	20269	2017-12-21T04:18:09Z	24622	E8	5	8	1	1	1	204	565	216	[558,208,572,225]	0	2.87482	45.4644	76.7691	45.8979	48.7727	612.559	303.455	689.328	348.919	244191	1250.17	206	214	195.326	BT20	DMSO	0
BCa II 01	6078	171215_03II_002	20269	2017-12-21T04:18:09Z	24622	E8	5	8	1	1	1	205	589	218	[581,209,597,228]	2.47852e-05	-0.844779	527.817	66.2872	46.571	45.7262	610.872	301.962	677.16	829.779	465798	1795.34	207	215	259.448	BT20	DMSO	0
BCa II 01	6078	171215_03II_002	20269	2017-12-21T04:18:09Z	24622	E8	5	8	1	1	1	206	745	216	[738,210,751,225]	9.26556e-06	-0.605524	16.2351	27.2894	48.123	47.5174	638.577	311.306	665.866	327.541	230709	1359.69	208	216	169.677	BT20	DMSO	0
BCa II 01	6078	171215_03II_002	20269	2017-12-21T04:18:09Z	24622	E8	5	8	1	1	1	207	229	220	[223,214,235,230]	0	1.1509	2676.7	108.358	47.8491	49	628.813	328.077	737.172	3004.78	272130	1632.28	209	217	166.718	BT20	DMSO	0
BCa II 01	6078	171215_03II_002	20269	2017-12-21T04:18:09Z	24622	E8	5	8	1	1	1	208	515	225	[505,215,528,235]	0.000281259	-1.32036	58.535	111.609	48.9262	47.6058	612.977	302.053	724.586	360.588	528907	1554.05	210	218	340.341	BT20	DMSO	0
BCa II 01	6078	171215_03II_002	20269	2017-12-21T04:18:09Z	24622	E8	5	8	1	1	1	209	776	226	[767,216,785,235]	0	-1.03978	25.2121	52.2332	45.7898	44.75	587.142	287.237	639.375	312.449	254656	872.101	211	219	292.003	BT20	DMSO	0
BCa II 01	6078	171215_03II_002	20269	2017-12-21T04:18:09Z	24622	E8	5	8	1	1	1	210	946	222	[940,216,954,229]	0	-0.837679	27.0136	55.5035	47.8621	47.0244	626.649	308.06	682.152	335.073	232762	1438.71	212	220	161.785	BT20	DMSO	0
BCa II 01	6078	171215_03II_002	20269	2017-12-21T04:18:09Z	24622	E8	5	8	1	1	1	211	1338	220	[1334,216,1344,226]	0.000998593	-14.8233	149.214	397.322	75.5733	60.75	758.487	395.453	1155.81	544.667	519919	6274.25	213	221	82.8656	BT20	DMSO	0
BCa II 01	6078	171215_03II_002	20269	2017-12-21T04:18:09Z	24622	E8	5	8	1	1	1	212	1174	226	[1167,219,1182,234]	0.000393088	12.1477	60.6976	139.198	55.1554	67.303	616.943	302.676	756.141	363.374	440584	2255.64	214	222	195.326	BT20	DMSO	0
BCa II 01	6078	171215_03II_002	20269	2017-12-21T04:18:09Z	24622	E8	5	8	1	1	1	213	1205	224	[1200,219,1215,230]	0	45.7195	1176.94	102.883	54.1722	99.8917	620.378	309.227	723.261	1486.17	227042	1465.92	215	223	154.88	BT20	DMSO	0
BCa II 01	6078	171215_03II_002	20269	2017-12-21T04:18:09Z	24622	E8	5	8	1	1	1	214	1059	222	[1056,220,1069,226]	0.00424571	188.946	109.317	1348.8	259.827	448.773	1050.17	458.91	2398.97	568.227	420816	6463.29	216	224	65.1087	BT20	DMSO	0
BCa II 01	6078	171215_03II_002	20269	2017-12-21T04:18:09Z	24622	E8	5	8	1	1	1	215	188	232	[180,223,196,240]	2.4852e-09	-1.03896	16.6946	32.9562	46.4765	45.4375	600.126	299.902	633.082	316.596	249404	1215.47	217	225	205.191	BT20	DMSO	0
BCa II 01	6078	171215_03II_002	20269	2017-12-21T04:18:09Z	24622	E8	5	8	1	1	1	216	1130	227	[1125,222,1141,233]	0.000822188	11.1447	47.6463	91.1659	45.5873	56.732	603.213	293.465	694.379	341.111	226141	1498.28	218	226	150.934	BT20	DMSO	0
BCa II 01	6078	171215_03II_002	20269	2017-12-21T04:18:09Z	24622	E8	5	8	1	1	1	217	1234	227	[1229,222,1240,238]	0.00296576	-0.678469	26.8325	57.7863	132.399	131.72	632.517	308.31	690.304	335.143	215955	1303.04	219	227	165.731	BT20	DMSO	0
BCa II 01	6078	171215_03II_002	20269	2017-12-21T04:18:09Z	24622	E8	5	8	1	1	1	218	698	231	[690,223,707,242]	0.00118444	22.5403	12.5186	17.8389	47.7874	70.3277	650.644	318.944	668.483	331.462	248972	1060.42	220	228	234.786	BT20	DMSO	0
BCa II 01	6078	171215_03II_002	20269	2017-12-21T04:18:09Z	24622	E8	5	8	1	1	1	219	981	231	[973,224,989,242]	4.7916e-05	0.840379	1328.34	97.1272	46.6248	47.4652	595.455	297.082	692.583	1625.43	380935	1678.91	221	229	226.894	BT20	DMSO	0
BCa II 01	6078	171215_03II_002	20269	2017-12-21T04:18:09Z	24622	E8	5	8	1	1	1	220	239	232	[233,227,244,243]	3.06124e-05	1.88614	1069.87	115.097	48.2872	50.1733	639.99	331.145	755.087	1401.02	235597	1592.15	222	230	147.974	BT20	DMSO	0
BCa II 01	6078	171215_03II_002	20269	2017-12-21T04:18:09Z	24622	E8	5	8	1	1	1	221	1329	235	[1323,226,1335,243]	0.000125065	0.354043	203.55	415.001	56.5467	56.9007	731.531	354.918	1146.53	558.468	428098	3077.72	223	231	139.096	BT20	DMSO	0
BCa II 01	6078	171215_03II_002	20269	2017-12-21T04:18:09Z	24622	E8	5	8	1	1	1	222	370	232	[364,228,375,235]	0	-2.88202	96.4875	3009.94	64.2101	61.3281	1189	446.341	4198.94	542.828	427715	6774.53	224	233	63.1357	BT20	DMSO	0
BCa II 01	6078	171215_03II_002	20269	2017-12-21T04:18:09Z	24622	E8	5	8	1	1	1	223	384	232	[379,228,388,238]	0	-8.74603	112.225	242.128	69.1972	60.4512	658.628	322.702	900.756	434.927	217595	2689.93	225	234	80.8926	BT20	DMSO	0
BCa II 01	6078	171215_03II_002	20269	2017-12-21T04:18:09Z	24622	E8	5	8	1	1	1	224	660	234	[654,228,667,243]	4.56196e-07	0.586281	31.9982	58.2999	46.9459	47.5322	631.32	310.113	689.62	342.111	237624	1408.64	226	235	168.691	BT20	DMSO	0
BCa II 01	6078	171215_03II_002	20269	2017-12-21T04:18:09Z	24622	E8	5	8	1	1	1	225	1273	235	[1266,229,1283,242]	0.00109781	8.25749	54.7272	109.504	45.3285	53.586	586.555	287.079	696.059	341.806	230805	1257.88	227	236	183.488	BT20	DMSO	0
BCa II 01	6078	171215_03II_002	20269	2017-12-21T04:18:09Z	24622	E8	5	8	1	1	1	226	729	238	[722,232,736,248]	5.91847e-06	-1.4207	10.783	17.4962	47.7829	46.3622	626.545	307.911	644.041	318.694	236871	1225.07	228	237	193.353	BT20	DMSO	0
BCa II 01	6078	171215_03II_002	20269	2017-12-21T04:18:09Z	24622	E8	5	8	1	1	1	227	874	240	[864,233,883,247]	0	0.442294	71.2611	55.2466	46.2675	46.7098	617.994	302.489	673.241	373.75	169498	767.045	229	238	220.975	BT20	DMSO	0
BCa II 01	6078	171215_03II_002	20269	2017-12-21T04:18:09Z	24622	E8	5	8	1	1	1	228	616	242	[608,234,623,254]	0.000499233	5.47745	115.065	52.86	46.6288	52.1063	626.408	308.096	679.268	423.161	472795	1886.88	230	239	250.57	BT20	DMSO	0
BCa II 01	6078	171215_03II_002	20269	2017-12-21T04:18:09Z	24622	E8	5	8	1	1	1	229	632	244	[626,238,639,252]	0	-1.26442	13.9152	24.9078	48.0748	46.8103	647.299	319.556	672.207	333.471	244221	1422.78	231	240	171.65	BT20	DMSO	0
BCa II 01	6078	171215_03II_002	20269	2017-12-21T04:18:09Z	24622	E8	5	8	1	1	1	230	682	245	[675,239,688,254]	0	2.01108	45.8695	96.8309	45.6883	47.6994	601.238	298.298	698.069	344.168	236386	1385.1	232	241	170.664	BT20	DMSO	0
BCa II 01	6078	171215_03II_002	20269	2017-12-21T04:18:09Z	24622	E8	5	8	1	1	1	231	1205	246	[1199,240,1213,255]	0.0023583	17.4903	59.2173	98.4293	84.6878	102.178	620.755	304.564	719.184	363.782	230895	1345.15	233	242	171.65	BT20	DMSO	0
BCa II 01	6078	171215_03II_002	20269	2017-12-21T04:18:09Z	24622	E8	5	8	1	1	1	232	97	249	[92,241,104,258]	0.000440683	6.11812	62.1546	98.9628	44.2754	50.3935	586.528	287.271	685.49	349.426	238282	1558.35	234	243	152.907	BT20	DMSO	0
BCa II 01	6078	171215_03II_002	20269	2017-12-21T04:18:09Z	24622	E8	5	8	1	1	1	233	292	251	[284,242,300,266]	0.000101348	1.64976	39.0412	72.8744	46.6762	48.3259	595.024	294.984	667.899	334.025	496004	1591.12	235	244	311.732	BT20	DMSO	0
BCa II 01	6078	171215_03II_002	20269	2017-12-21T04:18:09Z	24622	E8	5	8	1	1	1	234	397	249	[390,242,405,256]	0	-40.5789	7.53279	25.1341	87.833	47.2541	650.704	326.294	675.838	333.827	237536	1301.56	236	245	182.502	BT20	DMSO	0
BCa II 01	6078	171215_03II_002	20269	2017-12-21T04:18:09Z	24622	E8	5	8	1	1	1	235	579	248	[570,242,588,255]	1.36022e-05	0.317789	25.9074	50.0719	46.6667	46.9845	614.85	303.968	664.922	329.876	238606	1253.23	237	246	190.394	BT20	DMSO	0
BCa II 01	6078	171215_03II_002	20269	2017-12-21T04:18:09Z	24622	E8	5	8	1	1	1	236	944	247	[938,242,957,253]	0	-0.793687	27.1864	54.5869	47.1236	46.3299	599.905	293.484	654.492	320.67	239424	1231.99	238	247	194.34	BT20	DMSO	0
BCa II 01	6078	171215_03II_002	20269	2017-12-21T04:18:09Z	24622	E8	5	8	1	1	1	237	843	250	[837,243,849,257]	0.000441121	3.03842	130.022	83.4927	48.0116	51.05	602.479	298.135	685.971	428.157	230079	1665.92	239	248	138.109	BT20	DMSO	0
BCa II 01	6078	171215_03II_002	20269	2017-12-21T04:18:09Z	24622	E8	5	8	1	1	1	238	649	252	[640,244,657,262]	2.68513e-06	-2.88754	188.311	42.3527	49.7301	46.8425	664.411	332.043	706.764	520.354	480612	1918.08	240	249	250.57	BT20	DMSO	0
BCa II 01	6078	171215_03II_002	20269	2017-12-21T04:18:09Z	24622	E8	5	8	1	1	1	239	863	250	[859,246,870,255]	0	-0.00600654	37.5565	68.2391	47.3955	47.3895	636.582	308.328	704.821	345.884	141541	1510.31	241	250	93.717	BT20	DMSO	0
BCa II 01	6078	171215_03II_002	20269	2017-12-21T04:18:09Z	24622	E8	5	8	1	1	1	240	1176	251	[1171,246,1182,257]	1.05929e-07	-5.67194	70.5112	129.689	53.238	47.566	598.349	290.404	728.038	360.915	212896	2035.95	242	251	104.568	BT20	DMSO	0
BCa II 01	6078	171215_03II_002	20269	2017-12-21T04:18:09Z	24622	E8	5	8	1	1	1	241	1351	253	[1347,247,1356,260]	7.01603e-05	6.30046	170.254	408.14	50.3804	56.6809	650.467	324.831	1058.61	495.085	235591	2540.6	243	252	92.7305	BT20	DMSO	0
BCa II 01	6078	171215_03II_002	20269	2017-12-21T04:18:09Z	24622	E8	5	8	1	1	1	242	1004	252	[999,247,1014,258]	0.000198397	-0.375333	38.3251	78.1937	47.7646	47.3893	590.947	289.111	669.141	327.436	225009	1530.8	244	253	146.988	BT20	DMSO	0
BCa II 01	6078	171215_03II_002	20269	2017-12-21T04:18:09Z	24622	E8	5	8	1	1	1	243	466	255	[459,248,474,263]	0.000221353	1.40572	40.3601	85.8654	45.3193	46.725	580.745	288.17	666.61	328.53	244383	1238.64	245	254	197.299	BT20	DMSO	0
BCa II 01	6078	171215_03II_002	20269	2017-12-21T04:18:09Z	24622	E8	5	8	1	1	1	244	920	255	[914,249,927,267]	0	14.0413	1444.73	48.5693	84.028	98.0693	670.52	340.107	719.089	1784.84	244309	1226.01	246	255	199.272	BT20	DMSO	0
BCa II 01	6078	171215_03II_002	20269	2017-12-21T04:18:09Z	24622	E8	5	8	1	1	1	245	1064	255	[1055,248,1072,265]	0.00291586	150.468	42.6661	69.2246	243.677	394.145	632.06	311.54	701.285	354.206	253590	1127.46	247	256	224.921	BT20	DMSO	0
BCa II 01	6078	171215_03II_002	20269	2017-12-21T04:18:09Z	24622	E8	5	8	1	1	1	246	170	255	[162,249,177,261]	7.69019e-05	3.26722	51.4715	74.8428	45.794	49.0612	640.416	316.903	715.259	368.374	253793	1750.12	248	257	145.015	BT20	DMSO	0
BCa II 01	6078	171215_03II_002	20269	2017-12-21T04:18:09Z	24622	E8	5	8	1	1	1	247	901	259	[892,250,911,270]	0	0.58104	1308.39	41.1461	54.419	55	660.147	330.642	701.293	1639.04	297436	1076.81	249	258	276.219	BT20	DMSO	0
BCa II 01	6078	171215_03II_002	20269	2017-12-21T04:18:09Z	24622	E8	5	8	1	1	1	248	1031	258	[1025,250,1037,268]	0.000193129	-1.14439	23.1027	44.6475	48.7046	47.5602	607.284	296.803	651.932	319.906	234344	1243.73	250	259	188.421	BT20	DMSO	0
BCa II 01	6078	171215_03II_002	20269	2017-12-21T04:18:09Z	24622	E8	5	8	1	1	1	249	241	257	[235,251,253,264]	6.09626e-05	3.67241	880.135	141.958	51.7956	55.468	607.111	313.303	749.069	1193.44	438913	2191.73	251	260	200.258	BT20	DMSO	0
BCa II 01	6078	171215_03II_002	20269	2017-12-21T04:18:09Z	24622	E8	5	8	1	1	1	250	153	260	[146,253,160,275]	0.000348924	0.140839	42.266	66.8586	47.777	47.9179	600.163	294.005	667.021	336.271	493747	1787.52	252	261	276.219	BT20	DMSO	0
BCa II 01	6078	171215_03II_002	20269	2017-12-21T04:18:09Z	24622	E8	5	8	1	1	1	251	216	258	[210,252,223,266]	3.91379e-06	-1.62314	3528.82	125.204	52.3026	50.6795	657.418	355.082	782.622	3883.9	289263	1879.63	253	262	153.893	BT20	DMSO	0
BCa II 01	6078	171215_03II_002	20269	2017-12-21T04:18:09Z	24622	E8	5	8	1	1	1	252	712	260	[701,252,722,269]	0	0.0262507	2022.73	73.0472	45.7932	45.8194	607.863	304.499	680.91	2327.23	375051	1320.09	254	263	284.111	BT20	DMSO	0
BCa II 01	6078	171215_03II_002	20269	2017-12-21T04:18:09Z	24622	E8	5	8	1	1	1	253	435	263	[427,255,444,274]	0.000167069	1.5319	2319.21	94.3352	44.6771	46.209	580.739	293.561	675.075	2612.77	330128	1248.68	255	264	264.381	BT20	DMSO	0
BCa II 01	6078	171215_03II_002	20269	2017-12-21T04:18:09Z	24622	E8	5	8	1	1	1	254	762	264	[753,255,773,275]	0.000915851	7.22922	2103.88	89.7036	45.5266	52.7559	584.049	291.445	673.753	2395.33	330045	1118.94	256	265	294.962	BT20	DMSO	0
BCa II 01	6078	171215_03II_002	20269	2017-12-21T04:18:09Z	24622	E8	5	8	1	1	1	255	836	261	[828,255,851,270]	0	-2.23957	2177.62	95.8868	51.0653	48.8258	606.337	303.672	702.223	2481.29	299343	1149.4	257	266	260.435	BT20	DMSO	0
BCa II 01	6078	171215_03II_002	20269	2017-12-21T04:18:09Z	24622	E8	5	8	1	1	1	256	1104	264	[1096,256,1114,273]	0.000380833	-0.602083	30.2892	64.8496	47.9204	47.3184	584.36	284.078	649.21	314.367	248002	941.562	258	267	263.394	BT20	DMSO	0
BCa II 01	6078	171215_03II_002	20269	2017-12-21T04:18:09Z	24622	E8	5	8	1	1	1	257	77	268	[69,261,84,277]	0.000157633	1.33786	45.5205	74.3173	44.6198	45.9577	577.677	283.278	651.995	328.799	248513	1332.88	259	268	186.448	BT20	DMSO	0
BCa II 01	6078	171215_03II_002	20269	2017-12-21T04:18:09Z	24622	E8	5	8	1	1	1	258	323	265	[319,262,326,274]	0.000569392	0.705844	86.1273	2589.45	52.2227	52.9286	909.423	372.873	3498.87	459	416542	6032.06	260	269	69.0546	BT20	DMSO	0
BCa II 01	6078	171215_03II_002	20269	2017-12-21T04:18:09Z	24622	E8	5	8	1	1	1	259	565	268	[557,262,571,274]	1.30477e-05	-0.0138427	30.2126	49.6908	46.8472	46.8333	635.236	313.787	684.927	344	136794	924.447	261	270	147.974	BT20	DMSO	0
BCa II 01	6078	171215_03II_002	20269	2017-12-21T04:18:09Z	24622	E8	5	8	1	1	1	260	387	269	[381,263,396,276]	0	-3.5646	29.6144	57.3223	49.447	45.8824	593.666	287.786	650.988	317.4	237454	1415.91	262	271	167.704	BT20	DMSO	0
BCa II 01	6078	171215_03II_002	20269	2017-12-21T04:18:09Z	24622	E8	5	8	1	1	1	261	581	269	[575,263,588,279]	5.05027e-06	-0.69596	23.2568	44.082	47.9636	47.2677	642.575	321.284	686.657	344.54	240022	1228.83	263	272	195.326	BT20	DMSO	0
BCa II 01	6078	171215_03II_002	20269	2017-12-21T04:18:09Z	24622	E8	5	8	1	1	1	262	1333	269	[1327,263,1340,275]	0.000593586	3.55095	51.2481	109.379	45.6549	49.2059	598.819	294.678	708.199	345.926	232170	1730.5	264	273	134.163	BT20	DMSO	0
BCa II 01	6078	171215_03II_002	20269	2017-12-21T04:18:09Z	24622	E8	5	8	1	1	1	263	201	270	[194,264,207,280]	0.000546693	7.16131	3819.77	187.172	47.4569	54.6182	622.858	329.047	810.03	4148.81	278593	1711.56	265	274	162.772	BT20	DMSO	0
BCa II 01	6078	171215_03II_002	20269	2017-12-21T04:18:09Z	24622	E8	5	8	1	1	1	264	878	270	[872,264,886,279]	4.71022e-06	0.741206	25.3963	56.8996	47.2588	48	623.49	306.08	680.39	331.477	227545	1341.05	266	275	169.677	BT20	DMSO	0
BCa II 01	6078	171215_03II_002	20269	2017-12-21T04:18:09Z	24622	E8	5	8	1	1	1	265	170	270	[165,265,178,276]	0	-1.63406	53.3073	68.065	47.7526	46.1185	616.216	304.856	684.281	358.163	226665	1701.99	267	276	133.177	BT20	DMSO	0
BCa II 01	6078	171215_03II_002	20269	2017-12-21T04:18:09Z	24622	E8	5	8	1	1	1	266	626	273	[619,266,636,281]	0	0.113563	1925.33	56.85	47.3082	47.4217	647.028	327.814	703.878	2253.14	258051	1137.32	268	277	226.894	BT20	DMSO	0
BCa II 01	6078	171215_03II_002	20269	2017-12-21T04:18:09Z	24622	E8	5	8	1	1	1	267	666	277	[658,269,676,285]	2.68506e-05	-1.82707	2160.01	83.1064	49.1335	47.3065	631.515	320.008	714.621	2480.02	387672	1584.59	269	278	244.651	BT20	DMSO	0
BCa II 01	6078	171215_03II_002	20269	2017-12-21T04:18:09Z	24622	E8	5	8	1	1	1	268	1041	276	[1034,269,1050,283]	0	-2.76909	28.5791	68.1339	50.852	48.0829	601.778	293.975	669.912	322.554	240962	1265.6	270	279	190.394	BT20	DMSO	0
BCa II 01	6078	171215_03II_002	20269	2017-12-21T04:18:09Z	24622	E8	5	8	1	1	1	269	258	278	[250,271,270,286]	0.000493387	3.78635	2311.88	116.471	46.797	50.5833	614.414	318.353	730.885	2630.23	454254	1827.27	271	280	248.597	BT20	DMSO	0
BCa II 01	6078	171215_03II_002	20269	2017-12-21T04:18:09Z	24622	E8	5	8	1	1	1	270	223	280	[219,273,228,289]	0	0.356225	45.6066	84.0569	47.2231	47.5794	605.165	304.314	689.222	349.921	227093	1827	272	281	124.298	BT20	DMSO	0
BCa II 01	6078	171215_03II_002	20269	2017-12-21T04:18:09Z	24622	E8	5	8	1	1	1	271	533	279	[525,273,539,286]	8.73924e-05	1.58298	37.1622	68.7923	45.3474	46.9304	589.391	291.781	658.184	328.943	226184	1451.14	273	282	155.866	BT20	DMSO	0
BCa II 01	6078	171215_03II_002	20269	2017-12-21T04:18:09Z	24622	E8	5	8	1	1	1	272	1232	279	[1226,273,1240,285]	0.000197351	5.85016	3558.48	180.462	45.704	51.5541	585.08	299.249	765.541	3857.73	247566	1598.44	274	283	154.88	BT20	DMSO	0
BCa II 01	6078	171215_03II_002	20269	2017-12-21T04:18:09Z	24622	E8	5	8	1	1	1	273	980	281	[974,276,985,293]	0	9.25758	51.2597	96.9226	46.0163	55.2739	613.995	300.88	710.917	352.14	257337	1661.53	275	284	154.88	BT20	DMSO	0
BCa II 01	6078	171215_03II_002	20269	2017-12-21T04:18:09Z	24622	E8	5	8	1	1	1	274	297	284	[289,277,304,294]	4.62579e-06	1.40895	2439.13	116.803	46.2934	47.7023	618.737	319.797	735.54	2758.93	443428	2090.69	276	285	212.096	BT20	DMSO	0
BCa II 01	6078	171215_03II_002	20269	2017-12-21T04:18:09Z	24622	E8	5	8	1	1	1	275	957	283	[948,277,965,291]	0	-89.5883	13.0652	16.9049	136.7	47.1117	631.308	309.097	648.213	322.162	244239	1256.77	277	286	194.34	BT20	DMSO	0
BCa II 01	6078	171215_03II_002	20269	2017-12-21T04:18:09Z	24622	E8	5	8	1	1	1	276	1316	282	[1311,277,1324,289]	2.47134e-05	0.556731	65.8383	128.901	46.0655	46.6222	614.254	300.562	743.156	366.4	230231	1728.76	278	287	133.177	BT20	DMSO	0
BCa II 01	6078	171215_03II_002	20269	2017-12-21T04:18:09Z	24622	E8	5	8	1	1	1	277	898	286	[891,279,907,294]	0	-0.624168	28.4987	48.4592	49.1288	48.5046	635.541	312.648	684	341.147	261124	1214.22	279	288	215.056	BT20	DMSO	0
BCa II 01	6078	171215_03II_002	20269	2017-12-21T04:18:09Z	24622	E8	5	8	1	1	1	278	1221	285	[1215,278,1232,298]	0.000372399	0.298197	1179.89	131.223	47.3434	47.6416	609.255	302.6	740.478	1482.49	435391	1952.88	280	289	222.948	BT20	DMSO	0
BCa II 01	6078	171215_03II_002	20269	2017-12-21T04:18:09Z	24622	E8	5	8	1	1	1	279	38	290	[29,281,48,301]	5.74775e-05	0.932572	47.9978	228.6	43.2042	44.1368	573.616	281.805	802.216	329.802	533345	1643.3	281	290	324.557	BT20	DMSO	0
BCa II 01	6078	171215_03II_002	20269	2017-12-21T04:18:09Z	24622	E8	5	8	1	1	1	280	1163	287	[1155,281,1172,293]	0.000606338	4.27895	428.126	101.957	45.2853	49.5642	577.926	282.897	679.883	711.022	230879	1307.49	282	291	176.583	BT20	DMSO	0
BCa II 01	6078	171215_03II_002	20269	2017-12-21T04:18:09Z	24622	E8	5	8	1	1	1	281	989	289	[983,284,996,296]	0.000342882	42.3317	30.2655	62.0563	47.5761	89.9078	670.022	335.522	732.078	365.787	218798	1573	283	292	139.096	BT20	DMSO	0
BCa II 01	6078	171215_03II_002	20269	2017-12-21T04:18:09Z	24622	E8	5	8	1	1	1	282	625	289	[619,283,635,295]	0	-0.506443	26.4992	44.9131	46.4012	45.8947	631.239	316.091	676.152	342.591	237928	1410.44	284	293	168.691	BT20	DMSO	0
BCa II 01	6078	171215_03II_002	20269	2017-12-21T04:18:09Z	24622	E8	5	8	1	1	1	283	813	293	[803,284,822,302]	3.96098e-05	0.114033	1061.69	93.5236	45.1819	45.2959	572.385	283.543	665.908	1345.24	378575	1305.3	285	294	290.03	BT20	DMSO	0
BCa II 01	6078	171215_03II_002	20269	2017-12-21T04:18:09Z	24622	E8	5	8	1	1	1	284	916	290	[910,284,924,298]	0.000733941	-99.0156	1458.35	9.16867	172.541	73.5254	826.995	416.043	836.164	1874.4	249586	1429.4	286	295	174.61	BT20	DMSO	0
BCa II 01	6078	171215_03II_002	20269	2017-12-21T04:18:09Z	24622	E8	5	8	1	1	1	285	1296	290	[1290,284,1303,297]	0.000420549	4.63719	99.7724	185.874	43.9898	48.627	627.094	305.926	812.968	405.698	215815	1736.26	287	296	124.298	BT20	DMSO	0
BCa II 01	6078	171215_03II_002	20269	2017-12-21T04:18:09Z	24622	E8	5	8	1	1	1	286	563	293	[556,286,571,300]	0	0.882112	2616.23	98.1931	47.232	48.1141	619.747	322.213	717.94	2938.45	242640	1336.75	288	297	181.515	BT20	DMSO	0
BCa II 01	6078	171215_03II_002	20269	2017-12-21T04:18:09Z	24622	E8	5	8	1	1	1	287	593	292	[585,286,604,298]	0	-0.353056	3167.49	77.9432	48.585	48.232	644.66	344.527	722.603	3512.02	311802	1629.23	289	298	191.38	BT20	DMSO	0
BCa II 01	6078	171215_03II_002	20269	2017-12-21T04:18:09Z	24622	E8	5	8	1	1	1	288	388	293	[382,287,399,301]	0.000154754	0.909704	30.2597	63.0098	45.6179	46.5276	576.216	285.368	639.226	315.628	241738	1231.39	290	299	196.312	BT20	DMSO	0
BCa II 01	6078	171215_03II_002	20269	2017-12-21T04:18:09Z	24622	E8	5	8	1	1	1	289	968	306	[959,287,978,317]	0	-40.2266	149.155	16.0846	105.907	65.6807	751.815	370.305	767.899	519.459	746371	2119.3	291	300	352.179	BT20	DMSO	0
BCa II 01	6078	171215_03II_002	20269	2017-12-21T04:18:09Z	24622	E8	5	8	1	1	1	290	119	298	[111,289,128,307]	0.000352661	3.69006	1243.02	70.5743	44.2795	47.9696	580.361	287.676	650.935	1530.7	269662	1039.37	292	301	259.448	BT20	DMSO	0
BCa II 01	6078	171215_03II_002	20269	2017-12-21T04:18:09Z	24622	E8	5	8	1	1	1	291	930	297	[922,289,942,306]	0	-14.7118	174.419	21.3953	64.6751	49.9634	674.041	335.467	695.436	509.886	274876	1020.66	293	302	269.313	BT20	DMSO	0
BCa II 01	6078	171215_03II_002	20269	2017-12-21T04:18:09Z	24622	E8	5	8	1	1	1	292	1002	295	[996,290,1007,301]	0.00197823	281.047	122.614	139.122	56.8261	337.873	691.478	345.913	830.6	468.527	228365	2104.46	294	303	108.514	BT20	DMSO	0
BCa II 01	6078	171215_03II_002	20269	2017-12-21T04:18:09Z	24622	E8	5	8	1	1	1	293	357	300	[350,293,365,310]	1.45915e-05	0.946154	28.6723	55.8377	45.1538	46.1	577.086	283.218	632.924	311.89	243336	1174.6	295	304	207.164	BT20	DMSO	0
BCa II 01	6078	171215_03II_002	20269	2017-12-21T04:18:09Z	24622	E8	5	8	1	1	1	294	440	299	[434,293,447,306]	1.35495e-05	1.27851	45.5121	87.0844	44.8615	46.14	583.042	290.341	670.127	335.853	225036	1520.78	296	305	147.974	BT20	DMSO	0
BCa II 01	6078	171215_03II_002	20269	2017-12-21T04:18:09Z	24622	E8	5	8	1	1	1	295	1076	301	[1067,293,1089,310]	0	11.3577	50.8027	106.777	46.9937	58.3514	592.964	289.453	699.741	340.256	475928	1541.35	297	306	308.773	BT20	DMSO	0
BCa II 01	6078	171215_03II_002	20269	2017-12-21T04:18:09Z	24622	E8	5	8	1	1	1	296	1254	302	[1248,295,1261,310]	6.29787e-05	1.55558	44.3414	94.7023	44.904	46.4596	589.273	289.907	683.975	334.248	222426	1400.44	298	307	158.826	BT20	DMSO	0
BCa II 01	6078	171215_03II_002	20269	2017-12-21T04:18:09Z	24622	E8	5	8	1	1	1	297	205	303	[199,297,211,313]	0	-0.155509	45.6854	83.0767	45.8301	45.6746	592.627	295.386	675.704	341.071	243124	1458.3	299	308	166.718	BT20	DMSO	0
BCa II 01	6078	171215_03II_002	20269	2017-12-21T04:18:09Z	24622	E8	5	8	1	1	1	298	1011	304	[1004,297,1019,312]	0	26.0508	3309.15	139.31	51	77.0508	633.979	326.63	773.289	3635.78	283478	1458.68	300	309	194.34	BT20	DMSO	0
BCa II 01	6078	171215_03II_002	20269	2017-12-21T04:18:09Z	24622	E8	5	8	1	1	1	299	511	305	[502,298,520,312]	0.000335828	2.04233	42.4937	79.0821	44.2628	46.3052	577.355	289.187	656.437	331.681	253361	1205.77	301	310	210.123	BT20	DMSO	0
BCa II 01	6078	171215_03II_002	20269	2017-12-21T04:18:09Z	24622	E8	5	8	1	1	1	300	723	307	[714,298,733,319]	0.000371983	3.402	928.394	80.078	44.7507	48.1527	580.763	287.45	660.841	1215.84	441946	1341.31	302	311	329.489	BT20	DMSO	0
BCa II 01	6078	171215_03II_002	20269	2017-12-21T04:18:09Z	24622	E8	5	8	1	1	1	301	989	303	[984,298,995,309]	0.0146073	950.258	160.129	348.65	178.531	1128.79	733.965	368.944	1082.61	529.073	490029	4557.22	303	312	107.528	BT20	DMSO	0
BCa II 01	6078	171215_03II_002	20269	2017-12-21T04:18:09Z	24622	E8	5	8	1	1	1	302	868	308	[861,301,875,319]	0.000105878	1.94328	34.3063	62.3598	48.006	49.9493	590.769	290.035	653.129	324.341	248095	1158.94	304	313	214.069	BT20	DMSO	0
BCa II 01	6078	171215_03II_002	20269	2017-12-21T04:18:09Z	24622	E8	5	8	1	1	1	303	675	308	[669,302,682,319]	0.000426873	4.60871	29.1519	62.6328	46.0363	50.645	597.942	297.973	660.575	327.125	241452	1223.79	305	314	197.299	BT20	DMSO	0
BCa II 01	6078	171215_03II_002	20269	2017-12-21T04:18:09Z	24622	E8	5	8	1	1	1	304	222	312	[216,306,229,318]	4.34475e-05	-0.516294	39.7619	63.3266	48.1078	47.5915	625.216	312.358	688.542	352.12	229941	1641.47	306	315	140.082	BT20	DMSO	0
BCa II 01	6078	171215_03II_002	20269	2017-12-21T04:18:09Z	24622	E8	5	8	1	1	1	305	588	312	[580,305,596,321]	0.00303634	30.0338	2874.55	74.6043	47.7793	77.8131	637.377	339.168	711.981	3213.71	298499	1413.95	307	316	211.11	BT20	DMSO	0
BCa II 01	6078	171215_03II_002	20269	2017-12-21T04:18:09Z	24622	E8	5	8	1	1	1	306	406	316	[393,308,414,329]	0.000607417	6.33603	983.853	70.7045	45.414	51.75	585.905	294.229	656.609	1278.08	449589	1424.2	308	317	315.678	BT20	DMSO	0
BCa II 01	6078	171215_03II_002	20269	2017-12-21T04:18:09Z	24622	E8	5	8	1	1	1	307	631	313	[624,307,637,323]	3.10673e-06	-2.64146	17.2205	35.3883	47.409	44.7676	623.293	311.979	658.681	329.2	241231	1321.8	309	318	182.502	BT20	DMSO	0
BCa II 01	6078	171215_03II_002	20269	2017-12-21T04:18:09Z	24622	E8	5	8	1	1	1	308	1035	313	[1028,307,1044,319]	4.95236e-05	2.13813	35.9828	80.0427	46.5778	48.7159	613.486	307.137	693.528	343.119	233130	1342.74	310	319	173.623	BT20	DMSO	0
BCa II 01	6078	171215_03II_002	20269	2017-12-21T04:18:09Z	24622	E8	5	8	1	1	1	309	239	316	[230,308,247,327]	9.37693e-05	1.73215	1650.2	105.014	45.5133	47.2455	605.34	308.405	710.354	1958.61	447545	1637.81	311	320	273.259	BT20	DMSO	0
BCa II 01	6078	171215_03II_002	20269	2017-12-21T04:18:09Z	24622	E8	5	8	1	1	1	310	313	317	[304,308,322,328]	5.80527e-05	1.85559	750.627	86.7954	46.085	47.9406	578.693	290.924	665.488	1041.55	482526	1614.3	312	321	298.908	BT20	DMSO	0
BCa II 01	6078	171215_03II_002	20269	2017-12-21T04:18:09Z	24622	E8	5	8	1	1	1	311	924	314	[919,309,934,319]	0.000208451	-26.9318	30.6565	45.0882	77.9248	50.993	715.338	349.812	760.427	380.469	236894	1679.28	313	322	141.069	BT20	DMSO	0
BCa II 01	6078	171215_03II_002	20269	2017-12-21T04:18:09Z	24622	E8	5	8	1	1	1	312	884	319	[875,311,891,331]	2.49163e-07	-2.95397	1659.58	-162.842	52.4366	49.4826	894.811	367.794	731.97	2027.37	413991	1824.6	314	323	226.894	BT20	DMSO	0
BCa II 01	6078	171215_03II_002	20269	2017-12-21T04:18:09Z	24622	E8	5	8	1	1	1	313	541	322	[534,314,554,330]	1.49322e-06	3.70288	1371.06	73.5497	45.9846	49.6875	629.749	325.993	703.299	1697.06	440552	1993.67	315	324	220.975	BT20	DMSO	0
BCa II 01	6078	171215_03II_002	20269	2017-12-21T04:18:09Z	24622	E8	5	8	1	1	1	314	1064	320	[1059,314,1070,326]	4.18062e-07	3.20356	158.377	113.782	45.4044	48.608	593.458	296.311	707.24	454.688	226830	1839.48	316	325	123.312	BT20	DMSO	0
BCa II 01	6078	171215_03II_002	20269	2017-12-21T04:18:09Z	24622	E8	5	8	1	1	1	315	902	321	[895,316,908,328]	3.46312e-06	-7.16082	36.8449	64.4005	57.4128	50.252	687.308	336.651	751.709	373.496	236077	1884.32	317	326	125.285	BT20	DMSO	0
BCa II 01	6078	171215_03II_002	20269	2017-12-21T04:18:09Z	24622	E8	5	8	1	1	1	316	564	324	[554,317,571,332]	7.95827e-05	0.582723	3367.77	83.526	47.8378	48.4206	649.32	348.748	732.846	3716.52	332007	1572.67	318	327	211.11	BT20	DMSO	0
BCa II 01	6078	171215_03II_002	20269	2017-12-21T04:18:09Z	24622	E8	5	8	1	1	1	317	964	320	[960,316,968,330]	0	0.415297	-0.378319	10.4804	55.0714	55.4867	769.714	380.75	780.195	380.372	228635	2051.02	319	328	111.474	BT20	DMSO	0
BCa II 01	6078	171215_03II_002	20269	2017-12-21T04:18:09Z	24622	E8	5	8	1	1	1	318	199	324	[193,318,205,331]	0.00121541	4.40442	24.7309	50.3666	49.6964	54.1008	619.401	305.13	669.767	329.86	233099	1831.71	320	329	127.258	BT20	DMSO	0
BCa II 01	6078	171215_03II_002	20269	2017-12-21T04:18:09Z	24622	E8	5	8	1	1	1	319	938	322	[926,318,943,330]	0	-0.685146	24.6639	17.7019	51.2335	50.5484	735.15	355.743	752.852	380.406	235338	1539.1	321	330	152.907	BT20	DMSO	0
BCa II 01	6078	171215_03II_002	20269	2017-12-21T04:18:09Z	24622	E8	5	8	1	1	1	320	1025	324	[1018,318,1033,331]	6.08938e-05	-1.31969	5.35984	20.826	51.9424	50.6228	694.324	344.532	715.15	349.892	241512	1465.98	322	331	164.745	BT20	DMSO	0
BCa II 01	6078	171215_03II_002	20269	2017-12-21T04:18:09Z	24622	E8	5	8	1	1	1	321	180	327	[173,320,188,349]	9.44714e-06	-0.0480336	39.6957	65.6059	45.6624	45.6143	602.898	296.756	668.504	336.452	397891	1111.12	323	332	358.098	BT20	DMSO	0
BCa II 01	6078	171215_03II_002	20269	2017-12-21T04:18:09Z	24622	E8	5	8	1	1	1	322	449	328	[440,320,458,336]	0.000190276	1.77253	2266.24	128.333	45.8941	47.6667	591.996	302.251	720.329	2568.49	400631	1692.15	324	333	236.759	BT20	DMSO	0
BCa II 01	6078	171215_03II_002	20269	2017-12-21T04:18:09Z	24622	E8	5	8	1	1	1	323	1338	327	[1332,321,1344,336]	0	5.26591	399.215	149.594	48.4091	53.675	627.144	308.129	776.737	707.344	421831	2672.54	325	334	157.839	BT20	DMSO	0
BCa II 01	6078	171215_03II_002	20269	2017-12-21T04:18:09Z	24622	E8	5	8	1	1	1	324	1181	325	[1176,321,1185,335]	0	1.86265	49.326	87.9752	46.7508	48.6134	637.588	312.514	725.563	361.84	216254	1842.13	326	335	117.393	BT20	DMSO	0
BCa II 01	6078	171215_03II_002	20269	2017-12-21T04:18:09Z	24622	E8	5	8	1	1	1	325	1297	327	[1292,322,1303,334]	0.00123424	16.8453	66.8963	132.129	47.264	64.1092	605.829	295.364	737.958	362.261	212504	1810.19	327	336	117.393	BT20	DMSO	0
BCa II 01	6078	171215_03II_002	20269	2017-12-21T04:18:09Z	24622	E8	5	8	1	1	1	326	61	330	[54,323,73,337]	0.000893774	12.0122	1422.09	61.2399	45.387	57.3992	603.78	303.264	665.02	1725.36	266057	1087.5	328	337	244.651	BT20	DMSO	0
BCa II 01	6078	171215_03II_002	20269	2017-12-21T04:18:09Z	24622	E8	5	8	1	1	1	327	1237	327	[1232,322,1243,336]	0	-1.76611	29.2443	56.4044	49.295	47.5289	625.248	305.764	681.653	335.008	214540	1797.33	329	338	119.366	BT20	DMSO	0
BCa II 01	6078	171215_03II_002	20269	2017-12-21T04:18:09Z	24622	E8	5	8	1	1	1	328	1004	331	[997,324,1012,339]	1.87466e-07	-2.36735	40.6511	101.062	52.8974	50.53	712.123	357.414	813.185	398.065	499198	2530.16	330	339	197.299	BT20	DMSO	0
BCa II 01	6078	171215_03II_002	20269	2017-12-21T04:18:09Z	24622	E8	5	8	1	1	1	329	281	331	[273,324,288,340]	0.000503472	2.68755	599.841	122.606	47.3265	50.0141	617.986	308.149	740.592	907.991	480384	2286.2	331	340	210.123	BT20	DMSO	0
BCa II 01	6078	171215_03II_002	20269	2017-12-21T04:18:09Z	24622	E8	5	8	1	1	1	330	1322	331	[1316,324,1328,339]	0	-3.00473	50.252	97.8744	51.0245	48.0197	599.514	292.07	697.388	342.322	223853	1492.88	332	341	149.947	BT20	DMSO	0
BCa II 01	6078	171215_03II_002	20269	2017-12-21T04:18:09Z	24622	E8	5	8	1	1	1	331	950	329	[939,325,954,335]	0	-7.0164	703.753	20.5407	59.4409	52.4245	768.323	391.355	788.863	1095.11	241020	1757.7	333	342	137.123	BT20	DMSO	0
BCa II 01	6078	171215_03II_002	20269	2017-12-21T04:18:09Z	24622	E8	5	8	1	1	1	332	1057	330	[1050,324,1067,337]	0	-1.93105	3333.79	112.317	47.4789	45.5479	628.651	322.441	740.968	3656.23	247708	1335.63	334	343	185.461	BT20	DMSO	0
BCa II 01	6078	171215_03II_002	20269	2017-12-21T04:18:09Z	24622	E8	5	8	1	1	1	333	1151	331	[1144,325,1160,337]	0	0.757783	42.5901	79.5758	45.0787	45.8365	594.833	291.988	674.409	334.579	220933	1408.54	335	344	156.853	BT20	DMSO	0
BCa II 01	6078	171215_03II_002	20269	2017-12-21T04:18:09Z	24622	E8	5	8	1	1	1	334	977	332	[971,328,982,347]	0.000107314	0.599099	36.8846	71.675	60.3176	60.9167	758.338	377.5	830.013	414.385	239472	1556.09	336	345	153.893	BT20	DMSO	0
BCa II 01	6078	171215_03II_002	20269	2017-12-21T04:18:09Z	24622	E8	5	8	1	1	1	335	898	331	[894,328,908,335]	0	-1.70229	2.19139	-6.18394	52.6316	50.9293	797.608	386.374	791.424	388.566	226956	2323.87	337	346	97.663	BT20	DMSO	0
BCa II 01	6078	171215_03II_002	20269	2017-12-21T04:18:09Z	24622	E8	5	8	1	1	1	336	1217	333	[1213,329,1221,337]	0.0206909	1595.87	139.408	298.229	578.962	2174.83	711.005	364.763	1009.23	504.172	222192	3519.28	338	347	63.1357	BT20	DMSO	0
BCa II 01	6078	171215_03II_002	20269	2017-12-21T04:18:09Z	24622	E8	5	8	1	1	1	337	574	339	[566,332,583,347]	0.000413751	3.30187	2817.54	91.9451	47.4527	50.7545	622.714	330.117	714.659	3147.66	310632	1431.3	339	348	217.029	BT20	DMSO	0
BCa II 01	6078	171215_03II_002	20269	2017-12-21T04:18:09Z	24622	E8	5	8	1	1	1	338	967	340	[963,332,971,349]	0	-0.074188	9.32103	18.9569	55.04	54.9658	780.453	388.32	799.41	397.641	264503	2291.66	340	349	115.42	BT20	DMSO	0
BCa II 01	6078	171215_03II_002	20269	2017-12-21T04:18:09Z	24622	E8	5	8	1	1	1	339	663	340	[656,333,671,348]	0.000120199	2.10018	3530.88	124.27	48.5509	50.651	625.933	330.127	750.203	3861.01	357562	1887.8	341	350	189.407	BT20	DMSO	0
BCa II 01	6078	171215_03II_002	20269	2017-12-21T04:18:09Z	24622	E8	5	8	1	1	1	340	754	338	[745,333,763,344]	0	-8.87357	17.9131	27.2899	56.4688	47.5952	664.127	322.974	691.417	340.887	238178	1437.14	342	351	165.731	BT20	DMSO	0
BCa II 01	6078	171215_03II_002	20269	2017-12-21T04:18:09Z	24622	E8	5	8	1	1	1	341	1201	340	[1194,333,1210,346]	0.000121286	78.6476	55.9109	123.257	73.7306	152.378	616.942	303.275	740.199	359.186	230117	1495.3	343	352	153.893	BT20	DMSO	0
BCa II 01	6078	171215_03II_002	20269	2017-12-21T04:18:09Z	24622	E8	5	8	1	1	1	342	297	341	[285,334,305,350]	4.39462e-05	2.77913	61.3905	82.9213	45.9433	48.7224	610.858	302.834	693.78	364.224	504263	2086.39	344	353	241.691	BT20	DMSO	0
BCa II 01	6078	171215_03II_002	20269	2017-12-21T04:18:09Z	24622	E8	5	8	1	1	1	343	1039	341	[1034,336,1049,348]	2.62081e-05	-0.551948	18.4903	32.4046	47.7033	47.1513	658.273	328.911	690.678	347.401	223640	1491.46	345	354	149.947	BT20	DMSO	0
BCa II 01	6078	171215_03II_002	20269	2017-12-21T04:18:09Z	24622	E8	5	8	1	1	1	344	989	343	[983,337,994,356]	2.02642e-05	-0.544798	3424.21	117.795	53.25	52.7052	731.731	378.691	849.526	3802.9	323381	1894.84	346	356	170.664	BT20	DMSO	0
BCa II 01	6078	171215_03II_002	20269	2017-12-21T04:18:09Z	24622	E8	5	8	1	1	1	345	238	344	[232,338,248,351]	2.42981e-05	0.00453909	36.507	56.3742	46.0688	46.0733	591.265	291.807	647.639	328.314	254416	1350.26	347	357	188.421	BT20	DMSO	0
BCa II 01	6078	171215_03II_002	20269	2017-12-21T04:18:09Z	24622	E8	5	8	1	1	1	346	930	344	[922,340,940,355]	0.000784201	9.28846	2500.73	79.5566	56.2248	65.5132	717.179	371.491	796.735	2872.22	349252	1873.19	348	358	186.448	BT20	DMSO	0
BCa II 01	6078	171215_03II_002	20269	2017-12-21T04:18:09Z	24622	E8	5	8	1	1	1	347	1176	347	[1173,341,1179,352]	0.0023767	-3.74065	99.889	3150.33	64.66	60.9194	1235.8	476.74	4386.13	576.629	401204	6559.61	349	359	61.1627	BT20	DMSO	0
BCa II 01	6078	171215_03II_002	20269	2017-12-21T04:18:09Z	24622	E8	5	8	1	1	1	348	949	347	[943,341,957,353]	0	-117.839	-1.91093	-22.5264	185.636	67.7973	827.682	414.864	805.155	412.953	252713	1730.9	350	360	146.001	BT20	DMSO	0
BCa II 01	6078	171215_03II_002	20269	2017-12-21T04:18:09Z	24622	E8	5	8	1	1	1	349	1238	348	[1231,341,1249,356]	0	-0.432744	1612.73	115.785	48.9737	48.541	600.851	300.663	716.635	1913.39	411393	1709.12	351	361	240.705	BT20	DMSO	0
BCa II 01	6078	171215_03II_002	20269	2017-12-21T04:18:09Z	24622	E8	5	8	1	1	1	350	151	349	[145,343,158,361]	0.000263846	1.33912	29.0478	50.6858	45.8037	47.1429	587.505	290.262	638.19	319.31	254972	1230.78	352	362	207.164	BT20	DMSO	0
BCa II 01	6078	171215_03II_002	20269	2017-12-21T04:18:09Z	24622	E8	5	8	1	1	1	351	309	349	[298,342,319,357]	0.000342037	2.97345	1767.3	113.497	47.6932	50.6667	597.124	303.978	710.621	2071.28	421975	1638.9	353	363	257.475	BT20	DMSO	0
BCa II 01	6078	171215_03II_002	20269	2017-12-21T04:18:09Z	24622	E8	5	8	1	1	1	352	612	352	[604,344,621,362]	0	-0.081961	22.7346	45.4592	44.6704	44.5885	591.941	296.9	637.4	319.635	269215	1049.62	354	364	256.489	BT20	DMSO	0
BCa II 01	6078	171215_03II_002	20269	2017-12-21T04:18:09Z	24622	E8	5	8	1	1	1	353	821	351	[814,344,833,359]	0.00183555	21.1028	1683.25	90.2532	44.9054	66.0082	597.062	298.918	687.316	1982.17	280872	1166.87	355	365	240.705	BT20	DMSO	0
BCa II 01	6078	171215_03II_002	20269	2017-12-21T04:18:09Z	24622	E8	5	8	1	1	1	354	207	352	[201,345,214,364]	0	19.3392	64.662	105.044	67.8731	87.2123	611.022	304.112	716.066	368.774	272164	1301.37	356	366	209.137	BT20	DMSO	0
BCa II 01	6078	171215_03II_002	20269	2017-12-21T04:18:09Z	24622	E8	5	8	1	1	1	355	733	348	[730,346,736,356]	0	-0.188462	19.3084	78.4867	51.4	51.2115	734.436	357.845	812.923	377.154	207861	4052.06	357	367	51.2977	BT20	DMSO	0
BCa II 01	6078	171215_03II_002	20269	2017-12-21T04:18:09Z	24622	E8	5	8	1	1	1	356	1107	351	[1100,345,1115,357]	0.000239236	2.59815	1016.95	119.974	44.9468	47.5449	584.972	290.775	704.946	1307.72	222347	1349.65	358	368	164.745	BT20	DMSO	0
BCa II 01	6078	171215_03II_002	20269	2017-12-21T04:18:09Z	24622	E8	5	8	1	1	1	357	192	352	[186,346,198,370]	0	-19.4623	17.0463	18.2162	69.3084	49.8462	648.857	318.452	667.073	335.498	257150	1055.34	359	369	243.664	BT20	DMSO	0
BCa II 01	6078	171215_03II_002	20269	2017-12-21T04:18:09Z	24622	E8	5	8	1	1	1	358	694	350	[688,346,704,355]	6.31022e-06	-7.44833	235.763	65.8541	57.0861	49.6378	641.957	329.828	707.811	565.591	237207	1893.34	360	370	125.285	BT20	DMSO	0
BCa II 01	6078	171215_03II_002	20269	2017-12-21T04:18:09Z	24622	E8	5	8	1	1	1	359	491	354	[484,347,499,361]	0.000149522	2.10036	3435.81	127.189	47.0363	49.1366	633.565	326.752	760.754	3762.56	267100	1479.55	361	371	180.529	BT20	DMSO	0
BCa II 01	6078	171215_03II_002	20269	2017-12-21T04:18:09Z	24622	E8	5	8	1	1	1	360	1156	354	[1151,349,1163,362]	2.34974e-05	3.22571	3773.25	185.837	44.3689	47.5946	604.596	311.042	790.432	4084.29	220805	1512.35	362	372	146.001	BT20	DMSO	0
BCa II 01	6078	171215_03II_002	20269	2017-12-21T04:18:09Z	24622	E8	5	8	1	1	1	361	108	356	[101,349,118,364]	2.63466e-05	0.695771	1697.35	76.7377	45.9723	46.6681	584.452	293.021	661.19	1990.37	285531	1247.59	363	373	228.867	BT20	DMSO	0
BCa II 01	6078	171215_03II_002	20269	2017-12-21T04:18:09Z	24622	E8	5	8	1	1	1	362	443	356	[436,350,457,362]	6.032e-05	1.03685	40.6289	80.7475	46.286	47.3229	602.652	300.658	683.399	341.287	261122	1186.98	364	374	219.988	BT20	DMSO	0
BCa II 01	6078	171215_03II_002	20269	2017-12-21T04:18:09Z	24622	E8	5	8	1	1	1	363	654	357	[644,350,661,366]	5.22264e-06	-1.75639	2134.35	88.4592	48.2607	46.5043	644.663	328.911	733.122	2463.26	372255	1640.66	365	375	226.894	BT20	DMSO	0
BCa II 01	6078	171215_03II_002	20269	2017-12-21T04:18:09Z	24622	E8	5	8	1	1	1	364	957	355	[951,349,962,364]	0	-2.07326	1620.28	70.2653	52.7895	50.7162	738.316	365.632	808.581	1985.91	246501	1688.35	366	376	146.001	BT20	DMSO	0
BCa II 01	6078	171215_03II_002	20269	2017-12-21T04:18:09Z	24622	E8	5	8	1	1	1	365	1329	358	[1321,351,1339,368]	0	-76.3925	-49.7757	-71.6161	156.13	79.7373	853.273	410.555	781.657	360.78	454071	1950.37	367	377	232.813	BT20	DMSO	0
BCa II 01	6078	171215_03II_002	20269	2017-12-21T04:18:09Z	24622	E8	5	8	1	1	1	366	932	354	[928,351,936,359]	0.0193921	1009.19	1446.47	176.734	437.623	1446.81	865.043	447.681	1041.78	1894.15	304937	5724.3	368	378	53.2707	BT20	DMSO	0
BCa II 01	6078	171215_03II_002	20269	2017-12-21T04:18:09Z	24622	E8	5	8	1	1	1	367	536	363	[529,356,544,371]	0	0.0809615	1180.5	72.4393	47.4919	47.5729	642.706	326.547	715.146	1507.05	254109	1294.41	369	379	196.312	BT20	DMSO	0
BCa II 01	6078	171215_03II_002	20269	2017-12-21T04:18:09Z	24622	E8	5	8	1	1	1	368	692	359	[687,354,702,366]	0	-0.166431	3779.48	75.0837	50.6966	50.5301	712.386	382.428	787.47	4161.9	347195	2120.17	370	380	163.758	BT20	DMSO	0
BCa II 01	6078	171215_03II_002	20269	2017-12-21T04:18:09Z	24622	E8	5	8	1	1	1	369	1020	362	[1013,356,1027,373]	0	0.320471	3.59489	6.07902	47.7228	48.0432	671.213	333.827	677.292	337.422	238823	1308.61	371	381	182.502	BT20	DMSO	0
BCa II 01	6078	171215_03II_002	20269	2017-12-21T04:18:09Z	24622	E8	5	8	1	1	1	370	504	365	[498,359,511,374]	6.18658e-05	-2.6954	2010	41.7939	52.1719	49.4765	750.953	392.562	792.747	2402.56	252915	1508.1	372	382	167.704	BT20	DMSO	0
BCa II 01	6078	171215_03II_002	20269	2017-12-21T04:18:09Z	24622	E8	5	8	1	1	1	371	586	367	[579,360,594,378]	0	0.0960694	1605.39	72.1771	46.5927	46.6888	631.491	329.982	703.668	1935.37	404747	1702.44	373	383	237.745	BT20	DMSO	0
BCa II 01	6078	171215_03II_002	20269	2017-12-21T04:18:09Z	24622	E8	5	8	1	1	1	372	728	364	[725,361,736,368]	0.000489102	-5.15273	-21.8991	15.693	57.0351	51.8824	789.807	397.649	805.5	375.75	215013	3205.25	374	384	67.0817	BT20	DMSO	0
BCa II 01	6078	171215_03II_002	20269	2017-12-21T04:18:09Z	24622	E8	5	8	1	1	1	373	1309	369	[1303,362,1315,379]	0.000211868	-21.032	-56.9826	-127.667	73.3904	52.3584	916.048	451.491	788.382	394.509	438902	2571.74	375	385	170.664	BT20	DMSO	0
BCa II 01	6078	171215_03II_002	20269	2017-12-21T04:18:09Z	24622	E8	5	8	1	1	1	374	79	369	[73,363,86,381]	0.000376309	1.37905	54.467	98.912	46.0896	47.4686	617.218	304.147	716.13	358.614	263771	1291.7	376	386	204.204	BT20	DMSO	0
BCa II 01	6078	171215_03II_002	20269	2017-12-21T04:18:09Z	24622	E8	5	8	1	1	1	375	714	368	[707,362,721,374]	0	3.15783	1712.73	142.631	49.2647	52.4225	697.771	358.694	840.401	2071.42	434875	3104.42	377	387	140.082	BT20	DMSO	0
BCa II 01	6078	171215_03II_002	20269	2017-12-21T04:18:09Z	24622	E8	5	8	1	1	1	376	1046	371	[1038,363,1055,381]	9.13968e-06	0.0592348	2041.8	107.085	46.0028	46.062	608.553	304.921	715.639	2346.72	312934	1157.73	378	388	270.3	BT20	DMSO	0
BCa II 01	6078	171215_03II_002	20269	2017-12-21T04:18:09Z	24622	E8	5	8	1	1	1	377	940	370	[932,363,948,379]	0	-36.5827	16.8544	33.0085	87.8692	51.2865	670.813	327.864	703.822	344.719	239965	1314.86	379	389	182.502	BT20	DMSO	0
BCa II 01	6078	171215_03II_002	20269	2017-12-21T04:18:09Z	24622	E8	5	8	1	1	1	378	737	371	[729,364,743,378]	0.00660093	105.709	22.5163	52.9307	49.3108	155.02	601.308	294.649	654.238	317.166	236648	1588.66	380	390	148.961	BT20	DMSO	0
BCa II 01	6078	171215_03II_002	20269	2017-12-21T04:18:09Z	24622	E8	5	8	1	1	1	379	1183	368	[1179,364,1189,375]	0	-28.4337	73.1813	160.12	77.1141	48.6804	608.684	298.973	768.804	372.155	203151	2123.01	381	391	95.69	BT20	DMSO	0
BCa II 01	6078	171215_03II_002	20269	2017-12-21T04:18:09Z	24622	E8	5	8	1	1	1	380	43	371	[37,365,54,378]	9.13006e-06	0.750421	42.9179	68.7067	44.8519	45.6023	579.799	286.145	648.506	329.062	239984	1382.21	382	392	173.623	BT20	DMSO	0
BCa II 01	6078	171215_03II_002	20269	2017-12-21T04:18:09Z	24622	E8	5	8	1	1	1	381	456	370	[448,365,464,375]	6.68345e-05	-0.0996633	56.5886	93.5204	46.8182	46.7185	611.45	299.582	704.97	356.17	236379	1774.93	383	393	133.177	BT20	DMSO	0
BCa II 01	6078	171215_03II_002	20269	2017-12-21T04:18:09Z	24622	E8	5	8	1	1	1	382	829	375	[819,365,840,386]	0	1.16974	21.7764	15.0765	47.448	48.6177	673	327.352	688.076	349.128	457095	1416.98	384	394	322.584	BT20	DMSO	0
BCa II 01	6078	171215_03II_002	20269	2017-12-21T04:18:09Z	24622	E8	5	8	1	1	1	383	783	373	[776,366,790,383]	0	-0.202216	32.8452	69.9567	45.7068	45.5046	579.872	281.405	649.829	314.25	246974	1159.05	385	395	213.083	BT20	DMSO	0
BCa II 01	6078	171215_03II_002	20269	2017-12-21T04:18:09Z	24622	E8	5	8	1	1	1	384	476	376	[469,368,483,383]	0.00022681	1.8286	1290.31	115.107	47.9806	49.8092	653.552	331.577	768.659	1621.89	248035	1453.36	386	396	170.664	BT20	DMSO	0
BCa II 01	6078	171215_03II_002	20269	2017-12-21T04:18:09Z	24622	E8	5	8	1	1	1	385	525	375	[520,369,530,383]	0	-0.145976	9.17315	33.5586	48.4964	48.3504	715.698	358.921	749.256	368.094	230570	1997.66	387	397	115.42	BT20	DMSO	0
BCa II 01	6078	171215_03II_002	20269	2017-12-21T04:18:09Z	24622	E8	5	8	1	1	1	386	655	376	[646,369,664,384]	0.000129049	-8.0289	1288.78	52.4052	57.2441	49.2152	687.354	352.228	739.759	1641.01	455198	1946.96	388	398	233.799	BT20	DMSO	0
BCa II 01	6078	171215_03II_002	20269	2017-12-21T04:18:09Z	24622	E8	5	8	1	1	1	387	681	376	[674,369,688,383]	0	-0.254735	28.0494	60.0062	46.1587	45.904	630.237	314.267	690.243	342.316	242531	1388.99	389	399	174.61	BT20	DMSO	0
BCa II 01	6078	171215_03II_002	20269	2017-12-21T04:18:09Z	24622	E8	5	8	1	1	1	388	629	377	[623,371,636,385]	3.7808e-05	-1.71356	13.8924	41.2487	49.1297	47.4161	640.577	324.791	681.826	338.683	238872	1503.99	390	400	158.826	BT20	DMSO	0
BCa II 01	6078	171215_03II_002	20269	2017-12-21T04:18:09Z	24622	E8	5	8	1	1	1	389	848	385	[836,370,859,404]	8.77523e-06	-0.856846	452.147	53.4692	48.6645	47.8076	657.82	321.867	711.29	774.013	1086220	2097.31	391	401	517.91	BT20	DMSO	0
BCa II 01	6078	171215_03II_002	20269	2017-12-21T04:18:09Z	24622	E8	5	8	1	1	1	390	1237	378	[1229,371,1246,387]	7.07426e-05	2.22989	3936	153.925	46.1034	48.3333	613.66	321.293	767.585	4257.3	253823	1319.48	392	402	192.367	BT20	DMSO	0
BCa II 01	6078	171215_03II_002	20269	2017-12-21T04:18:09Z	24622	E8	5	8	1	1	1	391	1198	375	[1194,371,1202,387]	0	1.97501	63.2913	137.785	47.4878	49.4628	630.348	313.75	768.132	377.041	215196	1802.83	393	403	119.366	BT20	DMSO	0
BCa II 01	6078	171215_03II_002	20269	2017-12-21T04:18:09Z	24622	E8	5	8	1	1	1	392	118	379	[112,373,131,385]	8.93913e-06	1.06399	30.4584	48.9645	45.5104	46.5744	619.784	307.552	668.749	338.01	264206	1373.45	394	404	192.367	BT20	DMSO	0
BCa II 01	6078	171215_03II_002	20269	2017-12-21T04:18:09Z	24622	E8	5	8	1	1	1	393	1002	378	[996,372,1009,391]	0.000478489	2.18872	2813.5	104.315	48.6603	50.8491	647.827	337.842	752.142	3151.34	370825	1773.12	395	405	209.137	BT20	DMSO	0
BCa II 01	6078	171215_03II_002	20269	2017-12-21T04:18:09Z	24622	E8	5	8	1	1	1	394	493	378	[486,373,499,384]	4.06816e-05	1.55373	34.4999	70.1016	47.543	49.0968	678.874	338.815	748.976	373.315	234942	1920.63	396	406	122.325	BT20	DMSO	0
BCa II 01	6078	171215_03II_002	20269	2017-12-21T04:18:09Z	24622	E8	5	8	1	1	1	395	572	380	[565,373,581,391]	1.63556e-06	-0.00893949	2408.17	69.7694	46.624	46.615	641.97	328.169	711.739	2736.34	308149	1382.16	397	407	222.948	BT20	DMSO	0
BCa II 01	6078	171215_03II_002	20269	2017-12-21T04:18:09Z	24622	E8	5	8	1	1	1	396	1113	378	[1107,373,1120,385]	0.00135746	-214.447	3454.83	139.295	295.769	81.3214	662.734	341.494	802.029	3796.33	220260	1594.82	398	408	138.109	BT20	DMSO	0
BCa II 01	6078	171215_03II_002	20269	2017-12-21T04:18:09Z	24622	E8	5	8	1	1	1	397	349	380	[344,375,355,394]	2.58886e-05	1.03144	31.061	58.3484	45.5501	46.5815	588.548	288.667	646.897	319.728	251875	1387.62	399	409	181.515	BT20	DMSO	0
BCa II 01	6078	171215_03II_002	20269	2017-12-21T04:18:09Z	24622	E8	5	8	1	1	1	398	1034	380	[1030,375,1038,392]	1.13891e-06	0.117303	44.9228	63.8324	49.3537	49.471	674.878	335.092	738.71	380.014	225211	1654.3	400	410	136.136	BT20	DMSO	0
BCa II 01	6078	171215_03II_002	20269	2017-12-21T04:18:09Z	24622	E8	5	8	1	1	1	399	1286	381	[1280,375,1292,389]	7.70302e-05	0.893061	3873.6	171.15	46.9593	47.8523	644.092	332.165	815.242	4205.77	314963	2142.79	401	411	146.988	BT20	DMSO	0
BCa II 01	6078	171215_03II_002	20269	2017-12-21T04:18:09Z	24622	E8	5	8	1	1	1	400	1297	380	[1292,375,1303,390]	0.000676897	12.0989	130.932	91.6878	48.5464	60.6454	657.404	327.842	749.092	458.773	233931	1681.8	402	412	139.096	BT20	DMSO	0
BCa II 01	6078	171215_03II_002	20269	2017-12-21T04:18:09Z	24622	E8	5	8	1	1	1	401	156	387	[144,378,166,397]	0	-2.44421	25.598	52.8795	48.1715	45.7273	614.519	305.568	667.398	331.166	436904	1388.35	403	413	314.692	BT20	DMSO	0
BCa II 01	6078	171215_03II_002	20269	2017-12-21T04:18:09Z	24622	E8	5	8	1	1	1	402	1080	384	[1074,378,1092,392]	8.78228e-05	-0.603907	32.6626	58.6393	46.4991	45.8952	591.561	290.523	650.2	323.186	236153	1139.93	404	414	207.164	BT20	DMSO	0
BCa II 01	6078	171215_03II_002	20269	2017-12-21T04:18:09Z	24622	E8	5	8	1	1	1	403	203	383	[199,379,208,388]	0.0079133	280.835	73.9122	162.64	175.857	456.692	702.924	357.613	865.564	431.526	425811	5533.85	405	415	76.9466	BT20	DMSO	0
BCa II 01	6078	171215_03II_002	20269	2017-12-21T04:18:09Z	24622	E8	5	8	1	1	1	404	325	386	[318,379,332,394]	0.000347727	2.99786	31.5926	64.8995	46.2184	49.2162	594.495	294.737	659.395	326.33	257509	1410.99	406	416	182.502	BT20	DMSO	0
BCa II 01	6078	171215_03II_002	20269	2017-12-21T04:18:09Z	24622	E8	5	8	1	1	1	405	607	386	[601,380,614,393]	0.000128206	-2.05305	20.7082	35.9984	49.553	47.5	634.406	315.542	670.405	336.25	239474	1444.95	407	417	165.731	BT20	DMSO	0
BCa II 01	6078	171215_03II_002	20269	2017-12-21T04:18:09Z	24622	E8	5	8	1	1	1	406	928	386	[922,379,937,393]	0	0.45515	32.1588	63.8258	46.9286	47.3837	606.104	294.231	669.93	326.39	235128	1385.74	408	418	169.677	BT20	DMSO	0
BCa II 01	6078	171215_03II_002	20269	2017-12-21T04:18:09Z	24622	E8	5	8	1	1	1	407	1320	386	[1313,379,1327,393]	0	-1.27816	1197.26	181.402	48.5252	47.247	594.712	296.887	776.114	1494.14	418951	2558.35	409	419	163.758	BT20	DMSO	0
BCa II 01	6078	171215_03II_002	20269	2017-12-21T04:18:09Z	24622	E8	5	8	1	1	1	408	509	386	[504,380,514,392]	1.06004e-06	-2.90919	13.4108	32.7488	49.6179	46.7087	690.542	342.939	723.291	356.35	224399	2208.46	410	420	101.609	BT20	DMSO	0
BCa II 01	6078	171215_03II_002	20269	2017-12-21T04:18:09Z	24622	E8	5	8	1	1	1	409	716	385	[711,380,722,392]	0	0.45012	62.3828	126.409	45.3702	45.8203	603.81	297.25	730.219	359.633	229095	1814.3	411	421	126.271	BT20	DMSO	0
BCa II 01	6078	171215_03II_002	20269	2017-12-21T04:18:09Z	24622	E8	5	8	1	1	1	410	107	385	[103,381,116,390]	0.000216043	0.156602	27.8835	54.564	48.2578	48.4144	642.977	317.945	697.541	345.829	237039	2164.72	412	422	109.501	BT20	DMSO	0
BCa II 01	6078	171215_03II_002	20269	2017-12-21T04:18:09Z	24622	E8	5	8	1	1	1	411	25	388	[16,382,35,394]	0	0.345741	22.6558	46.423	44.3473	44.6931	598.032	300.958	644.455	323.614	262806	1318.83	413	423	199.272	BT20	DMSO	0
BCa II 01	6078	171215_03II_002	20269	2017-12-21T04:18:09Z	24622	E8	5	8	1	1	1	412	382	388	[376,382,389,399]	0	-0.108211	26.3795	58.5342	44.0931	43.9848	580.733	287.161	639.268	313.54	254252	1301.68	414	424	195.326	BT20	DMSO	0
BCa II 01	6078	171215_03II_002	20269	2017-12-21T04:18:09Z	24622	E8	5	8	1	1	1	413	810	389	[804,382,817,399]	0	-12.3979	28.8571	40.3046	60.2321	47.8342	632.208	303.397	672.513	332.254	244580	1284.6	415	425	190.394	BT20	DMSO	0
BCa II 01	6078	171215_03II_002	20269	2017-12-21T04:18:09Z	24622	E8	5	8	1	1	1	414	866	389	[858,382,876,396]	0.0010834	8.18726	3100.09	123.723	50.8691	59.0563	607.226	306.413	730.948	3406.5	270692	1288.25	416	426	210.123	BT20	DMSO	0
BCa II 01	6078	171215_03II_002	20269	2017-12-21T04:18:09Z	24622	E8	5	8	1	1	1	415	972	390	[964,383,979,402]	0	-1.50416	1126.76	36.8115	48.7286	47.2244	671.133	332.505	707.945	1459.27	451157	1800.52	417	427	250.57	BT20	DMSO	0
BCa II 01	6078	171215_03II_002	20269	2017-12-21T04:18:09Z	24622	E8	5	8	1	1	1	416	231	388	[227,384,237,393]	0.014903	691.627	61.432	143.785	198	889.627	622.853	315.713	766.639	377.145	267130	3262.49	418	428	81.8791	BT20	DMSO	0
BCa II 01	6078	171215_03II_002	20269	2017-12-21T04:18:09Z	24622	E8	5	8	1	1	1	417	530	395	[523,388,537,404]	1.32862e-05	2.48911	47.3193	85.6283	45.55	48.0391	617.886	306.804	703.514	354.123	247767	1403.12	419	429	176.583	BT20	DMSO	0
BCa II 01	6078	171215_03II_002	20269	2017-12-21T04:18:09Z	24622	E8	5	8	1	1	1	418	656	392	[652,388,661,408]	0	0.20987	40.3538	71.2471	47.7438	47.9536	649.018	321.149	720.265	361.503	136383	915.563	420	430	148.961	BT20	DMSO	0
BCa II 01	6078	171215_03II_002	20269	2017-12-21T04:18:09Z	24622	E8	5	8	1	1	1	419	988	397	[982,389,994,408]	2.87122e-05	1.1179	2042.98	64.206	50.4135	51.5314	644.021	332.73	708.227	2375.71	352033	1723.92	421	431	204.204	BT20	DMSO	0
BCa II 01	6078	171215_03II_002	20269	2017-12-21T04:18:09Z	24622	E8	5	8	1	1	1	420	1059	396	[1048,389,1066,404]	4.53289e-05	-8.25045	28.9154	54.2761	58.6066	50.3562	608.518	298.226	662.795	327.142	244949	1133.8	422	432	216.042	BT20	DMSO	0
BCa II 01	6078	171215_03II_002	20269	2017-12-21T04:18:09Z	24622	E8	5	8	1	1	1	421	102	396	[95,390,108,402]	1.10881e-05	-0.271998	31.9575	61.8764	45.5481	45.2761	614.004	299.565	675.881	331.522	237798	1798.9	423	433	132.19	BT20	DMSO	0
BCa II 01	6078	171215_03II_002	20269	2017-12-21T04:18:09Z	24622	E8	5	8	1	1	1	422	637	398	[629,391,645,406]	0	-19.2212	1618.07	71.355	67.6327	48.4115	617.062	312.354	688.417	1930.42	250232	1321.14	424	434	189.407	BT20	DMSO	0
BCa II 01	6078	171215_03II_002	20269	2017-12-21T04:18:09Z	24622	E8	5	8	1	1	1	423	130	398	[124,392,139,404]	8.38473e-05	-0.290192	17.837	21.2655	48.3561	48.0659	657.705	323.235	678.97	341.072	252462	1532.44	425	435	164.745	BT20	DMSO	0
BCa II 01	6078	171215_03II_002	20269	2017-12-21T04:18:09Z	24622	E8	5	8	1	1	1	424	192	400	[184,392,202,410]	0.000100915	-104.031	1676.68	21.8038	165.006	60.9749	663.949	339.871	685.753	2016.55	416912	1514.77	426	436	275.232	BT20	DMSO	0
BCa II 01	6078	171215_03II_002	20269	2017-12-21T04:18:09Z	24622	E8	5	8	1	1	1	425	273	400	[265,392,284,410]	0	-0.143959	1601.72	83.8468	47.3618	47.2179	592.821	301.82	676.668	1903.54	437498	1583.88	427	437	276.219	BT20	DMSO	0
BCa II 01	6078	171215_03II_002	20269	2017-12-21T04:18:09Z	24622	E8	5	8	1	1	1	426	547	401	[540,394,554,412]	0	-1.83276	1844.47	47.9252	48.0438	46.211	633.566	324.566	681.491	2169.04	278829	1296.54	428	438	215.056	BT20	DMSO	0
BCa II 01	6078	171215_03II_002	20269	2017-12-21T04:18:09Z	24622	E8	5	8	1	1	1	427	1168	406	[1161,399,1176,413]	0	2.68473	47.7203	175.872	47.8578	50.5426	642.197	313.349	818.069	361.069	455592	2456.54	429	439	185.461	BT20	DMSO	0
BCa II 01	6078	171215_03II_002	20269	2017-12-21T04:18:09Z	24622	E8	5	8	1	1	1	428	685	406	[678,400,695,414]	8.95882e-05	-0.753265	40.9337	83.7803	48.8667	48.1134	607.003	298.654	690.784	339.588	256054	1337.93	430	440	191.38	BT20	DMSO	0
BCa II 01	6078	171215_03II_002	20269	2017-12-21T04:18:09Z	24622	E8	5	8	1	1	1	429	391	408	[384,401,401,414]	0.000300068	0.954268	35.5933	70.192	46.3202	47.2745	587.069	288.302	657.261	323.895	236774	1568.73	431	441	150.934	BT20	DMSO	0
BCa II 01	6078	171215_03II_002	20269	2017-12-21T04:18:09Z	24622	E8	5	8	1	1	1	430	485	408	[477,401,493,419]	6.76101e-06	0.0864949	2323.36	67.6749	46.2483	46.3348	612.56	310.562	680.235	2633.92	266217	1173.31	432	442	226.894	BT20	DMSO	0
BCa II 01	6078	171215_03II_002	20269	2017-12-21T04:18:09Z	24622	E8	5	8	1	1	1	431	9	410	[2,402,16,420]	0	-2.22002	3070.46	45.8129	48.2651	46.045	650.462	389.747	696.275	3460.2	312748	1428.06	433	443	219.002	BT20	DMSO	0
BCa II 01	6078	171215_03II_002	20269	2017-12-21T04:18:09Z	24622	E8	5	8	1	1	1	432	565	410	[557,402,573,423]	1.34832e-05	-2.81534	624.238	49.2227	49.0653	46.25	646.162	326.793	695.385	951.031	481737	1878.2	434	444	256.489	BT20	DMSO	0
BCa II 01	6078	171215_03II_002	20269	2017-12-21T04:18:09Z	24622	E8	5	8	1	1	1	433	935	408	[928,402,946,415]	0	-14.0626	17.172	34.6507	59.7094	45.6468	624.175	307.017	658.826	324.189	245875	1240	435	445	198.285	BT20	DMSO	0
BCa II 01	6078	171215_03II_002	20269	2017-12-21T04:18:09Z	24622	E8	5	8	1	1	1	434	155	414	[146,404,167,424]	5.35545e-06	-4.72296	9.35324	17.8986	54.1434	49.4205	656.795	328.124	674.693	337.477	531766	1531.38	436	446	347.246	BT20	DMSO	0
BCa II 01	6078	171215_03II_002	20269	2017-12-21T04:18:09Z	24622	E8	5	8	1	1	1	435	438	411	[428,404,447,419]	3.07099e-05	1.83463	52.5339	114.127	46.6304	48.465	602.548	297.985	716.675	350.519	484108	2019.49	437	447	239.718	BT20	DMSO	0
BCa II 01	6078	171215_03II_002	20269	2017-12-21T04:18:09Z	24622	E8	5	8	1	1	1	436	965	412	[957,404,974,420]	0	-0.694201	37.6047	62.4111	47.4382	46.744	626.067	306.081	688.478	343.686	252571	1236.86	438	448	204.204	BT20	DMSO	0
BCa II 01	6078	171215_03II_002	20269	2017-12-21T04:18:09Z	24622	E8	5	8	1	1	1	437	1259	411	[1252,404,1267,421]	0.000358317	5.06423	3025.04	134.305	46.544	51.6082	607.257	318.856	741.562	3343.89	300271	1568.98	439	449	191.38	BT20	DMSO	0
BCa II 01	6078	171215_03II_002	20269	2017-12-21T04:18:09Z	24622	E8	5	8	1	1	1	438	123	411	[117,405,129,420]	6.09989e-07	0.329656	20.776	28.7879	46.6269	46.9565	636.746	311.348	665.534	332.124	251008	1580.4	440	450	158.826	BT20	DMSO	0
BCa II 01	6078	171215_03II_002	20269	2017-12-21T04:18:09Z	24622	E8	5	8	1	1	1	439	226	413	[219,406,235,420]	0	-21.6768	-0.369108	4.16403	70.7941	49.1173	648.969	330.757	653.133	330.388	257698	1332.79	441	451	193.353	BT20	DMSO	0
BCa II 01	6078	171215_03II_002	20269	2017-12-21T04:18:09Z	24622	E8	5	8	1	1	1	440	915	410	[907,405,921,418]	0	0.512634	24.7138	62.1123	45.4948	46.0074	588.666	285.279	650.778	309.993	221704	1664.73	442	452	133.177	BT20	DMSO	0
BCa II 01	6078	171215_03II_002	20269	2017-12-21T04:18:09Z	24622	E8	5	8	1	1	1	441	57	414	[51,408,67,421]	0.000242918	2.12438	37.8524	71.6168	45.3813	47.5057	595.593	293.364	667.21	331.216	249201	1435.3	443	453	173.623	BT20	DMSO	0
BCa II 01	6078	171215_03II_002	20269	2017-12-21T04:18:09Z	24622	E8	5	8	1	1	1	442	1280	413	[1276,409,1287,427]	0	-0.795421	41.9039	84.0456	46.7359	45.9405	602.895	299.162	686.94	341.065	224983	1357.52	444	454	165.731	BT20	DMSO	0
BCa II 01	6078	171215_03II_002	20269	2017-12-21T04:18:09Z	24622	E8	5	8	1	1	1	443	103	416	[96,409,110,423]	0	-0.369021	32.7808	58.6175	46.6986	46.3296	618.963	304.694	677.581	337.475	255821	1448.73	445	455	176.583	BT20	DMSO	0
BCa II 01	6078	171215_03II_002	20269	2017-12-21T04:18:09Z	24622	E8	5	8	1	1	1	444	876	417	[869,409,885,424]	1.4334e-07	-0.465201	34.8218	80.2553	47.8142	47.349	616.015	305.376	696.271	340.198	245677	1297.08	446	456	189.407	BT20	DMSO	0
BCa II 01	6078	171215_03II_002	20269	2017-12-21T04:18:09Z	24622	E8	5	8	1	1	1	445	1011	416	[1005,409,1017,423]	0	-5.16167	36.8565	67.7228	52.3994	47.2378	654.025	320.178	721.748	357.035	239940	1700.87	447	457	141.069	BT20	DMSO	0
BCa II 01	6078	171215_03II_002	20269	2017-12-21T04:18:09Z	24622	E8	5	8	1	1	1	446	1123	414	[1113,409,1132,422]	0	2.8022	50.018	100.293	45.1712	47.9734	602.494	294.977	702.787	344.995	235880	1271.86	448	458	185.461	BT20	DMSO	0
BCa II 01	6078	171215_03II_002	20269	2017-12-21T04:18:09Z	24622	E8	5	8	1	1	1	447	294	413	[289,410,300,417]	0	-3.53278	21.6413	93.6102	55.478	51.9452	772.623	392.509	866.233	414.151	224183	3113.04	449	459	72.0141	BT20	DMSO	0
BCa II 01	6078	171215_03II_002	20269	2017-12-21T04:18:09Z	24622	E8	5	8	1	1	1	448	604	423	[593,412,614,439]	0.000724431	5.54206	44.882	89.014	50.8851	56.4272	615.811	303.065	704.825	347.947	709402	1745.42	450	460	406.436	BT20	DMSO	0
BCa II 01	6078	171215_03II_002	20269	2017-12-21T04:18:09Z	24622	E8	5	8	1	1	1	449	29	420	[23,414,39,427]	4.38733e-05	0.697	29.5497	57.6708	46.9661	47.6631	616.099	312.349	673.77	341.898	251080	1361.05	451	461	184.475	BT20	DMSO	0
BCa II 01	6078	171215_03II_002	20269	2017-12-21T04:18:09Z	24622	E8	5	8	1	1	1	450	264	421	[260,417,268,425]	0.012108	265.679	123.177	233.36	110.336	376.015	701.357	349.42	934.716	472.597	273679	4140.69	452	462	66.0952	BT20	DMSO	0
BCa II 01	6078	171215_03II_002	20269	2017-12-21T04:18:09Z	24622	E8	5	8	1	1	1	451	492	426	[483,418,497,438]	8.15763e-05	-0.686273	362.101	75.7896	50.0964	49.4101	659.12	337.506	734.91	699.607	261442	1488.88	453	463	175.596	BT20	DMSO	0
BCa II 01	6078	171215_03II_002	20269	2017-12-21T04:18:09Z	24622	E8	5	8	1	1	1	452	708	424	[700,417,716,432]	0	0.169898	28.4042	53.8929	45.7682	45.9381	618.576	301.539	672.469	329.943	240122	1254.69	454	464	191.38	BT20	DMSO	0
BCa II 01	6078	171215_03II_002	20269	2017-12-21T04:18:09Z	24622	E8	5	8	1	1	1	453	924	424	[918,418,930,431]	6.02689e-05	-26.5806	25.1171	41.8752	75.3689	48.7883	664.709	321.146	706.584	346.263	229709	1699.66	455	465	135.15	BT20	DMSO	0
BCa II 01	6078	171215_03II_002	20269	2017-12-21T04:18:09Z	24622	E8	5	8	1	1	1	454	301	423	[293,419,305,427]	0	-0.401045	31.7744	70.3346	55.6571	55.2561	755.019	376.152	825.354	407.927	236298	2921.13	456	466	80.8926	BT20	DMSO	0
BCa II 01	6078	171215_03II_002	20269	2017-12-21T04:18:09Z	24622	E8	5	8	1	1	1	455	767	427	[759,419,775,436]	6.52148e-05	-0.0363864	1718.66	96.0653	46.5761	46.5397	575.458	284.256	671.523	2002.91	341912	1450.18	457	467	235.772	BT20	DMSO	0
BCa II 01	6078	171215_03II_002	20269	2017-12-21T04:18:09Z	24622	E8	5	8	1	1	1	456	274	427	[268,421,280,433]	0.00429098	145.944	99.1791	181.882	72.3898	218.333	725.661	363.627	907.543	462.806	268726	2111.67	458	468	127.258	BT20	DMSO	0
BCa II 01	6078	171215_03II_002	20269	2017-12-21T04:18:09Z	24622	E8	5	8	1	1	1	457	144	428	[136,422,152,434]	7.09811e-05	1.09069	28.8645	46.0913	47.7843	48.875	636.627	313.098	682.719	341.962	254925	1615.09	459	469	157.839	BT20	DMSO	0
BCa II 01	6078	171215_03II_002	20269	2017-12-21T04:18:09Z	24622	E8	5	8	1	1	1	458	394	427	[389,422,405,433]	7.59866e-05	1.72505	31.1438	64.8555	45.6687	47.3937	594.138	295.419	658.994	326.562	235090	1489.42	460	470	157.839	BT20	DMSO	0
BCa II 01	6078	171215_03II_002	20269	2017-12-21T04:18:09Z	24622	E8	5	8	1	1	1	459	1246	430	[1240,423,1253,440]	0.000368565	7.96757	2251.73	160.008	45.9459	53.9135	609.408	313.717	769.416	2565.44	387458	2123.04	461	471	182.502	BT20	DMSO	0
BCa II 01	6078	171215_03II_002	20269	2017-12-21T04:18:09Z	24622	E8	5	8	1	1	1	460	347	431	[340,424,354,440]	0	0.486125	3427.13	132.692	46.3408	46.8269	602.265	311.033	734.957	3738.16	311864	1519.87	462	472	205.191	BT20	DMSO	0
BCa II 01	6078	171215_03II_002	20269	2017-12-21T04:18:09Z	24622	E8	5	8	1	1	1	461	990	430	[984,424,1000,437]	5.53848e-06	-0.229256	37.1158	72.7793	48.1229	47.8936	621.556	301.448	694.335	338.564	245005	1321.06	463	473	185.461	BT20	DMSO	0
BCa II 01	6078	171215_03II_002	20269	2017-12-21T04:18:09Z	24622	E8	5	8	1	1	1	462	1306	429	[1300,423,1314,440]	5.70408e-05	3.94308	29.478	70.5881	48.9162	52.8593	599.97	294.462	670.558	323.94	234534	1194.7	464	474	196.312	BT20	DMSO	0
BCa II 01	6078	171215_03II_002	20269	2017-12-21T04:18:09Z	24622	E8	5	8	1	1	1	463	198	430	[191,424,211,436]	0	-45.9697	4094.74	88.0084	95.6109	49.6411	671.417	361.03	759.426	4455.78	332210	1611.28	465	475	206.177	BT20	DMSO	0
BCa II 01	6078	171215_03II_002	20269	2017-12-21T04:18:09Z	24622	E8	5	8	1	1	1	464	306	432	[300,425,313,440]	3.56945e-07	-69.5232	63.7009	121.8	121.802	52.2791	672.985	334.369	794.785	398.07	518994	3058.72	466	477	169.677	BT20	DMSO	0
BCa II 01	6078	171215_03II_002	20269	2017-12-21T04:18:09Z	24622	E8	5	8	1	1	1	465	875	432	[866,424,887,442]	0.000162889	1.56701	47.3231	99.1517	49.0855	50.6525	656.192	321.06	755.344	368.383	498919	1793.44	467	478	278.192	BT20	DMSO	0
BCa II 01	6078	171215_03II_002	20269	2017-12-21T04:18:09Z	24622	E8	5	8	1	1	1	466	498	433	[492,427,503,441]	7.50026e-06	-2.47233	32.5067	59.0029	50.0513	47.5789	675.538	338.756	734.541	371.263	252351	1923.35	468	479	131.204	BT20	DMSO	0
BCa II 01	6078	171215_03II_002	20269	2017-12-21T04:18:09Z	24622	E8	5	8	1	1	1	467	1016	430	[1013,427,1025,435]	0.00174818	-228.388	118.698	1854.29	319.036	90.6486	904.396	403.87	2758.69	522.568	440720	6037.2	469	480	73.0006	BT20	DMSO	0
BCa II 01	6078	171215_03II_002	20269	2017-12-21T04:18:09Z	24622	E8	5	8	1	1	1	468	246	433	[239,427,253,441]	0	-7.01128	21.8898	31.0908	57.2029	50.1916	662.939	332.655	694.03	354.545	258083	1566.56	470	481	164.745	BT20	DMSO	0
BCa II 01	6078	171215_03II_002	20269	2017-12-21T04:18:09Z	24622	E8	5	8	1	1	1	469	950	433	[941,427,958,439]	0.000188642	-0.831919	39.2872	78.8952	49.9642	49.1323	625.645	302.967	704.54	342.254	244712	1312.5	471	482	186.448	BT20	DMSO	0
BCa II 01	6078	171215_03II_002	20269	2017-12-21T04:18:09Z	24622	E8	5	8	1	1	1	470	97	433	[89,428,106,438]	1.81601e-05	-0.934895	32.6764	47.7899	48.2842	47.3493	641.621	318.926	689.411	351.603	246905	1714.28	472	483	144.028	BT20	DMSO	0
BCa II 01	6078	171215_03II_002	20269	2017-12-21T04:18:09Z	24622	E8	5	8	1	1	1	471	533	434	[528,429,544,440]	1.13484e-05	0.630268	41.6854	78.991	47.7738	48.4041	638.351	319.589	717.342	361.274	239130	1660.3	473	484	144.028	BT20	DMSO	0
BCa II 01	6078	171215_03II_002	20269	2017-12-21T04:18:09Z	24622	E8	5	8	1	1	1	472	817	435	[808,428,825,450]	0.00526051	175.135	51.5804	109.233	55.4164	230.552	629.028	306.052	738.261	357.632	263821	1024.65	474	485	257.475	BT20	DMSO	0
BCa II 01	6078	171215_03II_002	20269	2017-12-21T04:18:09Z	24622	E8	5	8	1	1	1	473	568	439	[559,431,576,449]	0	-0.893595	176.771	62.9688	49.0341	48.1405	648.395	323.514	711.364	500.285	498597	2088.52	475	486	238.732	BT20	DMSO	0
BCa II 01	6078	171215_03II_002	20269	2017-12-21T04:18:09Z	24622	E8	5	8	1	1	1	474	860	436	[856,432,866,442]	0.00022701	2.51418	54.6388	140.191	51.3191	53.8333	771.809	375.433	912	430.071	225255	2718.32	476	487	82.8656	BT20	DMSO	0
BCa II 01	6078	171215_03II_002	20269	2017-12-21T04:18:09Z	24622	E8	5	8	1	1	1	475	909	436	[905,432,917,441]	0	1.23247	37.0657	74.9318	46.2458	47.4783	642.99	309.673	717.922	346.739	213652	1883.28	477	488	113.447	BT20	DMSO	0
BCa II 01	6078	171215_03II_002	20269	2017-12-21T04:18:09Z	24622	E8	5	8	1	1	1	476	1159	438	[1151,432,1166,446]	2.68322e-07	1.8968	32.1547	69.364	44.3261	46.2229	584.122	285.554	653.486	317.709	232845	1348.76	478	489	172.637	BT20	DMSO	0
BCa II 01	6078	171215_03II_002	20269	2017-12-21T04:18:09Z	24622	E8	5	8	1	1	1	477	139	441	[128,434,149,448]	4.21034e-05	-0.462308	34.7231	57.6674	48.02	47.5577	651.613	321.3	709.281	356.023	524282	2044.07	479	490	256.489	BT20	DMSO	0
BCa II 01	6078	171215_03II_002	20269	2017-12-21T04:18:09Z	24622	E8	5	8	1	1	1	478	450	438	[446,434,458,450]	1.31957e-05	0.618027	43.5759	73.0679	47.4653	48.0833	630.592	312.91	703.66	356.486	238329	1677.72	480	491	142.055	BT20	DMSO	0
BCa II 01	6078	171215_03II_002	20269	2017-12-21T04:18:09Z	24622	E8	5	8	1	1	1	479	510	440	[504,434,517,448]	0	-1.00099	30.5611	61.4182	48.56	47.559	612.607	304.333	674.025	334.894	246098	1549.48	481	492	158.826	BT20	DMSO	0
BCa II 01	6078	171215_03II_002	20269	2017-12-21T04:18:09Z	24622	E8	5	8	1	1	1	480	78	441	[71,436,87,446]	0	-9.79035	31.7983	52.4753	55.997	46.2067	627.531	312.928	680.007	344.727	272953	1844.6	482	493	147.974	BT20	DMSO	0
BCa II 01	6078	171215_03II_002	20269	2017-12-21T04:18:09Z	24622	E8	5	8	1	1	1	481	262	441	[258,437,266,448]	0	-6.78304	30.4445	63.2147	57.5413	50.7582	710.752	357.303	773.967	387.747	244522	2723.84	483	494	89.771	BT20	DMSO	0
BCa II 01	6078	171215_03II_002	20269	2017-12-21T04:18:09Z	24622	E8	5	8	1	1	1	482	277	440	[273,436,283,446]	0	-5.64263	39.605	76.7436	60.0385	54.3958	766.923	383.385	843.667	422.99	241684	2552.01	484	495	94.7035	BT20	DMSO	0
BCa II 01	6078	171215_03II_002	20269	2017-12-21T04:18:09Z	24622	E8	5	8	1	1	1	483	1205	443	[1187,434,1215,451]	0.00101891	10.3296	154.297	926.646	46.8008	57.1304	612.364	300.023	1539.01	454.32	889472	2800.15	485	496	317.651	BT20	DMSO	0
BCa II 01	6078	171215_03II_002	20269	2017-12-21T04:18:09Z	24622	E8	5	8	1	1	1	484	15	445	[6,437,26,453]	1.88976e-05	-0.173246	1757.86	74.2087	48.6679	48.4946	624.386	319.303	698.595	2077.16	469045	1704.18	486	497	275.232	BT20	DMSO	0
BCa II 01	6078	171215_03II_002	20269	2017-12-21T04:18:09Z	24622	E8	5	8	1	1	1	485	289	444	[281,438,295,452]	0	0.611688	3.58701	8.19351	56.9273	57.539	856.345	421.309	864.539	424.896	525801	3461.03	487	498	151.92	BT20	DMSO	0
BCa II 01	6078	171215_03II_002	20269	2017-12-21T04:18:09Z	24622	E8	5	8	1	1	1	486	167	447	[160,439,175,454]	0	-24.5596	4.05413	2.57515	72.0734	47.5138	660.43	329.139	663.006	333.193	250951	1405.45	489	500	178.556	BT20	DMSO	0
BCa II 01	6078	171215_03II_002	20269	2017-12-21T04:18:09Z	24622	E8	5	8	1	1	1	487	188	445	[182,439,198,451]	0	-0.572585	30.7848	56.9657	49.258	48.6854	639.989	323.569	696.955	354.354	258029	1469.44	490	501	175.596	BT20	DMSO	0
BCa II 01	6078	171215_03II_002	20269	2017-12-21T04:18:09Z	24622	E8	5	8	1	1	1	488	1345	444	[1341,440,1351,453]	8.01232e-06	1.67897	130.813	1629.66	53.1383	54.8173	726.451	346.581	2356.11	477.394	428950	4180.98	491	502	102.595	BT20	DMSO	0
BCa II 01	6078	171215_03II_002	20269	2017-12-21T04:18:09Z	24622	E8	5	8	1	1	1	489	97	445	[85,439,104,454]	0.000418744	-1.5763	1699.35	74.6034	54.6092	53.0329	624.908	311.536	699.512	2010.89	277547	1320.88	492	503	210.123	BT20	DMSO	0
BCa II 01	6078	171215_03II_002	20269	2017-12-21T04:18:09Z	24622	E8	5	8	1	1	1	490	1329	449	[1323,442,1337,456]	0	-2.05744	68.3912	1099.67	51.018	48.9605	729.302	340.997	1828.97	409.388	439740	2932.63	493	504	149.947	BT20	DMSO	0
BCa II 01	6078	171215_03II_002	20269	2017-12-21T04:18:09Z	24622	E8	5	8	1	1	1	491	439	449	[434,444,448,456]	1.3096e-06	0.923586	34.4129	70.1175	46.8451	47.7687	626.293	313.617	696.41	348.03	227015	1717.34	494	505	132.19	BT20	DMSO	0
BCa II 01	6078	171215_03II_002	20269	2017-12-21T04:18:09Z	24622	E8	5	8	1	1	1	492	486	449	[480,444,493,454]	3.58524e-05	-1.5417	14.8046	30.5093	51.8696	50.3279	739.409	367.835	769.918	382.639	242776	2017.21	495	506	120.352	BT20	DMSO	0
BCa II 01	6078	171215_03II_002	20269	2017-12-21T04:18:09Z	24622	E8	5	8	1	1	1	493	933	452	[926,445,941,469]	0	1.92459	31.7878	61.2436	45.1593	47.0839	600.247	290.625	661.49	322.413	371176	1213.73	496	507	305.813	BT20	DMSO	0
BCa II 01	6078	171215_03II_002	20269	2017-12-21T04:18:09Z	24622	E8	5	8	1	1	1	494	1238	451	[1232,445,1244,461]	0.000179042	3.95659	43.3701	89.6969	46.9112	50.8678	605.815	301.279	695.511	344.649	230905	1345.21	497	508	171.65	BT20	DMSO	0
BCa II 01	6078	171215_03II_002	20269	2017-12-21T04:18:09Z	24622	E8	5	8	1	1	1	495	544	448	[540,445,549,451]	0.000686501	0.244113	28.7476	92.4886	55.102	55.3462	784.531	389.041	877.019	417.788	217568	4241.29	498	509	51.2977	BT20	DMSO	0
BCa II 01	6078	171215_03II_002	20269	2017-12-21T04:18:09Z	24622	E8	5	8	1	1	1	496	302	450	[295,445,311,456]	0	2.37383	39.94	64.5361	46.0492	48.4231	622.015	304.265	686.551	344.205	260741	1694.3	499	510	153.893	BT20	DMSO	0
BCa II 01	6078	171215_03II_002	20269	2017-12-21T04:18:09Z	24622	E8	5	8	1	1	1	497	857	451	[851,446,864,457]	1.14304e-05	-4.23402	31.0281	54.3986	53.3792	49.1452	743.803	363.665	798.202	394.694	243226	1988.35	500	511	122.325	BT20	DMSO	0
BCa II 01	6078	171215_03II_002	20269	2017-12-21T04:18:09Z	24622	E8	5	8	1	1	1	498	270	453	[265,448,276,460]	0	-3.25079	21.445	29.5217	58.2973	55.0465	792.595	409.811	822.116	431.256	255117	2004.73	501	512	127.258	BT20	DMSO	0
BCa II 01	6078	171215_03II_002	20269	2017-12-21T04:18:09Z	24622	E8	5	8	1	1	1	499	387	455	[379,449,398,462]	0.000135396	3.15837	3591.01	135.891	45.6246	48.783	593.307	314.258	729.198	3905.26	286731	1371.02	502	513	209.137	BT20	DMSO	0
BCa II 01	6078	171215_03II_002	20269	2017-12-21T04:18:09Z	24622	E8	5	8	1	1	1	500	531	453	[522,448,536,458]	0	-0.304223	25.1267	48.6943	48.0315	47.7273	667.835	328.055	716.529	353.182	230418	1930.35	503	514	119.366	BT20	DMSO	0
BCa II 01	6078	171215_03II_002	20269	2017-12-21T04:18:09Z	24622	E8	5	8	1	1	1	501	1265	455	[1258,448,1273,464]	1.04105e-05	1.41501	28.5342	56.9993	45.6036	47.0186	594.931	294.247	651.93	322.781	240359	1133.25	504	515	212.096	BT20	DMSO	0
BCa II 01	6078	171215_03II_002	20269	2017-12-21T04:18:09Z	24622	E8	5	8	1	1	1	502	1175	458	[1168,451,1180,466]	2.404e-05	2.05066	47.9393	101.656	44.2493	46.3	593.286	291.639	694.943	339.579	224213	1623.44	505	516	138.109	BT20	DMSO	0
BCa II 01	6078	171215_03II_002	20269	2017-12-21T04:18:09Z	24622	E8	5	8	1	1	1	503	465	458	[459,451,471,465]	8.0739e-05	2.67786	1225.87	97.5734	49.4851	52.163	669.234	337.923	766.807	1563.79	246905	1853.96	506	517	133.177	BT20	DMSO	0
BCa II 01	6078	171215_03II_002	20269	2017-12-21T04:18:09Z	24622	E8	5	8	1	1	1	504	837	459	[831,451,844,470]	0	-3.83209	1531.97	27.999	56.5589	52.7268	744.791	374.535	772.79	1906.5	259304	1282.21	507	518	202.231	BT20	DMSO	0
BCa II 01	6078	171215_03II_002	20269	2017-12-21T04:18:09Z	24622	E8	5	8	1	1	1	505	1305	455	[1300,451,1310,461]	0	-1.85516	45.8278	1352.66	53.9711	52.1159	958.919	396.607	2311.58	442.435	387618	5694.55	508	519	68.0682	BT20	DMSO	0
BCa II 01	6078	171215_03II_002	20269	2017-12-21T04:18:09Z	24622	E8	5	8	1	1	1	506	502	457	[498,453,510,462]	5.16765e-05	-2.25113	2.52932	5.30376	52.5368	50.2857	719.211	353.842	724.514	356.371	229323	2213.92	509	520	103.582	BT20	DMSO	0
BCa II 01	6078	171215_03II_002	20269	2017-12-21T04:18:09Z	24622	E8	5	8	1	1	1	507	882	462	[871,452,895,479]	0.000254382	0.547886	43.7598	93.8722	51.7735	52.3213	646.359	317.683	740.231	361.443	672586	1532.12	510	521	438.99	BT20	DMSO	0
BCa II 01	6078	171215_03II_002	20269	2017-12-21T04:18:09Z	24622	E8	5	8	1	1	1	508	43	458	[38,453,55,464]	0.00107619	9.07975	38.7862	64.6559	44.8416	53.9213	595.31	294.141	659.966	332.927	246560	1404.13	511	522	175.596	BT20	DMSO	0
BCa II 01	6078	171215_03II_002	20269	2017-12-21T04:18:09Z	24622	E8	5	8	1	1	1	509	136	462	[129,455,148,470]	0	-1.17028	10.8765	10.015	47.7595	46.5892	639.968	316.443	649.983	327.32	271753	1143.04	512	523	237.745	BT20	DMSO	0
BCa II 01	6078	171215_03II_002	20269	2017-12-21T04:18:09Z	24622	E8	5	8	1	1	1	510	242	464	[230,455,252,475]	0	-36.1816	3119.65	86.4632	86.2035	50.0219	678.218	353.858	764.681	3473.51	593097	1878.8	513	524	315.678	BT20	DMSO	0
BCa II 01	6078	171215_03II_002	20269	2017-12-21T04:18:09Z	24622	E8	5	8	1	1	1	511	549	457	[543,454,552,461]	0.00108825	0.904762	11.749	55.3307	56.6667	57.5714	799.759	401.805	855.089	413.554	215640	3903.43	514	525	55.2437	BT20	DMSO	0
BCa II 01	6078	171215_03II_002	20269	2017-12-21T04:18:09Z	24622	E8	5	8	1	1	1	512	563	461	[557,454,569,470]	1.02761e-05	-2.23598	3598.55	96.5488	52.2419	50.006	709.677	401.177	806.226	3999.73	392874	2370.55	515	526	165.731	BT20	DMSO	0
BCa II 01	6078	171215_03II_002	20269	2017-12-21T04:18:09Z	24622	E8	5	8	1	1	1	513	615	460	[608,454,622,470]	0.000705914	9.02138	39.6723	77.8794	44.5665	53.5879	601.214	296.443	679.093	336.115	265115	1476.62	516	527	179.542	BT20	DMSO	0
BCa II 01	6078	171215_03II_002	20269	2017-12-21T04:18:09Z	24622	E8	5	8	1	1	1	514	720	462	[712,454,729,472]	0.000204822	3.18234	24.2414	54.1208	52.9505	56.1328	628.388	307.367	682.509	331.609	463097	1732.24	517	528	267.34	BT20	DMSO	0
BCa II 01	6078	171215_03II_002	20269	2017-12-21T04:18:09Z	24622	E8	5	8	1	1	1	515	821	462	[814,455,827,475]	0	0.571773	36.2067	62.6816	47.3694	47.9412	620.843	306.078	683.525	342.285	258977	1187.88	518	529	218.015	BT20	DMSO	0
BCa II 01	6078	171215_03II_002	20269	2017-12-21T04:18:09Z	24622	E8	5	8	1	1	1	516	478	460	[471,456,485,464]	0	-1.56808	27.761	32.0693	50.8158	49.2477	776.711	366.789	808.78	394.55	254020	2362.37	519	530	107.528	BT20	DMSO	0
BCa II 01	6078	171215_03II_002	20269	2017-12-21T04:18:09Z	24622	E8	5	8	1	1	1	517	283	461	[279,457,287,469]	0	2.09984	78.2658	145.21	52.1582	54.2581	717.715	357.842	862.925	436.108	236784	2580.92	520	531	91.744	BT20	DMSO	0
BCa II 01	6078	171215_03II_002	20269	2017-12-21T04:18:09Z	24622	E8	5	8	1	1	1	518	514	465	[504,459,524,472]	0	-1.48754	15.6967	33.1874	46.7212	45.2336	604.42	299.584	637.607	315.28	257824	1221.28	521	532	211.11	BT20	DMSO	0
BCa II 01	6078	171215_03II_002	20269	2017-12-21T04:18:09Z	24622	E8	5	8	1	1	1	519	1016	467	[1010,461,1023,478]	0.000306817	-9.38738	2696.44	116.295	57.0994	47.712	600.579	303.516	716.874	2999.96	325558	1727.83	522	533	188.421	BT20	DMSO	0
BCa II 01	6078	171215_03II_002	20269	2017-12-21T04:18:09Z	24622	E8	5	8	1	1	1	520	259	466	[254,461,267,472]	0.00012015	-2.75136	2809.23	60.5985	56.6129	53.8615	792.032	437.774	852.631	3247	257343	2006.66	523	534	128.244	BT20	DMSO	0
BCa II 01	6078	171215_03II_002	20269	2017-12-21T04:18:09Z	24622	E8	5	8	1	1	1	521	1346	467	[1341,462,1357,482]	3.89651e-06	6.23755	2576.6	350.003	50.7222	56.9598	663.117	358.296	1013.12	2934.9	446774	2602.82	524	535	171.65	BT20	DMSO	0
BCa II 01	6078	171215_03II_002	20269	2017-12-21T04:18:09Z	24622	E8	5	8	1	1	1	522	414	472	[407,465,422,479]	0.000139391	2.07631	2070.33	97.5943	46.7596	48.8359	631.78	333.471	729.374	2403.81	412984	2146.86	525	536	192.367	BT20	DMSO	0
BCa II 01	6078	171215_03II_002	20269	2017-12-21T04:18:09Z	24622	E8	5	8	1	1	1	523	581	471	[574,464,588,481]	6.49716e-07	4.00465	2569.21	155.221	47.4299	51.4346	621.125	322.9	776.346	2892.11	294021	1560.45	526	537	188.421	BT20	DMSO	0
BCa II 01	6078	171215_03II_002	20269	2017-12-21T04:18:09Z	24622	E8	5	8	1	1	1	524	478	470	[471,465,485,477]	0.000359157	-0.0925973	94.1685	1610.28	52.9754	52.8828	771.426	360.238	2381.7	454.406	486027	3849.07	527	538	126.271	BT20	DMSO	0
BCa II 01	6078	171215_03II_002	20269	2017-12-21T04:18:09Z	24622	E8	5	8	1	1	1	525	340	474	[334,467,347,480]	0.000201459	1.67133	41.6049	82.5629	46.8811	48.5524	609.689	304.619	692.252	346.224	242603	1719.75	528	539	141.069	BT20	DMSO	0
BCa II 01	6078	171215_03II_002	20269	2017-12-21T04:18:09Z	24622	E8	5	8	1	1	1	526	548	473	[543,467,553,482]	0	-3.54978	16.2266	28.9949	53.6768	50.127	733.949	363.535	762.944	379.762	239589	1927.53	529	540	124.298	BT20	DMSO	0
BCa II 01	6078	171215_03II_002	20269	2017-12-21T04:18:09Z	24622	E8	5	8	1	1	1	527	997	475	[990,468,1006,485]	0.000202445	-1.26142	48.0797	69.1433	47.7151	46.4537	587.602	286.596	656.745	334.676	240277	1127.62	530	541	213.083	BT20	DMSO	0
BCa II 01	6078	171215_03II_002	20269	2017-12-21T04:18:09Z	24622	E8	5	8	1	1	1	528	234	473	[229,468,242,482]	0	1.60284	132.723	20.9078	50.234	51.8369	723.979	386.34	744.887	519.064	263042	1891.09	531	542	139.096	BT20	DMSO	0
BCa II 01	6078	171215_03II_002	20269	2017-12-21T04:18:09Z	24622	E8	5	8	1	1	1	529	1314	476	[1307,469,1322,484]	0	-2.64393	7.0764	12.9475	48.4564	45.8125	664.651	322.585	677.599	329.661	236551	1248.9	532	543	189.407	BT20	DMSO	0
BCa II 01	6078	171215_03II_002	20269	2017-12-21T04:18:09Z	24622	E8	5	8	1	1	1	530	156	479	[152,472,161,485]	0	58.049	39.8717	74.1298	58.161	116.21	689.36	344.148	763.49	384.02	233521	2367.18	533	544	98.6495	BT20	DMSO	0
BCa II 01	6078	171215_03II_002	20269	2017-12-21T04:18:09Z	24622	E8	5	8	1	1	1	531	305	477	[299,471,314,484]	1.87998e-05	1.55525	27.8993	54.666	45.2415	46.7968	621.152	308.983	675.818	336.882	259657	1407.55	534	545	184.475	BT20	DMSO	0
BCa II 01	6078	171215_03II_002	20269	2017-12-21T04:18:09Z	24622	E8	5	8	1	1	1	532	437	478	[431,471,443,486]	1.31098e-05	-1.71003	3058.85	116.152	50.5163	48.8062	656.498	354.233	772.65	3413.08	369531	2341.19	535	546	157.839	BT20	DMSO	0
BCa II 01	6078	171215_03II_002	20269	2017-12-21T04:18:09Z	24622	E8	5	8	1	1	1	533	753	477	[746,472,758,485]	0.000856672	-80.2733	-12.715	-11.8845	148.891	68.6176	708.296	353.965	696.412	341.25	212930	1587.1	536	547	134.163	BT20	DMSO	0
BCa II 01	6078	171215_03II_002	20269	2017-12-21T04:18:09Z	24622	E8	5	8	1	1	1	534	1134	478	[1124,471,1142,486]	0.00184964	16.037	838.702	126.874	46.6479	62.6849	595.921	294.95	722.794	1133.65	438175	1866.28	537	548	234.786	BT20	DMSO	0
BCa II 01	6078	171215_03II_002	20269	2017-12-21T04:18:09Z	24622	E8	5	8	1	1	1	535	1241	479	[1235,471,1247,489]	6.29564e-05	-0.163065	32.4837	61.069	47.4363	47.2732	635.606	312.867	696.675	345.351	242819	1268.78	538	549	191.38	BT20	DMSO	0
BCa II 01	6078	171215_03II_002	20269	2017-12-21T04:18:09Z	24622	E8	5	8	1	1	1	536	224	481	[216,473,240,493]	1.59514e-05	-0.717215	3246.31	96.9679	50.0582	49.341	633.216	327.136	730.183	3573.44	591622	1718.4	539	550	344.287	BT20	DMSO	0
BCa II 01	6078	171215_03II_002	20269	2017-12-21T04:18:09Z	24622	E8	5	8	1	1	1	537	1294	482	[1286,474,1301,493]	2.74001e-05	-0.321088	29.7683	57.7151	46.1679	45.8468	602.932	294.904	660.647	324.672	244910	1056.44	540	551	231.826	BT20	DMSO	0
BCa II 01	6078	171215_03II_002	20269	2017-12-21T04:18:09Z	24622	E8	5	8	1	1	1	538	138	482	[133,477,145,489]	0	-1.07684	17.3695	26.367	48.7778	47.7009	653.904	329.995	680.271	347.364	233497	2212.09	541	552	105.555	BT20	DMSO	0
BCa II 01	6078	171215_03II_002	20269	2017-12-21T04:18:09Z	24622	E8	5	8	1	1	1	539	264	480	[259,475,269,486]	0.00236334	8.66873	36.7663	66.2593	76.7674	85.4362	804.953	418.829	871.213	455.596	249200	2687.36	542	553	92.7305	BT20	DMSO	0
BCa II 01	6078	171215_03II_002	20269	2017-12-21T04:18:09Z	24622	E8	5	8	1	1	1	540	565	479	[561,475,574,483]	0	3.77729	32.0029	43.5292	50.1579	53.9352	739.526	377.053	783.056	409.056	238736	2240.78	543	554	106.541	BT20	DMSO	0
BCa II 01	6078	171215_03II_002	20269	2017-12-21T04:18:09Z	24622	E8	5	8	1	1	1	541	1171	481	[1163,475,1180,488]	0.000102761	-0.437696	32.6953	74.9928	47.6849	47.2472	597.479	296.344	672.472	329.039	233461	1329.53	544	555	175.596	BT20	DMSO	0
BCa II 01	6078	171215_03II_002	20269	2017-12-21T04:18:09Z	24622	E8	5	8	1	1	1	542	534	482	[529,477,541,488]	1.15841e-05	-1.91605	28.9108	53.516	49.8398	47.9237	653.459	324.928	706.975	353.839	234182	2011.76	545	556	116.406	BT20	DMSO	0
BCa II 01	6078	171215_03II_002	20269	2017-12-21T04:18:09Z	24622	E8	5	8	1	1	1	543	827	485	[820,477,834,497]	0	1.89636	3335.18	139.614	49.7564	51.6527	643.123	326.994	782.736	3662.18	334127	1417.16	546	557	235.772	BT20	DMSO	0
BCa II 01	6078	171215_03II_002	20269	2017-12-21T04:18:09Z	24622	E8	5	8	1	1	1	544	279	483	[273,478,285,491]	1.40477e-05	-2.02928	50.7234	79.6398	52.8896	50.8603	731.926	363.681	811.566	414.404	254184	1894.59	547	558	134.163	BT20	DMSO	0
BCa II 01	6078	171215_03II_002	20269	2017-12-21T04:18:09Z	24622	E8	5	8	1	1	1	545	852	489	[848,481,856,494]	0.0173369	2090.36	1413.65	629.382	1852.24	3942.6	948.241	548.328	1577.62	1961.98	714095	8516.13	548	559	83.8521	BT20	DMSO	0
BCa II 01	6078	171215_03II_002	20269	2017-12-21T04:18:09Z	24622	E8	5	8	1	1	1	546	121	489	[114,482,130,497]	0	1.08469	33.0525	53.0248	45.4651	46.5498	593.677	294.635	646.701	327.687	256959	1234.49	549	560	208.15	BT20	DMSO	0
BCa II 01	6078	171215_03II_002	20269	2017-12-21T04:18:09Z	24622	E8	5	8	1	1	1	547	558	486	[553,482,563,502]	0	2.56835	42.5346	90.1681	51.9	54.4684	772.18	381.13	862.348	423.665	474290	3042.93	550	561	155.866	BT20	DMSO	0
BCa II 01	6078	171215_03II_002	20269	2017-12-21T04:18:09Z	24622	E8	5	8	1	1	1	548	391	488	[386,483,403,494]	1.21722e-07	0.814107	3014.25	91.6611	46.6238	47.4379	629.073	342.762	720.734	3357.01	295386	1771.78	551	562	166.718	BT20	DMSO	0
BCa II 01	6078	171215_03II_002	20269	2017-12-21T04:18:09Z	24622	E8	5	8	1	1	1	549	1331	487	[1324,483,1337,497]	3.31466e-06	-0.704082	18.775	36.159	47.7041	47	642.781	315.561	678.94	334.336	175751	1535.84	552	563	114.433	BT20	DMSO	0
BCa II 01	6078	171215_03II_002	20269	2017-12-21T04:18:09Z	24622	E8	5	8	1	1	1	550	449	491	[442,485,455,499]	0	-3.53648	41.6299	71.6409	54.4845	50.9481	692.418	346.5	764.058	388.13	255598	1682.45	553	564	151.92	BT20	DMSO	0
BCa II 01	6078	171215_03II_002	20269	2017-12-21T04:18:09Z	24622	E8	5	8	1	1	1	551	1193	491	[1185,484,1202,498]	0	-2.55308	66.5448	74.0746	49.4185	46.8654	652.483	321.191	726.558	387.736	466001	2271.06	554	565	205.191	BT20	DMSO	0
BCa II 01	6078	171215_03II_002	20269	2017-12-21T04:18:09Z	24622	E8	5	8	1	1	1	552	1215	491	[1208,485,1222,499]	0	0.770177	26.5931	54.3471	46.9353	47.7055	620.131	307.119	674.479	333.712	235824	1466.58	555	566	160.799	BT20	DMSO	0
BCa II 01	6078	171215_03II_002	20269	2017-12-21T04:18:09Z	24622	E8	5	8	1	1	1	553	582	490	[577,486,586,496]	0.000360424	2.9098	19.4941	42.0725	51.2549	54.1647	769.951	378.118	812.024	397.612	242267	2889.22	556	567	83.8521	BT20	DMSO	0
BCa II 01	6078	171215_03II_002	20269	2017-12-21T04:18:09Z	24622	E8	5	8	1	1	1	554	1254	492	[1248,486,1260,502]	1.41862e-05	-0.989829	30.5695	57.2992	47.0672	46.0774	599.707	297.151	657.006	327.72	225697	1361.83	557	568	165.731	BT20	DMSO	0
BCa II 01	6078	171215_03II_002	20269	2017-12-21T04:18:09Z	24622	E8	5	8	1	1	1	555	424	491	[420,487,433,496]	0	-2.11254	44.1924	54.6232	52.3368	50.2243	716.526	371.284	771.15	415.477	240600	2279.38	558	569	105.555	BT20	DMSO	0
BCa II 01	6078	171215_03II_002	20269	2017-12-21T04:18:09Z	24622	E8	5	8	1	1	1	556	545	494	[540,489,550,500]	0.000206044	-0.029553	34.821	70.2001	51.7424	51.7129	717.394	349.288	787.594	384.109	238161	2390.31	559	570	99.636	BT20	DMSO	0
BCa II 01	6078	171215_03II_002	20269	2017-12-21T04:18:09Z	24622	E8	5	8	1	1	1	557	571	492	[567,488,576,497]	0.00162537	13.2917	20.7355	32.2936	57.375	70.6667	847.946	411.518	880.24	432.253	236925	3202.24	560	571	73.9871	BT20	DMSO	0
BCa II 01	6078	171215_03II_002	20269	2017-12-21T04:18:09Z	24622	E8	5	8	1	1	1	558	604	494	[597,488,611,507]	5.25591e-05	1.5362	48.9885	77.8968	48.1154	49.6516	622.587	307.622	700.484	356.611	262628	1204.63	561	572	218.015	BT20	DMSO	0
BCa II 01	6078	171215_03II_002	20269	2017-12-21T04:18:09Z	24622	E8	5	8	1	1	1	559	515	496	[508,489,522,503]	0	-1.2275	1101.15	62.5757	46.8184	45.5909	621.953	311.323	684.528	1412.48	248319	1430.22	562	573	173.623	BT20	DMSO	0
BCa II 01	6078	171215_03II_002	20269	2017-12-21T04:18:09Z	24622	E8	5	8	1	1	1	560	1338	493	[1335,490,1342,498]	0.00853899	35.1032	94.6	176.695	130.26	165.364	890.396	449	1067.09	543.6	395113	7282.22	563	574	54.2572	BT20	DMSO	0
BCa II 01	6078	171215_03II_002	20269	2017-12-21T04:18:09Z	24622	E8	5	8	1	1	1	561	82	498	[76,490,90,506]	3.85632e-06	-3.26671	42.88	76.4413	51.2024	47.9357	603.752	300.553	680.193	343.433	254579	1509.15	564	575	168.691	BT20	DMSO	0
BCa II 01	6078	171215_03II_002	20269	2017-12-21T04:18:09Z	24622	E8	5	8	1	1	1	562	324	497	[318,491,330,504]	0	-0.248983	35.0799	66.2036	46.089	45.84	629.483	314.907	695.687	349.987	254293	1718.49	565	576	147.974	BT20	DMSO	0
BCa II 01	6078	171215_03II_002	20269	2017-12-21T04:18:09Z	24622	E8	5	8	1	1	1	563	847	498	[842,489,854,502]	0.000194288	822.409	3319.05	408.441	94.3952	916.804	717.167	390.362	1125.61	3709.41	191994	1908.06	566	577	100.622	BT20	DMSO	0
BCa II 01	6078	171215_03II_002	20269	2017-12-21T04:18:09Z	24622	E8	5	8	1	1	1	564	408	500	[401,494,415,507]	0	-1.05353	2369.31	74.5693	50.5132	49.4596	701.816	375.803	776.385	2745.11	256230	1613.28	567	578	158.826	BT20	DMSO	0
BCa II 01	6078	171215_03II_002	20269	2017-12-21T04:18:09Z	24622	E8	5	8	1	1	1	565	460	503	[453,496,468,511]	0	-0.529558	23.9711	48.5899	48.7972	48.2677	675.779	335.857	724.369	359.828	486729	2491.88	568	579	195.326	BT20	DMSO	0
BCa II 01	6078	171215_03II_002	20269	2017-12-21T04:18:09Z	24622	E8	5	8	1	1	1	566	1169	500	[1163,495,1177,505]	0.00130124	1.83372	45.6248	89.0972	51.4397	53.2734	614.918	300.344	704.016	345.969	221028	1750.42	569	580	126.271	BT20	DMSO	0
BCa II 01	6078	171215_03II_002	20269	2017-12-21T04:18:09Z	24622	E8	5	8	1	1	1	567	280	502	[273,497,286,509]	3.87574e-05	0.136429	30.1008	41.1809	53.1644	53.3008	761.315	406.452	802.496	436.553	250193	2061.93	570	581	121.339	BT20	DMSO	0
BCa II 01	6078	171215_03II_002	20269	2017-12-21T04:18:09Z	24622	E8	5	8	1	1	1	568	302	502	[296,496,309,510]	0	-0.937789	31.5455	39.0831	49.0175	48.0798	666.819	345.614	705.902	377.16	255991	1592	571	582	160.799	BT20	DMSO	0
BCa II 01	6078	171215_03II_002	20269	2017-12-21T04:18:09Z	24622	E8	5	8	1	1	1	569	225	508	[216,497,234,521]	1.17528e-07	-2.15968	22.4651	34.5953	49.4877	47.328	680.021	342.733	714.616	365.198	1076110	2885.81	572	583	372.895	BT20	DMSO	0
BCa II 01	6078	171215_03II_002	20269	2017-12-21T04:18:09Z	24622	E8	5	8	1	1	1	570	382	504	[376,498,389,513]	2.06427e-05	1.88491	19.0017	52.6172	46.9414	48.8263	643.347	330.932	695.964	349.934	247758	1503.89	573	584	164.745	BT20	DMSO	0
BCa II 01	6078	171215_03II_002	20269	2017-12-21T04:18:09Z	24622	E8	5	8	1	1	1	571	429	506	[424,500,433,511]	9.63737e-05	-3.6251	15.9498	1556.12	56.5789	52.9538	1182.37	458.158	2738.49	474.108	421562	6574.35	574	585	64.1222	BT20	DMSO	0
BCa II 01	6078	171215_03II_002	20269	2017-12-21T04:18:09Z	24622	E8	5	8	1	1	1	572	133	507	[125,501,142,514]	9.68095e-05	0.693035	3052.73	80.7732	50.7	51.393	639.59	360.4	720.363	3413.13	377324	1902.94	575	586	198.285	BT20	DMSO	0
BCa II 01	6078	171215_03II_002	20269	2017-12-21T04:18:09Z	24622	E8	5	8	1	1	1	573	1311	506	[1305,501,1317,514]	1.7228e-05	2.58967	102.827	129.053	46.5721	49.1618	623.293	308.842	752.346	411.669	211678	1577.76	576	587	134.163	BT20	DMSO	0
BCa II 01	6078	171215_03II_002	20269	2017-12-21T04:18:09Z	24622	E8	5	8	1	1	1	574	157	509	[150,502,165,520]	0.00326044	44.8991	16.7651	23.6461	51.9842	96.8833	694.379	348.447	718.025	365.212	513471	2168.75	577	588	236.759	BT20	DMSO	0
BCa II 01	6078	171215_03II_002	20269	2017-12-21T04:18:09Z	24622	E8	5	8	1	1	1	575	573	507	[568,502,582,513]	3.4861e-05	0.654019	49.3237	90.9766	48.4482	49.1022	653.381	317.939	744.358	367.263	243803	1803.95	578	589	135.15	BT20	DMSO	0
BCa II 01	6078	171215_03II_002	20269	2017-12-21T04:18:09Z	24622	E8	5	8	1	1	1	576	259	501	[252,495,270,513]	0	-0.250197	178.97	54.4375	53.9852	53.735	751.28	386.513	805.718	565.483	532889	2308.48	579	590	230.84	BT20	DMSO	0
BCa II 01	6078	171215_03II_002	20269	2017-12-21T04:18:09Z	24622	E8	5	8	1	1	1	577	354	509	[346,503,363,515]	0	1.21219	3680.58	97.2735	46.6614	47.8736	618.617	330.794	715.89	4011.37	287752	1602.7	580	591	179.542	BT20	DMSO	0
BCa II 01	6078	171215_03II_002	20269	2017-12-21T04:18:09Z	24622	E8	5	8	1	1	1	578	539	510	[531,504,545,521]	0	0.920755	21.7391	47.5215	46.627	47.5477	626.071	311.341	673.593	333.08	251170	1279.44	581	592	196.312	BT20	DMSO	0
BCa II 01	6078	171215_03II_002	20269	2017-12-21T04:18:09Z	24622	E8	5	8	1	1	1	579	323	511	[315,504,331,518]	0.00208038	15.3719	11.6034	22.0353	59.0936	74.4655	656.453	331.345	678.489	342.948	261622	1524.16	582	593	171.65	BT20	DMSO	0
BCa II 01	6078	171215_03II_002	20269	2017-12-21T04:18:09Z	24622	E8	5	8	1	1	1	580	923	511	[917,505,930,521]	4.01794e-07	1.35766	44.8689	94.6551	45.9667	47.3243	612.244	298.3	706.899	343.169	232720	1593.96	583	594	146.001	BT20	DMSO	0
BCa II 01	6078	171215_03II_002	20269	2017-12-21T04:18:09Z	24622	E8	5	8	1	1	1	581	1119	513	[1113,506,1126,521]	0	1.24689	37.7613	87.6724	45.848	47.0949	599.669	298.606	687.342	336.367	230520	1478.96	584	595	155.866	BT20	DMSO	0
BCa II 01	6078	171215_03II_002	20269	2017-12-21T04:18:09Z	24622	E8	5	8	1	1	1	582	288	512	[282,505,295,521]	1.88818e-06	-0.572481	5909.11	99.662	51.0667	50.4942	728.233	424.411	827.895	6333.52	362496	2136.39	585	596	169.677	BT20	DMSO	0
BCa II 01	6078	171215_03II_002	20269	2017-12-21T04:18:09Z	24622	E8	5	8	1	1	1	583	753	513	[745,506,760,522]	0	-2.55562	19.9381	36.288	46.1766	43.621	598.548	294.733	634.836	314.671	245134	1134.66	586	597	216.042	BT20	DMSO	0
BCa II 01	6078	171215_03II_002	20269	2017-12-21T04:18:09Z	24622	E8	5	8	1	1	1	584	406	512	[400,507,415,518]	0	3.04924	52.1477	32.1705	50.5341	53.5833	755.398	377.761	787.568	429.909	253086	1943.57	587	598	130.217	BT20	DMSO	0
BCa II 01	6078	171215_03II_002	20269	2017-12-21T04:18:09Z	24622	E8	5	8	1	1	1	585	1295	514	[1288,507,1302,522]	3.55297e-05	2.59833	49.0722	91.7884	46.1562	48.7545	615.661	301.88	707.449	350.952	228747	1388.5	588	599	164.745	BT20	DMSO	0
BCa II 01	6078	171215_03II_002	20269	2017-12-21T04:18:09Z	24622	E8	5	8	1	1	1	586	469	516	[461,508,476,524]	1.01128e-05	0.442963	24.6395	46.3679	47.8122	48.2552	649.71	318.298	696.078	342.938	251237	1326.44	589	600	189.407	BT20	DMSO	0
BCa II 01	6078	171215_03II_002	20269	2017-12-21T04:18:09Z	24622	E8	5	8	1	1	1	587	500	516	[493,509,507,525]	1.69408e-05	2.56294	18.5517	44.9022	44.6858	47.2488	601.473	296.838	646.376	315.39	249480	1233.63	590	601	202.231	BT20	DMSO	0
BCa II 01	6078	171215_03II_002	20269	2017-12-21T04:18:09Z	24622	E8	5	8	1	1	1	588	1182	516	[1176,510,1189,524]	0	0.572345	31.4324	60.0407	48.0812	48.6536	648.175	318.738	708.216	350.17	231806	1535.81	591	602	150.934	BT20	DMSO	0
BCa II 01	6078	171215_03II_002	20269	2017-12-21T04:18:09Z	24622	E8	5	8	1	1	1	589	438	516	[431,512,442,523]	1.53033e-06	-13.8182	18.9861	5.86364	62.8182	49	845.818	409.253	851.682	428.239	252034	2903.23	592	603	86.8116	BT20	DMSO	0
BCa II 01	6078	171215_03II_002	20269	2017-12-21T04:18:09Z	24622	E8	5	8	1	1	1	590	267	519	[261,512,274,526]	0	-2.75972	3557.6	100.012	55.6964	52.9367	752.089	425.768	852.101	3983.37	410340	2632.65	593	604	155.866	BT20	DMSO	0
BCa II 01	6078	171215_03II_002	20269	2017-12-21T04:18:09Z	24622	E8	5	8	1	1	1	591	632	518	[622,513,641,524]	0	-1.99681	28.8313	55.8063	45.537	43.5402	586.309	289.973	642.115	318.805	386086	2249.26	594	605	171.65	BT20	DMSO	0
BCa II 01	6078	171215_03II_002	20269	2017-12-21T04:18:09Z	24622	E8	5	8	1	1	1	592	89	522	[83,516,95,528]	0.00253907	14.2554	34.1572	67.8217	60.1385	74.3939	608.625	301.108	676.447	335.265	241202	1852.3	595	606	130.217	BT20	DMSO	0
BCa II 01	6078	171215_03II_002	20269	2017-12-21T04:18:09Z	24622	E8	5	8	1	1	1	593	426	518	[422,515,431,523]	0	-6.11638	-7.93319	-74.7473	58.2414	52.125	939.138	424.621	864.391	416.688	227212	3598.8	596	607	63.1357	BT20	DMSO	0
BCa II 01	6078	171215_03II_002	20269	2017-12-21T04:18:09Z	24622	E8	5	8	1	1	1	594	385	521	[378,516,393,526]	0	0.452277	10.5528	21.8549	47.2379	47.6901	686.772	344.68	708.627	355.232	244449	1745.04	597	608	140.082	BT20	DMSO	0
BCa II 01	6078	171215_03II_002	20269	2017-12-21T04:18:09Z	24622	E8	5	8	1	1	1	595	708	526	[695,517,717,540]	7.45133e-07	0.739832	40.8445	69.2674	45.0195	45.7593	594.927	294.511	664.195	335.355	356514	1035.52	598	609	344.287	BT20	DMSO	0
BCa II 01	6078	171215_03II_002	20269	2017-12-21T04:18:09Z	24622	E8	5	8	1	1	1	596	890	521	[885,516,899,527]	0.000396871	6.21265	70.1923	148.747	48.8881	55.1007	635.174	305.736	783.921	375.928	232422	1694.99	599	610	137.123	BT20	DMSO	0
BCa II 01	6078	171215_03II_002	20269	2017-12-21T04:18:09Z	24622	E8	5	8	1	1	1	597	208	523	[201,517,216,530]	0	-3.9536	10.1173	14.4055	49.045	45.0914	621.555	310.237	635.96	320.354	251387	1456.16	600	611	172.637	BT20	DMSO	0
BCa II 01	6078	171215_03II_002	20269	2017-12-21T04:18:09Z	24622	E8	5	8	1	1	1	598	550	527	[543,517,558,535]	6.66903e-06	-1.24124	2179.45	45.6847	48.52	47.2788	653.249	337.64	698.934	2517.09	292233	1310.77	601	612	222.948	BT20	DMSO	0
BCa II 01	6078	171215_03II_002	20269	2017-12-21T04:18:09Z	24622	E8	5	8	1	1	1	599	1228	527	[1219,517,1237,536]	0.00105013	13.3801	1519.47	84.4429	47.2027	60.5828	609.45	309.023	693.893	1828.49	382060	1335.48	602	613	286.084	BT20	DMSO	0
BCa II 01	6078	171215_03II_002	20269	2017-12-21T04:18:09Z	24622	E8	5	8	1	1	1	600	1310	527	[1302,519,1322,536]	0.000830583	5.89117	1769.22	108.072	46.5587	52.4498	610.925	305.492	718.997	2074.72	304171	1066.9	603	614	285.097	BT20	DMSO	0
BCa II 01	6078	171215_03II_002	20269	2017-12-21T04:18:09Z	24622	E8	5	8	1	1	1	601	445	523	[440,519,452,530]	0	-2.94153	61.7553	68.0381	54.2515	51.31	774.632	373.485	842.67	435.24	244988	2483.42	604	615	98.6495	BT20	DMSO	0
BCa II 01	6078	171215_03II_002	20269	2017-12-21T04:18:09Z	24622	E8	5	8	1	1	1	602	606	529	[598,521,615,538]	8.86487e-05	0.959377	1064.2	64.5517	46.408	47.3673	618.171	309.199	682.722	1373.4	403575	1669.8	605	616	241.691	BT20	DMSO	0
BCa II 01	6078	171215_03II_002	20269	2017-12-21T04:18:09Z	24622	E8	5	8	1	1	1	603	929	525	[924,520,935,530]	3.79666e-05	0.817641	50.9566	108.205	47.4966	48.3143	624.604	305.51	732.81	356.467	223718	2159.82	606	617	103.582	BT20	DMSO	0
BCa II 01	6078	171215_03II_002	20269	2017-12-21T04:18:09Z	24622	E8	5	8	1	1	1	604	121	528	[111,521,132,536]	2.14653e-06	0.933784	3240.76	82.6984	45.7955	46.7293	615.422	322.846	698.12	3563.61	392364	1495.24	607	618	262.408	BT20	DMSO	0
BCa II 01	6078	171215_03II_002	20269	2017-12-21T04:18:09Z	24622	E8	5	8	1	1	1	605	244	528	[238,522,250,534]	0	-2.85746	8.30362	7.06866	50.6498	47.7923	695.631	354.35	702.7	362.654	248143	1934.92	608	619	128.244	BT20	DMSO	0
BCa II 01	6078	171215_03II_002	20269	2017-12-21T04:18:09Z	24622	E8	5	8	1	1	1	606	334	527	[328,521,343,533]	0	0.105353	12.2079	28.7108	48.0565	48.1618	652.74	331.74	681.451	343.948	255555	1497.42	609	620	170.664	BT20	DMSO	0
BCa II 01	6078	171215_03II_002	20269	2017-12-21T04:18:09Z	24622	E8	5	8	1	1	1	607	1172	528	[1166,521,1178,534]	1.57896e-05	2.82431	41.986	89.1935	45.5911	48.4154	607.368	301.706	696.562	343.692	223015	1738.98	610	621	128.244	BT20	DMSO	0
BCa II 01	6078	171215_03II_002	20269	2017-12-21T04:18:09Z	24622	E8	5	8	1	1	1	608	405	527	[399,523,412,534]	6.32267e-06	-0.281721	28.9321	17.4845	53.5342	53.2525	768.021	378.432	785.505	407.364	182931	1873.08	611	622	97.663	BT20	DMSO	0
BCa II 01	6078	171215_03II_002	20269	2017-12-21T04:18:09Z	24622	E8	5	8	1	1	1	609	147	534	[139,524,155,544]	0	-2.43362	2677.5	71.4046	48.1452	45.7115	628.234	329.207	699.638	3006.71	387720	1511.65	612	623	256.489	BT20	DMSO	0
BCa II 01	6078	171215_03II_002	20269	2017-12-21T04:18:09Z	24622	E8	5	8	1	1	1	610	1192	529	[1186,524,1204,535]	0.000370585	6.18954	685.879	87.4258	47.5882	53.7778	653.712	331.279	741.138	1017.16	443141	2376.76	613	624	186.448	BT20	DMSO	0
BCa II 01	6078	171215_03II_002	20269	2017-12-21T04:18:09Z	24622	E8	5	8	1	1	1	611	286	532	[279,526,293,540]	0	-4.84755	11.123	15.9543	54.6404	49.7929	766.809	398.865	782.763	409.988	271195	1626.67	614	625	166.718	BT20	DMSO	0
BCa II 01	6078	171215_03II_002	20269	2017-12-21T04:18:09Z	24622	E8	5	8	1	1	1	612	413	531	[409,527,417,536]	0.000603489	-52.1324	163.346	301.38	126	73.8676	801.237	389.375	1102.62	552.721	349472	5209.65	615	626	67.0817	BT20	DMSO	0
BCa II 01	6078	171215_03II_002	20269	2017-12-21T04:18:09Z	24622	E8	5	8	1	1	1	613	1123	531	[1119,527,1132,536]	0	0.69904	46.0466	94.5116	46.9238	47.6228	617.269	306.874	711.781	352.921	218382	1941.86	616	627	112.46	BT20	DMSO	0
BCa II 01	6078	171215_03II_002	20269	2017-12-21T04:18:09Z	24622	E8	5	8	1	1	1	614	264	533	[259,527,271,539]	8.84551e-05	-20.2722	27.7788	22.1503	70.4519	50.1797	764.748	386.956	786.898	414.734	262408	2078.12	617	628	126.271	BT20	DMSO	0
BCa II 01	6078	171215_03II_002	20269	2017-12-21T04:18:09Z	24622	E8	5	8	1	1	1	615	485	534	[478,528,494,542]	0	-2.05112	6.10424	21.7682	48.2781	46.227	628.129	314.609	649.897	320.714	245095	1342.97	618	629	182.502	BT20	DMSO	0
BCa II 01	6078	171215_03II_002	20269	2017-12-21T04:18:09Z	24622	E8	5	8	1	1	1	616	727	537	[720,529,734,551]	0.000202982	1.79936	1935.21	85.0321	46.0561	47.8555	621.725	317.361	706.757	2252.57	422413	1628.12	619	630	259.448	BT20	DMSO	0
BCa II 01	6078	171215_03II_002	20269	2017-12-21T04:18:09Z	24622	E8	5	8	1	1	1	617	773	537	[763,529,781,548]	9.32709e-06	-0.444289	1785.7	80.2436	46.3161	45.8718	604.515	303.298	684.758	2089	421802	1566.21	620	631	269.313	BT20	DMSO	0
BCa II 01	6078	171215_03II_002	20269	2017-12-21T04:18:09Z	24622	E8	5	8	1	1	1	618	1263	534	[1256,528,1270,541]	6.37697e-06	-1.93722	41.8042	82.8162	47.9759	46.0387	621.287	308.093	704.103	349.897	228366	1493.5	621	632	152.907	BT20	DMSO	0
BCa II 01	6078	171215_03II_002	20269	2017-12-21T04:18:09Z	24622	E8	5	8	1	1	1	619	362	534	[352,530,370,540]	0.000382649	-1.06058	65.2985	79.8835	51.7749	50.7143	646.634	325.565	726.517	390.864	258197	1780.49	622	633	145.015	BT20	DMSO	0
BCa II 01	6078	171215_03II_002	20269	2017-12-21T04:18:09Z	24622	E8	5	8	1	1	1	620	168	539	[163,532,173,549]	8.82782e-05	-0.26572	14.3793	30.471	48.9688	48.703	650.014	328.306	680.485	342.685	252876	1553.56	623	634	162.772	BT20	DMSO	0
BCa II 01	6078	171215_03II_002	20269	2017-12-21T04:18:09Z	24622	E8	5	8	1	1	1	621	566	539	[559,532,576,546]	8.01612e-06	-0.586212	19.1242	49.3963	46.024	45.4378	608.525	306.493	657.922	325.618	258982	1209.8	624	635	214.069	BT20	DMSO	0
BCa II 01	6078	171215_03II_002	20269	2017-12-21T04:18:09Z	24622	E8	5	8	1	1	1	622	930	537	[924,531,935,545]	0	-0.40541	31.4188	67.9743	46.3883	45.9829	613.684	297	681.658	328.419	221012	1914.85	625	636	115.42	BT20	DMSO	0
BCa II 01	6078	171215_03II_002	20269	2017-12-21T04:18:09Z	24622	E8	5	8	1	1	1	623	421	535	[419,533,432,539]	0	-3.75588	20.836	1946.75	60.05	56.2941	1197	442.988	3143.75	463.824	447218	6666.76	626	637	67.0817	BT20	DMSO	0
BCa II 01	6078	171215_03II_002	20269	2017-12-21T04:18:09Z	24622	E8	5	8	1	1	1	624	462	544	[453,533,471,552]	3.23744e-07	-0.242893	180.377	52.497	49.1119	48.869	667.328	329.313	719.825	509.69	279241	1123.27	627	638	248.597	BT20	DMSO	0
BCa II 01	6078	171215_03II_002	20269	2017-12-21T04:18:09Z	24622	E8	5	8	1	1	1	625	187	540	[181,534,197,549]	0	-1.20874	10.2361	28.3423	47.5102	46.3015	621.814	312.322	650.156	322.558	263590	1342.71	628	639	196.312	BT20	DMSO	0
BCa II 01	6078	171215_03II_002	20269	2017-12-21T04:18:09Z	24622	E8	5	8	1	1	1	626	1024	549	[1018,534,1030,556]	0	-2.37099	26.7368	63.4859	48.6104	46.2394	578.96	284.526	642.446	311.263	240518	1144.65	629	640	210.123	BT20	DMSO	0
BCa II 01	6078	171215_03II_002	20269	2017-12-21T04:18:09Z	24622	E8	5	8	1	1	1	627	1323	542	[1314,534,1332,550]	0.000562057	1.91642	1280.08	97.9348	46.129	48.0455	591.305	292.315	689.24	1572.4	247766	1037.84	630	641	238.732	BT20	DMSO	0
BCa II 01	6078	171215_03II_002	20269	2017-12-21T04:18:09Z	24622	E8	5	8	1	1	1	628	321	541	[314,535,328,548]	1.61505e-06	1.28103	47.9587	85.6196	49.8308	51.1118	675.008	336.731	760.627	384.689	262521	1652.89	631	642	158.826	BT20	DMSO	0
BCa II 01	6078	171215_03II_002	20269	2017-12-21T04:18:09Z	24622	E8	5	8	1	1	1	629	370	540	[364,535,378,547]	1.57783e-06	1.23015	894.512	86.3805	47.677	48.9071	656.119	331.659	742.5	1226.17	255894	1852.84	632	643	138.109	BT20	DMSO	0
BCa II 01	6078	171215_03II_002	20269	2017-12-21T04:18:09Z	24622	E8	5	8	1	1	1	630	303	542	[296,536,310,550]	0	-2.32785	37.6749	80.4099	51.3582	49.0303	695.578	350.277	775.988	387.952	498566	3062.98	633	644	162.772	BT20	DMSO	0
BCa II 01	6078	171215_03II_002	20269	2017-12-21T04:18:09Z	24622	E8	5	8	1	1	1	631	528	541	[522,536,536,547]	2.74017e-05	-0.792224	27.1384	50.6714	48.1672	47.375	638.542	317.023	689.213	344.162	230718	1719.68	634	645	134.163	BT20	DMSO	0
BCa II 01	6078	171215_03II_002	20269	2017-12-21T04:18:09Z	24622	E8	5	8	1	1	1	632	1113	544	[1106,536,1120,554]	0.000389041	2.97069	45.804	84.4421	47.1493	50.12	621.573	313.316	706.015	359.12	246830	1251.05	635	646	197.299	BT20	DMSO	0
BCa II 01	6078	171215_03II_002	20269	2017-12-21T04:18:09Z	24622	E8	5	8	1	1	1	633	1063	542	[1059,537,1068,546]	0.00780303	230.703	90.775	206.099	213.856	444.559	858.871	426.652	1064.97	517.426	586522	8743.4	636	647	67.0817	BT20	DMSO	0
BCa II 01	6078	171215_03II_002	20269	2017-12-21T04:18:09Z	24622	E8	5	8	1	1	1	634	1097	545	[1090,538,1104,555]	0.00295319	37.5769	2453.06	217.348	58.9528	96.5297	798.3	412.605	1015.65	2865.66	554236	2781.3	637	648	199.272	BT20	DMSO	0
BCa II 01	6078	171215_03II_002	20269	2017-12-21T04:18:09Z	24622	E8	5	8	1	1	1	635	239	545	[233,539,249,552]	0	-0.391683	3579.9	95.4352	49.6364	49.2447	656.682	338.927	752.117	3918.83	281308	1516.8	638	649	185.461	BT20	DMSO	0
BCa II 01	6078	171215_03II_002	20269	2017-12-21T04:18:09Z	24622	E8	5	8	1	1	1	636	904	543	[900,539,909,551]	0.00311684	35.0487	78.9533	170.066	47.8769	82.9255	633.562	309.408	803.628	388.362	211732	2283.31	639	650	92.7305	BT20	DMSO	0
BCa II 01	6078	171215_03II_002	20269	2017-12-21T04:18:09Z	24622	E8	5	8	1	1	1	637	433	544	[422,539,438,552]	0	-0.157956	30.5519	78.9755	48.0534	47.8954	656.9	318.964	735.876	349.516	254622	1686.98	640	651	150.934	BT20	DMSO	0
BCa II 01	6078	171215_03II_002	20269	2017-12-21T04:18:09Z	24622	E8	5	8	1	1	1	638	1212	547	[1205,541,1223,554]	0.000140461	9.26212	3290.82	134.179	47.8327	57.0948	651.817	344.446	785.995	3635.27	317341	1524.57	641	652	208.15	BT20	DMSO	0
BCa II 01	6078	171215_03II_002	20269	2017-12-21T04:18:09Z	24622	E8	5	8	1	1	1	639	1161	548	[1155,542,1167,558]	0.000119484	1.08681	2972.61	114.84	45.7541	46.8409	621.836	321.582	736.676	3294.19	292278	1683.4	642	653	173.623	BT20	DMSO	0
BCa II 01	6078	171215_03II_002	20269	2017-12-21T04:18:09Z	24622	E8	5	8	1	1	1	640	509	549	[503,544,517,554]	0	-0.3324	30.3623	73.0359	45.6499	45.3175	587.067	290.05	660.103	320.413	226254	1820.25	643	654	124.298	BT20	DMSO	0
BCa II 01	6078	171215_03II_002	20269	2017-12-21T04:18:09Z	24622	E8	5	8	1	1	1	641	280	553	[273,545,287,560]	0	-3.9267	23.8502	48.4869	57.4385	53.5118	759.831	384.762	808.318	408.612	497681	2967.61	644	655	167.704	BT20	DMSO	0
BCa II 01	6078	171215_03II_002	20269	2017-12-21T04:18:09Z	24622	E8	5	8	1	1	1	642	354	552	[345,545,360,558]	0	0.0881667	30.5016	58.6361	46.036	46.1241	624.543	308.712	683.179	339.214	244004	1705.82	645	656	143.042	BT20	DMSO	0
BCa II 01	6078	171215_03II_002	20269	2017-12-21T04:18:09Z	24622	E8	5	8	1	1	1	643	589	553	[582,546,598,563]	7.87335e-06	-0.180155	19.3811	29.8729	46.8612	46.681	602.955	299.425	632.828	318.806	253080	1105.8	646	657	228.867	BT20	DMSO	0
BCa II 01	6078	171215_03II_002	20269	2017-12-21T04:18:09Z	24622	E8	5	8	1	1	1	644	396	554	[388,548,402,563]	0	-1.15263	35.3488	59.7886	47.8405	46.6879	606.408	299.865	666.197	335.214	251864	1475.79	647	658	170.664	BT20	DMSO	0
BCa II 01	6078	171215_03II_002	20269	2017-12-21T04:18:09Z	24622	E8	5	8	1	1	1	645	331	552	[325,547,338,558]	0	2.18591	38.6145	62.4199	44.8582	47.0441	645.448	320.216	707.868	358.831	250971	1870.64	648	659	134.163	BT20	DMSO	0
BCa II 01	6078	171215_03II_002	20269	2017-12-21T04:18:09Z	24622	E8	5	8	1	1	1	646	674	555	[668,549,681,567]	0	0.780631	2776.74	118.908	49.0723	49.8529	618.224	317.102	737.132	3093.84	264201	1312.83	649	660	201.245	BT20	DMSO	0
BCa II 01	6078	171215_03II_002	20269	2017-12-21T04:18:09Z	24622	E8	5	8	1	1	1	647	1254	555	[1245,548,1265,563]	0.000389559	4.27502	1703.95	96.8666	44.9652	49.2402	599.505	300.902	696.371	2004.85	254671	1127.32	650	661	225.907	BT20	DMSO	0
BCa II 01	6078	171215_03II_002	20269	2017-12-21T04:18:09Z	24622	E8	5	8	1	1	1	648	81	556	[75,549,87,563]	0.000315799	2.91936	49.2825	82.8269	44.1238	47.0432	599.612	296.595	682.439	345.878	243753	1777.63	651	662	137.123	BT20	DMSO	0
BCa II 01	6078	171215_03II_002	20269	2017-12-21T04:18:09Z	24622	E8	5	8	1	1	1	649	259	555	[253,550,264,560]	8.80411e-05	-33.1111	28.048	55.2033	86.4545	53.3434	773.17	399.205	828.374	427.253	241129	2468.99	652	663	97.663	BT20	DMSO	0
BCa II 01	6078	171215_03II_002	20269	2017-12-21T04:18:09Z	24622	E8	5	8	1	1	1	650	409	557	[401,550,415,572]	6.9129e-05	-6.14607	1426.6	70.6317	56.873	50.7269	653.545	328.54	724.177	1755.14	472848	1924.98	653	664	245.637	BT20	DMSO	0
BCa II 01	6078	171215_03II_002	20269	2017-12-21T04:18:09Z	24622	E8	5	8	1	1	1	651	781	555	[775,550,786,564]	0	-3.41447	47.1029	81.1635	53.9959	50.5814	655.364	319.091	736.527	366.194	229298	1801.84	654	665	127.258	BT20	DMSO	0
BCa II 01	6078	171215_03II_002	20269	2017-12-21T04:18:09Z	24622	E8	5	8	1	1	1	652	1087	557	[1080,550,1096,566]	0	0.366315	61.67	65.2168	51.3965	51.7628	689.634	346.837	754.851	408.507	473735	2233.58	655	666	212.096	BT20	DMSO	0
BCa II 01	6078	171215_03II_002	20269	2017-12-21T04:18:09Z	24622	E8	5	8	1	1	1	653	734	559	[725,551,741,570]	3.50673e-06	2.23645	2290.16	106.618	45.898	48.1345	600.752	312.353	707.37	2602.52	371638	1582.88	656	667	234.786	BT20	DMSO	0
BCa II 01	6078	171215_03II_002	20269	2017-12-21T04:18:09Z	24622	E8	5	8	1	1	1	654	550	562	[543,554,558,571]	4.17158e-05	1.32967	33.3488	58.587	46.1598	47.4895	616.487	304.32	675.074	337.668	250379	1335.83	657	668	187.434	BT20	DMSO	0
BCa II 01	6078	171215_03II_002	20269	2017-12-21T04:18:09Z	24622	E8	5	8	1	1	1	655	96	561	[90,555,102,569]	8.64991e-05	1.99247	58.0073	106.491	44.1317	46.1242	581.881	286.974	688.373	344.981	249858	1573.16	658	669	158.826	BT20	DMSO	0
BCa II 01	6078	171215_03II_002	20269	2017-12-21T04:18:09Z	24622	E8	5	8	1	1	1	656	1142	563	[1134,554,1149,572]	5.60509e-05	0.714329	25.5543	49.8401	45.1114	45.8257	618.866	312.437	668.706	337.991	241894	1124.8	659	670	215.056	BT20	DMSO	0
BCa II 01	6078	171215_03II_002	20269	2017-12-21T04:18:09Z	24622	E8	5	8	1	1	1	657	453	562	[444,555,461,571]	0.000414225	5.70041	1484.8	58.2995	47.0932	52.7936	629.311	318.503	687.61	1803.31	262725	1221.66	660	671	215.056	BT20	DMSO	0
BCa II 01	6078	171215_03II_002	20269	2017-12-21T04:18:09Z	24622	E8	5	8	1	1	1	658	1187	560	[1179,555,1194,566]	0	0.151859	29.454	56.5864	47.2534	47.4052	639.714	318.553	696.301	348.007	227632	1508.16	661	672	150.934	BT20	DMSO	0
BCa II 01	6078	171215_03II_002	20269	2017-12-21T04:18:09Z	24622	E8	5	8	1	1	1	659	173	564	[168,558,179,576]	2.43917e-05	0.997077	35.7992	51.0116	47.5115	48.5086	628.474	314.647	679.486	350.446	261272	1513.42	662	673	172.637	BT20	DMSO	0
BCa II 01	6078	171215_03II_002	20269	2017-12-21T04:18:09Z	24622	E8	5	8	1	1	1	660	533	564	[526,557,540,574]	5.14232e-06	0.61381	1040.72	74.6951	46.0055	46.6193	614.488	302.455	689.183	1343.17	251260	1292.89	663	674	194.34	BT20	DMSO	0
BCa II 01	6078	171215_03II_002	20269	2017-12-21T04:18:09Z	24622	E8	5	8	1	1	1	661	791	563	[786,558,797,569]	0.00014844	-493.193	-0.538676	35.5566	555.763	62.5702	706.136	361.977	741.693	361.439	227944	2026.89	664	675	112.46	BT20	DMSO	0
BCa II 01	6078	171215_03II_002	20269	2017-12-21T04:18:09Z	24622	E8	5	8	1	1	1	662	267	564	[262,559,272,570]	0	-7.93417	32.2815	46	58.5714	50.6373	800	402.571	846	434.853	260789	2591.75	665	676	100.622	BT20	DMSO	0
BCa II 01	6078	171215_03II_002	20269	2017-12-21T04:18:09Z	24622	E8	5	8	1	1	1	663	1210	563	[1201,558,1216,571]	0	-0.130858	16.8949	31.6175	47.1772	47.0464	690.892	345.304	722.51	362.199	230952	1550.42	666	677	148.961	BT20	DMSO	0
BCa II 01	6078	171215_03II_002	20269	2017-12-21T04:18:09Z	24622	E8	5	8	1	1	1	664	911	567	[906,561,916,579]	2.97021e-05	1.31185	3005.77	132.829	48.6818	49.9937	657.494	344.675	790.323	3350.44	364011	2335.41	667	678	155.866	BT20	DMSO	0
BCa II 01	6078	171215_03II_002	20269	2017-12-21T04:18:09Z	24622	E8	5	8	1	1	1	665	1073	574	[1060,561,1085,586]	2.93369e-06	-3.96142	32.1296	61.2088	51.0712	47.1098	604.359	300.543	665.568	332.673	493851	1169.65	668	679	422.22	BT20	DMSO	0
BCa II 01	6078	171215_03II_002	20269	2017-12-21T04:18:09Z	24622	E8	5	8	1	1	1	666	248	566	[244,563,252,570]	0.00327681	-53.7369	7.73353	45.3545	129.523	75.7857	792.342	406.213	837.696	413.946	231132	4183.86	669	680	55.2437	BT20	DMSO	0
BCa II 01	6078	171215_03II_002	20269	2017-12-21T04:18:09Z	24622	E8	5	8	1	1	1	667	920	569	[915,562,924,581]	2.97778e-05	-0.0668336	150.889	82.2394	47.3781	47.3113	607.668	301.866	689.907	452.755	244291	1639.97	670	681	148.961	BT20	DMSO	0
BCa II 01	6078	171215_03II_002	20269	2017-12-21T04:18:09Z	24622	E8	5	8	1	1	1	668	280	568	[275,563,286,575]	0	-3.60578	26.0955	67.3144	52.1368	48.531	749.632	386.949	816.947	413.044	252061	2261.17	671	682	111.474	BT20	DMSO	0
BCa II 01	6078	171215_03II_002	20269	2017-12-21T04:18:09Z	24622	E8	5	8	1	1	1	669	331	570	[323,564,338,576]	0.00011704	1.71258	29.2582	57.4473	45.5315	47.244	608.541	306.492	665.988	335.75	247618	1494.1	672	683	165.731	BT20	DMSO	0
BCa II 01	6078	171215_03II_002	20269	2017-12-21T04:18:09Z	24622	E8	5	8	1	1	1	670	651	574	[648,568,656,579]	0	-2.88704	69.875	187.528	58.6204	55.7333	970.389	493.875	1157.92	563.75	543421	9181	673	684	59.1897	BT20	DMSO	0
BCa II 01	6078	171215_03II_002	20269	2017-12-21T04:18:09Z	24622	E8	5	8	1	1	1	671	1314	572	[1307,566,1320,579]	0	1.33717	44.8646	88.5425	45.4428	46.78	596.977	291.942	685.52	336.807	215584	1456.9	674	685	147.974	BT20	DMSO	0
BCa II 01	6078	171215_03II_002	20269	2017-12-21T04:18:09Z	24622	E8	5	8	1	1	1	672	187	573	[181,567,194,586]	0	0.518388	2577.15	96.4503	46.8056	47.3239	640.254	332.131	736.704	2909.28	422232	2009.45	675	686	210.123	BT20	DMSO	0
BCa II 01	6078	171215_03II_002	20269	2017-12-21T04:18:09Z	24622	E8	5	8	1	1	1	673	501	574	[494,567,509,581]	0.000716038	8.56474	39.4281	85.1921	45.5424	54.1071	590.278	290.929	675.47	330.357	241660	1458.14	676	687	165.731	BT20	DMSO	0
BCa II 01	6078	171215_03II_002	20269	2017-12-21T04:18:09Z	24622	E8	5	8	1	1	1	674	896	573	[886,568,901,578]	2.15379e-06	-4.96301	54.9618	97.8137	51.2208	46.2578	601.038	299.577	698.852	354.539	228211	1807.3	677	688	126.271	BT20	DMSO	0
BCa II 01	6078	171215_03II_002	20269	2017-12-21T04:18:09Z	24622	E8	5	8	1	1	1	675	671	575	[666,569,677,588]	0.00972467	230.7	66.5037	-48.1295	57.9877	288.688	821.595	413.877	773.466	480.381	465683	2497.66	678	689	186.448	BT20	DMSO	0
BCa II 01	6078	171215_03II_002	20269	2017-12-21T04:18:09Z	24622	E8	5	8	1	1	1	676	1027	577	[1021,570,1033,585]	2.91252e-05	0.410613	38.2251	77.5781	46.6635	47.0741	617.058	300.923	694.636	339.148	234872	1469.67	679	690	159.812	BT20	DMSO	0
BCa II 01	6078	171215_03II_002	20269	2017-12-21T04:18:09Z	24622	E8	5	8	1	1	1	677	581	576	[575,570,594,583]	4.07261e-08	-1.25135	1745.94	92.6041	46.7468	45.4954	603.813	307.479	696.417	2053.42	383373	1782.67	680	691	215.056	BT20	DMSO	0
BCa II 01	6078	171215_03II_002	20269	2017-12-21T04:18:09Z	24622	E8	5	8	1	1	1	678	1214	576	[1208,570,1222,583]	0	-4.05189	29.2954	65.7587	49.51	45.4581	619.448	308.55	685.206	337.845	230180	1505.36	681	692	152.907	BT20	DMSO	0
BCa II 01	6078	171215_03II_002	20269	2017-12-21T04:18:09Z	24622	E8	5	8	1	1	1	679	199	576	[194,571,204,590]	0.000693772	6.31354	274.839	65.0484	48.072	54.3855	635.56	323.028	700.608	597.867	269838	1647.78	682	693	163.758	BT20	DMSO	0
BCa II 01	6078	171215_03II_002	20269	2017-12-21T04:18:09Z	24622	E8	5	8	1	1	1	680	220	580	[212,572,228,591]	0	-0.0322151	20.7997	40.0809	48.0453	48.013	636.306	319.461	676.387	340.261	271967	1198.65	683	694	226.894	BT20	DMSO	0
BCa II 01	6078	171215_03II_002	20269	2017-12-21T04:18:09Z	24622	E8	5	8	1	1	1	681	613	579	[607,572,619,591]	0	-4.07981	20.6748	33.7713	52.0542	47.9744	659.865	323.402	693.636	344.077	250938	1304.48	684	695	192.367	BT20	DMSO	0
BCa II 01	6078	171215_03II_002	20269	2017-12-21T04:18:09Z	24622	E8	5	8	1	1	1	682	1121	578	[1114,572,1128,588]	9.39289e-05	-3.21021	1663.07	83.0277	50.6887	47.4785	646.854	339.344	729.882	2002.41	391170	2131.85	685	696	183.488	BT20	DMSO	0
BCa II 01	6078	171215_03II_002	20269	2017-12-21T04:18:09Z	24622	E8	5	8	1	1	1	683	739	581	[732,574,745,590]	0	2.62725	2920.01	130.083	45.3844	48.0116	613.388	313.884	743.471	3233.89	286939	1691.09	686	697	169.677	BT20	DMSO	0
BCa II 01	6078	171215_03II_002	20269	2017-12-21T04:18:09Z	24622	E8	5	8	1	1	1	684	1166	578	[1161,573,1176,583]	5.84891e-06	-1.86076	18.8649	29.5753	48.492	46.6312	693.205	341.078	722.78	359.943	227870	1638.23	687	698	139.096	BT20	DMSO	0
BCa II 01	6078	171215_03II_002	20269	2017-12-21T04:18:09Z	24622	E8	5	8	1	1	1	685	469	582	[464,574,474,588]	0	0.810713	52.1497	111.191	46.5581	47.3689	613.514	304.752	724.705	356.902	232528	1932.06	688	699	120.352	BT20	DMSO	0
BCa II 01	6078	171215_03II_002	20269	2017-12-21T04:18:09Z	24622	E8	5	8	1	1	1	686	1276	584	[1268,576,1286,593]	5.48612e-05	0.39034	973.928	103.441	44.0674	44.4577	590.167	291.387	693.608	1265.32	412955	1610.03	689	700	256.489	BT20	DMSO	0
BCa II 01	6078	171215_03II_002	20269	2017-12-21T04:18:09Z	24622	E8	5	8	1	1	1	687	294	585	[288,577,300,591]	5.84226e-05	-5.32403	2832.45	129.565	53.124	47.8	694.209	371.837	823.774	3204.29	291221	1904.57	690	701	152.907	BT20	DMSO	0
BCa II 01	6078	171215_03II_002	20269	2017-12-21T04:18:09Z	24622	E8	5	8	1	1	1	688	689	585	[682,579,699,592]	0	-1.54903	71.9221	71.1722	50.044	48.495	605.843	300.063	677.015	371.985	257091	1303.06	691	702	197.299	BT20	DMSO	0
BCa II 01	6078	171215_03II_002	20269	2017-12-21T04:18:09Z	24622	E8	5	8	1	1	1	689	382	587	[375,580,390,596]	0.000201447	2.93382	33.4613	62.348	46.1292	49.0631	591.202	292.746	653.55	326.207	259768	1186.14	692	703	219.002	BT20	DMSO	0
BCa II 01	6078	171215_03II_002	20269	2017-12-21T04:18:09Z	24622	E8	5	8	1	1	1	690	813	585	[807,580,818,591]	0	-0.433117	79.3101	156.213	52.5746	52.1415	643.022	315.388	799.236	394.698	230198	2201.41	693	704	104.568	BT20	DMSO	0
BCa II 01	6078	171215_03II_002	20269	2017-12-21T04:18:09Z	24622	E8	5	8	1	1	1	691	261	577	[255,571,269,591]	6.20325e-06	-9.13695	35.6725	54.4413	60.9647	51.8278	730.635	364.088	785.077	399.761	506749	2457.83	694	705	206.177	BT20	DMSO	0
BCa II 01	6078	171215_03II_002	20269	2017-12-21T04:18:09Z	24622	E8	5	8	1	1	1	692	751	586	[746,582,762,590]	0	4.16047	84.9279	180.927	48.8235	52.984	692.497	343.464	873.424	428.392	259246	2102.36	695	706	123.312	BT20	DMSO	0
BCa II 01	6078	171215_03II_002	20269	2017-12-21T04:18:09Z	24622	E8	5	8	1	1	1	693	775	584	[772,581,779,589]	0	-69.2241	101.966	202.124	164.424	95.2	1316.06	649.743	1518.18	751.709	295731	5450.55	696	707	54.2572	BT20	DMSO	0
BCa II 01	6078	171215_03II_002	20269	2017-12-21T04:18:09Z	24622	E8	5	8	1	1	1	694	442	588	[434,582,450,595]	0	-6.46319	2965.75	76.5929	54.5441	48.0809	680.708	351.756	757.301	3317.5	291872	1710.22	697	708	170.664	BT20	DMSO	0
BCa II 01	6078	171215_03II_002	20269	2017-12-21T04:18:09Z	24622	E8	5	8	1	1	1	695	1093	589	[1087,583,1099,598]	1.35217e-05	-1.11583	3754.94	107.689	48.8452	47.7294	661.67	344.682	769.359	4099.62	277631	1655.48	698	709	167.704	BT20	DMSO	0
BCa II 01	6078	171215_03II_002	20269	2017-12-21T04:18:09Z	24622	E8	5	8	1	1	1	696	138	593	[132,586,145,604]	0.000282233	2.10698	38.1687	73.9163	44.858	46.965	580.354	287.646	654.27	325.815	257520	1305.22	699	710	197.299	BT20	DMSO	0
BCa II 01	6078	171215_03II_002	20269	2017-12-21T04:18:09Z	24622	E8	5	8	1	1	1	697	238	589	[234,585,246,594]	0	-7.6435	-0.94636	-5.21682	56.0172	48.3737	758.914	372.724	753.697	371.778	236529	2421.89	700	711	97.663	BT20	DMSO	0
BCa II 01	6078	171215_03II_002	20269	2017-12-21T04:18:09Z	24622	E8	5	8	1	1	1	698	282	592	[276,586,289,601]	0.000240043	5.2722	3768.65	140.803	48.6615	53.9337	696.269	378.423	837.072	4147.07	318965	1947.78	701	712	163.758	BT20	DMSO	0
BCa II 01	6078	171215_03II_002	20269	2017-12-21T04:18:09Z	24622	E8	5	8	1	1	1	699	824	591	[818,587,832,596]	0.000175293	5.48988	87.653	168.279	45.8605	51.3504	608.037	295.997	776.316	383.65	216471	1875.5	702	713	115.42	BT20	DMSO	0
BCa II 01	6078	171215_03II_002	20269	2017-12-21T04:18:09Z	24622	E8	5	8	1	1	1	700	1030	594	[1023,587,1034,606]	8.97987e-05	0.353482	30.1407	66.6535	47.7864	48.1399	624.214	304.817	690.867	334.958	222036	1573.96	703	714	141.069	BT20	DMSO	0
BCa II 01	6078	171215_03II_002	20269	2017-12-21T04:18:09Z	24622	E8	5	8	1	1	1	701	320	594	[314,588,328,606]	0	0.952881	4018.52	150.857	46.2786	47.2315	617.005	331.609	767.862	4350.13	278869	1392.55	704	715	200.258	BT20	DMSO	0
BCa II 01	6078	171215_03II_002	20269	2017-12-21T04:18:09Z	24622	E8	5	8	1	1	1	702	490	595	[485,590,499,601]	0	-8.64062	57.2584	113.69	61.1073	52.4667	596.251	292.771	709.941	350.03	233494	1753.27	705	716	133.177	BT20	DMSO	0
BCa II 01	6078	171215_03II_002	20269	2017-12-21T04:18:09Z	24622	E8	5	8	1	1	1	703	873	599	[863,590,884,609]	0.000744334	9.23662	1949.79	99.7947	59.6332	68.8698	588.945	296.329	688.74	2246.12	409301	1317.16	706	717	310.746	BT20	DMSO	0
BCa II 01	6078	171215_03II_002	20269	2017-12-21T04:18:09Z	24622	E8	5	8	1	1	1	704	758	599	[753,593,764,604]	0	-2.38841	34.1241	1229.39	67.2605	64.8721	2117.25	737.899	3346.64	772.023	354764	4181.64	707	718	84.8386	BT20	DMSO	0
BCa II 01	6078	171215_03II_002	20269	2017-12-21T04:18:09Z	24622	E8	5	8	1	1	1	705	675	598	[667,592,689,604]	0	1.68079	55.0833	122.361	47.7707	49.4515	623.352	303.913	745.713	358.996	482945	2065.64	708	719	233.799	BT20	DMSO	0
BCa II 01	6078	171215_03II_002	20269	2017-12-21T04:18:09Z	24622	E8	5	8	1	1	1	706	1128	597	[1123,592,1141,603]	0.000416992	5.51162	2934.65	94.3311	48.8541	54.3657	669.698	351.306	764.029	3285.96	289009	1674.09	709	720	172.637	BT20	DMSO	0
BCa II 01	6078	171215_03II_002	20269	2017-12-21T04:18:09Z	24622	E8	5	8	1	1	1	707	83	603	[76,596,92,611]	0.000291345	1.94725	44.2538	78.3148	43.9079	45.8551	575.853	285.078	654.168	329.332	263804	1249.6	710	722	211.11	BT20	DMSO	0
BCa II 01	6078	171215_03II_002	20269	2017-12-21T04:18:09Z	24622	E8	5	8	1	1	1	708	247	601	[240,595,253,608]	0	-2.38607	22.1203	51.7678	50.9245	48.5385	671.925	338.075	723.692	360.196	259872	1842.17	711	723	141.069	BT20	DMSO	0
BCa II 01	6078	171215_03II_002	20269	2017-12-21T04:18:09Z	24622	E8	5	8	1	1	1	709	606	603	[600,597,612,610]	0.000690284	-1.67205	27.9191	59.5982	56.2804	54.6084	667.661	329.675	727.259	357.594	240882	1707.55	712	724	141.069	BT20	DMSO	0
BCa II 01	6078	171215_03II_002	20269	2017-12-21T04:18:09Z	24622	E8	5	8	1	1	1	710	1105	604	[1098,597,1113,612]	0	-1.98092	2132.05	97.2029	50.1129	48.132	654.548	350.898	751.751	2482.94	380116	1955.94	713	725	194.34	BT20	DMSO	0
BCa II 01	6078	171215_03II_002	20269	2017-12-21T04:18:09Z	24622	E8	5	8	1	1	1	711	701	603	[696,598,707,608]	0.000839706	-53.4329	13.2704	31.1629	106.831	53.3982	638.483	310.473	669.646	323.743	222779	1998.49	714	726	111.474	BT20	DMSO	0
BCa II 01	6078	171215_03II_002	20269	2017-12-21T04:18:09Z	24622	E8	5	8	1	1	1	712	1216	606	[1209,598,1225,616]	0.000212652	-4.43642	1918.04	72.9332	53.6373	49.2009	643.345	608.017	716.279	2526.05	257416	1191.51	715	727	216.042	BT20	DMSO	0
BCa II 01	6078	171215_03II_002	20269	2017-12-21T04:18:09Z	24622	E8	5	8	1	1	1	713	262	606	[256,600,268,616]	0	-2.45882	18.8896	39.1231	49.4	46.9412	658.177	328.969	697.3	347.859	266030	1586.31	716	728	167.704	BT20	DMSO	0
BCa II 01	6078	171215_03II_002	20269	2017-12-21T04:18:09Z	24622	E8	5	8	1	1	1	714	765	608	[756,600,778,616]	0	-6.54758	128.803	1471.69	70.6339	64.0863	1698.34	662.24	3170.03	791.043	1027820	4085.86	717	729	251.556	BT20	DMSO	0
BCa II 01	6078	171215_03II_002	20269	2017-12-21T04:18:09Z	24622	E8	5	8	1	1	1	715	234	607	[228,601,242,614]	0.000455076	5.53607	34.371	68.5936	46.6196	52.1557	608.646	302.809	677.24	337.18	256193	1555.09	718	730	164.745	BT20	DMSO	0
BCa II 01	6078	171215_03II_002	20269	2017-12-21T04:18:09Z	24622	E8	5	8	1	1	1	716	306	609	[303,602,310,613]	0.00139817	-4.2459	51.1056	2936.44	60.8865	56.6406	1097.48	462.348	4033.92	513.453	436120	6907.66	719	731	63.1357	BT20	DMSO	0
BCa II 01	6078	171215_03II_002	20269	2017-12-21T04:18:09Z	24622	E8	5	8	1	1	1	717	343	609	[336,603,349,620]	0.000220337	2.44999	1327.29	75.2751	45.7733	48.2233	593.249	303.809	668.524	1631.1	256662	1262.99	720	732	203.218	BT20	DMSO	0
BCa II 01	6078	171215_03II_002	20269	2017-12-21T04:18:09Z	24622	E8	5	8	1	1	1	718	1168	608	[1162,602,1176,615]	0	-0.319174	9.51133	32.1435	48.3956	48.0765	669.298	337.995	701.441	347.506	235342	1403.32	721	733	167.704	BT20	DMSO	0
BCa II 01	6078	171215_03II_002	20269	2017-12-21T04:18:09Z	24622	E8	5	8	1	1	1	719	276	607	[272,603,281,619]	0	-0.826724	16.688	42.5584	47.811	46.9843	649.457	329.47	692.016	346.157	242447	1935.17	722	734	125.285	BT20	DMSO	0
BCa II 01	6078	171215_03II_002	20269	2017-12-21T04:18:09Z	24622	E8	5	8	1	1	1	720	1126	609	[1120,603,1134,615]	0	1.34085	60.2462	94.1001	46.7447	48.0855	627.117	316.734	721.217	376.98	238676	1591.73	723	735	149.947	BT20	DMSO	0
BCa II 01	6078	171215_03II_002	20269	2017-12-21T04:18:09Z	24622	E8	5	8	1	1	1	721	789	612	[783,605,796,621]	0	9.48185	2229.99	323.212	50.7434	60.2253	652.947	326.121	976.159	2556.12	269732	1502.34	724	736	179.542	BT20	DMSO	0
BCa II 01	6078	171215_03II_002	20269	2017-12-21T04:18:09Z	24622	E8	5	8	1	1	1	722	409	614	[402,608,416,621]	1.1932e-05	0.375	16.625	34.1458	46.6435	47.0185	613.891	302.968	648.037	319.593	242550	1517.72	725	737	159.812	BT20	DMSO	0
BCa II 01	6078	171215_03II_002	20269	2017-12-21T04:18:09Z	24622	E8	5	8	1	1	1	723	178	618	[170,610,186,632]	6.97264e-06	1.83495	299.972	67.7766	47.9771	49.8121	607.453	301.21	675.229	601.182	437969	1413.9	726	738	309.759	BT20	DMSO	0
BCa II 01	6078	171215_03II_002	20269	2017-12-21T04:18:09Z	24622	E8	5	8	1	1	1	724	722	622	[716,611,728,629]	0	6.3469	40.8254	83.46	46.3344	52.6813	606.853	298.279	690.313	339.104	239786	1335.54	727	739	179.542	BT20	DMSO	0
BCa II 01	6078	171215_03II_002	20269	2017-12-21T04:18:09Z	24622	E8	5	8	1	1	1	725	613	619	[601,611,619,626]	0.000751137	5.0593	20.1542	34.246	56.2194	61.2787	671.77	336.786	706.016	356.94	248373	1375.81	728	740	180.529	BT20	DMSO	0
BCa II 01	6078	171215_03II_002	20269	2017-12-21T04:18:09Z	24622	E8	5	8	1	1	1	726	425	620	[418,613,432,629]	0	-0.72626	14.882	29.4208	47.8345	47.1082	646.007	317.979	675.428	332.861	254032	1327.37	729	741	191.38	BT20	DMSO	0
BCa II 01	6078	171215_03II_002	20269	2017-12-21T04:18:09Z	24622	E8	5	8	1	1	1	727	29	621	[19,615,40,628]	2.12217e-05	-5.30125	11.194	15.4484	50.9213	45.6201	621.779	307.02	637.227	318.214	266436	1179.4	730	742	225.907	BT20	DMSO	0
BCa II 01	6078	171215_03II_002	20269	2017-12-21T04:18:09Z	24622	E8	5	8	1	1	1	728	1109	622	[1102,615,1115,631]	0	0.240953	3265.41	105.075	48.0963	48.3372	649.791	346.604	754.866	3612.01	275310	1622.55	731	743	169.677	BT20	DMSO	0
BCa II 01	6078	171215_03II_002	20269	2017-12-21T04:18:09Z	24622	E8	5	8	1	1	1	729	1257	622	[1250,615,1264,632]	0.000879503	8.45733	424.293	99.424	46.6296	55.087	602.132	296.543	701.556	720.836	240190	1176.22	732	744	204.204	BT20	DMSO	0
BCa II 01	6078	171215_03II_002	20269	2017-12-21T04:18:09Z	24622	E8	5	8	1	1	1	730	1011	621	[1006,617,1015,627]	0	0.227023	108.663	1571.45	56.0369	56.2639	837.857	373.184	2409.31	481.847	410002	5772.43	733	745	71.0276	BT20	DMSO	0
BCa II 01	6078	171215_03II_002	20269	2017-12-21T04:18:09Z	24622	E8	5	8	1	1	1	731	298	625	[292,617,304,635]	0.000246724	1.30399	3544.87	101.938	50.7912	52.0952	671.966	363.626	773.905	3908.49	347197	1862.17	734	746	186.448	BT20	DMSO	0
BCa II 01	6078	171215_03II_002	20269	2017-12-21T04:18:09Z	24622	E8	5	8	1	1	1	732	948	624	[942,618,962,632]	0.00022252	2.53259	1908.27	101.506	47.9937	50.5263	586.529	295.217	688.035	2203.48	246085	1094.1	735	747	224.921	BT20	DMSO	0
BCa II 01	6078	171215_03II_002	20269	2017-12-21T04:18:09Z	24622	E8	5	8	1	1	1	733	200	625	[194,619,207,632]	3.9651e-06	-0.585995	11.4909	23.8792	47.9789	47.3929	644.278	323.931	668.157	335.421	243673	1764.35	736	748	138.109	BT20	DMSO	0
BCa II 01	6078	171215_03II_002	20269	2017-12-21T04:18:09Z	24622	E8	5	8	1	1	1	734	580	627	[573,620,589,635]	9.05356e-06	2.69912	1591.76	74.3854	48.2808	50.9799	650.268	330.469	724.653	1922.23	366614	1867.5	737	749	196.312	BT20	DMSO	0
BCa II 01	6078	171215_03II_002	20269	2017-12-21T04:18:09Z	24622	E8	5	8	1	1	1	735	631	626	[625,620,637,632]	0	-2.36027	64.4446	110.942	52.0661	49.7059	617.389	302.805	728.331	367.25	238711	1779.26	738	750	134.163	BT20	DMSO	0
BCa II 01	6078	171215_03II_002	20269	2017-12-21T04:18:09Z	24622	E8	5	8	1	1	1	736	774	621	[769,616,778,626]	0.00120273	-33.0832	308.2	1017.73	108.776	75.6923	1101.55	476.98	2119.28	785.179	98550.8	1280.77	739	751	76.9466	BT20	DMSO	0
BCa II 01	6078	171215_03II_002	20269	2017-12-21T04:18:09Z	24622	E8	5	8	1	1	1	737	449	629	[442,621,456,636]	0	1.68975	61.6394	117.429	46.7587	48.4485	588.722	290.3	706.152	351.939	241832	1485.72	740	752	162.772	BT20	DMSO	0
BCa II 01	6078	171215_03II_002	20269	2017-12-21T04:18:09Z	24622	E8	5	8	1	1	1	738	899	629	[891,621,907,637]	0	-21.1512	24.6024	52.3737	68.0865	46.9353	603.971	299.13	656.345	323.733	254959	1114	741	753	228.867	BT20	DMSO	0
BCa II 01	6078	171215_03II_002	20269	2017-12-21T04:18:09Z	24622	E8	5	8	1	1	1	739	1305	628	[1298,621,1317,636]	2.1918e-06	1.02351	1485.47	122.151	45.4368	46.4603	586.441	291.941	708.591	1777.41	388230	1561.69	742	754	248.597	BT20	DMSO	0
BCa II 01	6078	171215_03II_002	20269	2017-12-21T04:18:09Z	24622	E8	5	8	1	1	1	740	851	628	[844,622,861,635]	0	-4.62167	31.3031	63.2646	53.3059	48.6842	587.393	293.671	650.658	324.974	235745	1257.75	743	755	187.434	BT20	DMSO	0
BCa II 01	6078	171215_03II_002	20269	2017-12-21T04:18:09Z	24622	E8	5	8	1	1	1	741	1167	629	[1159,623,1178,636]	3.86514e-05	-0.0714304	-1.81236	-4.69241	48.3166	48.2452	693.731	339.62	689.038	337.808	245655	1197.2	744	756	205.191	BT20	DMSO	0
BCa II 01	6078	171215_03II_002	20269	2017-12-21T04:18:09Z	24622	E8	5	8	1	1	1	742	1123	635	[1117,628,1132,642]	0.000412172	3.5678	25.9256	42.3897	47.444	51.0118	633.09	324.631	675.479	350.556	234866	1408.76	745	757	166.718	BT20	DMSO	0
BCa II 01	6078	171215_03II_002	20269	2017-12-21T04:18:09Z	24622	E8	5	8	1	1	1	743	607	633	[599,627,613,644]	0	0.375556	2727.38	75.9646	48.9526	49.3281	654.134	343.929	730.099	3071.31	281548	1486.47	746	758	189.407	BT20	DMSO	0
BCa II 01	6078	171215_03II_002	20269	2017-12-21T04:18:09Z	24622	E8	5	8	1	1	1	744	280	637	[273,630,287,644]	0	-0.475425	29.9432	49.5639	48.2595	47.7841	618.754	310.46	668.318	340.403	255747	1473	747	760	173.623	BT20	DMSO	0
BCa II 01	6078	171215_03II_002	20269	2017-12-21T04:18:09Z	24622	E8	5	8	1	1	1	745	414	635	[407,629,420,642]	1.79304e-05	-0.435945	26.25	46.6667	47.1352	46.6993	605.627	296.631	652.294	322.881	235936	1672.49	748	761	141.069	BT20	DMSO	0
BCa II 01	6078	171215_03II_002	20269	2017-12-21T04:18:09Z	24622	E8	5	8	1	1	1	746	356	635	[348,630,364,642]	0.000100917	0.677193	41.7932	79.3007	45.9431	46.6203	587.256	292.125	666.557	333.918	239186	1534.56	749	762	155.866	BT20	DMSO	0
BCa II 01	6078	171215_03II_002	20269	2017-12-21T04:18:09Z	24622	E8	5	8	1	1	1	747	1219	638	[1213,632,1227,647]	1.50704e-06	2.85097	41.2561	83.1243	47.8426	50.6935	604.386	296.9	687.511	338.156	230922	1258.51	750	763	183.488	BT20	DMSO	0
BCa II 01	6078	171215_03II_002	20269	2017-12-21T04:18:09Z	24622	E8	5	8	1	1	1	748	639	641	[631,633,647,651]	0.00245336	31.5147	50.9781	105.046	56.3671	87.8819	631.643	310.565	736.689	361.543	495429	1977.21	751	764	250.57	BT20	DMSO	0
BCa II 01	6078	171215_03II_002	20269	2017-12-21T04:18:09Z	24622	E8	5	8	1	1	1	749	1199	639	[1193,633,1206,647]	0	-2.58066	29.587	60.8565	49.2318	46.6512	619.149	307.157	680.006	336.744	230441	1358.12	752	765	169.677	BT20	DMSO	0
BCa II 01	6078	171215_03II_002	20269	2017-12-21T04:18:09Z	24622	E8	5	8	1	1	1	750	484	640	[479,636,488,648]	0.000358933	3.15147	80.3044	152.546	45.5614	48.7129	586.266	287.339	738.812	367.644	222532	2233.45	753	766	99.636	BT20	DMSO	0
BCa II 01	6078	171215_03II_002	20269	2017-12-21T04:18:09Z	24622	E8	5	8	1	1	1	751	219	643	[213,637,225,650]	6.49667e-06	1.17264	37.4263	65.7328	47.7139	48.8865	629.601	313.567	695.333	350.993	239963	1725.16	754	767	139.096	BT20	DMSO	0
BCa II 01	6078	171215_03II_002	20269	2017-12-21T04:18:09Z	24622	E8	5	8	1	1	1	752	928	644	[922,637,934,654]	1.07216e-06	-0.0574396	40.3062	78.9239	46.3746	46.3172	594.42	290.457	673.344	330.763	236517	1289.01	755	768	183.488	BT20	DMSO	0
BCa II 01	6078	171215_03II_002	20269	2017-12-21T04:18:09Z	24622	E8	5	8	1	1	1	753	249	640	[233,628,263,651]	8.52983e-05	2.54944	1265.92	106.93	46.9022	49.4516	625.386	316.06	732.316	1581.98	895634	2091.92	756	769	428.139	BT20	DMSO	0
BCa II 01	6078	171215_03II_002	20269	2017-12-21T04:18:09Z	24622	E8	5	8	1	1	1	754	653	642	[648,637,661,648]	0	1.73023	47.65	97.2525	47.628	49.3582	598.598	291.738	695.851	339.388	235028	1777.96	757	770	132.19	BT20	DMSO	0
BCa II 01	6078	171215_03II_002	20269	2017-12-21T04:18:09Z	24622	E8	5	8	1	1	1	755	836	646	[827,638,845,655]	2.37591e-05	-0.125539	2816.17	111.031	49.7948	49.6693	595.989	302.546	707.02	3118.72	340163	1357.56	758	771	250.57	BT20	DMSO	0
BCa II 01	6078	171215_03II_002	20269	2017-12-21T04:18:09Z	24622	E8	5	8	1	1	1	756	1093	644	[1086,637,1100,654]	6.00895e-06	0.372505	31.2555	61.2032	48.8247	49.1972	671.182	340.818	732.385	372.073	470907	2189.7	759	772	215.056	BT20	DMSO	0
BCa II 01	6078	171215_03II_002	20269	2017-12-21T04:18:09Z	24622	E8	5	8	1	1	1	757	317	645	[311,639,325,656]	0.000429833	4.67516	1504.47	98.2634	47.2748	51.95	601.387	310.321	699.65	1814.8	432409	2191.64	760	773	197.299	BT20	DMSO	0
BCa II 01	6078	171215_03II_002	20269	2017-12-21T04:18:09Z	24622	E8	5	8	1	1	1	758	386	645	[378,638,393,653]	0	-0.418871	39.5231	66.7454	46.1626	45.7437	590.561	292.115	657.307	331.638	248614	1266.42	761	774	196.312	BT20	DMSO	0
BCa II 01	6078	171215_03II_002	20269	2017-12-21T04:18:09Z	24622	E8	5	8	1	1	1	759	791	644	[787,640,797,652]	0	2.71464	107.495	208.398	49.0446	51.7593	631.315	310.255	839.713	417.75	225247	2114.18	762	775	106.541	BT20	DMSO	0
BCa II 01	6078	171215_03II_002	20269	2017-12-21T04:18:09Z	24622	E8	5	8	1	1	1	760	1002	644	[985,640,1006,650]	0	2.20749	42.4566	78.9601	47.137	49.3444	618.245	300.088	697.206	342.544	229842	1294.38	763	776	177.569	BT20	DMSO	0
BCa II 01	6078	171215_03II_002	20269	2017-12-21T04:18:09Z	24622	E8	5	8	1	1	1	761	65	649	[58,642,72,658]	1.95186e-05	0.789822	4348.85	134.45	46.1179	46.9077	599.627	318.61	734.077	4667.46	308107	1601.67	764	777	192.367	BT20	DMSO	0
BCa II 01	6078	171215_03II_002	20269	2017-12-21T04:18:09Z	24622	E8	5	8	1	1	1	762	1164	647	[1157,641,1174,653]	8.72595e-06	0.978361	36.7766	82.4371	45.7064	46.6848	593.818	294.473	676.255	331.25	234821	1293.67	765	778	181.515	BT20	DMSO	0
BCa II 01	6078	171215_03II_002	20269	2017-12-21T04:18:09Z	24622	E8	5	8	1	1	1	763	194	648	[188,642,202,654]	6.02937e-07	-1.75645	30.0387	47.5786	48.5207	46.7643	627.429	311.518	675.007	341.557	243634	1764.06	766	779	138.109	BT20	DMSO	0
BCa II 01	6078	171215_03II_002	20269	2017-12-21T04:18:09Z	24622	E8	5	8	1	1	1	764	118	650	[111,644,125,664]	0	-0.254699	3341.35	112.704	51.6887	51.434	603.232	317.636	715.936	3658.99	296311	1278.16	767	780	231.826	BT20	DMSO	0
BCa II 01	6078	171215_03II_002	20269	2017-12-21T04:18:09Z	24622	E8	5	8	1	1	1	765	1078	652	[1072,646,1085,662]	2.94122e-05	2.11869	2531.13	112.721	48.3052	50.4239	654.811	335.145	767.533	2866.28	372310	2051.12	768	781	181.515	BT20	DMSO	0
BCa II 01	6078	171215_03II_002	20269	2017-12-21T04:18:09Z	24622	E8	5	8	1	1	1	766	1126	653	[1118,645,1134,661]	0.000143732	4.32758	2897.63	112.909	44.8827	49.2103	617.537	321.636	730.446	3219.27	340200	1480.07	769	782	229.853	BT20	DMSO	0
BCa II 01	6078	171215_03II_002	20269	2017-12-21T04:18:09Z	24622	E8	5	8	1	1	1	767	1021	653	[1015,646,1027,661]	0	0.636909	26.9748	60.9826	45.9732	46.6101	602.577	292.333	663.56	319.308	229579	1463.66	770	783	156.853	BT20	DMSO	0
BCa II 01	6078	171215_03II_002	20269	2017-12-21T04:18:09Z	24622	E8	5	8	1	1	1	768	420	655	[413,649,426,664]	9.99472e-05	1.30685	36.9492	74.8402	46.2419	47.5488	606.843	299.496	681.683	336.445	242613	1499.6	771	784	161.785	BT20	DMSO	0
BCa II 01	6078	171215_03II_002	20269	2017-12-21T04:18:09Z	24622	E8	5	8	1	1	1	769	586	656	[579,650,592,666]	0	0.0331213	2899	137.8	46.6702	46.7033	595.832	318.365	733.632	3217.37	332124	1849.84	772	785	179.542	BT20	DMSO	0
BCa II 01	6078	171215_03II_002	20269	2017-12-21T04:18:09Z	24622	E8	5	8	1	1	1	770	1285	660	[1278,651,1292,668]	2.92504e-05	0.314605	47.7981	86.7172	45.5668	45.8814	593.757	289.645	680.474	337.443	231093	1207.51	773	786	191.38	BT20	DMSO	0
BCa II 01	6078	171215_03II_002	20269	2017-12-21T04:18:09Z	24622	E8	5	8	1	1	1	771	266	655	[262,652,270,669]	4.34554e-05	1.65452	53.8193	94.9799	46.0241	47.6786	611.261	307.038	706.241	360.857	228832	2071.12	774	787	110.487	BT20	DMSO	0
BCa II 01	6078	171215_03II_002	20269	2017-12-21T04:18:09Z	24622	E8	5	8	1	1	1	772	879	658	[871,652,892,665]	7.96382e-05	1.7155	1390.15	94.3911	46.4623	48.1778	591.862	296.604	686.253	1686.76	246808	1111.94	775	788	221.961	BT20	DMSO	0
BCa II 01	6078	171215_03II_002	20269	2017-12-21T04:18:09Z	24622	E8	5	8	1	1	1	773	144	664	[136,655,152,674]	0	-1.46418	30.5588	53.4126	51.2064	49.7422	609.263	306.715	662.676	337.273	274896	1088.51	776	789	252.543	BT20	DMSO	0
BCa II 01	6078	171215_03II_002	20269	2017-12-21T04:18:09Z	24622	E8	5	8	1	1	1	774	603	661	[596,654,610,669]	0.000156994	3.40231	1848.86	100.646	46.6815	50.0838	605.94	309.752	706.586	2158.61	262222	1391.69	777	790	188.421	BT20	DMSO	0
BCa II 01	6078	171215_03II_002	20269	2017-12-21T04:18:09Z	24622	E8	5	8	1	1	1	775	645	660	[640,653,650,666]	5.69021e-06	-7.79312	37.6635	96.1997	61.4348	53.6417	651.225	318.711	747.425	356.375	227895	1925.12	778	791	118.379	BT20	DMSO	0
BCa II 01	6078	171215_03II_002	20269	2017-12-21T04:18:09Z	24622	E8	5	8	1	1	1	776	976	660	[969,656,985,665]	2.48288e-06	-7.03483	46.9573	89.4462	53.9624	46.9275	602.554	291.825	692	338.783	220923	1622.8	779	792	136.136	BT20	DMSO	0
BCa II 01	6078	171215_03II_002	20269	2017-12-21T04:18:09Z	24622	E8	5	8	1	1	1	777	61	662	[56,657,69,668]	0.000222129	5.77171	83.9615	86.94	44.0052	49.7769	598.068	297	685.008	380.962	239365	1866.48	780	793	128.244	BT20	DMSO	0
BCa II 01	6078	171215_03II_002	20269	2017-12-21T04:18:09Z	24622	E8	5	8	1	1	1	778	1067	663	[1062,660,1070,667]	0.000662796	5.55643	162.066	374.914	50.2705	55.8269	762.393	395.549	1137.31	557.615	178795	3485.44	781	794	51.2977	BT20	DMSO	0
BCa II 01	6078	171215_03II_002	20269	2017-12-21T04:18:09Z	24622	E8	5	8	1	1	1	779	1100	665	[1095,660,1105,676]	0.000735665	8.49425	15.7809	40.3644	49.1724	57.6667	685.569	349.767	725.933	365.548	249836	1875.97	782	795	133.177	BT20	DMSO	0
BCa II 01	6078	171215_03II_002	20269	2017-12-21T04:18:09Z	24622	E8	5	8	1	1	1	780	80	670	[71,662,88,678]	3.38207e-06	1.23265	1427.69	50.1608	46.2867	47.5193	617.942	318.898	668.103	1746.58	267666	1164.51	783	796	229.853	BT20	DMSO	0
BCa II 01	6078	171215_03II_002	20269	2017-12-21T04:18:09Z	24622	E8	5	8	1	1	1	781	297	668	[289,661,304,675]	0	0.572718	36.6987	62.991	45.7078	46.2805	588.796	294.198	651.787	330.896	250356	1547.46	784	797	161.785	BT20	DMSO	0
BCa II 01	6078	171215_03II_002	20269	2017-12-21T04:18:09Z	24622	E8	5	8	1	1	1	782	837	669	[830,663,843,675]	8.71174e-06	-3.72683	65.6012	130.148	57.3911	53.6643	630.624	310.877	760.771	376.479	229992	1665.29	785	798	138.109	BT20	DMSO	0
BCa II 01	6078	171215_03II_002	20269	2017-12-21T04:18:09Z	24622	E8	5	8	1	1	1	783	1337	672	[1329,664,1348,680]	0	0.904124	52.9283	116.59	49.2387	50.1429	572.699	282.141	689.289	335.07	454767	1688.62	786	799	269.313	BT20	DMSO	0
BCa II 01	6078	171215_03II_002	20269	2017-12-21T04:18:09Z	24622	E8	5	8	1	1	1	784	778	673	[772,667,783,687]	0	1.05089	41.8463	79.9203	47.2228	48.2737	598.396	298.596	678.316	340.442	240264	1281.86	787	800	187.434	BT20	DMSO	0
BCa II 01	6078	171215_03II_002	20269	2017-12-21T04:18:09Z	24622	E8	5	8	1	1	1	785	443	672	[435,667,448,680]	0	-1.0815	28.3104	60.4215	46.9137	45.8322	606.264	299.403	666.685	327.713	233038	1651.94	788	801	141.069	BT20	DMSO	0
BCa II 01	6078	171215_03II_002	20269	2017-12-21T04:18:09Z	24622	E8	5	8	1	1	1	786	1110	672	[1101,668,1115,678]	0.000527866	5.65658	39.8295	71.3532	46.5488	52.2054	646.915	323.037	718.268	362.866	210191	1902.39	789	802	110.487	BT20	DMSO	0
BCa II 01	6078	171215_03II_002	20269	2017-12-21T04:18:09Z	24622	E8	5	8	1	1	1	787	1228	675	[1222,669,1236,686]	2.32294e-06	2.14384	42.3545	72.5428	46.0761	48.2199	599.112	293.981	671.654	336.335	228891	1214.79	790	803	188.421	BT20	DMSO	0
BCa II 01	6078	171215_03II_002	20269	2017-12-21T04:18:09Z	24622	E8	5	8	1	1	1	788	1259	676	[1252,669,1266,687]	0.000236255	2.13951	2346.15	118.027	45.3534	47.493	590.908	297.447	708.934	2643.6	254765	1212.46	791	804	210.123	BT20	DMSO	0
BCa II 01	6078	171215_03II_002	20269	2017-12-21T04:18:09Z	24622	E8	5	8	1	1	1	789	1141	677	[1134,670,1157,685]	4.72147e-05	0.546002	2150.6	91.8086	46.0659	46.6119	605.996	312.29	697.804	2462.89	381238	1351.25	792	805	282.138	BT20	DMSO	0
BCa II 01	6078	171215_03II_002	20269	2017-12-21T04:18:09Z	24622	E8	5	8	1	1	1	790	122	678	[116,672,129,690]	0.00838269	625.712	159.131	274.624	212.821	838.533	697.938	354.24	972.563	513.372	271365	1382.31	793	806	196.312	BT20	DMSO	0
BCa II 01	6078	171215_03II_002	20269	2017-12-21T04:18:09Z	24622	E8	5	8	1	1	1	791	578	676	[572,671,585,686]	0	-4.57364	35.4081	71.158	51.2467	46.6731	620.265	307.816	691.423	343.224	237188	1541.25	794	807	153.893	BT20	DMSO	0
BCa II 01	6078	171215_03II_002	20269	2017-12-21T04:18:09Z	24622	E8	5	8	1	1	1	792	1082	677	[1075,671,1089,688]	3.59527e-05	1.54211	2578.83	87.0171	50.2105	51.7526	699.178	366.52	786.195	2945.35	381049	2032.98	795	808	187.434	BT20	DMSO	0
BCa II 01	6078	171215_03II_002	20269	2017-12-21T04:18:09Z	24622	E8	5	8	1	1	1	793	1071	676	[1066,672,1076,686]	0.000457508	-3.83668	64.5493	46.168	54.8276	50.9909	751.414	373.46	797.582	438.009	227661	2097.98	796	809	108.514	BT20	DMSO	0
BCa II 01	6078	171215_03II_002	20269	2017-12-21T04:18:09Z	24622	E8	5	8	1	1	1	794	469	679	[464,674,482,685]	0	2.33162	67.992	149.066	47.0427	49.3743	605.651	301.709	754.717	369.701	467597	2534.75	797	810	184.475	BT20	DMSO	0
BCa II 01	6078	171215_03II_002	20269	2017-12-21T04:18:09Z	24622	E8	5	8	1	1	1	795	653	683	[648,676,659,692]	0	-9.21995	45.999	88.1451	59.5922	50.3723	615.899	303.016	704.044	349.015	226124	1673.14	798	811	135.15	BT20	DMSO	0
BCa II 01	6078	171215_03II_002	20269	2017-12-21T04:18:09Z	24622	E8	5	8	1	1	1	796	936	685	[927,676,947,694]	3.01769e-07	-0.432921	51.2005	86.0802	49.0234	48.5904	608.66	298.974	694.741	350.174	492855	1705.13	799	812	289.043	BT20	DMSO	0
BCa II 01	6078	171215_03II_002	20269	2017-12-21T04:18:09Z	24622	E8	5	8	1	1	1	797	47	686	[38,678,56,694]	8.37993e-06	0.910993	13.0987	22.3855	45.0767	45.9877	601.389	298.364	623.775	311.463	267292	1110.45	800	813	240.705	BT20	DMSO	0
BCa II 01	6078	171215_03II_002	20269	2017-12-21T04:18:09Z	24622	E8	5	8	1	1	1	798	358	683	[352,677,365,690]	0	0.247741	40.45	75.723	45.3946	45.6424	577.257	289.391	652.98	329.841	232807	1562.87	801	814	148.961	BT20	DMSO	0
BCa II 01	6078	171215_03II_002	20269	2017-12-21T04:18:09Z	24622	E8	5	8	1	1	1	799	172	686	[165,679,179,697]	0	0.0460278	3344.29	103.516	49.8631	49.9091	623.141	333.337	726.657	3677.63	346160	1772.22	802	815	195.326	BT20	DMSO	0
BCa II 01	6078	171215_03II_002	20269	2017-12-21T04:18:09Z	24622	E8	5	8	1	1	1	800	384	685	[377,678,393,694]	0	-12.6441	2633.21	121.814	60.4696	47.8255	603.087	316.573	724.901	2949.78	278658	1332.42	803	816	209.137	BT20	DMSO	0
BCa II 01	6078	171215_03II_002	20269	2017-12-21T04:18:09Z	24622	E8	5	8	1	1	1	801	624	683	[618,678,631,688]	0	2.76008	54.7707	116.884	47.1023	49.8624	599.033	291.266	715.917	346.037	221694	2061.73	804	817	107.528	BT20	DMSO	0
BCa II 01	6078	171215_03II_002	20269	2017-12-21T04:18:09Z	24622	E8	5	8	1	1	1	802	499	686	[494,679,504,693]	0.00033848	0.224677	40.2761	73.3953	50.9353	51.16	653.453	328.02	726.848	368.296	234891	1904.86	805	819	123.312	BT20	DMSO	0
BCa II 01	6078	171215_03II_002	20269	2017-12-21T04:18:09Z	24622	E8	5	8	1	1	1	803	720	686	[714,679,728,695]	0	-1.32058	52.1985	101.508	47.553	46.2324	585.524	289.574	687.032	341.773	240140	1315.83	806	820	182.502	BT20	DMSO	0
BCa II 01	6078	171215_03II_002	20269	2017-12-21T04:18:09Z	24622	E8	5	8	1	1	1	804	1307	687	[1300,680,1315,697]	0.000156438	0.85846	568.576	99.0563	45.7425	46.6009	592.765	290.964	691.822	859.54	232361	1105.83	807	821	210.123	BT20	DMSO	0
BCa II 01	6078	171215_03II_002	20269	2017-12-21T04:18:09Z	24622	E8	5	8	1	1	1	805	1098	684	[1090,679,1104,691]	0.000170898	3.70121	51.0332	92.7584	46.7149	50.4161	630.349	318.906	723.107	369.94	231198	1572.91	808	822	146.988	BT20	DMSO	0
BCa II 01	6078	171215_03II_002	20269	2017-12-21T04:18:09Z	24622	E8	5	8	1	1	1	806	103	692	[96,683,111,701]	0	0.999548	15.334	23.9672	48.3733	49.3729	619.444	309.484	643.411	324.818	262908	1129.27	809	823	232.813	BT20	DMSO	0
BCa II 01	6078	171215_03II_002	20269	2017-12-21T04:18:09Z	24622	E8	5	8	1	1	1	807	450	687	[446,683,457,692]	0.00219732	14.2462	127.002	234.745	49.7438	63.99	640.335	312.178	875.08	439.18	230385	2335.39	810	824	98.6495	BT20	DMSO	0
BCa II 01	6078	171215_03II_002	20269	2017-12-21T04:18:09Z	24622	E8	5	8	1	1	1	808	195	691	[189,685,202,701]	0	0.074059	47.1395	84.2505	48.1692	48.2432	615.29	313.471	699.541	360.611	262441	1438.02	811	825	182.502	BT20	DMSO	0
BCa II 01	6078	171215_03II_002	20269	2017-12-21T04:18:09Z	24622	E8	5	8	1	1	1	809	758	691	[750,685,764,698]	4.08204e-05	-15.7421	5353.44	211.242	66.799	51.057	643.942	349.639	855.184	5703.08	318016	2040.32	812	826	155.866	BT20	DMSO	0
BCa II 01	6078	171215_03II_002	20269	2017-12-21T04:18:09Z	24622	E8	5	8	1	1	1	810	990	691	[984,685,1000,698]	0	1.36048	45.7456	102.459	45.7718	47.1323	583.028	285.196	685.487	330.942	234422	1257.31	813	827	186.448	BT20	DMSO	0
BCa II 01	6078	171215_03II_002	20269	2017-12-21T04:18:09Z	24622	E8	5	8	1	1	1	811	321	696	[312,687,330,705]	1.24932e-05	-0.272213	2054.78	95.6946	46.6427	46.3705	592.892	302.446	688.586	2357.23	425533	1551.65	814	828	274.246	BT20	DMSO	0
BCa II 01	6078	171215_03II_002	20269	2017-12-21T04:18:09Z	24622	E8	5	8	1	1	1	812	905	695	[897,687,914,703]	0	1.327	26.7163	52.2315	46.0016	47.3286	606.36	299.26	658.592	325.977	239932	1141.86	815	829	210.123	BT20	DMSO	0
BCa II 01	6078	171215_03II_002	20269	2017-12-21T04:18:09Z	24622	E8	5	8	1	1	1	813	75	694	[68,688,83,701]	4.93908e-06	1.33774	27.0042	40.4397	45.2495	46.5872	604.351	298.321	644.791	325.326	245175	1444.95	816	830	169.677	BT20	DMSO	0
BCa II 01	6078	171215_03II_002	20269	2017-12-21T04:18:09Z	24622	E8	5	8	1	1	1	814	868	694	[862,688,874,704]	0	-0.928856	34.098	77.0342	48.2699	47.341	583.521	287.642	660.555	321.74	234885	1376.31	817	831	170.664	BT20	DMSO	0
BCa II 01	6078	171215_03II_002	20269	2017-12-21T04:18:09Z	24622	E8	5	8	1	1	1	815	209	699	[203,690,215,709]	5.66622e-07	-0.828087	970.385	80.4625	51.8878	51.0597	666.96	345.287	747.423	1315.67	488376	2463	818	832	198.285	BT20	DMSO	0
BCa II 01	6078	171215_03II_002	20269	2017-12-21T04:18:09Z	24622	E8	5	8	1	1	1	816	511	695	[506,690,517,702]	0	1.16444	31.7621	53.3472	47.4131	48.5776	670.023	336.746	723.371	368.509	232405	2030.92	819	833	114.433	BT20	DMSO	0
BCa II 01	6078	171215_03II_002	20269	2017-12-21T04:18:09Z	24622	E8	5	8	1	1	1	817	537	696	[530,690,545,702]	1.28082e-06	3.51784	3176.62	157.208	46.4034	49.9212	607.841	310.904	765.048	3487.52	248964	1529.53	820	834	162.772	BT20	DMSO	0
BCa II 01	6078	171215_03II_002	20269	2017-12-21T04:18:09Z	24622	E8	5	8	1	1	1	818	485	697	[473,691,493,704]	0.000398277	1.80863	2156.57	106.647	46.9121	48.7207	610.308	318.005	716.955	2474.57	390587	1783.49	821	835	219.002	BT20	DMSO	0
BCa II 01	6078	171215_03II_002	20269	2017-12-21T04:18:09Z	24622	E8	5	8	1	1	1	819	1347	694	[1344,691,1352,698]	0.0148115	746.213	199.191	341.308	586.042	1332.25	809.437	427.437	1150.75	626.627	388742	7726.75	822	836	50.3112	BT20	DMSO	0
BCa II 01	6078	171215_03II_002	20269	2017-12-21T04:18:09Z	24622	E8	5	8	1	1	1	820	236	699	[230,692,243,709]	0	0.168054	22.4727	37.7445	50.724	50.892	681.454	341.726	719.199	364.199	258288	1487.64	823	837	173.623	BT20	DMSO	0
BCa II 01	6078	171215_03II_002	20269	2017-12-21T04:18:09Z	24622	E8	5	8	1	1	1	821	1134	701	[1126,693,1143,709]	0.000388126	3.89379	2603.71	92.6476	45.9604	49.8542	601.877	304.694	694.525	2908.4	277935	1173.92	824	838	236.759	BT20	DMSO	0
BCa II 01	6078	171215_03II_002	20269	2017-12-21T04:18:09Z	24622	E8	5	8	1	1	1	822	562	699	[558,695,571,704]	0	2.70529	40.5827	103.481	48.3927	51.098	625.245	308.692	728.725	349.275	223461	2220.78	825	840	100.622	BT20	DMSO	0
BCa II 01	6078	171215_03II_002	20269	2017-12-21T04:18:09Z	24622	E8	5	8	1	1	1	823	934	702	[928,696,946,710]	0.000398811	5.95039	2651.08	97.6846	48.3333	54.2837	654.785	338.822	752.47	2989.9	360721	1700.74	826	841	212.096	BT20	DMSO	0
BCa II 01	6078	171215_03II_002	20269	2017-12-21T04:18:09Z	24622	E8	5	8	1	1	1	824	387	706	[376,699,394,716]	0.00135575	12.3	3144.29	116.428	46.1215	58.4215	621.679	325.639	738.107	3469.93	414017	1734.24	827	842	238.732	BT20	DMSO	0
BCa II 01	6078	171215_03II_002	20269	2017-12-21T04:18:09Z	24622	E8	5	8	1	1	1	825	426	706	[419,699,434,718]	5.00149e-05	1.11847	2283.22	111.419	47.1412	48.2597	613.616	316.125	725.035	2599.34	416529	1636.55	828	843	254.516	BT20	DMSO	0
BCa II 01	6078	171215_03II_002	20269	2017-12-21T04:18:09Z	24622	E8	5	8	1	1	1	826	810	705	[804,699,816,713]	0	-5.26718	52.8844	91.7591	51.9338	46.6667	587.646	287.612	679.405	340.497	233275	1545.55	829	844	150.934	BT20	DMSO	0
BCa II 01	6078	171215_03II_002	20269	2017-12-21T04:18:09Z	24622	E8	5	8	1	1	1	827	1221	707	[1213,699,1230,716]	0.000649263	8.25444	1942.4	98.0978	45.5119	53.7664	590.152	296.972	688.25	2239.38	278210	1155.82	830	845	240.705	BT20	DMSO	0
BCa II 01	6078	171215_03II_002	20269	2017-12-21T04:18:09Z	24622	E8	5	8	1	1	1	828	647	708	[640,701,659,716]	0	-73.206	14.8845	24.2318	121.536	48.3305	628.966	309.188	653.197	324.073	260272	1132.34	831	846	229.853	BT20	DMSO	0
BCa II 01	6078	171215_03II_002	20269	2017-12-21T04:18:09Z	24622	E8	5	8	1	1	1	829	959	706	[954,701,971,713]	0.000218116	4.91767	30.7873	68.6976	45.421	50.3386	604.535	297.133	673.233	327.921	237449	1273.54	832	847	186.448	BT20	DMSO	0
BCa II 01	6078	171215_03II_002	20269	2017-12-21T04:18:09Z	24622	E8	5	8	1	1	1	830	149	708	[143,702,156,725]	0.00122366	39.052	66.1316	-25.9945	116.516	155.568	738.547	376.44	712.553	442.571	528107	2012.55	833	848	262.408	BT20	DMSO	0
BCa II 01	6078	171215_03II_002	20269	2017-12-21T04:18:09Z	24622	E8	5	8	1	1	1	831	498	710	[489,704,505,717]	0	0.794199	3240.71	119.587	47.3816	48.1758	635.314	329.541	754.901	3570.25	297707	1658.15	834	849	179.542	BT20	DMSO	0
BCa II 01	6078	171215_03II_002	20269	2017-12-21T04:18:09Z	24622	E8	5	8	1	1	1	832	763	711	[757,705,769,717]	0	2.46111	83.2683	167.444	48.4195	50.8806	626.75	311.441	794.194	394.709	230425	1743.13	835	850	132.19	BT20	DMSO	0
BCa II 01	6078	171215_03II_002	20269	2017-12-21T04:18:09Z	24622	E8	5	8	1	1	1	833	853	712	[845,704,861,723]	0.000994935	10.8642	45.9623	100.809	46.2167	57.0809	589.357	288.218	690.165	334.18	477307	1778.83	836	851	268.327	BT20	DMSO	0
BCa II 01	6078	171215_03II_002	20269	2017-12-21T04:18:09Z	24622	E8	5	8	1	1	1	834	458	711	[451,706,464,718]	0	1.80973	35.9891	79.8676	45.5333	47.3431	599.169	300.244	679.036	336.234	228969	1694.19	837	852	135.15	BT20	DMSO	0
BCa II 01	6078	171215_03II_002	20269	2017-12-21T04:18:09Z	24622	E8	5	8	1	1	1	835	132	717	[126,708,139,725]	0.00159992	-70.4548	4296.26	134.808	198.669	128.214	690.62	375.316	825.428	4671.57	292395	1713.28	838	853	170.664	BT20	DMSO	0
BCa II 01	6078	171215_03II_002	20269	2017-12-21T04:18:09Z	24622	E8	5	8	1	1	1	836	1094	711	[1090,707,1098,716]	0.00121719	15.4333	394.545	727.011	48.5088	63.942	741.105	363.136	1468.12	757.681	355278	5219.45	839	854	68.0682	BT20	DMSO	0
BCa II 01	6078	171215_03II_002	20269	2017-12-21T04:18:09Z	24622	E8	5	8	1	1	1	837	1066	717	[1057,708,1075,726]	8.11914e-07	-0.993112	26.7773	63.0931	46.4383	45.4452	615.482	300.082	678.575	326.86	468694	1627.09	840	855	288.057	BT20	DMSO	0
BCa II 01	6078	171215_03II_002	20269	2017-12-21T04:18:09Z	24622	E8	5	8	1	1	1	838	600	714	[595,709,608,720]	4.87114e-06	1.51521	52.4791	110.192	45.6415	47.1567	601.808	296.23	712	348.709	231137	1748.51	841	856	132.19	BT20	DMSO	0
BCa II 01	6078	171215_03II_002	20269	2017-12-21T04:18:09Z	24622	E8	5	8	1	1	1	839	33	723	[25,712,41,732]	0.000135697	-0.467891	3014.82	94.2972	45.9501	45.4822	586.944	302.478	681.241	3317.3	312282	1251.21	842	857	249.583	BT20	DMSO	0
BCa II 01	6078	171215_03II_002	20269	2017-12-21T04:18:09Z	24622	E8	5	8	1	1	1	840	200	722	[191,712,208,730]	0	-5.88142	2908.8	32.2967	56.2852	50.4038	684.464	380.289	716.761	3289.08	353347	1681.62	843	858	210.123	BT20	DMSO	0
BCa II 01	6078	171215_03II_002	20269	2017-12-21T04:18:09Z	24622	E8	5	8	1	1	1	841	264	721	[256,712,273,730]	0	-2.36043	3055.17	73.7623	49.9786	47.6182	659.297	354.939	733.059	3410.1	369006	1700.26	844	859	217.029	BT20	DMSO	0
BCa II 01	6078	171215_03II_002	20269	2017-12-21T04:18:09Z	24622	E8	5	8	1	1	1	842	241	721	[230,712,251,729]	9.00579e-05	-0.535988	35.1486	45.8224	54.2394	53.7034	756.474	378.817	802.297	413.966	539344	1885.27	845	860	286.084	BT20	DMSO	0
BCa II 01	6078	171215_03II_002	20269	2017-12-21T04:18:09Z	24622	E8	5	8	1	1	1	843	696	719	[688,712,704,726]	0	-182.55	5.73559	-15.8801	241.002	58.4516	730.558	361.065	714.677	366.801	249621	1360.42	846	861	183.488	BT20	DMSO	0
BCa II 01	6078	171215_03II_002	20269	2017-12-21T04:18:09Z	24622	E8	5	8	1	1	1	844	934	717	[929,713,938,726]	0.000345229	3.89002	66.0833	126.238	51.5694	55.4595	679.438	339.25	805.676	405.333	223926	2044.97	847	862	109.501	BT20	DMSO	0
BCa II 01	6078	171215_03II_002	20269	2017-12-21T04:18:09Z	24622	E8	5	8	1	1	1	845	1017	721	[1010,714,1030,729]	1.43501e-05	1.27687	30.5798	63.357	44.6773	45.9542	579.46	280.883	642.817	311.462	246591	1041.53	848	863	236.759	BT20	DMSO	0
BCa II 01	6078	171215_03II_002	20269	2017-12-21T04:18:09Z	24622	E8	5	8	1	1	1	846	1111	721	[1104,714,1122,730]	0.000132715	4.72347	78.0905	134.789	45.755	50.4784	623.34	306.233	758.129	384.323	254850	1113.53	849	864	228.867	BT20	DMSO	0
BCa II 01	6078	171215_03II_002	20269	2017-12-21T04:18:09Z	24622	E8	5	8	1	1	1	847	915	722	[908,715,925,732]	1.78184e-05	1.0581	33.7424	72.7585	45.5583	46.6164	598.957	295.62	671.716	329.362	250006	1092.37	850	865	228.867	BT20	DMSO	0
BCa II 01	6078	171215_03II_002	20269	2017-12-21T04:18:09Z	24622	E8	5	8	1	1	1	848	1161	724	[1153,715,1169,734]	0.000345918	4.0214	2554.71	101.244	46.2255	50.2469	604.838	308.975	706.082	2863.68	254259	1060.66	851	866	239.718	BT20	DMSO	0
BCa II 01	6078	171215_03II_002	20269	2017-12-21T04:18:09Z	24622	E8	5	8	1	1	1	849	564	720	[555,717,568,724]	0.000112673	0.551062	74.7516	2235.76	54.5771	55.1282	1013.15	398.697	3248.91	473.449	437667	5687.94	852	867	76.9466	BT20	DMSO	0
BCa II 01	6078	171215_03II_002	20269	2017-12-21T04:18:09Z	24622	E8	5	8	1	1	1	850	518	726	[511,718,525,735]	7.00805e-05	-20.6367	30.6272	49.4873	66.5385	45.9018	613.406	302.895	662.893	333.522	254014	1149.51	853	868	220.975	BT20	DMSO	0
BCa II 01	6078	171215_03II_002	20269	2017-12-21T04:18:09Z	24622	E8	5	8	1	1	1	851	415	726	[408,720,421,737]	0.000997638	7.94029	36.5925	66.2236	46.1921	54.1324	606.708	302.461	672.931	339.054	252064	1252.52	854	869	201.245	BT20	DMSO	0
BCa II 01	6078	171215_03II_002	20269	2017-12-21T04:18:09Z	24622	E8	5	8	1	1	1	852	187	729	[178,720,196,740]	2.35422e-06	-6.84664	648.884	36.7185	56.3886	49.542	662.995	340.777	699.713	989.661	509648	1806.38	855	870	282.138	BT20	DMSO	0
BCa II 01	6078	171215_03II_002	20269	2017-12-21T04:18:09Z	24622	E8	5	8	1	1	1	853	322	728	[315,721,330,737]	0	-0.375318	32.7937	62.949	45.5784	45.203	586.899	292.755	649.848	325.548	261411	1345.13	856	871	194.34	BT20	DMSO	0
BCa II 01	6078	171215_03II_002	20269	2017-12-21T04:18:09Z	24622	E8	5	8	1	1	1	854	1204	729	[1197,721,1212,737]	0.000142462	2.57773	56.3956	106.165	46.5717	49.1494	602.824	296.978	708.989	353.374	226015	1316.72	857	872	171.65	BT20	DMSO	0
BCa II 01	6078	171215_03II_002	20269	2017-12-21T04:18:09Z	24622	E8	5	8	1	1	1	855	389	729	[382,722,397,738]	0	0.0424787	37.4218	59.4388	45.3259	45.3684	585.346	291.554	644.785	328.976	250515	1215.05	858	873	206.177	BT20	DMSO	0
BCa II 01	6078	171215_03II_002	20269	2017-12-21T04:18:09Z	24622	E8	5	8	1	1	1	856	1350	732	[1346,725,1354,748]	1.34425e-05	-1.36454	63.5774	163.317	52.186	50.8214	622.481	307.47	785.798	371.048	340399	2053.92	859	874	165.731	BT20	DMSO	0
BCa II 01	6078	171215_03II_002	20269	2017-12-21T04:18:09Z	24622	E8	5	8	1	1	1	857	679	730	[671,723,690,738]	0	-1.25827	2544.47	88.6334	52.9	51.6417	632.469	321.424	721.102	2865.89	337766	1347.99	860	875	250.57	BT20	DMSO	0
BCa II 01	6078	171215_03II_002	20269	2017-12-21T04:18:09Z	24622	E8	5	8	1	1	1	858	160	731	[153,725,171,738]	0	-1.27894	20.6997	32.2472	51.9078	50.6289	688.34	351.043	720.588	371.742	280660	1466.51	861	876	191.38	BT20	DMSO	0
BCa II 01	6078	171215_03II_002	20269	2017-12-21T04:18:09Z	24622	E8	5	8	1	1	1	859	1279	734	[1270,725,1291,744]	0.000271318	1.19871	46.813	83.6486	46.2998	47.4985	584.907	285.932	668.556	332.745	469329	1428.69	862	877	328.503	BT20	DMSO	0
BCa II 01	6078	171215_03II_002	20269	2017-12-21T04:18:09Z	24622	E8	5	8	1	1	1	860	70	736	[63,728,78,747]	0.000359924	3.41448	26.523	46.2436	45.2883	48.7028	590.134	294.116	636.378	320.639	270253	1100.21	863	878	245.637	BT20	DMSO	0
BCa II 01	6078	171215_03II_002	20269	2017-12-21T04:18:09Z	24622	E8	5	8	1	1	1	861	1333	735	[1326,728,1341,743]	0.000107572	5.50103	46.3955	80.5101	45.8776	51.3786	588.004	285.027	668.515	331.422	235509	1158.9	864	879	203.218	BT20	DMSO	0
BCa II 01	6078	171215_03II_002	20269	2017-12-21T04:18:09Z	24622	E8	5	8	1	1	1	862	276	738	[267,729,285,747]	0	0.795562	2863.35	108.667	47.3698	48.1654	608.648	324.216	717.315	3187.57	391012	1524.48	865	880	256.489	BT20	DMSO	0
BCa II 01	6078	171215_03II_002	20269	2017-12-21T04:18:09Z	24622	E8	5	8	1	1	1	863	101	743	[93,731,110,755]	0	-0.418042	32.1218	54.4319	47.5211	47.103	619.029	307.381	673.461	339.503	540324	1659.76	866	881	325.543	BT20	DMSO	0
BCa II 01	6078	171215_03II_002	20269	2017-12-21T04:18:09Z	24622	E8	5	8	1	1	1	864	122	739	[113,731,130,748]	0	3.16481	867.029	35.5378	51.9833	55.1481	690.108	356.021	725.646	1223.05	506053	2111.03	867	882	239.718	BT20	DMSO	0
BCa II 01	6078	171215_03II_002	20269	2017-12-21T04:18:09Z	24622	E8	5	8	1	1	1	865	572	738	[565,732,578,746]	4.96202e-05	-8.62935	13.1912	23.8906	57.9442	49.3148	684.665	332.142	708.556	345.333	249622	1561.97	868	883	159.812	BT20	DMSO	0
BCa II 01	6078	171215_03II_002	20269	2017-12-21T04:18:09Z	24622	E8	5	8	1	1	1	866	731	740	[722,732,739,753]	0	-51.5081	19.1966	2.12098	101.08	49.5714	690.823	348.894	692.944	368.091	379361	1339.91	869	884	283.124	BT20	DMSO	0
BCa II 01	6078	171215_03II_002	20269	2017-12-21T04:18:09Z	24622	E8	5	8	1	1	1	867	618	742	[610,733,627,750]	0	0.0508701	32.1432	61.1633	47.9371	47.988	592.254	294.459	653.418	326.602	272236	1108.29	870	885	245.637	BT20	DMSO	0
BCa II 01	6078	171215_03II_002	20269	2017-12-21T04:18:09Z	24622	E8	5	8	1	1	1	868	942	739	[936,733,948,749]	0.000199233	-12.7927	26.7891	57.715	59.7127	46.92	601.639	294.931	659.354	321.72	236758	1371.42	871	886	172.637	BT20	DMSO	0
BCa II 01	6078	171215_03II_002	20269	2017-12-21T04:18:09Z	24622	E8	5	8	1	1	1	869	349	745	[340,736,357,756]	0.000167072	0.0644538	33.961	73.1439	47.7191	47.7836	608.893	300.483	682.037	334.444	496315	1877.28	872	887	264.381	BT20	DMSO	0
BCa II 01	6078	171215_03II_002	20269	2017-12-21T04:18:09Z	24622	E8	5	8	1	1	1	870	222	743	[213,736,230,751]	9.44017e-06	-0.136035	43.0854	78.4932	54.2232	54.0872	745.179	379.161	823.672	422.246	503792	2618.92	873	888	192.367	BT20	DMSO	0
BCa II 01	6078	171215_03II_002	20269	2017-12-21T04:18:09Z	24622	E8	5	8	1	1	1	871	507	743	[500,736,517,750]	0.000103545	1.05496	35.4721	53.2775	46.6774	47.7323	612.096	299.477	665.374	334.949	249525	1277.48	874	889	195.326	BT20	DMSO	0
BCa II 01	6078	171215_03II_002	20269	2017-12-21T04:18:09Z	24622	E8	5	8	1	1	1	872	172	746	[164,736,178,753]	8.77192e-06	0.53762	22.4709	38.9199	50.7647	51.3023	646.475	328	685.395	350.471	256209	1509.98	875	890	169.677	BT20	DMSO	0
BCa II 01	6078	171215_03II_002	20269	2017-12-21T04:18:09Z	24622	E8	5	8	1	1	1	873	238	748	[228,737,248,758]	9.5693e-06	1.01303	52.1537	128.062	52.5319	53.5449	731.755	388.936	859.817	441.09	585482	1667.13	876	891	351.192	BT20	DMSO	0
BCa II 01	6078	171215_03II_002	20269	2017-12-21T04:18:09Z	24622	E8	5	8	1	1	1	874	978	744	[968,737,990,756]	2.25981e-05	0.606015	71.4698	72.5519	45.6621	46.2681	608.021	297.563	680.572	369.033	314284	1154.3	877	892	272.273	BT20	DMSO	0
BCa II 01	6078	171215_03II_002	20269	2017-12-21T04:18:09Z	24622	E8	5	8	1	1	1	875	471	744	[466,739,484,750]	1.81652e-05	0.936001	46.7669	83.7136	46.622	47.558	602.065	294.874	685.779	341.641	240394	1346.33	878	893	178.556	BT20	DMSO	0
BCa II 01	6078	171215_03II_002	20269	2017-12-21T04:18:09Z	24622	E8	5	8	1	1	1	876	549	745	[543,740,557,750]	5.30895e-05	1.45703	48.2262	57.2203	46.7968	48.2538	630.857	315.02	688.077	363.246	239535	1867.8	879	894	128.244	BT20	DMSO	0
BCa II 01	6078	171215_03II_002	20269	2017-12-21T04:18:09Z	24622	E8	5	8	1	1	1	877	589	753	[582,742,596,764]	1.88939e-05	-12.3215	35.2472	66.488	63.3173	50.9958	684.064	337.309	750.552	372.556	482263	2045.46	880	895	235.772	BT20	DMSO	0
BCa II 01	6078	171215_03II_002	20269	2017-12-21T04:18:09Z	24622	E8	5	8	1	1	1	878	1227	749	[1220,741,1234,759]	0.000782309	7.30627	69.3582	139.36	46.0569	53.3632	595.844	292.985	735.204	362.343	423579	2136.21	881	896	198.285	BT20	DMSO	0
BCa II 01	6078	171215_03II_002	20269	2017-12-21T04:18:09Z	24622	E8	5	8	1	1	1	879	147	750	[141,744,153,757]	0	-6.04187	13.7214	25.0216	52.8926	46.8507	690.993	351.644	716.015	365.366	264706	2002.46	882	897	132.19	BT20	DMSO	0
BCa II 01	6078	171215_03II_002	20269	2017-12-21T04:18:09Z	24622	E8	5	8	1	1	1	880	212	751	[206,745,220,758]	0.000470321	4.66294	22.0526	44.2445	52.4216	57.0845	702.157	353.088	746.401	375.141	270962	1934.3	883	898	140.082	BT20	DMSO	0
BCa II 01	6078	171215_03II_002	20269	2017-12-21T04:18:09Z	24622	E8	5	8	1	1	1	881	889	751	[881,744,900,759]	0	-2.57839	2433.2	125.857	57.2221	54.6437	589.819	296.039	715.676	2729.24	336235	1379.91	884	899	243.664	BT20	DMSO	0
BCa II 01	6078	171215_03II_002	20269	2017-12-21T04:18:09Z	24622	E8	5	8	1	1	1	882	575	750	[569,745,581,756]	0	-3.35607	16.8799	29.2945	53.3729	50.0168	693.949	340.288	723.244	357.168	238370	2030.53	885	900	117.393	BT20	DMSO	0
BCa II 01	6078	171215_03II_002	20269	2017-12-21T04:18:09Z	24622	E8	5	8	1	1	1	883	284	752	[273,746,294,759]	0	1.71563	2025.28	92.7151	47.7235	49.4391	632.502	342.724	725.217	2368	433800	1911.91	886	901	226.894	BT20	DMSO	0
BCa II 01	6078	171215_03II_002	20269	2017-12-21T04:18:09Z	24622	E8	5	8	1	1	1	884	1166	756	[1158,748,1174,764]	0	-14.4083	1538.29	75.5631	64.027	49.6186	618.928	313.572	694.492	1851.86	365255	1568.88	887	902	232.813	BT20	DMSO	0
BCa II 01	6078	171215_03II_002	20269	2017-12-21T04:18:09Z	24622	E8	5	8	1	1	1	885	437	755	[430,749,445,762]	5.60398e-05	1.74757	55.1111	97.8268	45.9555	47.703	587.755	296.283	685.582	351.394	239295	1470.13	888	903	162.772	BT20	DMSO	0
BCa II 01	6078	171215_03II_002	20269	2017-12-21T04:18:09Z	24622	E8	5	8	1	1	1	886	199	756	[193,750,208,763]	7.12384e-05	-1.15995	19.1548	45.8859	52.5945	51.4345	646.65	335	692.536	354.155	260060	1569.17	889	904	165.731	BT20	DMSO	0
BCa II 01	6078	171215_03II_002	20269	2017-12-21T04:18:09Z	24622	E8	5	8	1	1	1	887	143	761	[136,752,149,767]	0.000102437	2.97035	15.8425	13.9138	52.0783	55.0486	711.635	361.248	725.549	377.09	255677	1799.84	890	905	142.055	BT20	DMSO	0
BCa II 01	6078	171215_03II_002	20269	2017-12-21T04:18:09Z	24622	E8	5	8	1	1	1	888	555	759	[545,751,565,769]	0.000748049	8.40426	1041.99	88.435	47.2394	55.6436	618.027	305.673	706.462	1347.66	463910	1710.04	891	906	271.286	BT20	DMSO	0
BCa II 01	6078	171215_03II_002	20269	2017-12-21T04:18:09Z	24622	E8	5	8	1	1	1	889	719	761	[711,752,728,769]	0.000197503	-2.01211	2826.08	67.6998	50.8246	48.8125	647.429	338.359	715.129	3164.44	335701	1417.9	892	907	236.759	BT20	DMSO	0
BCa II 01	6078	171215_03II_002	20269	2017-12-21T04:18:09Z	24622	E8	5	8	1	1	1	890	682	764	[674,756,694,773]	0	0.503889	1342.42	90.3008	48.113	48.6169	596.975	305.008	687.276	1647.43	461661	1519.42	893	908	303.84	BT20	DMSO	0
BCa II 01	6078	171215_03II_002	20269	2017-12-21T04:18:09Z	24622	E8	5	8	1	1	1	891	786	760	[781,755,792,768]	0	-61.5705	56.7246	108.138	128.617	67.0465	614.142	302.283	722.279	359.008	228011	1791.72	894	909	127.258	BT20	DMSO	0
BCa II 01	6078	171215_03II_002	20269	2017-12-21T04:18:09Z	24622	E8	5	8	1	1	1	892	265	767	[257,757,273,776]	0.0002289	3.36777	19.8236	39.4512	52.9515	56.3192	707.476	377.35	746.927	397.173	557441	2173.35	895	910	256.489	BT20	DMSO	0
BCa II 01	6078	171215_03II_002	20269	2017-12-21T04:18:09Z	24622	E8	5	8	1	1	1	893	383	763	[377,757,392,770]	0	0.296595	35.6419	60.7434	47.4913	47.7879	583.323	286.116	644.067	321.758	235772	1448.48	896	911	162.772	BT20	DMSO	0
BCa II 01	6078	171215_03II_002	20269	2017-12-21T04:18:09Z	24622	E8	5	8	1	1	1	894	601	762	[596,757,606,772]	0	1.00488	24.815	52.098	49.356	50.3609	662.052	334.99	714.15	359.805	238032	1814.22	897	912	131.204	BT20	DMSO	0
BCa II 01	6078	171215_03II_002	20269	2017-12-21T04:18:09Z	24622	E8	5	8	1	1	1	895	752	766	[745,758,759,777]	0	-105.925	55.8427	41.9037	155.263	49.3384	682.172	336.804	724.076	392.646	377879	1934.61	898	913	195.326	BT20	DMSO	0
BCa II 01	6078	171215_03II_002	20269	2017-12-21T04:18:09Z	24622	E8	5	8	1	1	1	896	941	764	[935,758,948,777]	0	2.51817	1336.35	87.7765	47.7257	50.2439	602.692	306.034	690.468	1642.38	241973	1196.52	899	914	202.231	BT20	DMSO	0
BCa II 01	6078	171215_03II_002	20269	2017-12-21T04:18:09Z	24622	E8	5	8	1	1	1	897	112	768	[104,760,119,780]	0	1.62256	265.235	56.0514	48.1968	49.8193	685.024	345.21	741.076	610.445	511179	2177.21	900	915	234.786	BT20	DMSO	0
BCa II 01	6078	171215_03II_002	20269	2017-12-21T04:18:09Z	24622	E8	5	8	1	1	1	898	158	766	[153,761,163,776]	1.0947e-06	-1.09131	13.2004	21.4012	51.2731	50.1818	671.004	344.639	692.406	357.839	251914	1785.76	901	916	141.069	BT20	DMSO	0
BCa II 01	6078	171215_03II_002	20269	2017-12-21T04:18:09Z	24622	E8	5	8	1	1	1	899	249	770	[243,763,255,778]	0.000371235	-10.7237	4008.67	64.8618	66.125	55.4013	772.875	467.475	837.737	4476.14	335686	2238.7	902	917	149.947	BT20	DMSO	0
BCa II 01	6078	171215_03II_002	20269	2017-12-21T04:18:09Z	24622	E8	5	8	1	1	1	900	290	774	[281,765,302,783]	1.79545e-06	-7.27693	48.6459	90.265	54.3059	47.0289	610.764	305.923	701.029	354.569	553547	1804.26	903	918	306.8	BT20	DMSO	0
BCa II 01	6078	171215_03II_002	20269	2017-12-21T04:18:09Z	24622	E8	5	8	1	1	1	901	357	771	[351,765,364,780]	0.000185441	3.08936	34.6963	73.7226	45.4411	48.5305	586.942	287.968	660.665	322.665	240834	1488.6	904	919	161.785	BT20	DMSO	0
BCa II 01	6078	171215_03II_002	20269	2017-12-21T04:18:09Z	24622	E8	5	8	1	1	1	902	437	771	[431,765,448,778]	0.000294969	1.18759	3316.57	130.571	46.4775	47.665	607.162	310.351	737.733	3626.92	310215	1526.51	905	920	203.218	BT20	DMSO	0
BCa II 01	6078	171215_03II_002	20269	2017-12-21T04:18:09Z	24622	E8	5	8	1	1	1	903	60	773	[54,766,66,783]	6.36232e-08	-0.00627682	31.8509	59.8576	46.6568	46.6505	595.599	297.8	655.457	329.651	251386	1370.04	906	921	183.488	BT20	DMSO	0
BCa II 01	6078	171215_03II_002	20269	2017-12-21T04:18:09Z	24622	E8	5	8	1	1	1	904	174	773	[167,766,193,781]	0	0.574095	2192.16	67.5085	48.2481	48.8222	631.873	334.447	699.382	2526.61	411002	1214.66	907	922	338.368	BT20	DMSO	0
BCa II 01	6078	171215_03II_002	20269	2017-12-21T04:18:09Z	24622	E8	5	8	1	1	1	905	1264	774	[1256,766,1280,784]	0.000915811	7.70453	41.2305	85.1684	46.3043	54.0089	584.145	282.867	669.314	324.098	448602	1345.39	908	923	333.435	BT20	DMSO	0
BCa II 01	6078	171215_03II_002	20269	2017-12-21T04:18:09Z	24622	E8	5	8	1	1	1	906	231	772	[222,763,245,781]	0	1.78679	72.663	106.832	50.6408	52.4276	675.599	348.972	782.431	421.635	768724	2563.32	909	924	299.894	BT20	DMSO	0
BCa II 01	6078	171215_03II_002	20269	2017-12-21T04:18:09Z	24622	E8	5	8	1	1	1	907	578	777	[573,771,585,787]	8.41386e-06	-4.72486	25.5479	53.7236	53.9043	49.1795	638.417	316.574	692.141	342.122	259634	1687.1	910	925	153.893	BT20	DMSO	0
BCa II 01	6078	171215_03II_002	20269	2017-12-21T04:18:09Z	24622	E8	5	8	1	1	1	908	623	779	[616,772,632,787]	0	3.36331	2871.87	108.843	48.4424	51.8057	599.541	314.145	708.384	3186.01	289677	1391.67	911	926	208.15	BT20	DMSO	0
BCa II 01	6078	171215_03II_002	20269	2017-12-21T04:18:09Z	24622	E8	5	8	1	1	1	909	820	778	[812,772,826,786]	0.00109741	-5.37197	44.0801	87.1549	61.4568	56.0848	630.027	310.332	717.182	354.412	241385	1482.97	912	927	162.772	BT20	DMSO	0
BCa II 01	6078	171215_03II_002	20269	2017-12-21T04:18:09Z	24622	E8	5	8	1	1	1	910	749	783	[740,773,762,797]	9.59656e-05	4.82072	88.9243	152.295	48.0646	52.8853	671.548	332.108	823.843	421.032	514011	1389.46	913	928	369.936	BT20	DMSO	0
BCa II 01	6078	171215_03II_002	20269	2017-12-21T04:18:09Z	24622	E8	5	8	1	1	1	911	125	786	[112,776,135,797]	0.00131665	62.6806	61.4734	95.8681	78.5486	141.229	754.549	389.878	850.417	451.351	527862	1592.52	914	929	331.462	BT20	DMSO	0
BCa II 01	6078	171215_03II_002	20269	2017-12-21T04:18:09Z	24622	E8	5	8	1	1	1	912	592	783	[585,775,602,794]	0.000293898	8.85022	89.5945	118.374	49.162	58.0122	656.13	323.901	774.504	413.496	484915	1998.18	915	930	242.678	BT20	DMSO	0
BCa II 01	6078	171215_03II_002	20269	2017-12-21T04:18:09Z	24622	E8	5	8	1	1	1	913	1189	779	[1185,775,1192,784]	0.0117229	326.247	32.7465	107.637	1145.66	1471.91	853.763	439.763	961.4	472.509	40635.7	748.945	916	931	54.2572	BT20	DMSO	0
BCa II 01	6078	171215_03II_002	20269	2017-12-21T04:18:09Z	24622	E8	5	8	1	1	1	914	1180	781	[1177,778,1186,785]	0.00859331	1343.36	183.633	346.125	600.36	1943.72	789.272	388.16	1135.4	571.793	83927	1466.83	917	932	57.2167	BT20	DMSO	0
BCa II 01	6078	171215_03II_002	20269	2017-12-21T04:18:09Z	24622	E8	5	8	1	1	1	915	721	785	[715,779,735,792]	2.36737e-05	-0.196167	2699.34	96.2872	48.4837	48.2876	612.365	315.251	708.652	3014.59	302984	1318.16	918	933	229.853	BT20	DMSO	0
BCa II 01	6078	171215_03II_002	20269	2017-12-21T04:18:09Z	24622	E8	5	8	1	1	1	916	1159	785	[1154,779,1165,791]	0	11.0036	236.105	2127.67	52.1008	63.1043	656.512	330.973	2784.18	567.078	446203	3933.14	919	934	113.447	BT20	DMSO	0
BCa II 01	6078	171215_03II_002	20269	2017-12-21T04:18:09Z	24622	E8	5	8	1	1	1	917	229	786	[223,779,237,794]	0	0.759268	39.7778	47.2959	47.618	48.3772	685.674	352.809	732.97	392.587	281860	1710.89	920	935	164.745	BT20	DMSO	0
BCa II 01	6078	171215_03II_002	20269	2017-12-21T04:18:09Z	24622	E8	5	8	1	1	1	918	859	787	[851,780,867,794]	3.49415e-07	1.31661	53.4107	91.4993	44.5845	45.9011	595.209	291.441	686.709	344.852	240522	1339.64	921	936	179.542	BT20	DMSO	0
BCa II 01	6078	171215_03II_002	20269	2017-12-21T04:18:09Z	24622	E8	5	8	1	1	1	919	944	790	[935,781,955,799]	9.46526e-07	-0.0167912	2754.31	102.454	46.4677	46.4509	618.444	317.92	720.898	3072.23	322003	1186.95	922	937	271.286	BT20	DMSO	0
BCa II 01	6078	171215_03II_002	20269	2017-12-21T04:18:09Z	24622	E8	5	8	1	1	1	920	259	790	[252,782,266,799]	0	-2.55856	3666.31	76.478	51.2611	48.7026	696.917	373.852	773.395	4040.16	282017	1466.04	923	938	192.367	BT20	DMSO	0
BCa II 01	6078	171215_03II_002	20269	2017-12-21T04:18:09Z	24622	E8	5	8	1	1	1	921	779	788	[773,783,789,795]	9.05298e-05	4.875	47.0271	89.1179	48.7365	53.6115	639.621	319.31	728.739	366.338	245693	1586.35	924	939	154.88	BT20	DMSO	0
BCa II 01	6078	171215_03II_002	20269	2017-12-21T04:18:09Z	24622	E8	5	8	1	1	1	922	1329	789	[1323,783,1337,797]	0	2.19576	1495.24	169.319	46.5703	48.7661	589.488	292.41	758.807	1787.65	374970	2222.82	925	940	168.691	BT20	DMSO	0
BCa II 01	6078	171215_03II_002	20269	2017-12-21T04:18:09Z	24622	E8	5	8	1	1	1	923	572	790	[566,783,579,800]	1.9833e-06	0.704878	65.3163	83.5129	47.2831	47.988	599.769	297.402	683.281	362.719	236311	1434.41	926	941	164.745	BT20	DMSO	0
BCa II 01	6078	171215_03II_002	20269	2017-12-21T04:18:09Z	24622	E8	5	8	1	1	1	924	1148	792	[1143,787,1159,800]	0	3.7681	2789.71	174.777	48.0069	51.775	647.379	334.162	822.156	3123.87	339932	2153.66	927	942	157.839	BT20	DMSO	0
BCa II 01	6078	171215_03II_002	20269	2017-12-21T04:18:09Z	24622	E8	5	8	1	1	1	925	30	795	[21,788,41,803]	3.82895e-05	0.0316607	2229.42	81.7548	46.8387	46.8704	599.412	307.181	681.167	2536.6	338613	1271.29	928	943	266.354	BT20	DMSO	0
BCa II 01	6078	171215_03II_002	20269	2017-12-21T04:18:09Z	24622	E8	5	8	1	1	1	926	380	796	[374,790,391,802]	0	-1.24426	36.338	66.0834	46.6356	45.3913	599.188	296.597	665.272	332.935	244197	1345.33	929	944	181.515	BT20	DMSO	0
BCa II 01	6078	171215_03II_002	20269	2017-12-21T04:18:09Z	24622	E8	5	8	1	1	1	927	1240	798	[1235,790,1245,807]	5.65898e-05	1.01833	36.7356	79.1807	45.8086	46.8269	591.877	287.893	671.058	324.628	218578	1420.32	930	945	153.893	BT20	DMSO	0
BCa II 01	6078	171215_03II_002	20269	2017-12-21T04:18:09Z	24622	E8	5	8	1	1	1	928	670	797	[664,791,680,804]	0.000179604	1.36287	2420.13	113.087	47.1042	48.467	592.215	303.926	705.302	2724.05	244095	1359.54	931	946	179.542	BT20	DMSO	0
BCa II 01	6078	171215_03II_002	20269	2017-12-21T04:18:09Z	24622	E8	5	8	1	1	1	929	1009	799	[1001,791,1017,807]	0.000333016	2.29133	45.6685	91.2818	45.0651	47.3564	594.109	291.029	685.391	336.698	235169	1180.14	932	947	199.272	BT20	DMSO	0
BCa II 01	6078	171215_03II_002	20269	2017-12-21T04:18:09Z	24622	E8	5	8	1	1	1	930	624	796	[619,792,629,803]	0.00778231	117.911	73.869	156.772	102.578	220.489	680.625	342.506	837.398	416.375	243359	2803.31	933	948	86.8116	BT20	DMSO	0
BCa II 01	6078	171215_03II_002	20269	2017-12-21T04:18:09Z	24622	E8	5	8	1	1	1	931	806	800	[799,792,814,813]	0.00040175	11.1272	376.44	76.8882	47.2885	58.4157	644.41	315.184	721.298	691.624	266073	1057.71	934	949	251.556	BT20	DMSO	0
BCa II 01	6078	171215_03II_002	20269	2017-12-21T04:18:09Z	24622	E8	5	8	1	1	1	932	180	803	[166,794,192,812]	0.000146983	1.80474	55.5414	77.1256	48.4122	50.217	685.261	363.559	762.387	419.101	527409	1681.22	935	950	313.705	BT20	DMSO	0
BCa II 01	6078	171215_03II_002	20269	2017-12-21T04:18:09Z	24622	E8	5	8	1	1	1	933	11	803	[3,795,21,811]	0	-2.19906	28.4229	40.6129	46.0756	43.8765	587.16	294.187	627.773	322.61	270954	1094.27	936	951	247.61	BT20	DMSO	0
BCa II 01	6078	171215_03II_002	20269	2017-12-21T04:18:09Z	24622	E8	5	8	1	1	1	934	923	804	[914,796,936,813]	0.000397321	2.69667	336.437	65.4618	46.702	49.3987	606.022	300.047	671.484	636.484	417144	1381.88	937	952	301.867	BT20	DMSO	0
BCa II 01	6078	171215_03II_002	20269	2017-12-21T04:18:09Z	24622	E8	5	8	1	1	1	935	115	802	[109,796,126,810]	0.00176634	-58.916	77.6805	139.152	171.149	112.233	853.394	439.064	992.545	516.744	537944	3098.34	938	953	173.623	BT20	DMSO	0
BCa II 01	6078	171215_03II_002	20269	2017-12-21T04:18:09Z	24622	E8	5	8	1	1	1	936	227	804	[218,795,237,812]	0	-1.57522	2684.04	66.1832	50.9696	49.3944	665.379	350.337	731.562	3034.38	424595	1714.77	939	954	247.61	BT20	DMSO	0
BCa II 01	6078	171215_03II_002	20269	2017-12-21T04:18:09Z	24622	E8	5	8	1	1	1	937	781	801	[774,796,789,812]	2.68743e-05	-7.00531	4.71374	2.76816	55.4841	48.4788	718.947	354.201	721.715	358.915	246055	1511.65	940	955	162.772	BT20	DMSO	0
BCa II 01	6078	171215_03II_002	20269	2017-12-21T04:18:09Z	24622	E8	5	8	1	1	1	938	193	812	[181,801,203,824]	4.52843e-06	-0.712119	38.8016	66.0009	49.6264	48.9143	668.264	348.152	734.265	386.953	537594	1415.46	941	956	379.801	BT20	DMSO	0
BCa II 01	6078	171215_03II_002	20269	2017-12-21T04:18:09Z	24622	E8	5	8	1	1	1	939	403	806	[397,800,412,812]	0	0.609554	44.8271	86.2118	44.9219	45.5314	594.92	294.75	681.131	339.577	253953	1471.03	942	957	172.637	BT20	DMSO	0
BCa II 01	6078	171215_03II_002	20269	2017-12-21T04:18:09Z	24622	E8	5	8	1	1	1	940	824	808	[818,802,833,815]	0	1.76667	34.2083	58.332	47	48.7667	615.985	301.386	674.317	335.594	241106	1357.82	943	958	177.569	BT20	DMSO	0
BCa II 01	6078	171215_03II_002	20269	2017-12-21T04:18:09Z	24622	E8	5	8	1	1	1	941	1212	807	[1203,801,1220,812]	6.26117e-05	2.57947	45.0877	101.854	44.9137	47.4932	589.105	286.227	690.959	331.315	215786	1498.22	944	959	144.028	BT20	DMSO	0
BCa II 01	6078	171215_03II_002	20269	2017-12-21T04:18:09Z	24622	E8	5	8	1	1	1	942	968	810	[961,803,975,818]	0.00047858	3.59765	41.3247	83.4782	44.9597	48.5574	597.582	295.779	681.06	337.104	231912	1284.63	945	960	180.529	BT20	DMSO	0
BCa II 01	6078	171215_03II_002	20269	2017-12-21T04:18:09Z	24622	E8	5	8	1	1	1	943	713	811	[705,805,722,817]	0.000110744	1.16791	43.8449	89.0301	46.0602	47.2281	591.485	294.494	680.515	338.339	232986	1381.15	946	961	168.691	BT20	DMSO	0
BCa II 01	6078	171215_03II_002	20269	2017-12-21T04:18:09Z	24622	E8	5	8	1	1	1	944	1142	812	[1135,805,1149,820]	0	-1.52801	40.5797	81.1118	47.6434	46.1154	596.487	293.376	677.599	333.956	233054	1298.04	947	962	179.542	BT20	DMSO	0
BCa II 01	6078	171215_03II_002	20269	2017-12-21T04:18:09Z	24622	E8	5	8	1	1	1	945	78	803	[70,795,92,812]	0.000114738	2.59748	68.6755	137.456	49.2141	51.8116	659.784	334.788	797.239	403.464	738977	2714.11	948	963	272.273	BT20	DMSO	0
BCa II 01	6078	171215_03II_002	20269	2017-12-21T04:18:09Z	24622	E8	5	8	1	1	1	946	106	810	[100,805,112,821]	0	-0.97995	87.0802	119.209	56.619	55.6391	867.536	441.333	986.744	528.414	570988	4351.92	949	964	131.204	BT20	DMSO	0
BCa II 01	6078	171215_03II_002	20269	2017-12-21T04:18:09Z	24622	E8	5	8	1	1	1	947	136	813	[130,807,142,822]	0	-71.1775	7957.2	172.683	127.109	55.931	788.926	486.011	961.609	8443.21	604341	3520.77	950	965	171.65	BT20	DMSO	0
BCa II 01	6078	171215_03II_002	20269	2017-12-21T04:18:09Z	24622	E8	5	8	1	1	1	948	159	815	[151,807,170,824]	2.18139e-05	-4.03978	3764.73	97.4305	53.5896	49.5498	730.769	408.503	828.199	4173.23	849795	3178.7	951	966	267.34	BT20	DMSO	0
BCa II 01	6078	171215_03II_002	20269	2017-12-21T04:18:09Z	24622	E8	5	8	1	1	1	949	271	814	[263,808,279,820]	0	-2.9883	17.4839	25.3613	51.3073	48.319	645.498	324.473	670.859	341.957	239378	1488.68	952	967	160.799	BT20	DMSO	0
BCa II 01	6078	171215_03II_002	20269	2017-12-21T04:18:09Z	24622	E8	5	8	1	1	1	950	67	816	[57,810,75,823]	0	2.10028	47.5763	84.1125	45.172	47.2723	615.427	308.586	699.539	356.162	259170	1375.49	953	968	188.421	BT20	DMSO	0
BCa II 01	6078	171215_03II_002	20269	2017-12-21T04:18:09Z	24622	E8	5	8	1	1	1	951	313	819	[305,811,321,829]	0	-0.0470186	26.1573	56.0928	44.9157	44.8686	576.335	285.66	632.428	311.818	249995	1073.8	954	969	232.813	BT20	DMSO	0
BCa II 01	6078	171215_03II_002	20269	2017-12-21T04:18:09Z	24622	E8	5	8	1	1	1	952	1298	819	[1290,811,1309,827]	0.00317905	35.5508	72.9879	103.181	49.0229	84.5737	586.679	286.646	689.861	359.633	447054	1805.47	955	970	247.61	BT20	DMSO	0
BCa II 01	6078	171215_03II_002	20269	2017-12-21T04:18:09Z	24622	E8	5	8	1	1	1	953	590	822	[581,813,600,831]	1.00192e-05	0.27458	740.663	92.0612	49.0541	49.3287	616.047	309.564	708.108	1050.23	482852	1711.41	956	971	282.138	BT20	DMSO	0
BCa II 01	6078	171215_03II_002	20269	2017-12-21T04:18:09Z	24622	E8	5	8	1	1	1	954	90	816	[85,813,93,822]	0.000125112	-0.326279	16.9383	7.36949	54.4691	54.1429	845.988	425.062	853.357	442	222217	4022.48	957	972	55.2437	BT20	DMSO	0
BCa II 01	6078	171215_03II_002	20269	2017-12-21T04:18:09Z	24622	E8	5	8	1	1	1	955	877	821	[871,815,884,830]	0	-8.58167	18.9094	38.3267	53.5539	44.9722	619.246	302.024	657.572	320.933	238718	1344.37	958	973	177.569	BT20	DMSO	0
BCa II 01	6078	171215_03II_002	20269	2017-12-21T04:18:09Z	24622	E8	5	8	1	1	1	956	644	824	[637,817,652,832]	0	-2.84491	3089.07	117.673	50.2181	47.3732	594.322	305.56	711.995	3394.63	256812	1245.59	959	974	206.177	BT20	DMSO	0
BCa II 01	6078	171215_03II_002	20269	2017-12-21T04:18:09Z	24622	E8	5	8	1	1	1	957	766	824	[758,816,775,836]	0	-0.638078	1304.26	62.7289	45.8186	45.1806	625.462	310.798	688.191	1615.06	456348	1606.23	960	975	284.111	BT20	DMSO	0
BCa II 01	6078	171215_03II_002	20269	2017-12-21T04:18:09Z	24622	E8	5	8	1	1	1	958	116	821	[112,817,120,825]	0	-0.556153	23.4361	72.3853	60.6852	60.129	900.389	500.37	972.774	523.806	241352	3946.06	961	976	61.1627	BT20	DMSO	0
BCa II 01	6078	171215_03II_002	20269	2017-12-21T04:18:09Z	24622	E8	5	8	1	1	1	959	380	824	[373,817,388,833]	0.000680252	4.44041	2263.93	141.135	47.0192	51.4596	626.693	323.345	767.828	2587.27	409249	2095.21	962	977	195.326	BT20	DMSO	0
BCa II 01	6078	171215_03II_002	20269	2017-12-21T04:18:09Z	24622	E8	5	8	1	1	1	960	1040	825	[1032,817,1049,833]	0.00023843	1.59341	2558.71	110.105	44.9973	46.5907	601.768	303.109	711.873	2861.82	265487	1135.53	963	978	233.799	BT20	DMSO	0
BCa II 01	6078	171215_03II_002	20269	2017-12-21T04:18:09Z	24622	E8	5	8	1	1	1	961	902	827	[895,819,910,840]	0	-8.25335	1125.83	76.0349	56.5702	48.3169	652.86	328.427	728.894	1454.25	414807	1480.58	964	979	280.165	BT20	DMSO	0
BCa II 01	6078	171215_03II_002	20269	2017-12-21T04:18:09Z	24622	E8	5	8	1	1	1	962	359	826	[351,819,366,835]	0.000462336	5.39372	31.7506	60.6223	44.4082	49.8019	582.859	287.867	643.481	319.618	254352	1216.2	965	980	209.137	BT20	DMSO	0
BCa II 01	6078	171215_03II_002	20269	2017-12-21T04:18:09Z	24622	E8	5	8	1	1	1	963	413	831	[404,820,422,840]	0.000210167	1.8469	53.3342	113.646	48.1198	49.9667	593.424	292.059	707.07	345.393	497428	1680.79	966	981	295.948	BT20	DMSO	0
BCa II 01	6078	171215_03II_002	20269	2017-12-21T04:18:09Z	24622	E8	5	8	1	1	1	964	842	828	[837,821,850,840]	0.000113892	-4.07843	857.114	93.7238	51.6667	47.5882	626.7	313.309	720.424	1170.42	238929	1424.71	967	982	167.704	BT20	DMSO	0
BCa II 01	6078	171215_03II_002	20269	2017-12-21T04:18:09Z	24622	E8	5	8	1	1	1	965	857	827	[851,821,864,835]	0	1.33975	28.8441	61.5668	45.2075	46.5473	613.899	302.994	675.466	331.838	231714	1587.07	968	983	146.001	BT20	DMSO	0
BCa II 01	6078	171215_03II_002	20269	2017-12-21T04:18:09Z	24622	E8	5	8	1	1	1	966	121	825	[118,822,125,830]	0	-3.35653	24.8919	86.2801	61.7531	58.3966	862.272	470.901	948.552	495.793	247911	4332.84	969	984	57.2167	BT20	DMSO	0
BCa II 01	6078	171215_03II_002	20269	2017-12-21T04:18:09Z	24622	E8	5	8	1	1	1	967	106	826	[100,821,113,833]	0	0.75059	4491.35	93.4319	52.6559	53.4065	790.129	436.258	883.561	4927.61	283676	2337.89	970	985	121.339	BT20	DMSO	0
BCa II 01	6078	171215_03II_002	20269	2017-12-21T04:18:09Z	24622	E8	5	8	1	1	1	968	1065	829	[1059,824,1071,836]	1.57448e-05	1.60215	33.7215	71.8557	44.7679	46.3701	588.656	290.397	660.512	324.118	210677	1681.58	971	986	125.285	BT20	DMSO	0
BCa II 01	6078	171215_03II_002	20269	2017-12-21T04:18:09Z	24622	E8	5	8	1	1	1	969	256	832	[248,825,264,839]	0.0010111	3.54912	3.94713	8.29644	48.5759	52.125	646.062	326.031	654.359	329.978	249530	1374.71	972	987	181.515	BT20	DMSO	0
BCa II 01	6078	171215_03II_002	20269	2017-12-21T04:18:09Z	24622	E8	5	8	1	1	1	970	928	833	[920,825,936,841]	2.81095e-05	-13.0312	21.9061	45.5238	59.6127	46.5815	618.635	308.623	664.159	330.529	252275	1126.56	973	988	223.934	BT20	DMSO	0
BCa II 01	6078	171215_03II_002	20269	2017-12-21T04:18:09Z	24622	E8	5	8	1	1	1	971	83	830	[78,826,95,837]	0	0.169669	35.3077	70.2272	51.9067	52.0763	773.04	393.227	843.267	428.534	138549	1072.11	974	989	129.231	BT20	DMSO	0
BCa II 01	6078	171215_03II_002	20269	2017-12-21T04:18:09Z	24622	E8	5	8	1	1	1	972	135	831	[130,826,141,839]	1.24248e-05	0.431204	2548.24	154.124	50.4494	50.8806	699.607	385.955	853.731	2934.19	459727	3477.77	975	990	132.19	BT20	DMSO	0
BCa II 01	6078	171215_03II_002	20269	2017-12-21T04:18:09Z	24622	E8	5	8	1	1	1	973	609	830	[604,826,623,835]	0	-1.63843	24.5277	55.5172	49.8303	48.1919	623.46	309.449	678.977	333.977	220708	1300.75	976	991	169.677	BT20	DMSO	0
BCa II 01	6078	171215_03II_002	20269	2017-12-21T04:18:09Z	24622	E8	5	8	1	1	1	974	163	832	[154,825,171,838]	0	1.43588	3000.38	99.8768	48.5802	50.0161	661.177	370.033	761.054	3370.41	344349	1876.68	977	992	183.488	BT20	DMSO	0
BCa II 01	6078	171215_03II_002	20269	2017-12-21T04:18:09Z	24622	E8	5	8	1	1	1	975	992	834	[986,828,1001,840]	0.00104371	10.4551	35.1546	70.8852	44.7711	55.2262	583.668	284.851	654.554	320.006	227917	1375.22	978	993	165.731	BT20	DMSO	0
BCa II 01	6078	171215_03II_002	20269	2017-12-21T04:18:09Z	24622	E8	5	8	1	1	1	976	1205	837	[1199,830,1211,843]	1.46468e-06	2.94316	66.3433	132.212	43.6971	46.6403	600.968	292.441	733.18	358.784	217864	1588.83	979	994	137.123	BT20	DMSO	0
BCa II 01	6078	171215_03II_002	20269	2017-12-21T04:18:09Z	24622	E8	5	8	1	1	1	977	1341	836	[1336,831,1346,842]	0.008348	93.8506	827.206	470.705	60.2784	154.129	695.585	358.364	1166.29	1185.57	348795	3801.83	980	995	91.744	BT20	DMSO	0
BCa II 01	6078	171215_03II_002	20269	2017-12-21T04:18:09Z	24622	E8	5	8	1	1	1	978	207	836	[197,831,215,841]	0.000144306	-1.0879	2439.48	69.2718	50.9148	49.8269	679.959	371.691	749.231	2811.17	248802	1616.72	981	996	153.893	BT20	DMSO	0
BCa II 01	6078	171215_03II_002	20269	2017-12-21T04:18:09Z	24622	E8	5	8	1	1	1	979	1265	838	[1257,831,1273,845]	0.000549414	5.05296	48.5862	90.8893	44.0534	49.1064	598.026	291.228	688.915	339.814	231879	1250.28	982	997	185.461	BT20	DMSO	0
BCa II 01	6078	171215_03II_002	20269	2017-12-21T04:18:09Z	24622	E8	5	8	1	1	1	980	42	840	[35,833,50,848]	0.00669493	94.1255	52.2272	88.3672	46.4828	140.608	604.958	300.35	693.325	352.577	260244	1359.83	983	998	191.38	BT20	DMSO	0
BCa II 01	6078	171215_03II_002	20269	2017-12-21T04:18:09Z	24622	E8	5	8	1	1	1	981	66	844	[57,832,75,854]	5.36283e-06	-0.142182	171.765	85.0222	52.026	51.8838	732.091	369.247	817.113	541.012	846755	2624.91	984	999	322.584	BT20	DMSO	0
BCa II 01	6078	171215_03II_002	20269	2017-12-21T04:18:09Z	24622	E8	5	8	1	1	1	982	96	843	[90,833,104,852]	8.73544e-06	0.72489	37.4337	75.3989	51.0709	51.7958	726.936	371.723	802.335	409.157	383178	2033.63	985	1000	188.421	BT20	DMSO	0
BCa II 01	6078	171215_03II_002	20269	2017-12-21T04:18:09Z	24622	E8	5	8	1	1	1	983	270	844	[264,833,277,850]	0.00141428	5.75107	15.3977	35.0076	49.0556	54.8066	639.363	321.851	674.37	337.249	248440	1391.39	986	1001	178.556	BT20	DMSO	0
BCa II 01	6078	171215_03II_002	20269	2017-12-21T04:18:09Z	24622	E8	5	8	1	1	1	984	800	840	[793,834,806,852]	0	0.208256	710.362	41.5402	45.6591	45.8673	679.842	343.98	721.383	1054.34	243366	1258.66	987	1002	193.353	BT20	DMSO	0
BCa II 01	6078	171215_03II_002	20269	2017-12-21T04:18:09Z	24622	E8	5	8	1	1	1	985	1345	847	[1339,833,1352,857]	0.000549665	16.27	1344.8	251.975	56.172	72.442	638.81	328.3	890.786	1673.1	389679	1763.46	988	1003	220.975	BT20	DMSO	0
BCa II 01	6078	171215_03II_002	20269	2017-12-21T04:18:09Z	24622	E8	5	8	1	1	1	986	732	843	[725,835,741,855]	0.000179031	-2.82223	1648.68	100.598	51.5574	48.7352	609.311	310.737	709.909	1959.42	369714	1481.32	989	1004	249.583	BT20	DMSO	0
BCa II 01	6078	171215_03II_002	20269	2017-12-21T04:18:09Z	24622	E8	5	8	1	1	1	987	890	841	[884,835,896,850]	8.15735e-05	-2.07809	16.2343	25.0707	49.4917	47.4136	668.442	328.858	693.512	345.093	237203	1484.26	990	1005	159.812	BT20	DMSO	0
BCa II 01	6078	171215_03II_002	20269	2017-12-21T04:18:09Z	24622	E8	5	8	1	1	1	988	238	845	[231,837,244,854]	4.3384e-05	-1.77486	509.648	36.757	49.847	48.0722	653.722	332.847	690.479	842.495	253988	1327.14	991	1006	191.38	BT20	DMSO	0
BCa II 01	6078	171215_03II_002	20269	2017-12-21T04:18:09Z	24622	E8	5	8	1	1	1	989	303	845	[294,837,312,854]	0.000690516	3.10238	1135.31	76.9841	46.3235	49.4259	591.054	297.697	668.038	1433	271811	1047.65	992	1007	259.448	BT20	DMSO	0
BCa II 01	6078	171215_03II_002	20269	2017-12-21T04:18:09Z	24622	E8	5	8	1	1	1	990	867	844	[861,838,874,852]	0	-1.06266	30.1909	53.8367	47.2581	46.1954	629.548	305.959	683.385	336.149	241064	1404.39	993	1008	171.65	BT20	DMSO	0
BCa II 01	6078	171215_03II_002	20269	2017-12-21T04:18:09Z	24622	E8	5	8	1	1	1	991	1090	846	[1083,838,1098,856]	1.33585e-05	-0.116224	230.533	70.2841	46.1335	46.0173	596.37	293.116	666.654	523.649	250269	1098.25	994	1009	227.88	BT20	DMSO	0
BCa II 01	6078	171215_03II_002	20269	2017-12-21T04:18:09Z	24622	E8	5	8	1	1	1	992	713	846	[706,839,721,853]	1.46693e-05	1.69728	47.3706	100.829	45.6568	47.354	609.873	303.195	710.702	350.565	235613	1483.47	995	1010	158.826	BT20	DMSO	0
BCa II 01	6078	171215_03II_002	20269	2017-12-21T04:18:09Z	24622	E8	5	8	1	1	1	993	947	846	[942,841,959,854]	0	-0.353696	20.0845	42.3974	47.4758	47.1221	616.608	304.229	659.006	324.314	230781	1360.12	996	1011	169.677	BT20	DMSO	0
BCa II 01	6078	171215_03II_002	20269	2017-12-21T04:18:09Z	24622	E8	5	8	1	1	1	994	17	854	[10,845,24,863]	1.59368e-05	0.746631	216.516	63.6971	44.3036	45.0502	584.869	291.553	648.566	508.068	253256	1172.25	997	1012	216.042	BT20	DMSO	0
BCa II 01	6078	171215_03II_002	20269	2017-12-21T04:18:09Z	24622	E8	5	8	1	1	1	995	176	851	[167,844,185,859]	0	-1.80615	1923.86	71.6437	48.0657	46.2596	613.761	320.808	685.404	2244.67	273826	1181.17	998	1013	231.826	BT20	DMSO	0
BCa II 01	6078	171215_03II_002	20269	2017-12-21T04:18:09Z	24622	E8	5	8	1	1	1	996	1178	849	[1173,844,1185,857]	0.000266406	2.8264	70.0702	129.636	46.7308	49.5573	609.41	296.762	739.046	366.832	225457	1744.61	999	1014	129.231	BT20	DMSO	0
BCa II 01	6078	171215_03II_002	20269	2017-12-21T04:18:09Z	24622	E8	5	8	1	1	1	997	209	856	[200,847,219,867]	0	-0.944823	1623.69	60.3364	47.5859	46.6411	626.036	323.721	686.373	1947.41	284172	1003.7	1000	1015	283.124	BT20	DMSO	0
BCa II 01	6078	171215_03II_002	20269	2017-12-21T04:18:09Z	24622	E8	5	8	1	1	1	998	367	853	[359,847,373,860]	5.23593e-11	1.22627	32.2772	68.1584	44.4321	45.6584	592.525	291.338	660.683	323.615	230820	1453.29	1001	1016	158.826	BT20	DMSO	0
BCa II 01	6078	171215_03II_002	20269	2017-12-21T04:18:09Z	24622	E8	5	8	1	1	1	999	1049	854	[1041,847,1057,861]	0.000156071	2.40482	31.7003	63.7917	44.638	47.0428	603.893	296.861	667.684	328.561	232275	1259.12	1002	1017	184.475	BT20	DMSO	0
BCa II 01	6078	171215_03II_002	20269	2017-12-21T04:18:09Z	24622	E8	5	8	1	1	1	1000	1227	853	[1221,847,1235,860]	0.00050219	2.02375	53.1932	115.764	53.6126	55.6364	621.957	303.631	737.722	356.824	231430	1332.94	1003	1018	173.623	BT20	DMSO	0
BCa II 01	6078	171215_03II_002	20269	2017-12-21T04:18:09Z	24622	E8	5	8	1	1	1	1001	400	855	[394,849,408,864]	0.000337612	2.62113	36.2158	58.1546	45.0591	47.6802	603.107	293.912	661.262	330.128	233551	1376.44	1004	1019	169.677	BT20	DMSO	0
BCa II 01	6078	171215_03II_002	20269	2017-12-21T04:18:09Z	24622	E8	5	8	1	1	1	1002	46	856	[38,850,52,864]	0	2.22942	63.3502	110.649	47.0526	49.2821	656.832	323.342	767.481	386.692	252943	1643.63	1005	1020	153.893	BT20	DMSO	0
BCa II 01	6078	171215_03II_002	20269	2017-12-21T04:18:09Z	24622	E8	5	8	1	1	1	1003	592	857	[583,851,600,865]	0.000361593	0.398149	27.1547	61.0657	48.4929	48.8911	585.617	288.137	646.683	315.292	224870	1128.46	1006	1021	199.272	BT20	DMSO	0
BCa II 01	6078	171215_03II_002	20269	2017-12-21T04:18:09Z	24622	E8	5	8	1	1	1	1004	824	857	[817,850,833,864]	0	-5.58099	2574.39	-7.18439	53.1686	47.5876	730.746	377.558	723.562	2951.95	300230	1568.76	1007	1022	191.38	BT20	DMSO	0
BCa II 01	6078	171215_03II_002	20269	2017-12-21T04:18:09Z	24622	E8	5	8	1	1	1	1005	104	856	[98,850,109,863]	0.000135545	-2.6254	21.7626	33.7659	54.8	52.1746	716.218	369.182	749.984	390.944	249478	2007.09	1008	1023	124.298	BT20	DMSO	0
BCa II 01	6078	171215_03II_002	20269	2017-12-21T04:18:09Z	24622	E8	5	8	1	1	1	1006	878	859	[873,853,884,870]	0	-120.92	-5.07802	-1.21463	171.244	50.3235	713.544	359.902	712.329	354.824	244813	1459.79	1009	1024	167.704	BT20	DMSO	0
BCa II 01	6078	171215_03II_002	20269	2017-12-21T04:18:09Z	24622	E8	5	8	1	1	1	1007	65	859	[61,855,72,864]	0.000263885	2.01276	14.5371	3.8326	51.9048	53.9175	792.095	396.762	795.928	411.299	207249	2165.84	1010	1025	95.69	BT20	DMSO	0
BCa II 01	6078	171215_03II_002	20269	2017-12-21T04:18:09Z	24622	E8	5	8	1	1	1	1008	1131	860	[1127,856,1137,871]	0	0.0776471	46.0403	101.097	46.2046	46.2823	611.161	304.081	712.258	350.121	212583	1737.85	1011	1026	122.325	BT20	DMSO	0
BCa II 01	6078	171215_03II_002	20269	2017-12-21T04:18:09Z	24622	E8	5	8	1	1	1	1009	122	860	[114,849,140,876]	2.41198e-05	1.45809	2987.3	87.5422	47.8889	49.347	634.563	339.9	722.106	3327.2	593748	1297.15	1012	1027	457.734	BT20	DMSO	0
BCa II 01	6078	171215_03II_002	20269	2017-12-21T04:18:09Z	24622	E8	5	8	1	1	1	1010	1350	863	[1346,859,1353,882]	9.71509e-05	-8.50666	1844.29	191.968	68.887	60.3804	676.247	620.556	868.215	2464.85	258190	1605.67	1013	1028	160.799	BT20	DMSO	0
BCa II 01	6078	171215_03II_002	20269	2017-12-21T04:18:09Z	24622	E8	5	8	1	1	1	1011	282	864	[277,859,290,870]	0	1.82916	56.4379	100.381	45.5849	47.4141	625.9	310.296	726.281	366.734	219685	1739.78	1014	1029	126.271	BT20	DMSO	0
BCa II 01	6078	171215_03II_002	20269	2017-12-21T04:18:09Z	24622	E8	5	8	1	1	1	1012	902	866	[893,859,911,873]	0	-121.391	2609.87	67.8839	174.015	52.6239	654.726	339.397	722.61	2949.27	314944	1464.48	1015	1030	215.056	BT20	DMSO	0
BCa II 01	6078	171215_03II_002	20269	2017-12-21T04:18:09Z	24622	E8	5	8	1	1	1	1013	1239	865	[1233,859,1246,872]	0	0.114597	37.3168	77.5761	46.2793	46.3939	612.157	297.901	689.733	335.218	229871	1412.23	1016	1031	162.772	BT20	DMSO	0
BCa II 01	6078	171215_03II_002	20269	2017-12-21T04:18:09Z	24622	E8	5	8	1	1	1	1014	78	863	[74,860,81,874]	2.99364e-05	-3.99033	18.8683	24.4116	52.3701	48.3797	699.386	345.929	723.797	364.797	90037.4	1155.32	1017	1032	77.9331	BT20	DMSO	0
BCa II 01	6078	171215_03II_002	20269	2017-12-21T04:18:09Z	24622	E8	5	8	1	1	1	1015	698	865	[693,860,708,871]	0.00011043	1.8544	26.0429	54.92	44.6456	46.5	601.5	298.264	656.42	324.307	230541	1557.98	1018	1033	147.974	BT20	DMSO	0
BCa II 01	6078	171215_03II_002	20269	2017-12-21T04:18:09Z	24622	E8	5	8	1	1	1	1016	234	868	[227,861,243,875]	5.54376e-05	-3.37191	11.3119	33.13	51.0121	47.6402	637.352	324.127	670.481	335.439	253043	1357.18	1019	1034	186.448	BT20	DMSO	0
BCa II 01	6078	171215_03II_002	20269	2017-12-21T04:18:09Z	24622	E8	5	8	1	1	1	1017	261	868	[256,863,267,878]	2.12966e-05	-7.10526	25.3628	36.5338	54.5526	47.4474	650.361	326.256	686.895	351.618	245912	1639.99	1020	1035	149.947	BT20	DMSO	0
BCa II 01	6078	171215_03II_002	20269	2017-12-21T04:18:09Z	24622	E8	5	8	1	1	1	1018	755	870	[748,863,763,878]	8.41813e-05	1.96042	2782.16	116.347	45.9338	47.8942	613.254	313.732	729.601	3095.89	332467	1620.28	1021	1036	205.191	BT20	DMSO	0
BCa II 01	6078	171215_03II_002	20269	2017-12-21T04:18:09Z	24622	E8	5	8	1	1	1	1019	87	870	[81,864,94,878]	0	-0.290745	31.6031	54.0126	48.3154	48.0247	655.228	328.946	709.241	360.549	257737	1612.75	1022	1037	159.812	BT20	DMSO	0
BCa II 01	6078	171215_03II_002	20269	2017-12-21T04:18:09Z	24622	E8	5	8	1	1	1	1020	56	869	[51,864,64,874]	0	-1.21949	500.198	35.2614	51.5556	50.3361	736.222	362.63	771.484	862.828	209169	1737.98	1023	1038	120.352	BT20	DMSO	0
BCa II 01	6078	171215_03II_002	20269	2017-12-21T04:18:09Z	24622	E8	5	8	1	1	1	1021	1016	874	[1005,865,1026,885]	2.08598e-05	-1.90052	349.817	67.8491	48.5374	46.6369	616.505	303.177	684.354	652.994	489032	1428.61	1024	1039	342.314	BT20	DMSO	0
BCa II 01	6078	171215_03II_002	20269	2017-12-21T04:18:09Z	24622	E8	5	8	1	1	1	1022	101	874	[95,868,107,884]	6.0795e-05	-0.10858	37.5734	75.8545	50.0392	49.9306	663.908	341.34	739.763	378.913	262162	1536.13	1025	1040	170.664	BT20	DMSO	0
BCa II 01	6078	171215_03II_002	20269	2017-12-21T04:18:09Z	24622	E8	5	8	1	1	1	1023	1150	877	[1143,870,1159,885]	9.50081e-06	0.0914599	2933.72	156.548	47.6431	47.7346	626.878	322.675	783.427	3256.4	364807	1752.61	1026	1041	208.15	BT20	DMSO	0
BCa II 01	6078	171215_03II_002	20269	2017-12-21T04:18:09Z	24622	E8	5	8	1	1	1	1024	1201	877	[1194,870,1208,884]	0	2.76817	37.3448	74.548	45.0423	47.8105	618.825	302.662	693.373	340.007	213294	1413.16	1027	1042	150.934	BT20	DMSO	0
BCa II 01	6078	171215_03II_002	20269	2017-12-21T04:18:09Z	24622	E8	5	8	1	1	1	1025	311	877	[303,872,318,887]	6.36488e-05	0.399507	22.6946	52.3169	45.1399	45.5394	617.113	305.524	669.43	328.218	224444	1378.89	1028	1043	162.772	BT20	DMSO	0
BCa II 01	6078	171215_03II_002	20269	2017-12-21T04:18:09Z	24622	E8	5	8	1	1	1	1026	1338	876	[1335,873,1341,883]	0.0172434	606.916	208.691	469.113	172.543	779.459	761.543	431.293	1230.66	639.984	192999	3207.23	1029	1044	60.1762	BT20	DMSO	0
BCa II 01	6078	171215_03II_002	20269	2017-12-21T04:18:09Z	24622	E8	5	8	1	1	1	1027	871	876	[869,874,876,886]	0	-16.3266	32.7371	2100.47	74.0078	57.6812	1044.28	443.031	3144.75	475.768	426172	6260.96	1030	1045	68.0682	BT20	DMSO	0
BCa II 01	6078	171215_03II_002	20269	2017-12-21T04:18:09Z	24622	E8	5	8	1	1	1	1028	814	881	[800,874,820,887]	6.80019e-06	6.82946	2329.98	135.114	46.1319	52.9614	624.823	321.935	759.937	2651.91	333800	1634.64	1031	1046	204.204	BT20	DMSO	0
BCa II 01	6078	171215_03II_002	20269	2017-12-21T04:18:09Z	24622	E8	5	8	1	1	1	1029	1065	880	[1059,874,1071,887]	0.000222601	0.909511	1539.4	146.724	46.3608	47.2703	636.769	322.231	783.493	1861.64	227430	1557.73	1032	1047	146.001	BT20	DMSO	0
BCa II 01	6078	171215_03II_002	20269	2017-12-21T04:18:09Z	24622	E8	5	8	1	1	1	1030	1312	880	[1305,874,1318,893]	0	3.86127	1696.53	124.01	47.6724	51.5336	606.492	307.449	730.502	2003.98	365332	1660.69	1033	1048	219.988	BT20	DMSO	0
BCa II 01	6078	171215_03II_002	20269	2017-12-21T04:18:09Z	24622	E8	5	8	1	1	1	1031	694	882	[687,875,701,889]	0	0.875709	53.957	97.0799	45.5956	46.4713	611.684	300.52	708.764	354.477	242388	1412.1	1034	1049	171.65	BT20	DMSO	0
BCa II 01	6078	171215_03II_002	20269	2017-12-21T04:18:09Z	24622	E8	5	8	1	1	1	1032	989	882	[982,875,999,890]	2.28937e-06	0.500684	34.4802	52.9366	45.8015	46.3022	612.352	298.355	665.289	332.836	240561	1083.8	1035	1050	221.961	BT20	DMSO	0
BCa II 01	6078	171215_03II_002	20269	2017-12-21T04:18:09Z	24622	E8	5	8	1	1	1	1033	48	883	[40,877,54,892]	7.57131e-05	0.944152	31.2044	56.5064	45.6227	46.5669	627.5	308.668	684.006	339.873	250263	1615.85	1037	1052	154.88	BT20	DMSO	0
BCa II 01	6078	171215_03II_002	20269	2017-12-21T04:18:09Z	24622	E8	5	8	1	1	1	1034	252	885	[244,877,262,893]	0	-1.71556	1085.61	54.4987	47.1833	45.4677	635.812	315.137	690.31	1400.75	447517	1829.21	1038	1053	244.651	BT20	DMSO	0
BCa II 01	6078	171215_03II_002	20269	2017-12-21T04:18:09Z	24622	E8	5	8	1	1	1	1035	1048	883	[1042,877,1056,891]	0	-3.06217	37.9675	75.3137	48.3214	45.2593	631.569	309.39	706.883	347.358	236990	1482.93	1039	1054	159.812	BT20	DMSO	0
BCa II 01	6078	171215_03II_002	20269	2017-12-21T04:18:09Z	24622	E8	5	8	1	1	1	1036	1266	886	[1258,879,1274,898]	0.00216208	21.1201	592.416	138.411	45.2712	66.3913	596.102	292.683	734.514	885.099	431782	1730.01	1040	1055	249.583	BT20	DMSO	0
BCa II 01	6078	171215_03II_002	20269	2017-12-21T04:18:09Z	24622	E8	5	8	1	1	1	1037	56	890	[49,880,64,897]	0.000556354	5.66527	33.8919	60.4009	46.5523	52.2176	632.755	310.383	693.155	344.275	287160	1508.24	1041	1056	190.394	BT20	DMSO	0
BCa II 01	6078	171215_03II_002	20269	2017-12-21T04:18:09Z	24622	E8	5	8	1	1	1	1038	1221	887	[1211,880,1229,895]	0.000116775	3.49695	1572.78	101.642	44.5739	48.0708	599.345	295.577	700.987	1868.36	248289	1048.7	1042	1057	236.759	BT20	DMSO	0
BCa II 01	6078	171215_03II_002	20269	2017-12-21T04:18:09Z	24622	E8	5	8	1	1	1	1039	375	891	[367,883,385,899]	0.000580032	5.17624	1539.65	79.9228	44.5018	49.678	587.039	294.351	666.962	1834	298734	1147.06	1043	1058	260.435	BT20	DMSO	0
BCa II 01	6078	171215_03II_002	20269	2017-12-21T04:18:09Z	24622	E8	5	8	1	1	1	1040	1092	889	[1079,882,1099,897]	0	0.583294	1993.27	98.6844	45.2761	45.8594	615.042	308.75	713.727	2302.02	323113	1315.41	1044	1059	245.637	BT20	DMSO	0
BCa II 01	6078	171215_03II_002	20269	2017-12-21T04:18:09Z	24622	E8	5	8	1	1	1	1041	423	889	[417,883,432,896]	0.00019526	2.37978	44.1323	89.398	44.3745	46.7543	585.785	289.313	675.183	333.446	238071	1379.03	1045	1060	172.637	BT20	DMSO	0
BCa II 01	6078	171215_03II_002	20269	2017-12-21T04:18:09Z	24622	E8	5	8	1	1	1	1042	833	890	[825,883,841,897]	6.66557e-05	-5.16795	94.5128	724.549	60.2464	55.0784	714.917	346.37	1439.47	440.882	508306	2525.81	1046	1061	201.245	BT20	DMSO	0
BCa II 01	6078	171215_03II_002	20269	2017-12-21T04:18:09Z	24622	E8	5	8	1	1	1	1043	917	890	[910,883,925,901]	0	-0.0196808	2137.6	105.464	47.7539	47.7342	626.743	323.544	732.207	2461.14	294884	1346.49	1047	1062	219.002	BT20	DMSO	0
BCa II 01	6078	171215_03II_002	20269	2017-12-21T04:18:09Z	24622	E8	5	8	1	1	1	1044	709	893	[701,885,717,901]	0	2.68969	1399.66	88.4346	53.5376	56.2273	607.797	305.554	696.232	1705.22	258387	1190.56	1048	1063	217.029	BT20	DMSO	0
BCa II 01	6078	171215_03II_002	20269	2017-12-21T04:18:09Z	24622	E8	5	8	1	1	1	1045	202	895	[195,887,209,906]	3.41365e-05	1.02008	37.6487	73.9937	46.8921	47.9121	643.19	322.858	717.184	360.506	474461	2012.37	1049	1064	235.772	BT20	DMSO	0
BCa II 01	6078	171215_03II_002	20269	2017-12-21T04:18:09Z	24622	E8	5	8	1	1	1	1046	660	898	[653,888,667,912]	0.000110067	-10.4394	42.6887	94.119	56.7739	46.3345	601.094	293.945	695.213	336.634	477199	1685.48	1050	1065	283.124	BT20	DMSO	0
BCa II 01	6078	171215_03II_002	20269	2017-12-21T04:18:09Z	24622	E8	5	8	1	1	1	1047	859	892	[850,887,865,899]	0	-0.573761	45.4523	88.4987	48.5946	48.0208	634.814	309.117	723.312	354.569	236174	1662.55	1051	1066	142.055	BT20	DMSO	0
BCa II 01	6078	171215_03II_002	20269	2017-12-21T04:18:09Z	24622	E8	5	8	1	1	1	1048	1332	894	[1319,886,1340,908]	0	-12.0457	1254.52	75.6704	63.1484	51.1027	664.018	339.237	739.688	1593.76	425951	1641.76	1052	1067	259.448	BT20	DMSO	0
BCa II 01	6078	171215_03II_002	20269	2017-12-21T04:18:09Z	24622	E8	5	8	1	1	1	1049	519	893	[505,888,525,901]	0.000202506	2.06499	23.8144	59.2284	46.4882	48.5532	601.628	297.59	660.856	321.404	216863	1169.32	1053	1068	185.461	BT20	DMSO	0
BCa II 01	6078	171215_03II_002	20269	2017-12-21T04:18:09Z	24622	E8	5	8	1	1	1	1050	1146	891	[1143,888,1155,895]	0.00056609	1.0924	104.799	226.496	51.9456	53.038	742.15	368.252	968.646	473.051	211973	2719.94	1054	1069	77.9331	BT20	DMSO	0
BCa II 01	6078	171215_03II_002	20269	2017-12-21T04:18:09Z	24622	E8	5	8	1	1	1	1051	137	895	[130,889,150,903]	1.133e-05	0.33461	19.5695	37.861	47.9013	48.236	631.128	319.43	668.989	339	238609	1358.85	1055	1070	175.596	BT20	DMSO	0
BCa II 01	6078	171215_03II_002	20269	2017-12-21T04:18:09Z	24622	E8	5	8	1	1	1	1052	106	900	[98,890,113,910]	4.61855e-05	0.799572	2779.55	92.6677	47.1081	47.9076	621.011	324.69	713.679	3104.24	277448	1129.5	1056	1071	245.637	BT20	DMSO	0
BCa II 01	6078	171215_03II_002	20269	2017-12-21T04:18:09Z	24622	E8	5	8	1	1	1	1053	1114	896	[1109,892,1123,900]	0	0.952101	56.6092	112.091	46.9765	47.9286	619.918	307.176	732.009	363.786	213040	1928.19	1057	1072	110.487	BT20	DMSO	0
BCa II 01	6078	171215_03II_002	20269	2017-12-21T04:18:09Z	24622	E8	5	8	1	1	1	1054	457	900	[450,893,466,909]	0.000215098	3.06907	3844.92	129.055	45.4477	48.5167	610.481	319.499	739.536	4164.42	297756	1444.17	1058	1073	206.177	BT20	DMSO	0
BCa II 01	6078	171215_03II_002	20269	2017-12-21T04:18:09Z	24622	E8	5	8	1	1	1	1055	734	902	[728,895,740,911]	0.000192138	3.20922	2883.31	158.573	44.0552	47.2644	594.846	304.21	753.42	3187.52	281414	1639.47	1059	1074	171.65	BT20	DMSO	0
BCa II 01	6078	171215_03II_002	20269	2017-12-21T04:18:09Z	24622	E8	5	8	1	1	1	1056	688	900	[684,896,692,904]	0.013885	278.973	117.075	263.26	113.971	392.944	735.759	365.351	999.019	482.426	364656	6845.33	1060	1075	53.2707	BT20	DMSO	0
BCa II 01	6078	171215_03II_002	20269	2017-12-21T04:18:09Z	24622	E8	5	8	1	1	1	1057	834	901	[828,897,839,907]	0.000428406	9.39561	124.801	300.313	45.5252	54.9208	623.201	302.209	923.515	427.01	236853	2377.19	1061	1076	99.636	BT20	DMSO	0
BCa II 01	6078	171215_03II_002	20269	2017-12-21T04:18:09Z	24622	E8	5	8	1	1	1	1058	1012	904	[1006,898,1019,911]	7.12732e-05	-6.12974	760.194	55.1164	53.9564	47.8267	648.844	322.859	703.96	1083.05	227064	1534.49	1062	1077	147.974	BT20	DMSO	0
BCa II 01	6078	171215_03II_002	20269	2017-12-21T04:18:09Z	24622	E8	5	8	1	1	1	1059	1143	903	[1139,899,1147,907]	3.0559e-05	-0.446429	26.9393	95.8786	55.9286	55.4821	794.3	400.829	890.179	427.768	198192	3587.59	1063	1078	55.2437	BT20	DMSO	0
BCa II 01	6078	171215_03II_002	20269	2017-12-21T04:18:09Z	24622	E8	5	8	1	1	1	1060	73	906	[67,901,78,921]	1.82489e-05	0.601688	26.0604	48.8278	46.9593	47.561	626.977	311.896	675.805	337.956	257815	1274.85	1064	1079	202.231	BT20	DMSO	0
BCa II 01	6078	171215_03II_002	20269	2017-12-21T04:18:09Z	24622	E8	5	8	1	1	1	1061	910	908	[903,900,920,919]	0	-46.6497	37.6295	66.0087	94.5788	47.9291	626.468	312.473	692.476	350.102	472882	1887.23	1065	1080	250.57	BT20	DMSO	0
BCa II 01	6078	171215_03II_002	20269	2017-12-21T04:18:09Z	24622	E8	5	8	1	1	1	1062	1341	905	[1336,900,1350,910]	0	1.39284	-37.7478	32.4304	65.2941	66.687	877.83	680.678	910.261	642.93	274706	2421.45	1066	1081	113.447	BT20	DMSO	0
BCa II 01	6078	171215_03II_002	20269	2017-12-21T04:18:09Z	24622	E8	5	8	1	1	1	1063	544	908	[538,902,550,919]	2.27966e-05	1.03277	26.7172	53.9389	44.4592	45.492	587.355	287.62	641.294	314.337	220192	1193.61	1067	1083	184.475	BT20	DMSO	0
BCa II 01	6078	171215_03II_002	20269	2017-12-21T04:18:09Z	24622	E8	5	8	1	1	1	1064	1125	909	[1116,903,1135,916]	0.000873758	11.2627	2307.84	147.096	45.4326	56.6952	624.247	312.149	771.343	2619.99	324920	1568.42	1068	1084	207.164	BT20	DMSO	0
BCa II 01	6078	171215_03II_002	20269	2017-12-21T04:18:09Z	24622	E8	5	8	1	1	1	1065	308	912	[301,905,316,919]	1.66267e-05	-0.0208975	2341.88	110.126	44.572	44.5511	624.494	318.648	734.619	2660.53	274572	1581.43	1069	1085	173.623	BT20	DMSO	0
BCa II 01	6078	171215_03II_002	20269	2017-12-21T04:18:09Z	24622	E8	5	8	1	1	1	1066	485	911	[476,904,494,919]	4.75027e-05	0.541173	3005.36	120.922	46.0948	46.6359	620.074	322.498	740.995	3327.86	379155	1771.18	1070	1086	214.069	BT20	DMSO	0
BCa II 01	6078	171215_03II_002	20269	2017-12-21T04:18:09Z	24622	E8	5	8	1	1	1	1067	85	914	[79,907,91,921]	4.67201e-05	0.947079	28.3387	55.5566	46.1618	47.1088	611.199	305.11	666.755	333.449	242680	1673.48	1071	1087	145.015	BT20	DMSO	0
BCa II 01	6078	171215_03II_002	20269	2017-12-21T04:18:09Z	24622	E8	5	8	1	1	1	1068	175	915	[167,908,186,923]	3.8856e-05	-0.868852	1058.96	68.9394	48.8645	47.9957	658.47	335.143	727.409	1394.11	438764	1917.12	1072	1088	228.867	BT20	DMSO	0
BCa II 01	6078	171215_03II_002	20269	2017-12-21T04:18:09Z	24622	E8	5	8	1	1	1	1069	843	914	[836,907,850,922]	0	0.247276	32.5054	60.3817	45.941	46.1882	599.177	293.742	659.559	326.247	237776	1417.83	1073	1089	167.704	BT20	DMSO	0
BCa II 01	6078	171215_03II_002	20269	2017-12-21T04:18:09Z	24622	E8	5	8	1	1	1	1070	1031	916	[1023,908,1041,924]	0.000345746	3.52006	41.1753	90.449	45.0122	48.5323	617.172	298.216	707.621	339.391	446279	1824.15	1074	1090	244.651	BT20	DMSO	0
BCa II 01	6078	171215_03II_002	20269	2017-12-21T04:18:09Z	24622	E8	5	8	1	1	1	1071	1146	913	[1140,908,1151,925]	4.72267e-06	2.85575	45.2017	106.722	45.4469	48.3026	628.304	315.344	735.026	360.546	227465	1516.97	1075	1091	149.947	BT20	DMSO	0
BCa II 01	6078	171215_03II_002	20269	2017-12-21T04:18:09Z	24622	E8	5	8	1	1	1	1072	211	922	[201,912,220,933]	1.16618e-05	1.09393	1445.99	67.2071	46.4949	47.5888	615.994	311.413	683.201	1757.4	315500	1052.04	1076	1092	299.894	BT20	DMSO	0
BCa II 01	6078	171215_03II_002	20269	2017-12-21T04:18:09Z	24622	E8	5	8	1	1	1	1073	686	918	[681,912,691,928]	0	-3.33761	58.0763	100.068	52.8714	49.5338	630.79	307.795	730.858	365.872	233979	1602.58	1077	1093	146.001	BT20	DMSO	0
BCa II 01	6078	171215_03II_002	20269	2017-12-21T04:18:09Z	24622	E8	5	8	1	1	1	1074	146	920	[138,913,157,928]	1.18352e-06	1.26905	30.6348	57.786	45.8997	47.1687	618	312.443	675.786	343.078	270824	1129.76	1078	1094	239.718	BT20	DMSO	0
BCa II 01	6078	171215_03II_002	20269	2017-12-21T04:18:09Z	24622	E8	5	8	1	1	1	1075	1077	919	[1071,913,1085,925]	5.5336e-05	-0.185525	50.3693	91.0282	46.3994	46.2138	629.104	306.115	720.132	356.484	224922	1433.97	1079	1095	156.853	BT20	DMSO	0
BCa II 01	6078	171215_03II_002	20269	2017-12-21T04:18:09Z	24622	E8	5	8	1	1	1	1076	1219	922	[1213,916,1229,929]	0.000260217	3.11355	38.2366	81.5772	43.9222	47.0357	605.596	294.442	687.173	332.679	231653	1198.08	1080	1096	193.353	BT20	DMSO	0
BCa II 01	6078	171215_03II_002	20269	2017-12-21T04:18:09Z	24622	E8	5	8	1	1	1	1077	860	926	[852,917,868,935]	0.000560321	5.95893	1602.88	118.732	46.7542	52.7131	610.01	305.599	728.742	1908.48	418959	1740.55	1081	1097	240.705	BT20	DMSO	0
BCa II 01	6078	171215_03II_002	20269	2017-12-21T04:18:09Z	24622	E8	5	8	1	1	1	1078	19	924	[14,919,25,936]	0.00991414	937.683	-178.45	149.703	90.186	1027.87	684.041	661.75	833.744	483.3	279373	1769.99	1082	1098	157.839	BT20	DMSO	0
BCa II 01	6078	171215_03II_002	20269	2017-12-21T04:18:09Z	24622	E8	5	8	1	1	1	1079	300	925	[295,920,313,932]	0.000355471	2.23693	31.5534	57.8447	46.5818	48.8188	628.73	310.809	686.575	342.363	234764	1487.36	1083	1100	157.839	BT20	DMSO	0
BCa II 01	6078	171215_03II_002	20269	2017-12-21T04:18:09Z	24622	E8	5	8	1	1	1	1080	358	927	[349,920,365,934]	0.00251258	24.6114	48.6534	95.568	44.9049	69.5163	595.052	291.472	690.62	340.125	240917	1327.26	1084	1101	181.515	BT20	DMSO	0
BCa II 01	6078	171215_03II_002	20269	2017-12-21T04:18:09Z	24622	E8	5	8	1	1	1	1081	922	927	[912,920,933,935]	0.000192083	0.401748	1797.79	80.0729	47.697	48.0988	657.248	330.149	737.321	2127.93	408714	1704.98	1085	1102	239.718	BT20	DMSO	0
BCa II 01	6078	171215_03II_002	20269	2017-12-21T04:18:09Z	24622	E8	5	8	1	1	1	1082	1350	925	[1345,920,1355,939]	0	-16.6788	27.0533	312.971	105.241	88.5625	789.744	523.863	1102.72	550.917	440088	3098.01	1086	1103	142.055	BT20	DMSO	0
BCa II 01	6078	171215_03II_002	20269	2017-12-21T04:18:09Z	24622	E8	5	8	1	1	1	1083	1256	928	[1250,923,1271,936]	0.000527315	7.1726	70.9546	143.419	48.5665	55.7391	645.173	314.948	788.592	385.902	232415	1280.42	1087	1104	181.515	BT20	DMSO	0
BCa II 01	6078	171215_03II_002	20269	2017-12-21T04:18:09Z	24622	E8	5	8	1	1	1	1084	260	933	[253,926,271,940]	0.000129104	1.58264	1278.37	108.374	45.1651	46.7478	607.727	303.007	716.102	1581.38	400232	1795.18	1088	1105	222.948	BT20	DMSO	0
BCa II 01	6078	171215_03II_002	20269	2017-12-21T04:18:09Z	24622	E8	5	8	1	1	1	1085	635	934	[629,928,641,945]	0	-261.947	2987.91	32.3348	312.512	50.5649	756.789	397.878	789.123	3385.79	254000	1671.93	1089	1106	151.92	BT20	DMSO	0
BCa II 01	6078	171215_03II_002	20269	2017-12-21T04:18:09Z	24622	E8	5	8	1	1	1	1086	52	935	[47,928,57,947]	0	1.7631	42.2862	82.8936	44.848	46.6111	608.579	298.219	691.472	340.506	246090	1385.88	1090	1107	177.569	BT20	DMSO	0
BCa II 01	6078	171215_03II_002	20269	2017-12-21T04:18:09Z	24622	E8	5	8	1	1	1	1087	513	935	[505,929,519,952]	0.000232033	2.70083	948.519	86.3165	45.8941	48.5949	601.537	298.182	687.854	1246.7	409641	1515.51	1091	1108	270.3	BT20	DMSO	0
BCa II 01	6078	171215_03II_002	20269	2017-12-21T04:18:09Z	24622	E8	5	8	1	1	1	1088	704	934	[698,928,710,943]	0.00108684	12.2653	39.2685	77.3773	55.3103	67.5756	606.006	300.58	683.384	339.849	235282	1386.65	1092	1109	169.677	BT20	DMSO	0
BCa II 01	6078	171215_03II_002	20269	2017-12-21T04:18:09Z	24622	E8	5	8	1	1	1	1089	1156	935	[1148,928,1164,944]	0.00276619	25.2453	2770.03	142.733	45.8244	71.0697	610.312	309.187	753.045	3079.21	269621	1359.76	1093	1110	198.285	BT20	DMSO	0
BCa II 01	6078	171215_03II_002	20269	2017-12-21T04:18:09Z	24622	E8	5	8	1	1	1	1090	990	935	[978,929,997,943]	8.78987e-05	2.76219	1344.61	121.586	44.7325	47.4947	608.308	307.318	729.895	1651.93	244266	1303.21	1094	1111	187.434	BT20	DMSO	0
BCa II 01	6078	171215_03II_002	20269	2017-12-21T04:18:09Z	24622	E8	5	8	1	1	1	1091	1307	935	[1302,930,1314,947]	0.000171689	-113.666	-0.486693	3.05481	211.823	98.1576	730.072	366.159	733.127	365.673	228155	1401.68	1095	1112	162.772	BT20	DMSO	0
BCa II 01	6078	171215_03II_002	20269	2017-12-21T04:18:09Z	24622	E8	5	8	1	1	1	1092	158	940	[150,933,166,948]	1.52424e-05	-0.139528	17.3291	52.3593	50.3548	50.2153	686.344	353.097	738.703	370.426	474582	2301.81	1096	1113	206.177	BT20	DMSO	0
BCa II 01	6078	171215_03II_002	20269	2017-12-21T04:18:09Z	24622	E8	5	8	1	1	1	1093	180	940	[174,935,186,947]	7.06357e-06	-1.62048	5.30607	14.8983	51.3955	49.775	710.435	357.802	725.333	363.108	234159	1978.04	1097	1114	118.379	BT20	DMSO	0
BCa II 01	6078	171215_03II_002	20269	2017-12-21T04:18:09Z	24622	E8	5	8	1	1	1	1094	399	945	[390,935,408,954]	0.000402048	4.31289	50.9041	124.731	44.809	49.1219	603.61	295.361	728.341	346.265	495023	1798.57	1098	1115	275.232	BT20	DMSO	0
BCa II 01	6078	171215_03II_002	20269	2017-12-21T04:18:09Z	24622	E8	5	8	1	1	1	1095	442	943	[433,935,452,953]	0.000641939	5.46414	1549.13	94.8602	43.4469	48.911	585.001	293.162	679.861	1842.29	332227	1198.49	1099	1116	277.205	BT20	DMSO	0
BCa II 01	6078	171215_03II_002	20269	2017-12-21T04:18:09Z	24622	E8	5	8	1	1	1	1096	486	942	[479,936,496,949]	3.83749e-06	-0.0755851	21.4717	54.5161	44.5049	44.4293	605.883	300.129	660.399	321.601	236134	1208.92	1100	1117	195.326	BT20	DMSO	0
BCa II 01	6078	171215_03II_002	20269	2017-12-21T04:18:09Z	24622	E8	5	8	1	1	1	1097	126	943	[119,936,139,950]	4.15741e-05	3.13975	3752.74	131.509	46.4725	49.6122	619.895	325.159	751.404	4077.9	323881	1340.06	1101	1118	241.691	BT20	DMSO	0
BCa II 01	6078	171215_03II_002	20269	2017-12-21T04:18:09Z	24622	E8	5	8	1	1	1	1098	325	943	[320,938,332,949]	0.000396302	0.581219	41.4647	71.7773	47.2737	47.855	635.872	309.925	707.649	351.389	227639	1761.49	1102	1119	129.231	BT20	DMSO	0
BCa II 01	6078	171215_03II_002	20269	2017-12-21T04:18:09Z	24622	E8	5	8	1	1	1	1099	620	943	[613,937,628,949]	5.39543e-08	3.92931	3210.57	135.878	46.0644	49.9937	671.856	348.267	807.734	3558.84	271587	1742.44	1103	1120	155.866	BT20	DMSO	0
BCa II 01	6078	171215_03II_002	20269	2017-12-21T04:18:09Z	24622	E8	5	8	1	1	1	1100	671	944	[665,938,680,951]	0	-14.7166	26.4562	45.7325	66.2897	51.5731	651.303	324.403	697.035	350.86	247564	1467.56	1104	1121	168.691	BT20	DMSO	0
BCa II 01	6078	171215_03II_002	20269	2017-12-21T04:18:09Z	24622	E8	5	8	1	1	1	1101	736	945	[729,938,745,953]	9.19204e-05	3.68216	2266.08	146.299	44.75	48.4322	594.666	303.539	740.965	2569.62	366049	1864.62	1105	1122	196.312	BT20	DMSO	0
BCa II 01	6078	171215_03II_002	20269	2017-12-21T04:18:09Z	24622	E8	5	8	1	1	1	1102	29	947	[24,942,35,958]	0	-10.7711	35.1129	64.2443	59.4356	48.6645	620.94	303.848	685.184	338.961	237918	1586.68	1106	1123	149.947	BT20	DMSO	0
BCa II 01	6078	171215_03II_002	20269	2017-12-21T04:18:09Z	24622	E8	5	8	1	1	1	1103	846	950	[840,943,853,963]	0.000543898	3.08946	70.2406	138.1	46.492	49.5815	602.464	295.861	740.564	366.101	448460	2002.64	1107	1124	223.934	BT20	DMSO	0
BCa II 01	6078	171215_03II_002	20269	2017-12-21T04:18:09Z	24622	E8	5	8	1	1	1	1104	957	951	[951,945,964,961]	0.000990794	7.68068	1513.92	145.568	45.5874	53.268	626.782	312.551	772.351	1826.47	412263	2154.16	1108	1125	191.38	BT20	DMSO	0
BCa II 01	6078	171215_03II_002	20269	2017-12-21T04:18:09Z	24622	E8	5	8	1	1	1	1105	183	951	[177,945,190,957]	0	-4.45545	25.0957	40.6837	50.5382	46.0827	679.655	336.032	720.338	361.128	243133	1853.09	1109	1127	131.204	BT20	DMSO	0
BCa II 01	6078	171215_03II_002	20269	2017-12-21T04:18:09Z	24622	E8	5	8	1	1	1	1106	316	952	[310,946,322,960]	3.70928e-05	2.66204	33.5459	73.0514	44.5931	47.2552	599.135	294.909	672.186	328.455	226185	1581.25	1110	1128	143.042	BT20	DMSO	0
BCa II 01	6078	171215_03II_002	20269	2017-12-21T04:18:09Z	24622	E8	5	8	1	1	1	1107	1083	955	[1065,946,1093,965]	0	-7.65148	24.2299	43.8715	53.61	45.9585	641.264	315.809	685.136	340.039	499232	1166.05	1111	1129	428.139	BT20	DMSO	0
BCa II 01	6078	171215_03II_002	20269	2017-12-21T04:18:09Z	24622	E8	5	8	1	1	1	1108	1297	950	[1294,947,1301,955]	0.0180319	1882.13	151.897	257.482	850.802	2732.93	944.5	472.531	1201.98	624.429	308536	5585	1112	1130	55.2437	BT20	DMSO	0
BCa II 01	6078	171215_03II_002	20269	2017-12-21T04:18:09Z	24622	E8	5	8	1	1	1	1109	1308	955	[1297,946,1314,961]	0.00177799	165.033	43.0428	75.2897	84.5127	249.546	675.653	330.768	750.943	373.81	303888	1770.39	1113	1131	171.65	BT20	DMSO	0
BCa II 01	6078	171215_03II_002	20269	2017-12-21T04:18:09Z	24622	E8	5	8	1	1	1	1110	150	957	[144,951,156,964]	0.00015697	1.57997	26.6694	63.9353	51.4032	52.9832	688.46	352.331	752.395	379	241065	2053.49	1114	1132	117.393	BT20	DMSO	0
BCa II 01	6078	171215_03II_002	20269	2017-12-21T04:18:09Z	24622	E8	5	8	1	1	1	1111	470	957	[464,951,481,966]	5.90235e-05	-0.619781	30.7647	58.8538	47.838	47.2182	612.164	301.15	671.018	331.915	224494	1379.19	1115	1133	162.772	BT20	DMSO	0
BCa II 01	6078	171215_03II_002	20269	2017-12-21T04:18:09Z	24622	E8	5	8	1	1	1	1112	167	956	[163,952,172,968]	0	-0.584581	11.2099	24.8969	52.7758	52.1912	705.206	347.812	730.103	359.022	236789	1764.93	1116	1134	134.163	BT20	DMSO	0
BCa II 01	6078	171215_03II_002	20269	2017-12-21T04:18:09Z	24622	E8	5	8	1	1	1	1113	635	960	[630,955,641,969]	0	-6.77688	2128.63	-53.6687	55.3887	48.6118	947.688	1080.04	894.02	3208.67	320052	2134.43	1117	1135	149.947	BT20	DMSO	0
BCa II 01	6078	171215_03II_002	20269	2017-12-21T04:18:09Z	24622	E8	5	8	1	1	1	1114	1050	960	[1044,954,1061,966]	0.00196095	20.3995	21.5531	28.8553	48.6223	69.0217	639.172	309.278	668.027	330.832	234589	1292.4	1118	1136	181.515	BT20	DMSO	0
BCa II 01	6078	171215_03II_002	20269	2017-12-21T04:18:09Z	24622	E8	5	8	1	1	1	1115	1177	961	[1167,954,1188,969]	1.54127e-06	-1.59363	1814.51	93.12	47.5265	45.9328	613.925	309.155	707.045	2123.67	378977	1433.45	1119	1137	264.381	BT20	DMSO	0
BCa II 01	6078	171215_03II_002	20269	2017-12-21T04:18:09Z	24622	E8	5	8	1	1	1	1116	74	962	[67,955,80,971]	4.35449e-05	2.19974	46.419	90.1909	45.9161	48.1159	620.181	306.483	710.372	352.902	243772	1506.76	1120	1139	161.785	BT20	DMSO	0
BCa II 01	6078	171215_03II_002	20269	2017-12-21T04:18:09Z	24622	E8	5	8	1	1	1	1117	620	965	[613,955,627,972]	0.000175292	-0.0622025	34.4651	52.7685	46.6214	46.5592	614.094	302.35	666.863	336.815	250413	1203.04	1121	1140	208.15	BT20	DMSO	0
BCa II 01	6078	171215_03II_002	20269	2017-12-21T04:18:09Z	24622	E8	5	8	1	1	1	1118	560	963	[553,956,569,973]	0.00015565	2.34463	92.2204	86.2598	43.3672	45.7118	579.911	283.535	666.17	375.755	246543	1091.34	1122	1141	225.907	BT20	DMSO	0
BCa II 01	6078	171215_03II_002	20269	2017-12-21T04:18:09Z	24622	E8	5	8	1	1	1	1119	1276	963	[1270,956,1284,969]	0.000134316	15.6357	170.705	194.709	53.4823	69.118	669.297	334.711	864.006	505.416	363752	2290.26	1123	1142	158.826	BT20	DMSO	0
BCa II 01	6078	171215_03II_002	20269	2017-12-21T04:18:09Z	24622	E8	5	8	1	1	1	1120	1026	964	[1017,957,1033,971]	0	-2.39052	29.4389	58.4009	47.6676	45.2771	641.364	315.194	699.765	344.633	231170	1411.66	1124	1143	163.758	BT20	DMSO	0
BCa II 01	6078	171215_03II_002	20269	2017-12-21T04:18:09Z	24622	E8	5	8	1	1	1	1121	234	965	[228,959,240,974]	4.35216e-07	1.13741	32.7544	70.8554	45.4188	46.5562	601.47	296.198	672.325	328.953	235262	1411.14	1125	1144	166.718	BT20	DMSO	0
BCa II 01	6078	171215_03II_002	20269	2017-12-21T04:18:09Z	24622	E8	5	8	1	1	1	1122	277	965	[269,958,284,972]	0.000136856	1.22957	36.5462	75.9246	45.1341	46.3636	597.022	293.85	672.947	330.396	234478	1271.06	1126	1145	184.475	BT20	DMSO	0
BCa II 01	6078	171215_03II_002	20269	2017-12-21T04:18:09Z	24622	E8	5	8	1	1	1	1123	674	965	[668,959,681,972]	3.89518e-06	3.61029	52.879	108.989	47.9344	51.5447	654.157	325.885	763.146	378.764	225961	1862.23	1127	1146	121.339	BT20	DMSO	0
BCa II 01	6078	171215_03II_002	20269	2017-12-21T04:18:09Z	24622	E8	5	8	1	1	1	1124	388	967	[384,963,393,975]	0.000170327	-0.0687901	68.7558	136.289	46.4361	46.3673	589.477	286.489	725.765	355.245	212958	2202.79	1128	1147	96.6765	BT20	DMSO	0
BCa II 01	6078	171215_03II_002	20269	2017-12-21T04:18:09Z	24622	E8	5	8	1	1	1	1125	52	972	[46,966,58,981]	2.29126e-05	0.740927	34.4768	73.9349	46.192	46.9329	640.12	316.029	714.055	350.506	239625	1481.13	1129	1148	161.785	BT20	DMSO	0
BCa II 01	6078	171215_03II_002	20269	2017-12-21T04:18:09Z	24622	E8	5	8	1	1	1	1126	151	971	[143,964,158,978]	0.000105106	-1.89594	-29.3003	-52.9037	53.5172	51.6213	773.655	387.448	720.751	358.148	255886	1534.85	1130	1149	166.718	BT20	DMSO	0
BCa II 01	6078	171215_03II_002	20269	2017-12-21T04:18:09Z	24622	E8	5	8	1	1	1	1127	931	972	[921,966,940,979]	0.000423797	3.55947	41.4446	75.8169	44.9192	48.4787	604.894	294.807	680.711	336.251	241250	1159.02	1131	1150	208.15	BT20	DMSO	0
BCa II 01	6078	171215_03II_002	20269	2017-12-21T04:18:09Z	24622	E8	5	8	1	1	1	1128	116	973	[109,967,124,981]	0	1.04576	34.2178	69.0221	45.6588	46.7045	610.557	306.328	679.58	340.545	254402	1465.26	1132	1151	173.623	BT20	DMSO	0
BCa II 01	6078	171215_03II_002	20269	2017-12-21T04:18:09Z	24622	E8	5	8	1	1	1	1129	1012	977	[1004,967,1020,986]	0	-3.33844	1310.16	96.353	49.3089	45.9705	595.145	295.401	691.498	1605.56	388096	1451.69	1133	1152	267.34	BT20	DMSO	0
BCa II 01	6078	171215_03II_002	20269	2017-12-21T04:18:09Z	24622	E8	5	8	1	1	1	1130	1132	972	[1122,967,1139,979]	0	-11.5791	58.1849	111.124	59.6161	48.037	705.03	347.63	816.154	405.815	236612	1480.56	1134	1153	159.812	BT20	DMSO	0
BCa II 01	6078	171215_03II_002	20269	2017-12-21T04:18:09Z	24622	E8	5	8	1	1	1	1131	358	976	[350,969,366,985]	5.70153e-05	0.780023	35.7077	71.1511	44.4664	45.2464	587.02	287.07	658.171	322.777	245764	1180.71	1135	1154	208.15	BT20	DMSO	0
BCa II 01	6078	171215_03II_002	20269	2017-12-21T04:18:09Z	24622	E8	5	8	1	1	1	1132	417	975	[411,969,425,982]	0.000857142	7.67215	62.1394	115.648	44.3603	52.0325	596.956	290.99	712.604	353.13	230360	1516.32	1136	1155	151.92	BT20	DMSO	0
BCa II 01	6078	171215_03II_002	20269	2017-12-21T04:18:09Z	24622	E8	5	8	1	1	1	1133	696	975	[690,969,703,981]	4.07251e-05	2.18001	31.1501	58.7465	46.1292	48.3092	617.096	309.646	675.842	340.796	233208	1555.27	1137	1156	149.947	BT20	DMSO	0
BCa II 01	6078	171215_03II_002	20269	2017-12-21T04:18:09Z	24622	E8	5	8	1	1	1	1134	1216	975	[1205,970,1221,982]	0	-0.441941	34.9067	84.9007	46.4681	46.0261	654.027	319.106	738.928	354.013	220884	1463.45	1138	1157	150.934	BT20	DMSO	0
BCa II 01	6078	171215_03II_002	20269	2017-12-21T04:18:09Z	24622	E8	5	8	1	1	1	1135	726	978	[720,972,735,985]	4.06168e-05	0.829938	37.1437	73.01	45.7099	46.5399	607.475	306.316	680.485	343.46	235621	1465.32	1139	1158	160.799	BT20	DMSO	0
BCa II 01	6078	171215_03II_002	20269	2017-12-21T04:18:09Z	24622	E8	5	8	1	1	1	1136	1236	978	[1230,972,1241,989]	0	-2.09152	37.1762	70.6553	48.8182	46.7267	641.471	313.717	712.127	350.893	219614	1484.13	1140	1159	147.974	BT20	DMSO	0
BCa II 01	6078	171215_03II_002	20269	2017-12-21T04:18:09Z	24622	E8	5	8	1	1	1	1137	189	980	[182,973,197,990]	0	-4.3369	7.96975	13.9054	50.7014	46.3645	661.272	328.479	675.177	336.448	247649	1236.65	1141	1160	200.258	BT20	DMSO	0
BCa II 01	6078	171215_03II_002	20269	2017-12-21T04:18:09Z	24622	E8	5	8	1	1	1	1138	217	979	[211,973,226,988]	1.85409e-05	-1.27662	26.9128	53.14	47.2096	45.933	628.704	310.635	681.844	337.547	236079	1336.93	1142	1161	176.583	BT20	DMSO	0
BCa II 01	6078	171215_03II_002	20269	2017-12-21T04:18:09Z	24622	E8	5	8	1	1	1	1139	1281	980	[1273,973,1290,987]	1.58468e-05	-6.78156	2457.12	146.351	56.6994	49.9179	689.079	346.101	835.43	2803.22	269677	1320.62	1143	1162	204.204	BT20	DMSO	0
BCa II 01	6078	171215_03II_002	20269	2017-12-21T04:18:09Z	24622	E8	5	8	1	1	1	1140	1161	982	[1149,974,1170,991]	0.000440132	-7.82552	36.2645	70.9057	56.9555	49.13	687.192	335.818	758.097	372.083	484684	1773.71	1144	1163	273.259	BT20	DMSO	0
BCa II 01	6078	171215_03II_002	20269	2017-12-21T04:18:09Z	24622	E8	5	8	1	1	1	1141	132	984	[123,976,144,992]	7.28889e-05	-2.51606	44.3294	25.9654	53.6222	51.1062	719.778	357.356	745.743	401.685	433154	1503.71	1145	1164	288.057	BT20	DMSO	0
BCa II 01	6078	171215_03II_002	20269	2017-12-21T04:18:09Z	24622	E8	5	8	1	1	1	1142	1317	988	[1309,979,1324,999]	1.36394e-07	-3.84522	25.3878	48.8945	49.5492	45.704	605.369	296.492	654.264	321.88	239447	970.9	1146	1165	246.624	BT20	DMSO	0
BCa II 01	6078	171215_03II_002	20269	2017-12-21T04:18:09Z	24622	E8	5	8	1	1	1	1143	1110	985	[1103,979,1117,996]	0	-9.33876	2293.33	72.0104	59.3277	49.989	753.222	382.113	825.232	2675.44	372220	2084.62	1147	1166	178.556	BT20	DMSO	0
BCa II 01	6078	171215_03II_002	20269	2017-12-21T04:18:09Z	24622	E8	5	8	1	1	1	1144	70	985	[65,980,80,991]	5.07257e-06	-2.79477	4.83511	14.2091	49.3662	46.5714	691.834	339.558	706.043	344.393	235153	1702.66	1148	1167	138.109	BT20	DMSO	0
BCa II 01	6078	171215_03II_002	20269	2017-12-21T04:18:09Z	24622	E8	5	8	1	1	1	1145	1047	988	[1041,980,1053,998]	0.000119418	-2.22165	39.1645	90.6031	48.5623	46.3407	633.842	312.775	724.445	351.94	237226	1321.29	1149	1168	179.542	BT20	DMSO	0
BCa II 01	6078	171215_03II_002	20269	2017-12-21T04:18:09Z	24622	E8	5	8	1	1	1	1146	111	986	[103,981,122,992]	2.52342e-06	-1.92601	20.525	45.1501	50.8929	48.9669	692.264	348.121	737.414	368.646	262217	1468.55	1150	1169	178.556	BT20	DMSO	0
BCa II 01	6078	171215_03II_002	20269	2017-12-21T04:18:09Z	24622	E8	5	8	1	1	1	1147	295	986	[289,981,301,993]	0	-1.0194	33.1506	73.2608	45.0119	43.9925	597.403	298.267	670.664	331.418	220002	1664.28	1151	1170	132.19	BT20	DMSO	0
BCa II 01	6078	171215_03II_002	20269	2017-12-21T04:18:09Z	24622	E8	5	8	1	1	1	1148	331	989	[324,982,338,998]	0	-0.952275	29.5677	65.7026	45.6289	44.6766	603.128	296.597	668.831	326.164	242617	1223.57	1152	1171	198.285	BT20	DMSO	0
BCa II 01	6078	171215_03II_002	20269	2017-12-21T04:18:09Z	24622	E8	5	8	1	1	1	1149	711	988	[703,981,718,1000]	0.000140152	1.04335	2525.22	123.064	45.7344	46.7778	611.244	312.207	734.308	2837.43	385906	1671.75	1153	1172	230.84	BT20	DMSO	0
BCa II 01	6078	171215_03II_002	20269	2017-12-21T04:18:09Z	24622	E8	5	8	1	1	1	1150	1294	990	[1288,982,1300,998]	0	0.270421	39.3159	61.8647	47.4713	47.7418	630.685	311.14	692.549	350.456	227562	1267.46	1154	1173	179.542	BT20	DMSO	0
BCa II 01	6078	171215_03II_002	20269	2017-12-21T04:18:09Z	24622	E8	5	8	1	1	1	1151	1220	990	[1212,983,1228,998]	0	0.942855	29.6542	59.2725	46.8654	47.8083	623.686	304.926	682.959	334.58	231327	1214.99	1156	1175	190.394	BT20	DMSO	0
BCa II 01	6078	171215_03II_002	20269	2017-12-21T04:18:09Z	24622	E8	5	8	1	1	1	1152	840	989	[835,986,844,993]	0.0157426	629.036	115.106	217.265	444.104	1073.14	689.548	349.691	906.812	464.797	395472	6263.84	1157	1176	63.1357	BT20	DMSO	0
BCa II 01	6078	171215_03II_002	20269	2017-12-21T04:18:09Z	24622	E8	5	8	1	1	1	1153	36	993	[29,987,43,1000]	0.000195401	5.42669	57.3009	108.352	45.0218	50.4485	621.496	306.269	729.848	363.57	245421	1507.76	1158	1177	162.772	BT20	DMSO	0
BCa II 01	6078	171215_03II_002	20269	2017-12-21T04:18:09Z	24622	E8	5	8	1	1	1	1154	146	993	[133,988,152,1002]	0.000190615	-2.98214	2429.59	80.2875	54.6026	51.6205	718.43	381.927	798.718	2811.51	432260	2247.07	1159	1178	192.367	BT20	DMSO	0
BCa II 01	6078	171215_03II_002	20269	2017-12-21T04:18:09Z	24622	E8	5	8	1	1	1	1155	212	997	[205,990,218,1006]	3.15526e-05	-0.722215	6.49801	22.8708	47.3394	46.6171	662.661	332.353	685.531	338.851	236153	1367.92	1160	1179	172.637	BT20	DMSO	0
BCa II 01	6078	171215_03II_002	20269	2017-12-21T04:18:09Z	24622	E8	5	8	1	1	1	1156	1159	996	[1151,990,1169,1002]	0	3.74038	37.6425	62.524	45.2596	49	661.976	317.49	724.5	355.133	232756	1493.3	1161	1180	155.866	BT20	DMSO	0
BCa II 01	6078	171215_03II_002	20269	2017-12-21T04:18:09Z	24622	E8	5	8	1	1	1	1157	277	1000	[270,992,289,1008]	0.000179287	2.41502	2044.17	89.0838	43.6719	46.087	595.821	299.275	684.905	2343.45	312465	1251.95	1162	1181	249.583	BT20	DMSO	0
BCa II 01	6078	171215_03II_002	20269	2017-12-21T04:18:09Z	24622	E8	5	8	1	1	1	1158	439	998	[433,992,446,1008]	0.000890809	7.01049	50.1929	88.809	43.078	50.0885	598.717	292.099	687.526	342.292	251295	1326.74	1163	1182	189.407	BT20	DMSO	0
BCa II 01	6078	171215_03II_002	20269	2017-12-21T04:18:09Z	24622	E8	5	8	1	1	1	1159	780	1000	[772,992,789,1011]	0.00108691	9.54572	2070.26	98.6421	45.6017	55.1474	595.011	307.61	693.653	2377.87	276422	1116.36	1164	1183	247.61	BT20	DMSO	0
BCa II 01	6078	171215_03II_002	20269	2017-12-21T04:18:09Z	24622	E8	5	8	1	1	1	1160	1063	998	[1057,992,1071,1007]	0	-2.78958	702.601	81.0977	50.6867	47.8971	668.308	334.89	749.406	1037.49	240921	1395.54	1165	1184	172.637	BT20	DMSO	0
BCa II 01	6078	171215_03II_002	20269	2017-12-21T04:18:09Z	24622	E8	5	8	1	1	1	1161	155	1000	[148,993,164,1007]	0	-2.5041	-1426.06	-34.5023	50.1568	47.6527	754.059	1814.5	719.557	388.443	245520	1490.31	1166	1185	164.745	BT20	DMSO	0
BCa II 01	6078	171215_03II_002	20269	2017-12-21T04:18:09Z	24622	E8	5	8	1	1	1	1162	966	1003	[959,993,973,1012]	0.000202561	-2.37	47.6032	108.508	52.1521	49.7821	630.856	308.525	739.363	356.128	449697	1948.09	1167	1186	230.84	BT20	DMSO	0
BCa II 01	6078	171215_03II_002	20269	2017-12-21T04:18:09Z	24622	E8	5	8	1	1	1	1163	101	999	[92,994,106,1008]	0.000188716	1.31475	19.4798	29.7437	50.3895	51.7042	712.221	352.274	741.965	371.754	241875	1726.66	1168	1187	140.082	BT20	DMSO	0
BCa II 01	6078	171215_03II_002	20269	2017-12-21T04:18:09Z	24622	E8	5	8	1	1	1	1164	1350	1000	[1346,996,1354,1011]	0.00162993	10.0575	2009.85	295.43	64.766	74.8235	907.453	698.747	1202.88	2708.6	565443	5619.45	1169	1188	100.622	BT20	DMSO	0
BCa II 01	6078	171215_03II_002	20269	2017-12-21T04:18:09Z	24622	E8	5	8	1	1	1	1165	174	1003	[171,997,178,1013]	4.87639e-06	1.03542	100.14	205.253	54.3646	55.4	794.276	406.99	999.529	507.129	808984	9647.75	1170	1189	83.8521	BT20	DMSO	0
BCa II 01	6078	171215_03II_002	20269	2017-12-21T04:18:09Z	24622	E8	5	8	1	1	1	1166	1181	1005	[1172,997,1190,1014]	1.12555e-05	-0.344954	35.3993	65.3739	46.8941	46.5492	622.524	303.203	687.898	338.602	248958	1034.29	1171	1190	240.705	BT20	DMSO	0
BCa II 01	6078	171215_03II_002	20269	2017-12-21T04:18:09Z	24622	E8	5	8	1	1	1	1167	637	1003	[632,998,643,1014]	9.57883e-07	-1.06518	22.4866	52.8791	45.5031	44.4379	634.389	315.938	687.268	338.425	233756	1548.73	1172	1191	150.934	BT20	DMSO	0
BCa II 01	6078	171215_03II_002	20269	2017-12-21T04:18:09Z	24622	E8	5	8	1	1	1	1168	661	1004	[654,998,667,1014]	0.00019537	-1.17603	21.3762	54.1348	46.5053	45.3293	621.518	313.258	675.652	334.634	231685	1432.05	1173	1192	161.785	BT20	DMSO	0
BCa II 01	6078	171215_03II_002	20269	2017-12-21T04:18:09Z	24622	E8	5	8	1	1	1	1169	1137	1004	[1132,1000,1141,1014]	0.000904572	3.25422	49.3819	75.1163	58.0588	61.313	676.31	326.314	751.426	375.696	220821	1946.47	1174	1193	113.447	BT20	DMSO	0
BCa II 01	6078	171215_03II_002	20269	2017-12-21T04:18:09Z	24622	E8	5	8	1	1	1	1170	79	1006	[73,1001,86,1016]	0	-0.417019	-380.625	20.1814	48.2997	47.8827	711.769	756.743	731.951	376.117	250697	1568.7	1175	1194	159.812	BT20	DMSO	0
BCa II 01	6078	171215_03II_002	20269	2017-12-21T04:18:09Z	24622	E8	5	8	1	1	1	1171	620	1007	[614,1001,629,1014]	6.10774e-07	0.353328	26.4206	60.2629	45.521	45.8743	629.04	313.425	689.303	339.846	239437	1386.94	1176	1195	172.637	BT20	DMSO	0
BCa II 01	6078	171215_03II_002	20269	2017-12-21T04:18:09Z	24622	E8	5	8	1	1	1	1172	1127	1006	[1118,1001,1132,1012]	0.00010398	1.44161	-10.1963	-47.8309	61.8417	63.2833	858.331	407.655	810.5	397.458	235235	1987.12	1177	1196	118.379	BT20	DMSO	0
BCa II 01	6078	171215_03II_002	20269	2017-12-21T04:18:09Z	24622	E8	5	8	1	1	1	1173	1032	1010	[1024,1003,1039,1019]	0	-20.791	6.43692	21.9686	68.2343	47.4434	649.857	325.157	671.825	331.594	244094	1167.15	1178	1197	209.137	BT20	DMSO	0
BCa II 01	6078	171215_03II_002	20269	2017-12-21T04:18:09Z	24622	E8	5	8	1	1	1	1174	1110	1009	[1103,1003,1117,1016]	5.05737e-05	6.65534	186.991	406.02	50.4161	57.0714	707.85	348.769	1113.87	535.76	620146	4082.05	1179	1198	151.92	BT20	DMSO	0
BCa II 01	6078	171215_03II_002	20269	2017-12-21T04:18:09Z	24622	E8	5	8	1	1	1	1175	1243	1012	[1237,1003,1250,1020]	0.00540575	110.486	3216.28	204.321	47.9118	158.398	636.662	332.647	840.983	3548.93	269176	1550.35	1180	1199	173.623	BT20	DMSO	0
BCa II 01	6078	171215_03II_002	20269	2017-12-21T04:18:09Z	24622	E8	5	8	1	1	1	1176	114	1010	[107,1004,124,1018]	0	-4.58188	-5.97387	5.31498	52.1122	47.5303	717.837	371.817	723.152	365.843	260546	1333.9	1181	1200	195.326	BT20	DMSO	0
BCa II 01	6078	171215_03II_002	20269	2017-12-21T04:18:09Z	24622	E8	5	8	1	1	1	1177	41	1011	[35,1005,49,1018]	1.06202e-05	-4.11775	42.4286	86.342	53.4571	49.3394	693.888	343.59	780.23	386.018	468934	2880.93	1182	1202	162.772	BT20	DMSO	0
BCa II 01	6078	171215_03II_002	20269	2017-12-21T04:18:09Z	24622	E8	5	8	1	1	1	1178	966	50	[956,40,977,61]	2.10749e-07	0.583388	348.569	88.3461	45.0805	45.6639	590.53	290.483	678.876	639.052	494871	1381.94	1183	1217	358.098	BT20	DMSO	0
BCa II 01	6078	171215_03II_002	20269	2017-12-21T04:18:09Z	24622	E8	5	8	1	1	1	1179	63	92	[51,82,75,102]	0	-5.11587	40.3819	75.2703	50.0801	44.9642	583.039	284.495	658.309	324.877	516123	1338.08	1184	1218	385.72	BT20	DMSO	0
BCa II 01	6078	171215_03II_002	20269	2017-12-21T04:18:09Z	24622	E8	5	8	1	1	1	1180	819	103	[799,83,838,131]	1.44472e-05	-3.95566	41.1921	67.5891	48.1833	44.2276	626.658	302.923	694.247	344.115	2000890	1353.99	1185	1219	1477.77	BT20	DMSO	0
BCa II 01	6078	171215_03II_002	20269	2017-12-21T04:18:09Z	24622	E8	5	8	1	1	1	1181	708	195	[692,179,726,211]	7.48228e-05	2.30725	1542.5	179.958	47.5826	49.8898	690.708	342.709	870.666	1885.21	2523190	3030.49	1186	1220	832.602	BT20	DMSO	0
BCa II 01	6078	171215_03II_002	20269	2017-12-21T04:18:09Z	24622	E8	5	8	1	1	1	1182	268	206	[257,195,281,217]	5.91828e-06	1.04924	101.009	93.1552	45.7226	46.7719	586.668	288.661	679.823	389.67	566132	1223.63	1187	1221	462.666	BT20	DMSO	0
BCa II 01	6078	171215_03II_002	20269	2017-12-21T04:18:09Z	24622	E8	5	8	1	1	1	1183	341	232	[329,220,354,245]	3.16134e-05	1.87651	47.8006	80.335	45.647	47.5235	600.289	292.766	680.624	340.567	565020	1123.05	1188	1222	503.112	BT20	DMSO	0
BCa II 01	6078	171215_03II_002	20269	2017-12-21T04:18:09Z	24622	E8	5	8	1	1	1	1184	511	343	[501,333,527,355]	0.000825357	9.79775	41.8178	65.3831	44.4672	54.2649	613.511	310.061	678.894	351.879	537209	1202.13	1189	1223	446.882	BT20	DMSO	0
BCa II 01	6078	171215_03II_002	20269	2017-12-21T04:18:09Z	24622	E8	5	8	1	1	1	1185	801	359	[791,349,812,369]	0	2.04925	25.5276	37.0044	44.3833	46.4326	614.077	299.773	651.081	325.301	452564	1288.65	1190	1224	351.192	BT20	DMSO	0
BCa II 01	6078	171215_03II_002	20269	2017-12-21T04:18:09Z	24622	E8	5	8	1	1	1	1186	1059	452	[1049,441,1069,466]	2.57089e-05	0.42251	55.5805	126.57	49.1358	49.5583	656.931	321.189	783.501	376.769	505281	1270.96	1191	1225	397.557	BT20	DMSO	0
BCa II 01	6078	171215_03II_002	20269	2017-12-21T04:18:09Z	24622	E8	5	8	1	1	1	1187	180	494	[169,482,191,506]	0	-14.2129	56.5762	56.7027	62.0757	47.8628	654.901	326.052	711.603	382.628	830181	2098.62	1192	1226	395.584	BT20	DMSO	0
BCa II 01	6078	171215_03II_002	20269	2017-12-21T04:18:09Z	24622	E8	5	8	1	1	1	1188	32	534	[20,522,44,550]	0.000770376	8.07026	48.7758	75.7362	43.2985	51.3687	570.202	280.792	645.938	329.568	558282	1092.52	1193	1227	511.004	BT20	DMSO	0
BCa II 01	6078	171215_03II_002	20269	2017-12-21T04:18:09Z	24622	E8	5	8	1	1	1	1189	984	531	[974,521,999,542]	0.000213923	1.71666	42.7439	94.9408	45.6951	47.4118	597.231	291.331	692.172	334.075	490914	1125.87	1194	1228	436.031	BT20	DMSO	0
BCa II 01	6078	171215_03II_002	20269	2017-12-21T04:18:09Z	24622	E8	5	8	1	1	1	1190	1036	628	[1024,617,1053,639]	0.000627127	4.2345	31.3464	63.2124	49.1424	53.3769	606.646	299.669	669.858	331.015	534657	1011.15	1195	1229	528.761	BT20	DMSO	0
BCa II 01	6078	171215_03II_002	20269	2017-12-21T04:18:09Z	24622	E8	5	8	1	1	1	1191	550	635	[538,622,563,651]	8.55482e-05	0.552981	69.9809	127.499	46.7827	47.3357	606.592	298.899	734.091	368.879	578157	1024.6	1196	1230	564.275	BT20	DMSO	0
BCa II 01	6078	171215_03II_002	20269	2017-12-21T04:18:09Z	24622	E8	5	8	1	1	1	1192	1081	768	[1064,757,1098,779]	0.000139425	2.49593	69.6932	122.425	45.9602	48.4562	591.216	289.183	713.641	358.877	882002	1451.42	1197	1231	607.681	BT20	DMSO	0
BCa II 01	6078	171215_03II_002	20269	2017-12-21T04:18:09Z	24622	E8	5	8	1	1	1	1193	32	771	[20,761,42,783]	6.59175e-05	2.3629	51.9848	179.511	45.2801	47.643	598.786	302.414	778.297	354.399	986683	2625.17	1198	1232	375.855	BT20	DMSO	0
BCa II 01	6078	171215_03II_002	20269	2017-12-21T04:18:09Z	24622	E8	5	8	1	1	1	1194	506	823	[488,806,523,839]	0.000234452	3.41575	48.6725	108.246	45.3409	48.7566	579.911	286.43	688.157	335.103	1062640	1191.58	1199	1233	891.791	BT20	DMSO	0
BCa II 01	6078	171215_03II_002	20269	2017-12-21T04:18:09Z	24622	E8	5	8	1	1	1	1195	957	897	[941,887,967,909]	0.000368673	4.42359	58.4072	103.723	44.9067	49.3303	606.577	300.182	710.3	358.589	680221	1592.45	1200	1234	427.152	BT20	DMSO	0
BCa II 01	6078	171215_03II_002	20269	2017-12-21T04:18:09Z	24622	E8	5	8	1	1	1	1196	611	911	[598,900,622,927]	2.04819e-06	0.821014	35.1579	72.7277	44.179	45	578.615	283.703	651.342	318.86	562788	1090.81	1201	1235	515.937	BT20	DMSO	0
BCa II 01	6078	171215_03II_002	20269	2017-12-21T04:18:09Z	24622	E8	5	8	1	1	1	1197	797	923	[786,914,808,936]	5.87736e-05	1.00888	55.0022	111.168	44.8058	45.8147	592.856	292.78	704.024	347.782	502932	1499.46	1202	1236	335.408	BT20	DMSO	0
BCa II 01	6078	171215_03II_002	20269	2017-12-21T04:18:09Z	24622	E8	5	8	1	1	1	1198	1241	951	[1231,941,1252,962]	0.00200141	23.0713	112.375	77.6964	45.9259	68.9973	625.293	303.919	702.989	416.294	397628	1107.34	1203	1237	359.084	BT20	DMSO	0
BCa II 01	6078	171215_03II_002	20269	2017-12-21T04:18:09Z	24622	E8	5	8	1	1	1	1199	898	953	[887,942,908,965]	5.00634e-09	0.200335	33.2303	68.9554	45.4672	45.6675	602.512	296.125	671.467	329.355	502710	1273.98	1204	1238	394.598	BT20	DMSO	0
BCa II 01	6078	171215_03II_002	20269	2017-12-21T04:18:09Z	24622	E8	5	8	2	1	1	1	858	10	[850,2,866,20]	4.80128e-05	0.970476	2032.52	101.517	42.7385	43.709	616.864	313.104	718.381	2345.63	395434	1642.82	1	13	240.705	BT20	DMSO	0
BCa II 01	6078	171215_03II_002	20269	2017-12-21T04:18:09Z	24622	E8	5	8	2	1	1	2	686	11	[681,5,693,22]	0.00051637	4.59331	31.8192	66.1344	45.0693	49.6627	585.498	292.199	651.633	324.018	225878	1379.34	2	14	163.758	BT20	DMSO	0
BCa II 01	6078	171215_03II_002	20269	2017-12-21T04:18:09Z	24622	E8	5	8	2	1	1	3	1207	13	[1198,6,1214,21]	4.70307e-07	1.47581	36.2372	70.1163	47.002	48.4778	657.036	323.674	727.153	359.911	444286	2218.56	3	15	200.258	BT20	DMSO	0
BCa II 01	6078	171215_03II_002	20269	2017-12-21T04:18:09Z	24622	E8	5	8	2	1	1	4	1117	15	[1110,8,1127,24]	1.69971e-06	0.347303	1552.28	82.699	43.601	43.9483	595.409	294.28	678.108	1846.56	245353	1072.03	4	16	228.867	BT20	DMSO	0
BCa II 01	6078	171215_03II_002	20269	2017-12-21T04:18:09Z	24622	E8	5	8	2	1	1	5	914	18	[908,12,922,28]	5.47797e-05	-1.2325	33.6209	59.0411	44.4345	43.202	599.302	296.515	658.343	330.136	234421	1200.15	5	17	195.326	BT20	DMSO	0
BCa II 01	6078	171215_03II_002	20269	2017-12-21T04:18:09Z	24622	E8	5	8	2	1	1	6	1238	18	[1229,12,1248,26]	0	-0.859349	22.3464	47.774	44.7103	43.851	603.308	298.067	651.082	320.413	230232	1122.04	6	18	205.191	BT20	DMSO	0
BCa II 01	6078	171215_03II_002	20269	2017-12-21T04:18:09Z	24622	E8	5	8	2	1	1	7	823	20	[816,13,830,29]	1.9472e-05	0.556091	35.2517	67.9452	43.8221	44.3782	597.956	297.691	665.902	332.943	230560	1210.96	7	19	190.394	BT20	DMSO	0
[truncated: 10,923 more rows]

## Sheet: Fig 1g circleplots
agent	concentration	role	well	barcode	timepoint	randomization_scheme	cell_line	object_level_file	cell_count__total	mean_Sphase_edu	G1	S	G2	S_dropout	subG1	beyondG2	M	cell_count	cell_count__dead	corpse_count
[truncated: 4 more rows]

[truncated: 1 more sheets: Fig 1h]
