# Supplementary material for: Multiplexed and reproducible high content screening of live and fixed cells using Dye Drop
Source: Nat Commun. 2022 Nov 14;13:6918. doi: 10.1038/s41467-022-34536-7 (PMC9663587; doi:10.1038/s41467-022-34536-7)
Supplement: Supplementary file 9 — Source Data Figure 2 [file 41467_2022_34536_MOESM9_ESM.xlsx]

## Sheet: Fig 2a
agent	concentration	well	count	frac_prb+
DMSO	0	G04	3891	0.768954
DMSO	0	G08	3796	0.779768
DMSO	0	G11	3748	0.756403
DMSO	0	H06	3947	0.763111
Palbociclib	0.0003	G13	3478	0.773433
Palbociclib	0.0003	G19	3765	0.766799
Palbociclib	0.0003	H07	3435	0.780786
Palbociclib	0.0003	H13	3693	0.741132
Palbociclib	0.001	G10	4184	0.743786
Palbociclib	0.001	G12	4068	0.766716
Palbociclib	0.001	H05	3557	0.789992
Palbociclib	0.001	H10	3444	0.766841
Palbociclib	0.0032	G05	3506	0.791786
Palbociclib	0.0032	G06	3241	0.776304
Palbociclib	0.0032	G16	3426	0.769702
Palbociclib	0.0032	H14	3483	0.754522
Palbociclib	0.01	G03	3341	0.774618
Palbociclib	0.01	G17	3434	0.743157
Palbociclib	0.01	H03	3537	0.774668
Palbociclib	0.01	H21	2974	0.778413
Palbociclib	0.0316	G20	3130	0.78147
Palbociclib	0.0316	H09	3226	0.769374
Palbociclib	0.0316	H16	2792	0.73639
Palbociclib	0.0316	H17	2652	0.68816
Palbociclib	0.0999	G18	2392	0.644649
Palbociclib	0.0999	G22	2072	0.537645
Palbociclib	0.0999	H08	2521	0.660849
Palbociclib	0.0999	H18	2412	0.65796
Palbociclib	0.316	G07	1695	0.453097
Palbociclib	0.316	G21	1880	0.45266
Palbociclib	0.316	H12	2063	0.485216
Palbociclib	0.316	H20	2004	0.557884
Palbociclib	0.9993	G09	1800	0.095
Palbociclib	0.9993	G14	1719	0.156486
Palbociclib	0.9993	H15	1594	0.114178
Palbociclib	0.9993	H22	1588	0.169395
Palbociclib	3.16	G15	1719	0.0319953
Palbociclib	3.16	H04	1542	0.0758755
Palbociclib	3.16	H11	1620	0.0314815
Palbociclib	3.16	H19	1554	0.029601

## Sheet: Fig 2b
agent	concentration	barcode	well	nuc_area	wc_area
DMSO	0	190617_DDD_02	G03	175.957	651.575
DMSO	0	190617_DDD_02	G04	170.639	606.705
DMSO	0	190617_DDD_02	G08	176.745	652.195
DMSO	0	190617_DDD_02	G10	181.147	673.344
DMSO	0	190617_DDD_02	G11	182.073	681.251
DMSO	0	190617_DDD_02	G12	179.724	669.04
DMSO	0	190617_DDD_02	G14	184.191	678.812
DMSO	0	190617_DDD_02	G15	185.686	702.603
DMSO	0	190617_DDD_02	G16	176.386	643.18
DMSO	0	190617_DDD_02	G18	177.185	648.691
DMSO	0	190617_DDD_02	G19	176.816	660.056
DMSO	0	190617_DDD_02	H20	176.598	670.74
DMSO	0	190617_DDD_02	H21	175.878	660.579
DMSO	0	190617_DDD_02	I03	178.098	659.877
DMSO	0	190617_DDD_02	I04	172.588	627.509
DMSO	0	190617_DDD_02	I08	176.706	639.191
DMSO	0	190617_DDD_02	I10	178.924	654.056
DMSO	0	190617_DDD_02	I11	180.47	653.319
DMSO	0	190617_DDD_02	I12	178.849	643.807
DMSO	0	190617_DDD_02	I14	180.741	672.181
DMSO	0	190617_DDD_02	I15	178.104	661.34
DMSO	0	190617_DDD_02	I16	178.689	670.284
DMSO	0	190617_DDD_02	I18	190.616	758.429
DMSO	0	190617_DDD_02	I19	178.082	681.694
DMSO	0	190617_DDD_02	J20	175.291	693.893
DMSO	0	190617_DDD_02	J21	175.671	700.546
DMSO	0	190617_DDD_03	G03	170.815	615.657
DMSO	0	190617_DDD_03	G04	173.732	636.573
DMSO	0	190617_DDD_03	G08	175.817	640.493
DMSO	0	190617_DDD_03	G10	176.952	648.518
DMSO	0	190617_DDD_03	G11	178.838	654.76
DMSO	0	190617_DDD_03	G12	178.225	658.845
DMSO	0	190617_DDD_03	G14	179.912	672.506
DMSO	0	190617_DDD_03	G15	176.053	647.929
DMSO	0	190617_DDD_03	G16	175.537	658.605
DMSO	0	190617_DDD_03	G18	176.807	678.34
DMSO	0	190617_DDD_03	G19	174.88	697.818
DMSO	0	190617_DDD_03	H20	176.541	692.543
DMSO	0	190617_DDD_03	H21	176.647	669.207
DMSO	0	190617_DDD_03	I03	170.509	618.401
DMSO	0	190617_DDD_03	I04	170.372	614.44
DMSO	0	190617_DDD_03	I08	175.693	656.608
DMSO	0	190617_DDD_03	I10	178.626	660.615
DMSO	0	190617_DDD_03	I11	174.108	651.467
DMSO	0	190617_DDD_03	I12	179.089	662.163
DMSO	0	190617_DDD_03	I14	177.542	682.164
DMSO	0	190617_DDD_03	I15	175.395	668.063
DMSO	0	190617_DDD_03	I16	173.271	656.635
DMSO	0	190617_DDD_03	I18	176.086	656.721
DMSO	0	190617_DDD_03	I19	173.564	653.413
DMSO	0	190617_DDD_03	J20	174.486	656.452
DMSO	0	190617_DDD_03	J21	177.522	687.603
Palbociclib	0.0003	190617_DDD_02	G09	174.537	629.001
Palbociclib	0.0003	190617_DDD_02	I09	178.086	664.698
Palbociclib	0.0003	190617_DDD_03	G09	177.928	642.536
Palbociclib	0.0003	190617_DDD_03	I09	178.661	650.486
Palbociclib	0.001	190617_DDD_02	H08	177.272	661.557
Palbociclib	0.001	190617_DDD_02	J08	177.17	653.039
Palbociclib	0.001	190617_DDD_03	H08	177.806	648.617
Palbociclib	0.001	190617_DDD_03	J08	177.262	644.505
Palbociclib	0.0032	190617_DDD_02	G21	178.346	689.736
Palbociclib	0.0032	190617_DDD_02	I21	186.7	748.069
Palbociclib	0.0032	190617_DDD_03	G21	175.612	684.519
Palbociclib	0.0032	190617_DDD_03	I21	181.015	739.639
Palbociclib	0.01	190617_DDD_02	H03	185.728	746.306
Palbociclib	0.01	190617_DDD_02	J03	188.431	750.777
Palbociclib	0.01	190617_DDD_03	H03	180.628	701.356
Palbociclib	0.01	190617_DDD_03	J03	174.822	640.565
Palbociclib	0.0316	190617_DDD_02	H17	193.491	787.264
Palbociclib	0.0316	190617_DDD_02	J17	200.861	889.724
Palbociclib	0.0316	190617_DDD_03	H17	180.887	707.714
Palbociclib	0.0316	190617_DDD_03	J17	192.901	839.164
Palbociclib	0.0999	190617_DDD_02	H07	210.41	1012.71
Palbociclib	0.0999	190617_DDD_02	J07	216.705	1124.59
Palbociclib	0.0999	190617_DDD_03	H07	197.098	861.84
Palbociclib	0.0999	190617_DDD_03	J07	212.61	1046.55
Palbociclib	0.316	190617_DDD_02	H06	246.575	1628.85
Palbociclib	0.316	190617_DDD_02	J06	239.164	1493.83
Palbociclib	0.316	190617_DDD_03	H06	240.014	1578.17
Palbociclib	0.316	190617_DDD_03	J06	239.854	1579.91
Palbociclib	0.9993	190617_DDD_02	H18	261.22	2007.43
Palbociclib	0.9993	190617_DDD_02	J18	261.51	1983.45
Palbociclib	0.9993	190617_DDD_03	H18	257.278	1929.78
Palbociclib	0.9993	190617_DDD_03	J18	256.295	1897.71
Palbociclib	3.16	190617_DDD_02	G13	246.081	1829.84
Palbociclib	3.16	190617_DDD_02	I13	245.583	1803.36
Palbociclib	3.16	190617_DDD_03	G13	249.104	1852.11
Palbociclib	3.16	190617_DDD_03	I13	247.456	1861.95

## Sheet: Fig 2c
agent	concentration	well	count	frac_dna_damage
DMSO	0	K12	17898	0.0741982
DMSO	0	K17	12707	0.0945935
DMSO	0	K19	14916	0.102239
DMSO	0	L18	15347	0.128038
Etoposide	0.001	K11	16237	0.0890559
Etoposide	0.001	K13	17342	0.05997
Etoposide	0.001	L11	16225	0.0727273
Etoposide	0.001	L14	16495	0.0940285
Etoposide	0.0032	K22	12786	0.114344
Etoposide	0.0032	L10	15504	0.0901703
Etoposide	0.0032	L15	15608	0.0740005
Etoposide	0.0032	L22	13072	0.141524
Etoposide	0.01	K07	14024	0.114161
Etoposide	0.01	L08	14963	0.129453
Etoposide	0.01	L13	17096	0.0376111
Etoposide	0.01	L16	14966	0.111854
Etoposide	0.0316	K09	15829	0.102786
Etoposide	0.0316	K10	15545	0.0946928
Etoposide	0.0316	K14	15528	0.117852
Etoposide	0.0316	L17	13436	0.104123
Etoposide	0.1	K18	10674	0.245644
Etoposide	0.1	L06	11689	0.236804
Etoposide	0.1	L09	12125	0.160247
Etoposide	0.1	L12	11847	0.163923
Etoposide	0.3162	K06	7527	0.413046
Etoposide	0.3162	K08	7682	0.429315
Etoposide	0.3162	L04	7453	0.448544
Etoposide	0.3162	L19	7689	0.387827
Etoposide	1	K03	2870	0.763415
Etoposide	1	K20	2780	0.795683
Etoposide	1	K21	2662	0.74305
Etoposide	1	L07	2745	0.781421
Etoposide	3.1623	K04	1609	0.931635
Etoposide	3.1623	K05	1510	0.907285
Etoposide	3.1623	K15	1572	0.811705
Etoposide	3.1623	L05	1441	0.927134
Etoposide	10	K16	1612	0.842432
Etoposide	10	L03	1671	0.889288
Etoposide	10	L20	1401	0.847966
Etoposide	10	L21	1462	0.854309

## Sheet: Fig 2d
agent	concentration	well	count	frac_cyc-
DMSO	0	G11	4094	0.191255
DMSO	0	G18	4218	0.158132
DMSO	0	G21	4147	0.19074
DMSO	0	H05	4221	0.153281
ActinomycinD	0.001	G08	3887	0.136095
ActinomycinD	0.001	G14	4367	0.168079
ActinomycinD	0.0032	G10	1421	0.180859
ActinomycinD	0.0032	H17	1211	0.185797
ActinomycinD	0.01	G06	830	0.371084
ActinomycinD	0.01	H14	853	0.434936
ActinomycinD	0.0316	G09	360	0.816667
ActinomycinD	0.0316	H04	279	0.781362
ActinomycinD	0.1	G07	370	0.854054
ActinomycinD	0.1	H09	387	0.873385
ActinomycinD	0.3162	G13	380	0.9
ActinomycinD	0.3162	H11	343	0.889213
ActinomycinD	1	H03	317	0.927445
ActinomycinD	1	H15	374	0.874332
ActinomycinD	3.1623	G22	471	0.887473
ActinomycinD	3.1623	H22	451	0.94235
ActinomycinD	10	H08	492	0.957317
ActinomycinD	10	H18	476	0.943277
