# Supplementary material for: Multiplexed and reproducible high content screening of live and fixed cells using Dye Drop
Source: Nat Commun. 2022 Nov 14;13:6918. doi: 10.1038/s41467-022-34536-7 (PMC9663587; doi:10.1038/s41467-022-34536-7)
Supplement: Supplementary file 10 — Source Data Figure 3 [file 41467_2022_34536_MOESM10_ESM.xlsx]

## Sheet: Fig3c-e
agent	barcode	cell_line	concentration	identifier	role	timepoint	well	cell_count__total	mean_Sphase_edu	G1	S	G2	S_dropout	subG1	beyondG2	M	cell_count	cell_count__dead	corpse_count	dead_count	fraction_dead	cell_count__time0	dead_count__time0	cell_count__ctrl	dead_count__ctrl	fraction_dead__ctrl	increase_fraction_dead	replicate	GRvalue
Abemaciclib	190725_DDD_05	MCF7	0.1	Abemaciclib_4	treatment	72	G20	5250	9752.68	0.749267	0.0633679	0.0905535	0.02699	0.0461569	0.0236652	0	5113	137	0	137	0.0260952	2803.21	55.6	10335.1	158.5	0.0150654	0.0110298	1	0.376143
Abemaciclib	190725_DDD_05	MCF7	0.1	Abemaciclib_19	treatment	72	H06	5482	11164.9	0.762286	0.0528667	0.0969844	0.0199181	0.0402085	0.0277364	0	5372	110	0	110	0.0200657	2803.21	55.6	10335.1	158.5	0.0150654	0.00500025	2	0.412746
Abemaciclib	190725_DDD_05	MCF7	0.1	Abemaciclib_14	treatment	72	H13	5248	10627.6	0.73963	0.0632911	0.110808	0.0214216	0.0397274	0.0251217	0	5135	113	0	113	0.021532	2803.21	55.6	10335.1	158.5	0.0150654	0.00646659	3	0.379286
Abemaciclib	190725_DDD_05	MCF7	0.1	Abemaciclib_9	treatment	72	J19	5612	10910.6	0.738341	0.0767556	0.101978	0.022319	0.0353838	0.0252223	0	5511	101	0	101	0.0179971	2803.21	55.6	10335.1	158.5	0.0150654	0.00293173	4	0.432049
Abemaciclib	190725_DDD_04	MCF7	0.1	Abemaciclib_4	treatment	48	G20	5299	9107.89	0.793323	0.039367	0.0910845	0.0148591	0.039753	0.0216133	0	5182	117	0	117	0.0220796	2803.21	55.6	7839.25	133.5	0.0166967	0.00538292	5	0.513062
Abemaciclib	190725_DDD_04	MCF7	0.1	Abemaciclib_19	treatment	48	H06	5032	11382.3	0.78028	0.0438223	0.0908906	0.0261716	0.0298235	0.029012	0	4929	103	0	103	0.020469	2803.21	55.6	7839.25	133.5	0.0166967	0.00377228	6	0.462866
Abemaciclib	190725_DDD_04	MCF7	0.1	Abemaciclib_14	treatment	48	H13	5259	12445.3	0.777648	0.036346	0.103596	0.0229349	0.0357629	0.0237123	0	5145	114	0	114	0.0216771	2803.21	55.6	7839.25	133.5	0.0166967	0.00498041	7	0.505772
Abemaciclib	190725_DDD_04	MCF7	0.1	Abemaciclib_9	treatment	48	J19	4948	11566.7	0.764488	0.0527944	0.0946587	0.0249536	0.0301093	0.0329965	0	4849	99	0	99	0.0200081	2803.21	55.6	7839.25	133.5	0.0166967	0.00331137	8	0.44682
Abemaciclib	190725_DDD_03	MCF7	0.1	Abemaciclib_4	treatment	24	G20	4274	6561.36	0.718158	0.0069561	0.139362	0.0256656	0.0494123	0.0602063	0.000239866	4169	105	0	105	0.0245671	2803.21	55.6	4474.17	82	0.0179686	0.00659851	9	0.801137
Abemaciclib	190725_DDD_03	MCF7	0.1	Abemaciclib_19	treatment	24	H06	4497	6641.8	0.728018	0.00728929	0.14328	0.0264237	0.0405467	0.0544419	0	4390	107	0	107	0.0237936	2803.21	55.6	4474.17	82	0.0179686	0.005825	10	0.944478
Abemaciclib	190725_DDD_03	MCF7	0.1	Abemaciclib_14	treatment	24	H13	4305	7646.89	0.723641	0.00591017	0.138771	0.029078	0.0390071	0.0635934	0	4230	75	0	75	0.0174216	2803.21	55.6	4474.17	82	0.0179686	-0.000547038	11	0.840344
Abemaciclib	190725_DDD_03	MCF7	0.1	Abemaciclib_9	treatment	24	J19	4428	8180.18	0.716095	0.00759843	0.142758	0.0292425	0.0416763	0.0626295	0	4343	85	0	85	0.019196	2803.21	55.6	4474.17	82	0.0179686	0.00122738	12	0.913695
Abemaciclib	190725_DDD_02	MCF7	0.1	Abemaciclib_4	treatment	6	G20	2944	6769.45	0.421582	0.205066	0.167245	0.0263706	0.0319223	0.147814	0	2882	62	0	62	0.0210598	2803.21	55.6	3018	62.75	0.0203004	0.000759338	13	0.29725
Abemaciclib	190725_DDD_02	MCF7	0.1	Abemaciclib_19	treatment	6	H06	3386	9329.36	0.446353	0.216697	0.156721	0.0238095	0.0238095	0.132309	0.000301386	3318	68	0	68	0.0200827	2803.21	55.6	3018	62.75	0.0203004	-0.000217751	14	3.86891
Abemaciclib	190725_DDD_02	MCF7	0.1	Abemaciclib_14	treatment	6	H13	3285	9030.38	0.409826	0.22699	0.15796	0.0251866	0.0264303	0.153607	0	3216	69	0	69	0.0210046	2803.21	55.6	3018	62.75	0.0203004	0.000704121	15	2.63179
Abemaciclib	190725_DDD_02	MCF7	0.1	Abemaciclib_9	treatment	6	J19	2757	9786.52	0.401852	0.224444	0.172222	0.0240741	0.0355556	0.141852	0	2700	57	0	57	0.0206746	2803.21	55.6	3018	62.75	0.0203004	0.000374201	16	-0.296852
Abemaciclib	190725_DDD_05	MCF7	0.3162	Abemaciclib_5	treatment	72	G03	5576	11505.8	0.806399	0.0149909	0.0915905	0.0272395	0.0319927	0.0277879	0	5470	106	0	106	0.01901	2803.21	55.6	10335.1	158.5	0.0150654	0.00394463	1	0.426379
Abemaciclib	190725_DDD_05	MCF7	0.3162	Abemaciclib_3	treatment	72	G11	5188	11761.2	0.794464	0.0166863	0.101492	0.024735	0.0335689	0.0290538	0	5094	94	0	94	0.0181187	2803.21	55.6	10335.1	158.5	0.0150654	0.00305332	2	0.373424
Abemaciclib	190725_DDD_05	MCF7	0.3162	Abemaciclib_15	treatment	72	I18	4397	8378.79	0.769428	0.021638	0.114007	0.0214053	0.0458353	0.0276873	0	4298	99	0	99	0.0225154	2803.21	55.6	10335.1	158.5	0.0150654	0.00744993	3	0.254884
Abemaciclib	190725_DDD_05	MCF7	0.3162	Abemaciclib_10	treatment	72	I20	5108	8926.76	0.792841	0.0185963	0.10018	0.0215957	0.039992	0.0267946	0	5001	107	0	107	0.0209475	2803.21	55.6	10335.1	158.5	0.0150654	0.00588212	4	0.360047
Abemaciclib	190725_DDD_04	MCF7	0.3162	Abemaciclib_5	treatment	48	G03	4768	12384.6	0.781958	0.00470286	0.119496	0.0235143	0.0365541	0.0337751	0	4678	90	0	90	0.0188758	2803.21	55.6	7839.25	133.5	0.0166967	0.00217912	5	0.412229
Abemaciclib	190725_DDD_04	MCF7	0.3162	Abemaciclib_3	treatment	48	G11	4641	10255.9	0.793134	0.00572183	0.105854	0.0213468	0.0391725	0.0347711	0	4544	97	0	97	0.0209007	2803.21	55.6	7839.25	133.5	0.0166967	0.00420395	6	0.384834
Abemaciclib	190725_DDD_04	MCF7	0.3162	Abemaciclib_15	treatment	48	I18	4569	11278.8	0.769128	0.0089226	0.118894	0.0236449	0.0450591	0.0341289	0.000223065	4483	86	0	86	0.0188225	2803.21	55.6	7839.25	133.5	0.0166967	0.00212578	7	0.372276
Abemaciclib	190725_DDD_04	MCF7	0.3162	Abemaciclib_10	treatment	48	I20	4249	9500.29	0.791306	0.00600384	0.114073	0.021854	0.0345821	0.0321806	0	4164	85	0	85	0.0200047	2803.21	55.6	7839.25	133.5	0.0166967	0.00330799	8	0.305671
Abemaciclib	190725_DDD_03	MCF7	0.3162	Abemaciclib_5	treatment	24	G03	4481	7160.19	0.683732	0.00500569	0.16132	0.0343572	0.0416382	0.0739477	0	4395	86	0	86	0.0191921	2803.21	55.6	4474.17	82	0.0179686	0.0012235	9	0.947762
Abemaciclib	190725_DDD_03	MCF7	0.3162	Abemaciclib_3	treatment	24	G11	3949	6321.36	0.672325	0.00694444	0.171553	0.030607	0.0509259	0.067644	0	3888	61	0	61	0.0154469	2803.21	55.6	4474.17	82	0.0179686	-0.00252169	10	0.624123
Abemaciclib	190725_DDD_03	MCF7	0.3162	Abemaciclib_15	treatment	24	I18	3777	6665.72	0.659903	0.00649351	0.175595	0.0327381	0.0554654	0.0698052	0	3696	81	0	81	0.0214456	2803.21	55.6	4474.17	82	0.0179686	0.00347695	11	0.506651
Abemaciclib	190725_DDD_03	MCF7	0.3162	Abemaciclib_10	treatment	24	I20	3994	5627.4	0.662993	0.00538185	0.173244	0.0310097	0.0550999	0.0720144	0.000256279	3902	92	0	92	0.0230346	2803.21	55.6	4474.17	82	0.0179686	0.00506591	12	0.6328
Abemaciclib	190725_DDD_02	MCF7	0.3162	Abemaciclib_5	treatment	6	G03	3066	7643.78	0.413289	0.231561	0.169435	0.0245847	0.0275748	0.133555	0	3010	56	0	56	0.0182648	2803.21	55.6	3018	62.75	0.0203004	-0.0020356	13	0.950777
Abemaciclib	190725_DDD_02	MCF7	0.3162	Abemaciclib_3	treatment	6	G11	3229	7691.7	0.427488	0.21643	0.166193	0.0243286	0.0221169	0.143444	0	3165	64	0	64	0.0198204	2803.21	55.6	3018	62.75	0.0203004	-0.000480067	14	2.12567
Abemaciclib	190725_DDD_02	MCF7	0.3162	Abemaciclib_15	treatment	6	I18	3112	6374.26	0.429134	0.217192	0.164042	0.0269029	0.0262467	0.136483	0	3048	64	0	64	0.0205656	2803.21	55.6	3018	62.75	0.0203004	0.000265108	15	1.19462
Abemaciclib	190725_DDD_02	MCF7	0.3162	Abemaciclib_10	treatment	6	I20	2957	6850.83	0.409028	0.221528	0.165625	0.0236111	0.025	0.155208	0	2880	77	0	77	0.0260399	2803.21	55.6	3018	62.75	0.0203004	0.00573946	16	0.288823
Abemaciclib	190725_DDD_05	MCF7	1	Abemaciclib_11	treatment	72	G16	4072	8183.3	0.683914	0.000768443	0.185707	0.0358607	0.0504611	0.0432889	0	3904	168	0	168	0.0412574	2803.21	55.6	10335.1	158.5	0.0150654	0.0261919	1	0.192397
Abemaciclib	190725_DDD_05	MCF7	1	Abemaciclib_2	treatment	72	H07	3986	6315.43	0.682977	0.00103013	0.173577	0.0378573	0.0373423	0.0672161	0	3883	103	0	103	0.0258404	2803.21	55.6	10335.1	158.5	0.0150654	0.010775	2	0.188985
Abemaciclib	190725_DDD_05	MCF7	1	Abemaciclib_16	treatment	72	I12	4370	12037.2	0.710121	0.000948092	0.162598	0.0346054	0.0426641	0.0490638	0	4219	151	0	151	0.0345538	2803.21	55.6	10335.1	158.5	0.0150654	0.0194884	3	0.242577
Abemaciclib	190725_DDD_05	MCF7	1	Abemaciclib_6	treatment	72	J14	4175	8110.1	0.699211	0.000986193	0.208333	0.00221894	0.0367357	0.0525148	0	4056	119	0	119	0.028503	2803.21	55.6	10335.1	158.5	0.0150654	0.0134376	4	0.216839
Abemaciclib	190725_DDD_04	MCF7	1	Abemaciclib_11	treatment	48	G16	4283	9096.33	0.684185	0.000239981	0.182385	0.0398368	0.0316775	0.0616751	0	4167	116	0	116	0.0270838	2803.21	55.6	7839.25	133.5	0.0166967	0.0103871	5	0.306305
Abemaciclib	190725_DDD_04	MCF7	1	Abemaciclib_2	treatment	48	H07	4105	4127.38	0.69675	0.0005	0.171	0.034	0.03575	0.06175	0.00025	4000	105	0	105	0.0255786	2803.21	55.6	7839.25	133.5	0.0166967	0.00888185	6	0.270784
Abemaciclib	190725_DDD_04	MCF7	1	Abemaciclib_16	treatment	48	I12	4012	7791.23	0.670585	0.000766675	0.190135	0.039356	0.0401227	0.059034	0	3913	99	0	99	0.024676	2803.21	55.6	7839.25	133.5	0.0166967	0.00797925	7	0.252088
Abemaciclib	190725_DDD_04	MCF7	1	Abemaciclib_6	treatment	48	J14	4021	3976.83	0.69109	0.00127649	0.173347	0.0339546	0.0380393	0.0622926	0	3917	104	0	104	0.0258642	2803.21	55.6	7839.25	133.5	0.0166967	0.0091675	8	0.25295
Abemaciclib	190725_DDD_03	MCF7	1	Abemaciclib_11	treatment	24	G16	3629	5803.75	0.535431	0.0620748	0.202664	0.0487528	0.0192744	0.131803	0	3528	101	0	101	0.0278314	2803.21	55.6	4474.17	82	0.0179686	0.00986272	9	0.406246
Abemaciclib	190725_DDD_03	MCF7	1	Abemaciclib_2	treatment	24	H07	3528	7746.51	0.519781	0.0459139	0.246607	0.054577	0.0427375	0.0903841	0	3463	65	0	65	0.018424	2803.21	55.6	4474.17	82	0.0179686	0.000455395	10	0.368007
Abemaciclib	190725_DDD_03	MCF7	1	Abemaciclib_16	treatment	24	I12	3502	5911.88	0.505133	0.0595483	0.251393	0.0486946	0.0572015	0.0780287	0	3409	93	0	93	0.0265563	2803.21	55.6	4474.17	82	0.0179686	0.00858761	11	0.336502
Abemaciclib	190725_DDD_03	MCF7	1	Abemaciclib_6	treatment	24	J14	3449	6882.04	0.504438	0.0550296	0.255621	0.0523669	0.0476331	0.0831361	0.00177515	3380	69	0	69	0.0200058	2803.21	55.6	4474.17	82	0.0179686	0.00203716	12	0.319682
Abemaciclib	190725_DDD_02	MCF7	1	Abemaciclib_11	treatment	6	G16	3270	5093.1	0.395567	0.257883	0.176085	0.0209179	0.0299719	0.119575	0	3203	67	0	67	0.0204893	2803.21	55.6	3018	62.75	0.0203004	0.000188852	13	2.49628
Abemaciclib	190725_DDD_02	MCF7	1	Abemaciclib_2	treatment	6	H07	3083	6384.85	0.395902	0.233311	0.18275	0.0277594	0.0337079	0.12657	0	3026	57	0	57	0.0184885	2803.21	55.6	3018	62.75	0.0203004	-0.00181196	14	1.05033
Abemaciclib	190725_DDD_02	MCF7	1	Abemaciclib_16	treatment	6	I12	3511	5229.39	0.426569	0.239416	0.15562	0.0259854	0.0321168	0.120292	0	3425	86	0	86	0.0244944	2803.21	55.6	3018	62.75	0.0203004	0.004194	15	5.5591
Abemaciclib	190725_DDD_02	MCF7	1	Abemaciclib_6	treatment	6	J14	2960	6580.27	0.420744	0.242247	0.158167	0.0220538	0.0320469	0.124742	0	2902	58	0	58	0.0195946	2803.21	55.6	3018	62.75	0.0203004	-0.00070585	16	0.384272
Abemaciclib	190725_DDD_05	MCF7	3.1623	Abemaciclib_8	treatment	72	G10	3497		0.544545	0	0.261644	0.0478274	0.0356361	0.110347	0	3199	298	0	298	0.0852159	2803.21	55.6	10335.1	158.5	0.0150654	0.0701505	1	0.0726824
Abemaciclib	190725_DDD_05	MCF7	3.1623	Abemaciclib_13	treatment	72	H15	3180		0.503749	0	0.29516	0.056578	0.0443081	0.100204	0	2934	246	0	246	0.0773585	2803.21	55.6	10335.1	158.5	0.0150654	0.0622931	2	0.0245213
Abemaciclib	190725_DDD_05	MCF7	3.1623	Abemaciclib_1	treatment	72	I14	3414		0.536418	0	0.2804	0.0534542	0.0418881	0.0878399	0	3199	215	0	215	0.062976	2803.21	55.6	10335.1	158.5	0.0150654	0.0479106	1	0.0726824
Abemaciclib	190725_DDD_05	MCF7	3.1623	Abemaciclib_18	treatment	72	I22	3171		0.523601	0	0.291301	0.0482131	0.0418071	0.0950775	0	2966	205	0	205	0.0646484	2803.21	55.6	10335.1	158.5	0.0150654	0.049583	3	0.0304423
Abemaciclib	190725_DDD_04	MCF7	3.1623	Abemaciclib_8	treatment	48	G10	3343	4511.96	0.458025	0.00257318	0.327115	0.0533934	0.0504986	0.105179	0.00321647	3109	234	0	234	0.069997	2803.21	55.6	7839.25	133.5	0.0166967	0.0533003	4	0.0722783
Abemaciclib	190725_DDD_04	MCF7	3.1623	Abemaciclib_13	treatment	48	H15	3359		0.4978	0	0.293212	0.0568825	0.0380264	0.114079	0	3182	177	0	177	0.0526943	2803.21	55.6	7839.25	133.5	0.0166967	0.0359975	5	0.089184
Abemaciclib	190725_DDD_04	MCF7	3.1623	Abemaciclib_1	treatment	48	I14	2984	4330.21	0.468055	0.000358938	0.323403	0.0524049	0.0545585	0.10122	0	2786	198	0	198	0.0663539	2803.21	55.6	7839.25	133.5	0.0166967	0.0496572	6	-0.00414182
Abemaciclib	190725_DDD_04	MCF7	3.1623	Abemaciclib_18	treatment	48	I22	3009	3921.97	0.471585	0.000705965	0.313449	0.0561243	0.0490646	0.109072	0	2833	176	0	176	0.0584912	2803.21	55.6	7839.25	133.5	0.0166967	0.0417945	7	0.00715093
Abemaciclib	190725_DDD_03	MCF7	3.1623	Abemaciclib_8	treatment	24	G10	3236	4834.24	0.46835	0.0191816	0.307545	0.0505115	0.0450767	0.109335	0	3128	108	0	108	0.0333745	2803.21	55.6	4474.17	82	0.0179686	0.0154059	8	0.176477
Abemaciclib	190725_DDD_03	MCF7	3.1623	Abemaciclib_13	treatment	24	H15	3315	9423.17	0.478329	0.00280636	0.306517	0.0657936	0.04116	0.105394	0	3207	108	0	108	0.0325792	2803.21	55.6	4474.17	82	0.0179686	0.0146105	9	0.220793
Abemaciclib	190725_DDD_03	MCF7	3.1623	Abemaciclib_1	treatment	24	I14	3183	7274.04	0.480117	0.00456323	0.298566	0.0619296	0.0492177	0.105606	0	3068	115	0	115	0.0361294	2803.21	55.6	4474.17	82	0.0179686	0.0181608	10	0.143177
Abemaciclib	190725_DDD_03	MCF7	3.1623	Abemaciclib_18	treatment	24	I22	3165	7460.63	0.456307	0.00821288	0.346255	0.0443495	0.0453351	0.0995401	0	3044	121	0	121	0.0382306	2803.21	55.6	4474.17	82	0.0179686	0.020262	11	0.129945
Abemaciclib	190725_DDD_02	MCF7	3.1623	Abemaciclib_8	treatment	6	G10	3180	4799.95	0.422558	0.243252	0.167095	0.0234576	0.026671	0.116967	0	3112	68	0	68	0.0213836	2803.21	55.6	3018	62.75	0.0203004	0.0010832	12	1.6674
Abemaciclib	190725_DDD_02	MCF7	3.1623	Abemaciclib_13	treatment	6	H15	3388	5948.37	0.42251	0.238941	0.159193	0.0303942	0.022269	0.126693	0	3323	65	0	65	0.0191854	2803.21	55.6	3018	62.75	0.0203004	-0.00111509	13	3.93823
Abemaciclib	190725_DDD_02	MCF7	3.1623	Abemaciclib_1	treatment	6	I14	3441	5292.56	0.424837	0.25609	0.156269	0.0210933	0.0338681	0.107843	0	3366	75	0	75	0.021796	2803.21	55.6	3018	62.75	0.0203004	0.00149555	14	4.57179
Abemaciclib	190725_DDD_02	MCF7	3.1623	Abemaciclib_18	treatment	6	I22	3033	4541.93	0.419919	0.241252	0.15646	0.0259085	0.025572	0.130888	0	2972	61	0	61	0.0201121	2803.21	55.6	3018	62.75	0.0203004	-0.000188345	15	0.73143
Abemaciclib	190725_DDD_05	MCF7	10	Abemaciclib_12	treatment	72	H05	2714		0.469162	0	0.310506	0.0565717	0.0374309	0.126329	0	2351	363	0	363	0.133751	2803.21	55.6	10335.1	158.5	0.0150654	0.118686	1	-0.089223
Abemaciclib	190725_DDD_05	MCF7	10	Abemaciclib_17	treatment	72	I04	2843		0.451255	0	0.33443	0.0505965	0.0555327	0.108186	0	2431	412	0	412	0.144917	2803.21	55.6	10335.1	158.5	0.0150654	0.129852	2	-0.0728881
Abemaciclib	190725_DDD_05	MCF7	10	Abemaciclib_0	treatment	72	I06	2589		0.46772	0	0.316479	0.0501129	0.0573363	0.108352	0	2215	374	0	374	0.144457	2803.21	55.6	10335.1	158.5	0.0150654	0.129392	3	-0.117603
Abemaciclib	190725_DDD_05	MCF7	10	Abemaciclib_7	treatment	72	I15	2865	4933.84	0.45491	0.000400802	0.322244	0.0557114	0.0529058	0.113828	0	2495	370	0	370	0.129145	2803.21	55.6	10335.1	158.5	0.0150654	0.114079	4	-0.0600008
Abemaciclib	190725_DDD_04	MCF7	10	Abemaciclib_12	treatment	48	H05	2836	11613.9	0.437702	0.000404531	0.324029	0.0533981	0.0392395	0.145227	0	2472	364	0	364	0.12835	2803.21	55.6	7839.25	133.5	0.0166967	0.111653	5	-0.0812573
Abemaciclib	190725_DDD_04	MCF7	10	Abemaciclib_17	treatment	48	I04	3236	4810.05	0.450857	0.000349773	0.316894	0.0500175	0.0451207	0.136761	0	2859	377	0	377	0.116502	2803.21	55.6	7839.25	133.5	0.0166967	0.0998051	6	0.0133717
Abemaciclib	190725_DDD_04	MCF7	10	Abemaciclib_0	treatment	48	I06	2636		0.448962	0	0.305363	0.0614187	0.0458478	0.138408	0	2312	324	0	324	0.122914	2803.21	55.6	7839.25	133.5	0.0166967	0.106217	7	-0.121774
Abemaciclib	190725_DDD_04	MCF7	10	Abemaciclib_7	treatment	48	I15	2775	4297.35	0.462711	0.000400962	0.314755	0.0549318	0.0441059	0.123095	0	2494	281	0	281	0.101261	2803.21	55.6	7839.25	133.5	0.0166967	0.0845645	8	-0.0757542
Abemaciclib	190725_DDD_03	MCF7	10	Abemaciclib_12	treatment	24	H05	3256	4560.05	0.492278	0.0148005	0.268018	0.0604891	0.0151223	0.149292	0	3108	148	0	148	0.0454545	2803.21	55.6	4474.17	82	0.0179686	0.0274859	9	0.165343
Abemaciclib	190725_DDD_03	MCF7	10	Abemaciclib_17	treatment	24	I04	3107	4657.11	0.48493	0.00971199	0.304086	0.0485599	0.0334896	0.119223	0	2986	121	0	121	0.0389443	2803.21	55.6	4474.17	82	0.0179686	0.0209757	10	0.0981744
Abemaciclib	190725_DDD_03	MCF7	10	Abemaciclib_0	treatment	24	I06	2963	4633.26	0.465917	0.00808152	0.307098	0.0660576	0.0572734	0.0955727	0	2846	117	0	117	0.039487	2803.21	55.6	4474.17	82	0.0179686	0.0215184	11	0.0227137
Abemaciclib	190725_DDD_03	MCF7	10	Abemaciclib_7	treatment	24	I15	3279	4702.34	0.467072	0.0105499	0.313619	0.0553069	0.0367647	0.116688	0	3128	151	0	151	0.0460506	2803.21	55.6	4474.17	82	0.0179686	0.028082	12	0.176477
Abemaciclib	190725_DDD_02	MCF7	10	Abemaciclib_12	treatment	6	H05	3147	5628.24	0.417318	0.257812	0.169596	0.0211589	0.030599	0.103516	0	3072	75	0	75	0.0238322	2803.21	55.6	3018	62.75	0.0203004	0.00353178	13	1.36232
Abemaciclib	190725_DDD_02	MCF7	10	Abemaciclib_17	treatment	6	I04	3242	4698.11	0.434947	0.245757	0.157762	0.0216845	0.0267128	0.113136	0	3182	60	0	60	0.0185071	2803.21	55.6	3018	62.75	0.0203004	-0.00179335	14	2.28689
Abemaciclib	190725_DDD_02	MCF7	10	Abemaciclib_0	treatment	6	I06	2979	4651.28	0.413829	0.251806	0.157551	0.0278638	0.0316477	0.117303	0	2907	72	0	72	0.0241692	2803.21	55.6	3018	62.75	0.0203004	0.00386874	15	0.406826
Abemaciclib	190725_DDD_02	MCF7	10	Abemaciclib_7	treatment	6	I15	3174	5047.75	0.42283	0.254019	0.164952	0.0228296	0.0311897	0.10418	0	3110	64	0	64	0.0201638	2803.21	55.6	3018	62.75	0.0203004	-0.000136614	16	1.65134
Palbociclib	190725_DDD_05	MCF7	0.1	Palbociclib_4	treatment	72	G22	8334	9074.14	0.588587	0.206989	0.106916	0.0200391	0.0524194	0.0249267	0.00012219	8184	150	0	150	0.0179986	2803.21	55.6	10335.1	158.5	0.0150654	0.00293314	1	0.766811
Palbociclib	190725_DDD_05	MCF7	0.1	Palbociclib_19	treatment	72	I17	8535	10463.9	0.606544	0.207139	0.106841	0.0162998	0.0328376	0.0303391	0	8405	130	0	130	0.0152314	2803.21	55.6	10335.1	158.5	0.0150654	0.000165982	2	0.791998
Palbociclib	190725_DDD_05	MCF7	0.1	Palbociclib_9	treatment	72	J21	10125	11051.2	0.608447	0.21549	0.106541	0.0163523	0.0297953	0.0233748	0	9968	157	0	157	0.0155062	2803.21	55.6	10335.1	158.5	0.0150654	0.000440755	3	0.961943
Palbociclib	190725_DDD_05	MCF7	0.1	Palbociclib_14	treatment	72	J22	8923	11304.9	0.608269	0.209342	0.105185	0.0170169	0.0358611	0.024212	0.000114207	8756	167	0	167	0.0187157	2803.21	55.6	10335.1	158.5	0.0150654	0.00365026	4	0.831372
Palbociclib	190725_DDD_04	MCF7	0.1	Palbociclib_4	treatment	48	G22	7164	9698.84	0.615647	0.187704	0.110748	0.0144825	0.0394718	0.0319466	0	7043	121	0	121	0.01689	2803.21	55.6	7839.25	133.5	0.0166967	0.000193288	5	0.860702
Palbociclib	190725_DDD_04	MCF7	0.1	Palbociclib_19	treatment	48	I17	6146	10645.9	0.628405	0.174585	0.118937	0.019103	0.033887	0.0250831	0	6020	126	0	126	0.0205011	2803.21	55.6	7839.25	133.5	0.0166967	0.00380442	6	0.67392
Palbociclib	190725_DDD_04	MCF7	0.1	Palbociclib_9	treatment	48	J21	5939	12921.7	0.593643	0.186082	0.12079	0.0214777	0.0323024	0.0457045	0	5820	119	0	119	0.020037	2803.21	55.6	7839.25	133.5	0.0166967	0.00334033	7	0.636231
Palbociclib	190725_DDD_04	MCF7	0.1	Palbociclib_14	treatment	48	J22	5818	12316.8	0.610723	0.189137	0.112469	0.0206078	0.0310863	0.0359762	0	5726	92	0	92	0.015813	2803.21	55.6	7839.25	133.5	0.0166967	-0.000883723	8	0.618371
Palbociclib	190725_DDD_03	MCF7	0.1	Palbociclib_4	treatment	24	G22	4446	9935.52	0.645057	0.0933333	0.130115	0.0222989	0.0556322	0.0535632	0	4350	96	0	96	0.0215924	2803.21	55.6	4474.17	82	0.0179686	0.0036238	9	0.91827
Palbociclib	190725_DDD_03	MCF7	0.1	Palbociclib_19	treatment	24	I17	4602	11247.5	0.641827	0.112442	0.120204	0.0223996	0.0412508	0.0618762	0	4509	93	0	93	0.0202086	2803.21	55.6	4474.17	82	0.0179686	0.00223996	10	1.02313
Palbociclib	190725_DDD_03	MCF7	0.1	Palbociclib_9	treatment	24	J21	4343	13205.4	0.659624	0.0852113	0.131925	0.0260563	0.0366197	0.0605634	0	4260	83	0	83	0.0191112	2803.21	55.6	4474.17	82	0.0179686	0.00114257	11	0.859727
Palbociclib	190725_DDD_03	MCF7	0.1	Palbociclib_14	treatment	24	J22	4548	13649.6	0.604969	0.136303	0.128021	0.0232766	0.0378245	0.0696061	0	4468	80	0	80	0.0175901	2803.21	55.6	4474.17	82	0.0179686	-0.000378491	12	0.995915
Palbociclib	190725_DDD_02	MCF7	0.1	Palbociclib_4	treatment	6	G22	3004	7201.08	0.418416	0.22241	0.163507	0.0236967	0.0287745	0.143196	0	2954	50	0	50	0.0166445	2803.21	55.6	3018	62.75	0.0203004	-0.00365597	13	0.635443
Palbociclib	190725_DDD_02	MCF7	0.1	Palbociclib_19	treatment	6	I17	3020	7774.32	0.397693	0.249067	0.148626	0.0220563	0.0220563	0.160502	0	2947	73	0	73	0.0241722	2803.21	55.6	3018	62.75	0.0203004	0.00387174	14	0.599418
Palbociclib	190725_DDD_02	MCF7	0.1	Palbociclib_9	treatment	6	J21	2975	11054.2	0.391484	0.243132	0.158997	0.0240385	0.0298764	0.152473	0	2912	63	0	63	0.0211765	2803.21	55.6	3018	62.75	0.0203004	0.000876026	15	0.429708
Palbociclib	190725_DDD_02	MCF7	0.1	Palbociclib_14	treatment	6	J22	3071	9688.54	0.418134	0.230488	0.152773	0.0239123	0.03454	0.140153	0	3011	60	0	60	0.0195376	2803.21	55.6	3018	62.75	0.0203004	-0.000762835	16	0.95687
Palbociclib	190725_DDD_05	MCF7	0.3162	Palbociclib_15	treatment	72	H04	7050	11365.5	0.676887	0.141452	0.0982065	0.0199595	0.0400636	0.0234307	0	6914	136	0	136	0.0192908	2803.21	55.6	10335.1	158.5	0.0150654	0.00422536	1	0.615415
Palbociclib	190725_DDD_05	MCF7	0.3162	Palbociclib_3	treatment	72	I19	6960	10458.8	0.658992	0.149665	0.107549	0.0170504	0.0392014	0.027543	0	6862	98	0	98	0.0140805	2803.21	55.6	10335.1	158.5	0.0150654	-0.000984959	2	0.60895
Palbociclib	190725_DDD_05	MCF7	0.3162	Palbociclib_5	treatment	72	J04	6175	11735.6	0.726086	0.105072	0.10722	0.00528663	0.023129	0.0332067	0	6053	122	0	122	0.0197571	2803.21	55.6	10335.1	158.5	0.0150654	0.00469167	3	0.505222
Palbociclib	190725_DDD_05	MCF7	0.3162	Palbociclib_10	treatment	72	J08	7296	11983.1	0.654614	0.14547	0.111964	0.0226162	0.0417423	0.0235935	0	7163	133	0	133	0.0182292	2803.21	55.6	10335.1	158.5	0.0150654	0.00316375	4	0.646065
Palbociclib	190725_DDD_04	MCF7	0.3162	Palbociclib_15	treatment	48	H04	6127	12470.1	0.685776	0.127119	0.107843	0.0182785	0.0327351	0.0282486	0	6018	109	0	109	0.0177901	2803.21	55.6	7839.25	133.5	0.0166967	0.00109339	5	0.673545
Palbociclib	190725_DDD_04	MCF7	0.3162	Palbociclib_3	treatment	48	I19	5134	10998.2	0.691101	0.122567	0.100318	0.0204609	0.0363528	0.0292014	0	5034	100	0	100	0.019478	2803.21	55.6	7839.25	133.5	0.0166967	0.00278127	6	0.483798
Palbociclib	190725_DDD_04	MCF7	0.3162	Palbociclib_5	treatment	48	J04	5271	12787	0.688068	0.127248	0.123574	0.00599497	0.0274608	0.0276542	0	5171	100	0	100	0.0189717	2803.21	55.6	7839.25	133.5	0.0166967	0.00227502	7	0.510896
Palbociclib	190725_DDD_04	MCF7	0.3162	Palbociclib_10	treatment	48	J08	5733	12384.4	0.681932	0.136493	0.115645	0.0067712	0.031005	0.028154	0	5612	121	0	121	0.0211059	2803.21	55.6	7839.25	133.5	0.0166967	0.00440916	8	0.596583
Palbociclib	190725_DDD_03	MCF7	0.3162	Palbociclib_15	treatment	24	H04	4509	10406.7	0.739711	0.0131162	0.127544	0.0262325	0.0364089	0.0569878	0	4422	87	0	87	0.0192947	2803.21	55.6	4474.17	82	0.0179686	0.0013261	9	0.965527
Palbociclib	190725_DDD_03	MCF7	0.3162	Palbociclib_3	treatment	24	I19	4407	11722	0.726135	0.018304	0.139481	0.026645	0.0340593	0.0553753	0	4316	91	0	91	0.020649	2803.21	55.6	4474.17	82	0.0179686	0.00268033	10	0.896084
Palbociclib	190725_DDD_03	MCF7	0.3162	Palbociclib_5	treatment	24	J04	4322	10771.9	0.727979	0.0105982	0.134244	0.0306171	0.0383891	0.0581724	0	4246	76	0	76	0.0175845	2803.21	55.6	4474.17	82	0.0179686	-0.000384189	11	0.850673
Palbociclib	190725_DDD_03	MCF7	0.3162	Palbociclib_10	treatment	24	J08	4676	12649.5	0.734801	0.0302898	0.122903	0.0233166	0.0350839	0.0536064	0	4589	87	0	87	0.0186056	2803.21	55.6	4474.17	82	0.0179686	0.000637005	12	1.07657
Palbociclib	190725_DDD_02	MCF7	0.3162	Palbociclib_15	treatment	6	H04	3231	8932.24	0.406925	0.241423	0.152478	0.021601	0.0279543	0.147713	0.00190597	3148	83	0	83	0.0256886	2803.21	55.6	3018	62.75	0.0203004	0.0053882	13	1.97156
Palbociclib	190725_DDD_02	MCF7	0.3162	Palbociclib_3	treatment	6	I19	2793	8604.69	0.434655	0.210352	0.146476	0.023862	0.0264317	0.158223	0	2724	69	0	69	0.0247046	2803.21	55.6	3018	62.75	0.0203004	0.00440417	14	-0.235936
Palbociclib	190725_DDD_02	MCF7	0.3162	Palbociclib_5	treatment	6	J04	3227	10032.8	0.404296	0.220152	0.173405	0.0293746	0.0300063	0.142767	0	3166	61	0	61	0.018903	2803.21	55.6	3018	62.75	0.0203004	-0.00139744	15	2.13496
Palbociclib	190725_DDD_02	MCF7	0.3162	Palbociclib_10	treatment	6	J08	3078	9343.84	0.415364	0.227137	0.157965	0.0269371	0.0276023	0.144995	0	3007	71	0	71	0.0230669	2803.21	55.6	3018	62.75	0.0203004	0.00276648	16	0.932599
Palbociclib	190725_DDD_05	MCF7	1	Palbociclib_11	treatment	72	I07	5663	11496.7	0.802807	0.036344	0.0874415	0.0174523	0.0388629	0.0170925	0	5558	105	0	105	0.0185414	2803.21	55.6	10335.1	158.5	0.0150654	0.00347599	1	0.438524
Palbociclib	190725_DDD_05	MCF7	1	Palbociclib_2	treatment	72	J09	5330	11579.9	0.788432	0.0440046	0.114335	0.0028824	0.0313221	0.0190238	0	5204	126	0	126	0.0236398	2803.21	55.6	10335.1	158.5	0.0150654	0.00857436	2	0.389101
Palbociclib	190725_DDD_05	MCF7	1	Palbociclib_16	treatment	72	J13	5377	11268.3	0.80492	0.0488177	0.0964912	0.00533944	0.0200229	0.0244088	0	5244	133	0	133	0.024735	2803.21	55.6	10335.1	158.5	0.0150654	0.00966956	3	0.394763
Palbociclib	190725_DDD_05	MCF7	1	Palbociclib_6	treatment	72	J20	5219	11372	0.784006	0.0458644	0.0856527	0.0237162	0.0319483	0.0288122	0	5102	117	0	117	0.0224181	2803.21	55.6	10335.1	158.5	0.0150654	0.00735267	4	0.37457
Palbociclib	190725_DDD_04	MCF7	1	Palbociclib_11	treatment	48	I07	4811	11214.5	0.830795	0.0131134	0.0843909	0.0203046	0.0329949	0.018401	0	4728	83	0	83	0.0172521	2803.21	55.6	7839.25	133.5	0.0166967	0.000555413	5	0.422385
Palbociclib	190725_DDD_04	MCF7	1	Palbociclib_2	treatment	48	J09	4896	11775.5	0.811525	0.0305804	0.0898689	0.0197628	0.0314125	0.0168504	0	4807	89	0	89	0.0181781	2803.21	55.6	7839.25	133.5	0.0166967	0.00148139	6	0.438361
Palbociclib	190725_DDD_04	MCF7	1	Palbociclib_16	treatment	48	J13	5040	12144.2	0.821241	0.0360742	0.0763805	0.0219669	0.0264006	0.0179363	0	4962	78	0	78	0.0154762	2803.21	55.6	7839.25	133.5	0.0166967	-0.00122053	7	0.46946
Palbociclib	190725_DDD_04	MCF7	1	Palbociclib_6	treatment	48	J20	4815	11416	0.814831	0.0288136	0.102754	0.00635593	0.0273305	0.0194915	0.000423729	4720	95	0	95	0.01973	2803.21	55.6	7839.25	133.5	0.0166967	0.00303329	8	0.420763
Palbociclib	190725_DDD_03	MCF7	1	Palbociclib_11	treatment	24	I07	4189	5607.76	0.740813	0.00778778	0.13799	0.0296909	0.0360185	0.0474568	0.000243368	4109	80	0	80	0.0190976	2803.21	55.6	4474.17	82	0.0179686	0.001129	9	0.762842
Palbociclib	190725_DDD_03	MCF7	1	Palbociclib_2	treatment	24	J09	4253	6620.42	0.718549	0.00286465	0.140129	0.0338983	0.040105	0.0644545	0	4189	64	0	64	0.0150482	2803.21	55.6	4474.17	82	0.0179686	-0.00292044	10	0.813962
Palbociclib	190725_DDD_03	MCF7	1	Palbociclib_16	treatment	24	J13	4759	7538.26	0.746352	0.00493562	0.131974	0.0285408	0.0369099	0.0512876	0	4660	99	0	99	0.0208027	2803.21	55.6	4474.17	82	0.0179686	0.00283405	11	1.12438
Palbociclib	190725_DDD_03	MCF7	1	Palbociclib_6	treatment	24	J20	4447	9545.17	0.747475	0.00482094	0.133838	0.0270891	0.0397153	0.0470615	0	4356	91	0	91	0.0204632	2803.21	55.6	4474.17	82	0.0179686	0.00249459	12	0.922193
Palbociclib	190725_DDD_02	MCF7	1	Palbociclib_11	treatment	6	I07	2866	8036.26	0.414321	0.207339	0.162095	0.0263627	0.0267189	0.163164	0	2807	59	0	59	0.0205862	2803.21	55.6	3018	62.75	0.0203004	0.000285738	13	0.0127713
Palbociclib	190725_DDD_02	MCF7	1	Palbociclib_2	treatment	6	J09	3021	8578.94	0.40297	0.21836	0.165373	0.0259872	0.0334121	0.153898	0	2963	58	0	58	0.0191989	2803.21	55.6	3018	62.75	0.0203004	-0.0011015	14	0.682825
Palbociclib	190725_DDD_02	MCF7	1	Palbociclib_16	treatment	6	J13	3125	10739.7	0.430496	0.229379	0.152481	0.0262898	0.0233322	0.138022	0	3043	82	0	82	0.02624	2803.21	55.6	3018	62.75	0.0203004	0.00593956	15	1.16106
Palbociclib	190725_DDD_02	MCF7	1	Palbociclib_6	treatment	6	J20	3058	8846.71	0.40648	0.245157	0.164997	0.0230461	0.0374082	0.122912	0	2994	64	0	64	0.0209287	2803.21	55.6	3018	62.75	0.0203004	0.000628267	16	0.855565
Palbociclib	190725_DDD_05	MCF7	3.1623	Palbociclib_1	treatment	72	G18	5078	9285.1	0.830261	0.0050638	0.0899332	0.0220782	0.0344339	0.0182297	0	4937	141	0	141	0.0277668	2803.21	55.6	10335.1	158.5	0.0150654	0.0127014	1	0.350772
Palbociclib	190725_DDD_05	MCF7	3.1623	Palbociclib_8	treatment	72	H09	5163	11303.1	0.842857	0.00634921	0.0944444	0.00456349	0.0329365	0.0188492	0	5040	123	0	123	0.0238234	2803.21	55.6	10335.1	158.5	0.0150654	0.00875794	2	0.365671
Palbociclib	190725_DDD_05	MCF7	3.1623	Palbociclib_18	treatment	72	I11	5070	10142.5	0.843145	0.00403226	0.075	0.025	0.0342742	0.0185484	0	4960	110	0	110	0.0216963	2803.21	55.6	10335.1	158.5	0.0150654	0.00663083	3	0.354112
Palbociclib	190725_DDD_05	MCF7	3.1623	Palbociclib_13	treatment	72	J03	5038	12613.2	0.844085	0.00364004	0.0974722	0.00283114	0.0323559	0.0196158	0	4945	93	0	93	0.0184597	2803.21	55.6	10335.1	158.5	0.0150654	0.00339429	4	0.351935
Palbociclib	190725_DDD_04	MCF7	3.1623	Palbociclib_1	treatment	48	G18	5502	9959.67	0.834539	0.00148395	0.0843999	0.0231868	0.0378408	0.0185494	0	5391	111	0	111	0.0201745	2803.21	55.6	7839.25	133.5	0.0166967	0.00347776	5	0.553928
Palbociclib	190725_DDD_04	MCF7	3.1623	Palbociclib_8	treatment	48	H09	5180	9044.42	0.838003	0.00335438	0.0844515	0.0256511	0.0305841	0.0175612	0.000394633	5068	112	0	112	0.0216216	2803.21	55.6	7839.25	133.5	0.0166967	0.0049249	6	0.490545
Palbociclib	190725_DDD_04	MCF7	3.1623	Palbociclib_18	treatment	48	I11	5109	11298.3	0.847939	0.0030012	0.0764306	0.0208083	0.0344138	0.017407	0	4998	111	0	111	0.0217264	2803.21	55.6	7839.25	133.5	0.0166967	0.00502965	7	0.476637
Palbociclib	190725_DDD_04	MCF7	3.1623	Palbociclib_13	treatment	48	J03	4680	9559.49	0.824951	0.00217723	0.0864359	0.0280862	0.0352711	0.0230786	0	4593	87	0	87	0.0185897	2803.21	55.6	7839.25	133.5	0.0166967	0.00189303	8	0.394882
Palbociclib	190725_DDD_03	MCF7	3.1623	Palbociclib_1	treatment	24	G18	4510	5561.11	0.751139	0.00432999	0.13423	0.0275752	0.0432999	0.0394257	0	4388	122	0	122	0.027051	2803.21	55.6	4474.17	82	0.0179686	0.00908236	9	0.943164
Palbociclib	190725_DDD_03	MCF7	3.1623	Palbociclib_8	treatment	24	H09	4554	5174.81	0.740094	0.00582046	0.131184	0.0322364	0.0391762	0.0512648	0.000223864	4467	87	0	87	0.0191041	2803.21	55.6	4474.17	82	0.0179686	0.00113544	10	0.995253
Palbociclib	190725_DDD_03	MCF7	3.1623	Palbociclib_18	treatment	24	I11	4314	6825.03	0.740846	0.00259863	0.140326	0.0295299	0.0333097	0.05339	0	4233	81	0	81	0.0187761	2803.21	55.6	4474.17	82	0.0179686	0.000807437	11	0.842279
Palbociclib	190725_DDD_03	MCF7	3.1623	Palbociclib_13	treatment	24	J03	4389	7012.03	0.728158	0.00162225	0.136269	0.038007	0.034299	0.0616454	0	4315	74	0	74	0.0168603	2803.21	55.6	4474.17	82	0.0179686	-0.00110831	12	0.895433
Palbociclib	190725_DDD_02	MCF7	3.1623	Palbociclib_1	treatment	6	G18	3190	6697.87	0.445265	0.212199	0.152488	0.023114	0.0250401	0.141894	0	3115	75	0	75	0.023511	2803.21	55.6	3018	62.75	0.0203004	0.00321053	13	1.69164
Palbociclib	190725_DDD_02	MCF7	3.1623	Palbociclib_8	treatment	6	H09	3085	9049.34	0.407506	0.237463	0.159748	0.0298904	0.0298904	0.135503	0	3011	74	0	74	0.023987	2803.21	55.6	3018	62.75	0.0203004	0.00368659	14	0.95687
Palbociclib	190725_DDD_02	MCF7	3.1623	Palbociclib_18	treatment	6	I11	3119	7419.98	0.413669	0.210595	0.163506	0.0264879	0.0323741	0.153041	0.000327011	3058	61	0	61	0.0195575	2803.21	55.6	3018	62.75	0.0203004	-0.000742894	15	1.26316
Palbociclib	190725_DDD_02	MCF7	3.1623	Palbociclib_13	treatment	6	J03	2820	8863.3	0.39971	0.213251	0.165098	0.0282404	0.0304127	0.163287	0	2762	58	0	58	0.0205674	2803.21	55.6	3018	62.75	0.0203004	0.000266931	16	-0.129806
Palbociclib	190725_DDD_05	MCF7	10	Palbociclib_17	treatment	72	G06	4641	9810.19	0.827267	0.000882418	0.0902272	0.0229429	0.0375028	0.021178	0	4533	108	0	108	0.0232708	2803.21	55.6	10335.1	158.5	0.0150654	0.00820543	1	0.290878
Palbociclib	190725_DDD_05	MCF7	10	Palbociclib_12	treatment	72	I05	4693	11757.1	0.848353	0.00109099	0.10648	0.00370936	0.0168012	0.0235653	0	4583	110	0	110	0.0234392	2803.21	55.6	10335.1	158.5	0.0150654	0.00837375	2	0.298423
Palbociclib	190725_DDD_05	MCF7	10	Palbociclib_0	treatment	72	I08	5512	7918.81	0.834758	0.000929368	0.0920074	0.0224907	0.0319703	0.0178439	0	5380	132	0	132	0.0239478	2803.21	55.6	10335.1	158.5	0.0150654	0.00888233	3	0.413863
Palbociclib	190725_DDD_05	MCF7	10	Palbociclib_7	treatment	72	J10	4762	11812.7	0.824731	0.00107527	0.095914	0.0313978	0.0288172	0.0180645	0	4650	112	0	112	0.0235195	2803.21	55.6	10335.1	158.5	0.0150654	0.00845411	4	0.308472
Palbociclib	190725_DDD_04	MCF7	10	Palbociclib_17	treatment	48	G06	4163	8547.39	0.8217	0.000489836	0.0935587	0.0296351	0.0286554	0.0259613	0	4083	80	0	80	0.0192169	2803.21	55.6	7839.25	133.5	0.0166967	0.00252019	5	0.288497
Palbociclib	190725_DDD_04	MCF7	10	Palbociclib_12	treatment	48	I05	4775	11011.3	0.836866	0.000214087	0.0931278	0.0224791	0.0299722	0.017341	0	4671	104	0	104	0.0217801	2803.21	55.6	7839.25	133.5	0.0166967	0.00508339	6	0.410805
Palbociclib	190725_DDD_04	MCF7	10	Palbociclib_0	treatment	48	I08	5322	9655.53	0.830236	0.000383215	0.0929297	0.025867	0.0341062	0.0164783	0	5219	103	0	103	0.0193536	2803.21	55.6	7839.25	133.5	0.0166967	0.00265691	7	0.520335
Palbociclib	190725_DDD_04	MCF7	10	Palbociclib_7	treatment	48	J10	4890	10533.6	0.826722	0.000417537	0.0897704	0.0306889	0.0308977	0.0215031	0	4790	100	0	100	0.0204499	2803.21	55.6	7839.25	133.5	0.0166967	0.00375318	8	0.434931
Palbociclib	190725_DDD_03	MCF7	10	Palbociclib_17	treatment	24	G06	4204	5181.37	0.737403	0.00290698	0.148014	0.025436	0.037064	0.0491764	0	4128	76	0	76	0.018078	2803.21	55.6	4474.17	82	0.0179686	0.00010938	9	0.77494
Palbociclib	190725_DDD_03	MCF7	10	Palbociclib_12	treatment	24	I05	4436	5852.88	0.747368	0.00297483	0.144622	0.026087	0.028833	0.0501144	0	4370	66	0	66	0.0148783	2803.21	55.6	4474.17	82	0.0179686	-0.00309037	10	0.931359
Palbociclib	190725_DDD_03	MCF7	10	Palbociclib_0	treatment	24	I08	4405	5503.94	0.734013	0.00417053	0.140176	0.0335959	0.0335959	0.0544486	0	4316	89	0	89	0.0202043	2803.21	55.6	4474.17	82	0.0179686	0.00223567	11	0.896084
Palbociclib	190725_DDD_03	MCF7	10	Palbociclib_7	treatment	24	J10	4410	6123.17	0.735832	0.00254453	0.132778	0.0344668	0.0393245	0.0550544	0	4323	87	0	87	0.0197279	2803.21	55.6	4474.17	82	0.0179686	0.00175925	12	0.900645
Palbociclib	190725_DDD_02	MCF7	10	Palbociclib_17	treatment	6	G06	3055	6265.32	0.414381	0.22107	0.154849	0.0227425	0.0254181	0.161538	0	2990	65	0	65	0.0212766	2803.21	55.6	3018	62.75	0.0203004	0.000976151	13	0.83242
Palbociclib	190725_DDD_02	MCF7	10	Palbociclib_12	treatment	6	I05	3001	7411.28	0.411024	0.228649	0.162981	0.0292617	0.0367472	0.131337	0	2939	62	0	62	0.0206598	2803.21	55.6	3018	62.75	0.0203004	0.000359335	14	0.559116
Palbociclib	190725_DDD_02	MCF7	10	Palbociclib_0	treatment	6	I08	3129	6315.25	0.415525	0.207763	0.175147	0.0251142	0.0296804	0.146771	0	3066	63	0	63	0.0201342	2803.21	55.6	3018	62.75	0.0203004	-0.000166217	15	1.31936
Palbociclib	190725_DDD_02	MCF7	10	Palbociclib_7	treatment	6	J10	3200	8462.68	0.435075	0.22924	0.157102	0.0211606	0.0230843	0.134338	0	3119	81	0	81	0.0253125	2803.21	55.6	3018	62.75	0.0203004	0.00501205	16	1.72426
Ribociclib	190725_DDD_05	MCF7	0.1	Ribociclib_19	treatment	72	H16	8180	11112.6	0.650721	0.168986	0.0990308	0.0190109	0.035661	0.0265905	0	8048	132	0	132	0.0161369	2803.21	55.6	10335.1	158.5	0.0150654	0.0010715	1	0.751152
Ribociclib	190725_DDD_05	MCF7	0.1	Ribociclib_4	treatment	72	I09	8382	10956.4	0.648344	0.174493	0.106662	0.0173523	0.0287586	0.0243902	0	8241	141	0	141	0.0168218	2803.21	55.6	10335.1	158.5	0.0150654	0.00175634	2	0.773337
Ribociclib	190725_DDD_05	MCF7	0.1	Ribociclib_14	treatment	72	I21	7460	11100.5	0.642789	0.171673	0.101128	0.021748	0.0327579	0.0299035	0	7357	103	0	103	0.013807	2803.21	55.6	10335.1	158.5	0.0150654	-0.00125845	3	0.6696
Ribociclib	190725_DDD_05	MCF7	0.1	Ribociclib_9	treatment	72	J16	8345	11486	0.620866	0.186089	0.107627	0.0234289	0.0400244	0.0219646	0	8195	150	0	150	0.0179748	2803.21	55.6	10335.1	158.5	0.0150654	0.00290942	4	0.768072
Ribociclib	190725_DDD_04	MCF7	0.1	Ribociclib_19	treatment	48	H16	6553	11803.1	0.634313	0.178877	0.104682	0.0199098	0.0391974	0.0230207	0	6429	124	0	124	0.0189226	2803.21	55.6	7839.25	133.5	0.0166967	0.00222591	5	0.74975
Ribociclib	190725_DDD_04	MCF7	0.1	Ribociclib_4	treatment	48	I09	6706	11097.7	0.627049	0.17031	0.113388	0.0197328	0.0417426	0.0245902	0.00318761	6588	118	0	118	0.0175962	2803.21	55.6	7839.25	133.5	0.0166967	0.000899465	6	0.778801
Ribociclib	190725_DDD_04	MCF7	0.1	Ribociclib_14	treatment	48	I21	6028	11662.5	0.625994	0.176849	0.117448	0.0191234	0.0372313	0.0233542	0	5909	119	0	119	0.0197412	2803.21	55.6	7839.25	133.5	0.0166967	0.00304449	7	0.653054
Ribociclib	190725_DDD_04	MCF7	0.1	Ribociclib_9	treatment	48	J16	5942	11931.3	0.634523	0.173473	0.108614	0.0181881	0.0319149	0.0332876	0	5828	114	0	114	0.0191855	2803.21	55.6	7839.25	133.5	0.0166967	0.00248874	8	0.637746
Ribociclib	190725_DDD_03	MCF7	0.1	Ribociclib_19	treatment	24	H16	4388	13298.9	0.658012	0.0870175	0.157895	0	0.0254971	0.0715789	0	4275	113	0	113	0.0257521	2803.21	55.6	4474.17	82	0.0179686	0.00778341	9	0.869443
Ribociclib	190725_DDD_03	MCF7	0.1	Ribociclib_4	treatment	24	I09	4899	10661.7	0.673117	0.0944653	0.120891	0.0205993	0.0387016	0.0522264	0	4806	93	0	93	0.0189835	2803.21	55.6	4474.17	82	0.0179686	0.00101483	10	1.22379
Ribociclib	190725_DDD_03	MCF7	0.1	Ribociclib_14	treatment	24	I21	4381	12025.2	0.665504	0.0897257	0.133891	0.0288238	0.0306834	0.051139	0.00023245	4302	79	0	79	0.0180324	2803.21	55.6	4474.17	82	0.0179686	6.38e-05	11	0.886973
Ribociclib	190725_DDD_03	MCF7	0.1	Ribociclib_9	treatment	24	J16	4365	13974.6	0.650442	0.0924546	0.114811	0	0.0176991	0.120168	0.00442478	4294	71	0	71	0.0162657	2803.21	55.6	4474.17	82	0.0179686	-0.00170289	12	0.881773
Ribociclib	190725_DDD_02	MCF7	0.1	Ribociclib_19	treatment	6	H16	2931	9256.64	0.380469	0.233812	0.171859	0.0262513	0.0343017	0.153308	0	2857	74	0	74	0.0252474	2803.21	55.6	3018	62.75	0.0203004	0.00494691	13	0.195365
Ribociclib	190725_DDD_02	MCF7	0.1	Ribociclib_4	treatment	6	I09	3190	8224.78	0.401857	0.229267	0.174512	0.028178	0.0317003	0.134486	0	3123	67	0	67	0.0210031	2803.21	55.6	3018	62.75	0.0203004	0.00070269	14	1.75724
Ribociclib	190725_DDD_02	MCF7	0.1	Ribociclib_14	treatment	6	I21	3240	8937.74	0.419831	0.233448	0.161908	0.0232193	0.0247882	0.136806	0	3187	53	0	53	0.016358	2803.21	55.6	3018	62.75	0.0203004	-0.00394242	15	2.3357
Ribociclib	190725_DDD_02	MCF7	0.1	Ribociclib_9	treatment	6	J16	3125	9866.33	0.386737	0.250164	0.160538	0.0292186	0.0367695	0.136573	0	3046	79	0	79	0.02528	2803.21	55.6	3018	62.75	0.0203004	0.00497956	16	1.18114
Ribociclib	190725_DDD_05	MCF7	0.3162	Ribociclib_15	treatment	72	G13	6509	11249.6	0.709657	0.103303	0.105963	0.0192518	0.0421036	0.0197214	0	6389	120	0	120	0.018436	2803.21	55.6	10335.1	158.5	0.0150654	0.00337059	1	0.549047
Ribociclib	190725_DDD_05	MCF7	0.3162	Ribociclib_10	treatment	72	H17	6480	10682.3	0.739896	0.101274	0.105205	0.00534675	0.0191854	0.0290926	0	6359	121	0	121	0.0186728	2803.21	55.6	10335.1	158.5	0.0150654	0.00360742	2	0.545179
Ribociclib	190725_DDD_05	MCF7	0.3162	Ribociclib_5	treatment	72	I10	6610	8872.89	0.712743	0.111848	0.0991978	0.0166615	0.0430423	0.0165073	0	6482	128	0	128	0.0193646	2803.21	55.6	10335.1	158.5	0.0150654	0.00429918	3	0.560985
Ribociclib	190725_DDD_05	MCF7	0.3162	Ribociclib_3	treatment	72	J12	6714	10757.3	0.698983	0.126536	0.100592	0.0197239	0.0329237	0.0212411	0	6591	123	0	123	0.0183199	2803.21	55.6	10335.1	158.5	0.0150654	0.00325451	4	0.574875
Ribociclib	190725_DDD_04	MCF7	0.3162	Ribociclib_15	treatment	48	G13	5960	10905.3	0.717857	0.107858	0.0980996	0.01849	0.0402328	0.0174628	0	5841	119	0	119	0.0199664	2803.21	55.6	7839.25	133.5	0.0166967	0.00326973	5	0.640208
Ribociclib	190725_DDD_04	MCF7	0.3162	Ribociclib_10	treatment	48	H17	5802	11594.8	0.698734	0.115371	0.107105	0.018994	0.0369328	0.0228632	0	5686	116	0	116	0.0199931	2803.21	55.6	7839.25	133.5	0.0166967	0.00329639	6	0.610742
Ribociclib	190725_DDD_04	MCF7	0.3162	Ribociclib_5	treatment	48	I10	5825	9889.5	0.695545	0.127499	0.103648	0.0187653	0.0366538	0.0178885	0	5702	123	0	123	0.0211159	2803.21	55.6	7839.25	133.5	0.0166967	0.00441916	7	0.613796
Ribociclib	190725_DDD_04	MCF7	0.3162	Ribociclib_3	treatment	48	J12	5816	11138	0.726648	0.108213	0.0953472	0.0227353	0.0248502	0.0222066	0	5674	142	0	142	0.0244154	2803.21	55.6	7839.25	133.5	0.0166967	0.00771869	8	0.60845
Ribociclib	190725_DDD_03	MCF7	0.3162	Ribociclib_15	treatment	24	G13	4599	11526.6	0.72189	0.0266134	0.124418	0.0283877	0.0436904	0.0550011	0	4509	90	0	90	0.0195695	2803.21	55.6	4474.17	82	0.0179686	0.00160083	9	1.02313
Ribociclib	190725_DDD_03	MCF7	0.3162	Ribociclib_10	treatment	24	H17	4619	12237.5	0.726009	0.0333113	0.123097	0.0288992	0.04015	0.048533	0	4533	86	0	86	0.0186187	2803.21	55.6	4474.17	82	0.0179686	0.000650108	10	1.03911
Ribociclib	190725_DDD_03	MCF7	0.3162	Ribociclib_5	treatment	24	I10	4379	9795.7	0.712188	0.0330925	0.141692	0.0228385	0.0440457	0.0461431	0	4291	88	0	88	0.0200959	2803.21	55.6	4474.17	82	0.0179686	0.00212727	11	0.879825
Ribociclib	190725_DDD_03	MCF7	0.3162	Ribociclib_3	treatment	24	J12	4142	11595	0.696663	0.0296663	0.139679	0.0304079	0.0506799	0.0529048	0	4045	97	0	97	0.0234186	2803.21	55.6	4474.17	82	0.0179686	0.00545	12	0.72229
Ribociclib	190725_DDD_02	MCF7	0.3162	Ribociclib_15	treatment	6	G13	3095	8311.8	0.411901	0.230744	0.159669	0.027438	0.0228099	0.143471	0.00396694	3025	70	0	70	0.0226171	2803.21	55.6	3018	62.75	0.0203004	0.00231668	13	1.04398
Ribociclib	190725_DDD_02	MCF7	0.3162	Ribociclib_10	treatment	6	H17	3048	8788.29	0.411587	0.222371	0.167113	0.0277964	0.0277964	0.143336	0	2986	62	0	62	0.0203412	2803.21	55.6	3018	62.75	0.0203004	4.08e-05	14	0.809534
Ribociclib	190725_DDD_02	MCF7	0.3162	Ribociclib_5	treatment	6	I10	3289	6668.96	0.427819	0.218092	0.155204	0.0266419	0.0272615	0.144981	0	3228	61	0	61	0.0185467	2803.21	55.6	3018	62.75	0.0203004	-0.00175377	15	2.76103
Ribociclib	190725_DDD_02	MCF7	0.3162	Ribociclib_3	treatment	6	J12	3273	9090.86	0.414428	0.223298	0.173954	0.0252967	0.0315428	0.130856	0.00062461	3202	71	0	71	0.0216926	2803.21	55.6	3018	62.75	0.0203004	0.00139219	16	2.48604
Ribociclib	190725_DDD_05	MCF7	1	Ribociclib_2	treatment	72	H14	5342	11454.1	0.800575	0.0462128	0.0968361	0.0042186	0.0222435	0.0299137	0	5215	127	0	127	0.0237739	2803.21	55.6	10335.1	158.5	0.0150654	0.00870845	1	0.39066
Ribociclib	190725_DDD_05	MCF7	1	Ribociclib_16	treatment	72	H21	5228	11307.7	0.793374	0.0445011	0.0841012	0.0264654	0.0317585	0.0198	0	5101	127	0	127	0.0242923	2803.21	55.6	10335.1	158.5	0.0150654	0.00922685	2	0.374427
Ribociclib	190725_DDD_05	MCF7	1	Ribociclib_6	treatment	72	I16	5228	9294.14	0.776468	0.0491063	0.0934983	0.0227853	0.0432135	0.0149283	0	5091	137	0	137	0.0262051	2803.21	55.6	10335.1	158.5	0.0150654	0.0111396	3	0.372995
Ribociclib	190725_DDD_05	MCF7	1	Ribociclib_11	treatment	72	J05	5475	10880.1	0.807254	0.037951	0.095158	0.00467377	0.0388858	0.0158908	0.000186951	5349	126	0	126	0.0230137	2803.21	55.6	10335.1	158.5	0.0150654	0.00794828	4	0.40953
Ribociclib	190725_DDD_04	MCF7	1	Ribociclib_2	treatment	48	H14	5002	12111.9	0.787879	0.0405405	0.108927	0.00470925	0.039312	0.0186323	0	4884	118	0	118	0.0235906	2803.21	55.6	7839.25	133.5	0.0166967	0.00689385	5	0.453851
Ribociclib	190725_DDD_04	MCF7	1	Ribociclib_16	treatment	48	H21	4953	11884.8	0.799299	0.0377086	0.0867505	0.0203998	0.038945	0.0168968	0	4853	100	0	100	0.0201898	2803.21	55.6	7839.25	133.5	0.0166967	0.00349307	6	0.447624
Ribociclib	190725_DDD_04	MCF7	1	Ribociclib_6	treatment	48	I16	5057	9684.64	0.785383	0.039572	0.0910559	0.0232183	0.0448213	0.0159499	0	4953	104	0	104	0.0205656	2803.21	55.6	7839.25	133.5	0.0166967	0.00386884	7	0.467663
Ribociclib	190725_DDD_04	MCF7	1	Ribociclib_11	treatment	48	J05	4857	11224.9	0.790377	0.0349372	0.0949791	0.0263598	0.0380753	0.015272	0	4780	77	0	77	0.0158534	2803.21	55.6	7839.25	133.5	0.0166967	-0.00084331	8	0.432911
Ribociclib	190725_DDD_03	MCF7	1	Ribociclib_2	treatment	24	H14	4445	8581.59	0.757784	0.00457876	0.126603	0.0270147	0.0347985	0.0492216	0	4368	77	0	77	0.0173228	2803.21	55.6	4474.17	82	0.0179686	-0.000645806	9	0.930049
Ribociclib	190725_DDD_03	MCF7	1	Ribociclib_16	treatment	24	H21	4296	8141.02	0.746183	0.00477099	0.136689	0.0298187	0.0324427	0.0500954	0	4192	104	0	104	0.0242086	2803.21	55.6	4474.17	82	0.0179686	0.00623993	10	0.815888
Ribociclib	190725_DDD_03	MCF7	1	Ribociclib_6	treatment	24	I16	4469	6472.51	0.74903	0.0146019	0.12115	0.0285193	0.0200776	0.0657084	0.000912617	4383	86	0	86	0.0192437	2803.21	55.6	4474.17	82	0.0179686	0.00127504	11	0.939883
Ribociclib	190725_DDD_03	MCF7	1	Ribociclib_11	treatment	24	J05	4161	8132.27	0.728208	0.00440744	0.142262	0.0308521	0.0374633	0.0565622	0.000244858	4084	77	0	77	0.0185052	2803.21	55.6	4474.17	82	0.0179686	0.000536526	12	0.746965
Ribociclib	190725_DDD_02	MCF7	1	Ribociclib_2	treatment	6	H14	3256	8972.11	0.412798	0.240276	0.160916	0.0269762	0.0313676	0.127666	0	3188	68	0	68	0.0208845	2803.21	55.6	3018	62.75	0.0203004	0.000584076	13	2.34554
Ribociclib	190725_DDD_02	MCF7	1	Ribociclib_16	treatment	6	H21	2993	8404.31	0.414159	0.233926	0.167579	0.0259918	0.0324897	0.125855	0	2924	69	0	69	0.0230538	2803.21	55.6	3018	62.75	0.0203004	0.00275335	14	0.485987
Ribociclib	190725_DDD_02	MCF7	1	Ribociclib_6	treatment	6	I16	3038	6658.12	0.426307	0.216863	0.155481	0.0320405	0.0249578	0.144351	0	2965	73	0	73	0.024029	2803.21	55.6	3018	62.75	0.0203004	0.00372852	15	0.693519
Ribociclib	190725_DDD_02	MCF7	1	Ribociclib_11	treatment	6	J05	2748	8272.99	0.41614	0.227966	0.168836	0.0252882	0.0297508	0.132019	0	2689	59	0	59	0.0214702	2803.21	55.6	3018	62.75	0.0203004	0.00116971	16	-0.323292
Ribociclib	190725_DDD_05	MCF7	3.1623	Ribociclib_1	treatment	72	H10	5030	11352.1	0.854746	0.00900164	0.0887889	0.00511457	0.0194354	0.0229133	0	4888	142	0	142	0.0282306	2803.21	55.6	10335.1	158.5	0.0150654	0.0131652	1	0.343634
Ribociclib	190725_DDD_05	MCF7	3.1623	Ribociclib_18	treatment	72	H18	5010	11048.2	0.821693	0.0119145	0.0838127	0.0250616	0.0349219	0.0225965	0	4868	142	0	142	0.0283433	2803.21	55.6	10335.1	158.5	0.0150654	0.0132779	2	0.34071
Ribociclib	190725_DDD_05	MCF7	3.1623	Ribociclib_8	treatment	72	H22	4646	10860.1	0.834703	0.0142191	0.101311	0.00688736	0.0173295	0.0255499	0	4501	145	0	145	0.0312096	2803.21	55.6	10335.1	158.5	0.0150654	0.0161442	3	0.286029
Ribociclib	190725_DDD_05	MCF7	3.1623	Ribociclib_13	treatment	72	I03	5528	11667.4	0.848552	0.00811658	0.0889135	0.000553403	0.0376314	0.0162332	0	5421	107	0	107	0.019356	2803.21	55.6	10335.1	158.5	0.0150654	0.00429059	4	0.419577
Ribociclib	190725_DDD_04	MCF7	3.1623	Ribociclib_1	treatment	48	H10	4924	12144.9	0.837933	0.0051878	0.0776095	0.0236564	0.0230338	0.0325794	0	4819	105	0	105	0.0213241	2803.21	55.6	7839.25	133.5	0.0166967	0.00462741	5	0.440781
Ribociclib	190725_DDD_04	MCF7	3.1623	Ribociclib_18	treatment	48	H18	5117	11405.8	0.841146	0.00620994	0.0789263	0.0230369	0.0334535	0.0170272	0.000200321	4992	125	0	125	0.0244284	2803.21	55.6	7839.25	133.5	0.0166967	0.00773166	6	0.475442
Ribociclib	190725_DDD_04	MCF7	3.1623	Ribociclib_8	treatment	48	H22	4690	11933.4	0.835661	0.00698385	0.103667	0.00545613	0.0202968	0.0279354	0	4582	108	0	108	0.0230277	2803.21	55.6	7839.25	133.5	0.0166967	0.006331	7	0.392629
Ribociclib	190725_DDD_04	MCF7	3.1623	Ribociclib_13	treatment	48	I03	5659	11237.4	0.841073	0.00665947	0.0813535	0.0214183	0.0323974	0.0170986	0	5556	103	0	103	0.0182011	2803.21	55.6	7839.25	133.5	0.0166967	0.00150438	8	0.585827
Ribociclib	190725_DDD_03	MCF7	3.1623	Ribociclib_1	treatment	24	H10	4781	7201.83	0.755489	0.00277126	0.129823	0.0324025	0.0319761	0.0475378	0	4691	90	0	90	0.0188245	2803.21	55.6	4474.17	82	0.0179686	0.000855873	9	1.14536
Ribociclib	190725_DDD_03	MCF7	3.1623	Ribociclib_18	treatment	24	H18	4246	5912.64	0.755475	0.00481348	0.127076	0.0252708	0.0382671	0.0466907	0.00240674	4155	91	0	91	0.0214319	2803.21	55.6	4474.17	82	0.0179686	0.00346329	10	0.792178
Ribociclib	190725_DDD_03	MCF7	3.1623	Ribociclib_8	treatment	24	H22	4468	5822.62	0.752285	0.00388483	0.137112	0.0317642	0.029936	0.0450183	0	4376	92	0	92	0.0205909	2803.21	55.6	4474.17	82	0.0179686	0.00262223	11	0.935292
Ribociclib	190725_DDD_03	MCF7	3.1623	Ribociclib_13	treatment	24	I03	4847	4923.65	0.746175	0.00461119	0.133934	0.027248	0.0410815	0.0469503	0	4771	76	0	76	0.0156798	2803.21	55.6	4474.17	82	0.0179686	-0.00228884	12	1.19982
Ribociclib	190725_DDD_02	MCF7	3.1623	Ribociclib_1	treatment	6	H10	3307	8692.11	0.429011	0.224207	0.162304	0.0271019	0.0351093	0.122267	0	3247	60	0	60	0.0181433	2803.21	55.6	3018	62.75	0.0203004	-0.00215711	13	2.97407
Ribociclib	190725_DDD_02	MCF7	3.1623	Ribociclib_18	treatment	6	H18	3065	8845.7	0.413529	0.216594	0.169943	0.0199933	0.0326558	0.147284	0	3001	64	0	64	0.0208809	2803.21	55.6	3018	62.75	0.0203004	0.000580469	14	0.896697
Ribociclib	190725_DDD_02	MCF7	3.1623	Ribociclib_8	treatment	6	H22	3115	8713.17	0.414323	0.211249	0.169392	0.0245258	0.0398954	0.140615	0	3058	57	0	57	0.0182986	2803.21	55.6	3018	62.75	0.0203004	-0.00200189	15	1.26316
Ribociclib	190725_DDD_02	MCF7	3.1623	Ribociclib_13	treatment	6	I03	3355	8343.92	0.426349	0.229033	0.1595	0.0216529	0.0262275	0.137237	0	3279	76	0	76	0.0226528	2803.21	55.6	3018	62.75	0.0203004	0.00235231	16	3.35735
Ribociclib	190725_DDD_05	MCF7	10	Ribociclib_17	treatment	72	G05	4575	13422.9	0.837335	0.0013462	0.098048	0.00516042	0.0406103	0.0175006	0	4457	118	0	118	0.0257923	2803.21	55.6	10335.1	158.5	0.0150654	0.0107269	1	0.279335
Ribociclib	190725_DDD_05	MCF7	10	Ribociclib_12	treatment	72	H19	4731	10863.4	0.832465	0.0015191	0.0839844	0.0279948	0.0345052	0.0186632	0.000868056	4608	123	0	123	0.0259987	2803.21	55.6	10335.1	158.5	0.0150654	0.0109333	2	0.302181
Ribociclib	190725_DDD_05	MCF7	10	Ribociclib_0	treatment	72	J06	4932	11111.2	0.837531	0.000419815	0.101385	0.00461797	0.0348447	0.0212007	0	4764	168	0	168	0.0340633	2803.21	55.6	10335.1	158.5	0.0150654	0.0189978	3	0.325417
Ribociclib	190725_DDD_05	MCF7	10	Ribociclib_7	treatment	72	J17	4838	11290.7	0.832061	0.00148431	0.0846056	0.0252332	0.0360475	0.0205683	0	4716	122	0	122	0.025217	2803.21	55.6	10335.1	158.5	0.0150654	0.0101516	4	0.318306
Ribociclib	190725_DDD_04	MCF7	10	Ribociclib_17	treatment	48	G05	4682	7095.67	0.822198	0.000652884	0.0951034	0.029815	0.0300326	0.022198	0	4595	87	0	87	0.0185818	2803.21	55.6	7839.25	133.5	0.0166967	0.00188509	5	0.395291
Ribociclib	190725_DDD_04	MCF7	10	Ribociclib_12	treatment	48	H19	4790	12070.4	0.817523	0.000213174	0.0948625	0.0260072	0.0370923	0.0243019	0	4691	99	0	99	0.0206681	2803.21	55.6	7839.25	133.5	0.0166967	0.00397134	6	0.414873
Ribociclib	190725_DDD_04	MCF7	10	Ribociclib_0	treatment	48	J06	5086	13176	0.837214	0.000200723	0.106784	0.00562023	0.0301084	0.0200723	0	4982	104	0	104	0.0204483	2803.21	55.6	7839.25	133.5	0.0166967	0.00375157	7	0.473449
Ribociclib	190725_DDD_04	MCF7	10	Ribociclib_7	treatment	48	J17	4719	10853.2	0.818064	0.00129955	0.0903184	0.0292398	0.0383366	0.022742	0	4617	102	0	102	0.0216147	2803.21	55.6	7839.25	133.5	0.0166967	0.00491803	8	0.399791
Ribociclib	190725_DDD_03	MCF7	10	Ribociclib_17	treatment	24	G05	4511	5463.05	0.723967	0.00587305	0.147278	0.0352383	0.0406596	0.0469844	0	4427	84	0	84	0.0186211	2803.21	55.6	4474.17	82	0.0179686	0.000652507	9	0.968823
Ribociclib	190725_DDD_03	MCF7	10	Ribociclib_12	treatment	24	H19	4621	6692.35	0.739475	0.00264492	0.132466	0.035486	0.0376901	0.0522372	0	4537	84	0	84	0.0181779	2803.21	55.6	4474.17	82	0.0179686	0.000209243	10	1.04178
Ribociclib	190725_DDD_03	MCF7	10	Ribociclib_0	treatment	24	J06	4321	5943.91	0.723737	0.00474271	0.14323	0.0400759	0.0353332	0.0528812	0	4217	104	0	104	0.0240685	2803.21	55.6	4474.17	82	0.0179686	0.00609986	11	0.831965
Ribociclib	190725_DDD_03	MCF7	10	Ribociclib_7	treatment	24	J17	4279	5309.79	0.726492	0.00405728	0.142243	0.0389021	0.0336516	0.0546539	0	4190	89	0	89	0.0207993	2803.21	55.6	4474.17	82	0.0179686	0.00283061	12	0.814604
Ribociclib	190725_DDD_02	MCF7	10	Ribociclib_17	treatment	6	G05	3066	7345.05	0.419441	0.238349	0.154128	0.0262983	0.0369507	0.124834	0	3004	62	0	62	0.0202218	2803.21	55.6	3018	62.75	0.0203004	-7.87e-05	13	0.914573
Ribociclib	190725_DDD_02	MCF7	10	Ribociclib_12	treatment	6	H19	3339	8500.07	0.405992	0.226536	0.18129	0.0238459	0.0314888	0.130847	0	3271	68	0	68	0.0203654	2803.21	55.6	3018	62.75	0.0203004	6.49e-05	14	3.25856
Ribociclib	190725_DDD_02	MCF7	10	Ribociclib_0	treatment	6	J06	3102	8425.64	0.404809	0.233531	0.173913	0.0200922	0.0279974	0.139657	0	3036	66	0	66	0.0212766	2803.21	55.6	3018	62.75	0.0203004	0.000976151	15	1.11483
Ribociclib	190725_DDD_02	MCF7	10	Ribociclib_7	treatment	6	J17	3073	7850.42	0.415226	0.224069	0.174867	0.0265957	0.0272606	0.131981	0	3008	65	0	65	0.021152	2803.21	55.6	3018	62.75	0.0203004	0.000851524	16	0.938641

## Sheet: Fig 3c-e scatterplots
Well Name	Site ID	Cell ID	MEASUREMENT SET ID	Cell Count (DDD-bckgrnd)	Cell: ObjectID (DDD-bckgrnd)	Cell: pH3background (DDD-bckgrnd)	Cell: EdUbackground (DDD-bckgrnd)	Cell: LDRbackground (DDD-bckgrnd)	Cell: pH3rawINT (DDD-bckgrnd)	edu	Cell: LDRrawINT (DDD-bckgrnd)	dna	Cell: NucINT (DDD-bckgrnd)	Cell: NucArea (DDD-bckgrnd)	log_edu	log_dna	barcode	agent	concentration	timepoint
H14	1	2188_968290_1543503_1	7851		1	11264	2462.97	457.894	12546.8	2523.78	505.782	3057161	10918.4	526.299	7.83351	14.933	190725_DDD_03	Ribociclib	1	24
H14	1	2188_968290_1543503_10	7851		10	12284	2384.36	490.732	15187.1	2619.45	532.872	1903722	15229.8	234.955	7.87072	14.4593	190725_DDD_03	Ribociclib	1	24
H14	1	2188_968290_1543503_100	7851		100	10262.9	2345.07	477.594	10579.8	2342.13	422.133	542014	9033.57	112.778	7.75882	13.203	190725_DDD_03	Ribociclib	1	24
H14	1	2188_968290_1543503_1000	7851		1000	9992.12	2310.15	412.016	11581.2	2349.46	426.755	684049	7277.12	176.686	7.76194	13.4358	190725_DDD_03	Ribociclib	1	24
H14	1	2188_968290_1543503_1001	7851		1001	10063.8	2327.92	419.872	11563.8	2408.29	415.25	710052	12679.5	105.26	7.78667	13.4731	190725_DDD_03	Ribociclib	1	24
H14	1	2188_968290_1543503_1002	7851		1002	9717.54	2271.11	390.98	10374.1	2305.09	388.472	689345	4854.54	266.909	7.74288	13.4435	190725_DDD_03	Ribociclib	1	24
H14	1	2188_968290_1543503_1003	7851		1003	12360.8	2543.74	472.408	12566.5	2558.76	459.579	3064848	12770.2	451.114	7.84728	14.9355	190725_DDD_03	Ribociclib	1	24
H14	1	2188_968290_1543503_1004	7851		1004	10237.8	2339.56	484.926	10656.8	2360.24	407.625	585129	6095.09	180.446	7.76652	13.2796	190725_DDD_03	Ribociclib	1	24
H14	1	2188_968290_1543503_1005	7851		1005	10219.1	2322.83	414.552	10975.3	2337.32	430.72	626680	6266.8	187.964	7.75676	13.3482	190725_DDD_03	Ribociclib	1	24
H14	1	2188_968290_1543503_1006	7851		1006	11270.8	2282.94	415.819	12439.2	2333.1	410.662	487799	7173.51	127.816	7.75495	13.0977	190725_DDD_03	Ribociclib	1	24
H14	1	2188_968290_1543503_1007	7851		1007	9448.83	2258.31	405.312	10265.6	2316.22	411.527	578826	6360.73	171.047	7.74769	13.2688	190725_DDD_03	Ribociclib	1	24
H14	1	2188_968290_1543503_1008	7851		1008	10972.8	2411.18	443.237	11557.8	2453.89	464.17	398463	8477.94	88.3431	7.80543	12.8954	190725_DDD_03	Ribociclib	1	24
H14	1	2188_968290_1543503_1009	7851		1009	10007.7	2300.24	393.846	11909.5	2369.86	418.73	579419	7829.99	139.093	7.77059	13.2698	190725_DDD_03	Ribociclib	1	24
H14	1	2188_968290_1543503_101	7851		101	11194.7	2462.48	452.769	11492.2	2446.66	457.135	706169	7934.48	167.288	7.80248	13.4676	190725_DDD_03	Ribociclib	1	24
H14	1	2188_968290_1543503_1010	7851		1010	10688.2	2361.85	415.242	11109.3	2395.48	424.87	2074870	11215.5	347.734	7.78134	14.5454	190725_DDD_03	Ribociclib	1	24
H14	1	2188_968290_1543503_1011	7851		1011	9642.18	2230.47	394.279	10599.2	2249.13	398.96	604333	6043.33	187.964	7.7183	13.3119	190725_DDD_03	Ribociclib	1	24
H14	1	2188_968290_1543503_1012	7851		1012	9438.21	2222.17	387.72	10221.1	2320.36	380.615	250177	6414.79	73.306	7.74948	12.4299	190725_DDD_03	Ribociclib	1	24
H14	1	2188_968290_1543503_1013	7851		1013	9687.46	2266.83	398.603	10221.6	2274.53	384.822	701343	4803.72	274.428	7.72953	13.4608	190725_DDD_03	Ribociclib	1	24
H14	1	2188_968290_1543503_1014	7851		1014	10204.9	2338.04	441.8	11448.7	2370.66	430.857	387882	11082.3	65.7874	7.77092	12.8685	190725_DDD_03	Ribociclib	1	24
H14	1	2188_968290_1543503_1015	7851		1015	10232.8	2330.08	422.145	11559.5	2409.55	432.181	668448	7111.15	176.686	7.7872	13.4127	190725_DDD_03	Ribociclib	1	24
H14	1	2188_968290_1543503_1016	7851		1016	10311.9	2324.57	405.902	11347.1	2436.74	405.993	1349530	9437.27	268.789	7.79842	14.1153	190725_DDD_03	Ribociclib	1	24
H14	1	2188_968290_1543503_1017	7851		1017	10406.9	2343.4	400.736	11129.7	2345.8	395.261	683199	7426.08	172.927	7.76038	13.4345	190725_DDD_03	Ribociclib	1	24
H14	1	2188_968290_1543503_1018	7851		1018	9930.76	2274.16	405.31	9997.66	2324.71	404.728	1225509	8115.95	283.826	7.75135	14.0189	190725_DDD_03	Ribociclib	1	24
H14	1	2188_968290_1543503_1019	7851		1019	10699.2	2364.26	410.087	11599.2	2482.13	433.367	610621	10177	112.778	7.81687	13.3222	190725_DDD_03	Ribociclib	1	24
H14	1	2188_968290_1543503_102	7851		102	10760.5	2409.12	442.747	11997.9	2582	454.371	633761	10222	116.538	7.85632	13.3594	190725_DDD_03	Ribociclib	1	24
H14	1	2188_968290_1543503_1020	7851		1020	10898.5	2390.4	404.939	11327.4	2426.02	425.294	438943	8606.73	95.8617	7.79401	12.9921	190725_DDD_03	Ribociclib	1	24
H14	1	2188_968290_1543503_1021	7851		1021	9828.96	2300.6	396.202	10466.7	2352.84	398.313	678472	6853.25	186.084	7.76338	13.4276	190725_DDD_03	Ribociclib	1	24
H14	1	2188_968290_1543503_1022	7851		1022	11020.2	2443.23	439.507	11464.5	2430.16	445.184	646473	8506.22	142.853	7.79571	13.3793	190725_DDD_03	Ribociclib	1	24
H14	1	2188_968290_1543503_1023	7851		1023	10454.4	2350.11	416.374	10916.9	2361.97	420.797	620511	8385.28	139.093	7.76725	13.3383	190725_DDD_03	Ribociclib	1	24
H14	1	2188_968290_1543503_1024	7851		1024	9695.03	2234.85	399	10055	2259.92	398.49	1078464	7142.15	283.826	7.72308	13.891	190725_DDD_03	Ribociclib	1	24
H14	1	2188_968290_1543503_1025	7851		1025	9980.59	2347.08	386.076	12009.6	3294.72	373.974	564491	4866.3	218.038	8.10008	13.2437	190725_DDD_03	Ribociclib	1	24
H14	1	2188_968290_1543503_1026	7851		1026	10903.8	2401.05	406.323	11589.8	2428.94	412.913	1471269	10661.4	259.39	7.79521	14.2016	190725_DDD_03	Ribociclib	1	24
H14	1	2188_968290_1543503_1027	7851		1027	10414.6	2328.31	401.175	10323.3	2305.31	388.661	444872	7540.2	110.899	7.74297	13.0055	190725_DDD_03	Ribociclib	1	24
H14	1	2188_968290_1543503_1028	7851		1028	10640.6	2372.7	420.318	10990.8	2332.65	413.353	279727	5484.84	95.8617	7.75476	12.5416	190725_DDD_03	Ribociclib	1	24
H14	1	2188_968290_1543503_1029	7851		1029	9844.39	2287.05	389.36	10395.2	2317.66	390.153	581911	6846.01	159.769	7.74831	13.2741	190725_DDD_03	Ribociclib	1	24
H14	1	2188_968290_1543503_103	7851		103	10303	2334.44	441.605	10964.1	2370.3	435.554	688088	9298.49	139.093	7.77077	13.4417	190725_DDD_03	Ribociclib	1	24
H14	1	2188_968290_1543503_1030	7851		1030	10393	2336.2	400.108	10689.2	2380.2	410.431	515740	10112.5	95.8617	7.77494	13.1534	190725_DDD_03	Ribociclib	1	24
H14	1	2188_968290_1543503_1031	7851		1031	10109.5	2289.68	414.975	10815	2343.09	416.591	204131	9278.68	41.3521	7.75923	12.2265	190725_DDD_03	Ribociclib	1	24
H14	1	2188_968290_1543503_1032	7851		1032	11022.4	2429.84	410.012	11329.5	2427.1	396.58	468060	9361.2	93.982	7.79445	13.0564	190725_DDD_03	Ribociclib	1	24
H14	1	2188_968290_1543503_1033	7851		1033	10484.7	2347.15	386.561	11045.7	2321	384.603	555767	7125.22	146.612	7.74975	13.2281	190725_DDD_03	Ribociclib	1	24
H14	1	2188_968290_1543503_1034	7851		1034	11393.4	2485.32	435.362	11542.6	2447.31	411.361	240617	6683.81	67.6671	7.80274	12.391	190725_DDD_03	Ribociclib	1	24
H14	1	2188_968290_1543503_104	7851		104	10131.3	2329.68	441.944	11327.1	2353.24	442.386	790178	6221.87	238.714	7.76355	13.58	190725_DDD_03	Ribociclib	1	24
H14	1	2188_968290_1543503_105	7851		105	10377.9	2336.91	457.793	10841.6	2353.85	457.84	735994	7359.94	187.964	7.76381	13.509	190725_DDD_03	Ribociclib	1	24
H14	1	2188_968290_1543503_106	7851		106	10472.2	2384.81	463.466	10795.8	2402.76	444.553	663529	7806.22	159.769	7.78438	13.4053	190725_DDD_03	Ribociclib	1	24
H14	1	2188_968290_1543503_107	7851		107	10845.4	2427.95	476.109	11288.3	2452.79	474	673319	11038	114.658	7.80498	13.42	190725_DDD_03	Ribociclib	1	24
H14	1	2188_968290_1543503_108	7851		108	10563.2	2392.78	431.026	10883.8	2409.92	423.233	733626	8530.54	161.649	7.78735	13.5058	190725_DDD_03	Ribociclib	1	24
H14	1	2188_968290_1543503_109	7851		109	10980.7	2426.72	458.609	11735	2445.6	455.122	724445	8834.7	154.131	7.80204	13.4932	190725_DDD_03	Ribociclib	1	24
H14	1	2188_968290_1543503_11	7851		11	10209	2365.79	438.482	11423.3	2472.02	449.814	595048	10085.6	110.899	7.81279	13.2964	190725_DDD_03	Ribociclib	1	24
H14	1	2188_968290_1543503_110	7851		110	10413.8	2389.78	453.581	10849.9	2409.64	456.381	722665	6124.28	221.798	7.78723	13.4907	190725_DDD_03	Ribociclib	1	24
H14	1	2188_968290_1543503_111	7851		111	11016.9	2434.08	463.929	11153.5	2449.56	439.453	693320	10833.1	120.297	7.80366	13.4492	190725_DDD_03	Ribociclib	1	24
H14	1	2188_968290_1543503_112	7851		112	11991.7	2421.99	464.506	12713.6	2434.07	447.102	496264	8411.25	110.899	7.79732	13.1149	190725_DDD_03	Ribociclib	1	24
H14	1	2188_968290_1543503_113	7851		113	10262	2339.99	472.808	10872.2	2392.44	454.099	1215508	9278.69	246.233	7.78007	14.0107	190725_DDD_03	Ribociclib	1	24
H14	1	2188_968290_1543503_114	7851		114	9869.73	2316.32	403.317	10188.8	2329.93	392.327	687676	6426.88	201.122	7.7536	13.4411	190725_DDD_03	Ribociclib	1	24
H14	1	2188_968290_1543503_115	7851		115	10795.3	2419.55	463.484	11072.9	2465.04	465.807	784832	9455.81	156.01	7.80996	13.5732	190725_DDD_03	Ribociclib	1	24
H14	1	2188_968290_1543503_116	7851		116	10256.9	2339.3	418.635	10380	2350.86	423.1	673453	6122.3	206.761	7.76254	13.4202	190725_DDD_03	Ribociclib	1	24
H14	1	2188_968290_1543503_117	7851		117	10526.2	2407.9	429.537	10871.4	2621.62	433.164	1412931	9295.6	285.705	7.87155	14.1612	190725_DDD_03	Ribociclib	1	24
H14	1	2188_968290_1543503_118	7851		118	10175	2340.99	427.622	10489.8	2360.02	422.938	670340	6910.72	182.325	7.76643	13.4155	190725_DDD_03	Ribociclib	1	24
H14	1	2188_968290_1543503_119	7851		119	10065.2	2334.16	441.349	10964.1	2349.6	438.142	722324	6814.38	199.242	7.762	13.4902	190725_DDD_03	Ribociclib	1	24
H14	1	2188_968290_1543503_12	7851		12	11141.7	2374.7	417.831	12616.5	2450.18	430.414	1324113	9955.74	249.992	7.80392	14.0963	190725_DDD_03	Ribociclib	1	24
H14	1	2188_968290_1543503_120	7851		120	10847.9	2426.57	450.985	11484.1	2449.06	441.339	531618	8574.48	116.538	7.80346	13.1837	190725_DDD_03	Ribociclib	1	24
H14	1	2188_968290_1543503_121	7851		121	10678.3	2376.19	461.722	10758.4	2388.22	447.437	658198	7565.49	163.529	7.7783	13.3973	190725_DDD_03	Ribociclib	1	24
H14	1	2188_968290_1543503_122	7851		122	10797.8	2414.41	431.645	11281.1	2404.08	435.946	653261	7024.31	174.807	7.78492	13.3897	190725_DDD_03	Ribociclib	1	24
H14	1	2188_968290_1543503_123	7851		123	10416.1	2396.88	447.316	10652.4	2381.18	433.833	655685	6830.05	180.446	7.77535	13.3934	190725_DDD_03	Ribociclib	1	24
H14	1	2188_968290_1543503_124	7851		124	10732.7	2413.09	860.883	10966.5	2427.9	437.083	611435	8492.15	135.334	7.79478	13.3236	190725_DDD_03	Ribociclib	1	24
H14	1	2188_968290_1543503_125	7851		125	10602.9	2373.77	462.828	11758.8	2417.18	463.523	1028602	8035.95	240.594	7.79036	13.8437	190725_DDD_03	Ribociclib	1	24
H14	1	2188_968290_1543503_126	7851		126	10589.2	2400.21	452.975	10809.2	2426.68	423.402	651889	7949.87	154.131	7.79428	13.3876	190725_DDD_03	Ribociclib	1	24
H14	1	2188_968290_1543503_127	7851		127	11011	2425.65	447.696	11773.3	2417.42	461.474	678838	8932.08	142.853	7.79046	13.4281	190725_DDD_03	Ribociclib	1	24
H14	1	2188_968290_1543503_128	7851		128	11026.6	2438.58	458.722	11183.6	2426.13	452.014	669626	9566.09	131.575	7.79405	13.4145	190725_DDD_03	Ribociclib	1	24
H14	1	2188_968290_1543503_129	7851		129	10153.3	2345.79	541.937	12159.3	2629.22	699.793	1511367	10075.8	281.946	7.87444	14.2285	190725_DDD_03	Ribociclib	1	24
H14	1	2188_968290_1543503_13	7851		13	10238.9	2317.64	429.846	10517.4	2319.67	429.571	690097	6572.35	197.362	7.74918	13.4446	190725_DDD_03	Ribociclib	1	24
H14	1	2188_968290_1543503_130	7851		130	10159.1	2347.1	458.398	10727.1	2387.41	447.89	740761	10147.4	137.214	7.77796	13.5154	190725_DDD_03	Ribociclib	1	24
H14	1	2188_968290_1543503_131	7851		131	10810.4	2403.69	472.61	11498.5	2416.57	471.388	708959	10581.5	125.936	7.7901	13.4716	190725_DDD_03	Ribociclib	1	24
H14	1	2188_968290_1543503_132	7851		132	10617.7	2380.25	427.277	11720.1	2376.46	434.832	704169	7412.31	178.566	7.77337	13.4648	190725_DDD_03	Ribociclib	1	24
H14	1	2188_968290_1543503_133	7851		133	10204.1	2350.63	462.859	11285	2428.19	470.731	632139	9434.91	125.936	7.7949	13.3569	190725_DDD_03	Ribociclib	1	24
H14	1	2188_968290_1543503_134	7851		134	10570	2414.98	470.27	10792.7	2433.46	427.494	705398	8708.62	152.251	7.79707	13.4665	190725_DDD_03	Ribociclib	1	24
H14	1	2188_968290_1543503_135	7851		135	10986	2431.26	470.678	11379.9	2459.81	449.487	671903	8398.79	150.371	7.80784	13.4179	190725_DDD_03	Ribociclib	1	24
H14	1	2188_968290_1543503_136	7851		136	10829.6	2436.97	452.198	11388.2	2495.09	472.491	421935	7961.04	99.621	7.82208	12.9526	190725_DDD_03	Ribociclib	1	24
H14	1	2188_968290_1543503_137	7851		137	11268.9	2486.26	479.864	12160.6	2555.11	478.883	5128943	13287.4	725.541	7.84585	15.4504	190725_DDD_03	Ribociclib	1	24
H14	1	2188_968290_1543503_138	7851		138	10009.3	2344.49	438.562	11127.2	2445.13	446.767	1368854	8609.14	298.863	7.80185	14.1295	190725_DDD_03	Ribociclib	1	24
H14	1	2188_968290_1543503_139	7851		139	11127.6	2479.39	474.845	11653.9	2537.43	471.169	758098	9845.43	144.732	7.83891	13.5386	190725_DDD_03	Ribociclib	1	24
H14	1	2188_968290_1543503_14	7851		14	10455.5	2370.77	453.368	10660.2	2377.31	432.785	704083	5818.87	227.437	7.77373	13.4647	190725_DDD_03	Ribociclib	1	24
H14	1	2188_968290_1543503_140	7851		140	10445	2384.57	449.677	11052.4	2409.42	445.286	704978	6294.45	210.52	7.78714	13.4659	190725_DDD_03	Ribociclib	1	24
H14	1	2188_968290_1543503_141	7851		141	10455.4	2383.44	456.026	10758.1	2400.4	441.954	704308	6461.54	204.881	7.78339	13.465	190725_DDD_03	Ribociclib	1	24
H14	1	2188_968290_1543503_142	7851		142	10468.6	2410.47	455.777	11233.1	2486.28	457.203	3035927	9953.86	573.291	7.81854	14.926	190725_DDD_03	Ribociclib	1	24
H14	1	2188_968290_1543503_143	7851		143	10996.7	2424.73	468.488	11818.6	2428.6	448.354	654733	7984.55	154.131	7.79507	13.392	190725_DDD_03	Ribociclib	1	24
H14	1	2188_968290_1543503_144	7851		144	10266.2	2367.55	609.038	11049.4	2417.39	820.209	765012	6954.65	206.761	7.79044	13.5476	190725_DDD_03	Ribociclib	1	24
H14	1	2188_968290_1543503_145	7851		145	10723.5	2428.73	463.775	10971.4	2447.74	459.106	683339	8039.28	159.769	7.80292	13.4347	190725_DDD_03	Ribociclib	1	24
H14	1	2188_968290_1543503_146	7851		146	10406.5	2377.04	508.728	11961.8	2590.88	472.007	1435381	9320.66	289.465	7.85975	14.1769	190725_DDD_03	Ribociclib	1	24
H14	1	2188_968290_1543503_147	7851		147	11640.1	2569.46	540.88	12676.2	2666.16	576.519	719890	6791.42	199.242	7.88839	13.4869	190725_DDD_03	Ribociclib	1	24
H14	1	2188_968290_1543503_148	7851		148	9906.76	2336.89	464.922	11187.7	2498.23	460.13	698084	10117.2	129.695	7.82334	13.4561	190725_DDD_03	Ribociclib	1	24
H14	1	2188_968290_1543503_149	7851		149	10529.5	2373.28	475.852	10799.1	2388.95	462.907	700041	9333.88	140.973	7.77861	13.4589	190725_DDD_03	Ribociclib	1	24
H14	1	2188_968290_1543503_15	7851		15	10696	2364.77	427.12	11215	2360.11	433.574	634742	11754.5	101.501	7.76646	13.361	190725_DDD_03	Ribociclib	1	24
H14	1	2188_968290_1543503_150	7851		150	10546.9	2405.18	474.12	11169.3	2419.98	467.862	725346	8337.31	163.529	7.79151	13.4944	190725_DDD_03	Ribociclib	1	24
H14	1	2188_968290_1543503_151	7851		151	10698.6	2426.01	509.296	12202.5	2584.95	510.292	627061	6531.89	180.446	7.85746	13.3488	190725_DDD_03	Ribociclib	1	24
H14	1	2188_968290_1543503_152	7851		152	10411.6	2424.84	460.292	10567	2389.8	463.043	685146	7367.16	174.807	7.77896	13.4374	190725_DDD_03	Ribociclib	1	24
H14	1	2188_968290_1543503_153	7851		153	11630.2	2551.22	481.619	12151.1	2582.1	478.548	1307697	17913.7	137.214	7.85636	14.0838	190725_DDD_03	Ribociclib	1	24
H14	1	2188_968290_1543503_154	7851		154	10203	2384.63	448.835	10902	2430.01	463.798	693629	7793.58	167.288	7.79565	13.4497	190725_DDD_03	Ribociclib	1	24
H14	1	2188_968290_1543503_155	7851		155	10043.7	2328.43	450.557	10567.8	2378.17	447.908	717822	8250.83	163.529	7.77409	13.484	190725_DDD_03	Ribociclib	1	24
H14	1	2188_968290_1543503_156	7851		156	10759	2426.04	457.231	11139.2	2439.29	456.4	658943	9413.47	131.575	7.79946	13.3984	190725_DDD_03	Ribociclib	1	24
H14	1	2188_968290_1543503_157	7851		157	11262.5	2440.27	464.784	12347.2	2518.7	464.027	740898	10149.3	137.214	7.8315	13.5156	190725_DDD_03	Ribociclib	1	24
H14	1	2188_968290_1543503_158	7851		158	10745	2448.83	472.496	10922.1	2431.29	471.311	691627	6714.83	193.603	7.79618	13.4468	190725_DDD_03	Ribociclib	1	24
H14	1	2188_968290_1543503_159	7851		159	11167	2400.55	448.637	12547.3	2500.18	466.71	1974824	14310.3	259.39	7.82412	14.496	190725_DDD_03	Ribociclib	1	24
H14	1	2188_968290_1543503_16	7851		16	10438.6	2330.97	434.23	12144.8	2505.57	464.921	1419137	10136.7	263.15	7.82627	14.1656	190725_DDD_03	Ribociclib	1	24
H14	1	2188_968290_1543503_160	7851		160	9931.06	2319.55	450.994	10617.8	2363.61	478.774	721281	8586.68	157.89	7.76794	13.4888	190725_DDD_03	Ribociclib	1	24
H14	1	2188_968290_1543503_161	7851		161	10501.2	2410.56	471.821	11333.8	2484.89	475.076	1335679	10118.8	248.113	7.81799	14.105	190725_DDD_03	Ribociclib	1	24
H14	1	2188_968290_1543503_162	7851		162	11769.7	2565.16	495.406	12620.3	2621.86	505.453	674384	7841.67	161.649	7.87164	13.4216	190725_DDD_03	Ribociclib	1	24
H14	1	2188_968290_1543503_163	7851		163	10073.8	2357.12	438.843	10794.5	2430.72	444.942	661600	9588.41	129.695	7.79594	13.4024	190725_DDD_03	Ribociclib	1	24
H14	1	2188_968290_1543503_164	7851		164	10255.6	2360.76	444.378	10698.9	2410.75	437	253205	9043.04	52.6299	7.78769	12.442	190725_DDD_03	Ribociclib	1	24
H14	1	2188_968290_1543503_165	7851		165	11069.6	2428.95	458.661	11229.6	2472.11	452.471	749962	10713.7	131.575	7.81283	13.5278	190725_DDD_03	Ribociclib	1	24
H14	1	2188_968290_1543503_166	7851		166	11715.3	2371.88	463.422	15826	2603.93	484.044	718418	15964.8	84.5838	7.86478	13.4848	190725_DDD_03	Ribociclib	1	24
H14	1	2188_968290_1543503_167	7851		167	12016.7	2542.68	485.023	12467.8	2590.99	512.175	2214037	11714.5	355.252	7.8598	14.6103	190725_DDD_03	Ribociclib	1	24
H14	1	2188_968290_1543503_168	7851		168	10169.9	2318.31	417.395	11066.4	2403.75	432.056	680044	9578.08	133.455	7.78478	13.4299	190725_DDD_03	Ribociclib	1	24
H14	1	2188_968290_1543503_169	7851		169	10646.9	2447.24	483	11697.7	2523.97	485.283	597076	9951.27	112.778	7.83359	13.2998	190725_DDD_03	Ribociclib	1	24
H14	1	2188_968290_1543503_17	7851		17	10011.7	2301.96	428.441	10339.2	2313.28	432.936	698761	6410.65	204.881	7.74642	13.4571	190725_DDD_03	Ribociclib	1	24
H14	1	2188_968290_1543503_170	7851		170	10303.6	2368.95	454.158	13748.3	2870.47	560.39	841455	10928	144.732	7.96223	13.6429	190725_DDD_03	Ribociclib	1	24
H14	1	2188_968290_1543503_171	7851		171	10639.6	2436.26	418.856	10878.6	2394.07	427.119	630580	9411.64	125.936	7.78075	13.3544	190725_DDD_03	Ribociclib	1	24
H14	1	2188_968290_1543503_172	7851		172	10774	2424.65	467.659	11225.3	2447.51	475.064	586259	9305.7	118.417	7.80283	13.2815	190725_DDD_03	Ribociclib	1	24
H14	1	2188_968290_1543503_173	7851		173	10163.6	2337.25	442.493	10833.5	2355.28	437.629	720863	7431.58	182.325	7.76441	13.4882	190725_DDD_03	Ribociclib	1	24
H14	1	2188_968290_1543503_174	7851		174	10774.4	2400.92	459.639	11038.9	2418.32	461.626	1246796	10841.7	216.159	7.79083	14.0361	190725_DDD_03	Ribociclib	1	24
H14	1	2188_968290_1543503_175	7851		175	10888.6	2388.11	486.708	11740.1	2446.4	469.571	1333135	13603.4	184.205	7.80237	14.103	190725_DDD_03	Ribociclib	1	24
H14	1	2188_968290_1543503_176	7851		176	10658.8	2419.17	442.277	10897.4	2422.15	443.935	633859	6889.77	172.927	7.79241	13.3596	190725_DDD_03	Ribociclib	1	24
H14	1	2188_968290_1543503_177	7851		177	10596.3	2385.32	453.266	10823.3	2416.3	447.598	704615	8592.87	154.131	7.78999	13.4654	190725_DDD_03	Ribociclib	1	24
H14	1	2188_968290_1543503_178	7851		178	10824.9	2445.39	464.216	11826.7	2515.09	474.638	720711	9008.89	150.371	7.83006	13.488	190725_DDD_03	Ribociclib	1	24
H14	1	2188_968290_1543503_179	7851		179	10066.6	2366.55	463.472	10494.8	2403.31	449.719	710545	7983.65	167.288	7.7846	13.4738	190725_DDD_03	Ribociclib	1	24
H14	1	2188_968290_1543503_18	7851		18	10326.9	2339.08	488.443	12970.8	2637.99	493.846	2320769	11901.4	366.53	7.87777	14.6574	190725_DDD_03	Ribociclib	1	24
H14	1	2188_968290_1543503_180	7851		180	10743.7	2447.41	422.227	10998.3	2403.8	416.814	503522	8534.27	110.899	7.7848	13.1294	190725_DDD_03	Ribociclib	1	24
H14	1	2188_968290_1543503_181	7851		181	9897.31	2380.5	3711.91	11183.9	2615.07	15717	260754	5794.53	84.5838	7.86904	12.4713	190725_DDD_03	Ribociclib	1	24
H14	1	2188_968290_1543503_182	7851		182	10972.2	2480.1	452.397	11242.8	2508.8	445.851	699044	8034.99	163.529	7.82756	13.4575	190725_DDD_03	Ribociclib	1	24
H14	1	2188_968290_1543503_183	7851		183	10160.6	2365.42	423.429	10553.6	2379.97	427.293	675941	9012.55	140.973	7.77484	13.4239	190725_DDD_03	Ribociclib	1	24
H14	1	2188_968290_1543503_184	7851		184	10353.2	2391.25	452.356	10977.3	2450.72	451.156	701307	7792.3	169.168	7.80414	13.4607	190725_DDD_03	Ribociclib	1	24
H14	1	2188_968290_1543503_185	7851		185	11077.8	2439.82	488.267	14901.8	2543.84	489.341	1213610	14800.1	154.131	7.84143	14.0091	190725_DDD_03	Ribociclib	1	24
H14	1	2188_968290_1543503_186	7851		186	10092.3	2342.92	478.397	10666.8	2397.83	454.155	705630	7274.54	182.325	7.78232	13.4668	190725_DDD_03	Ribociclib	1	24
H14	1	2188_968290_1543503_187	7851		187	10854.3	2328.97	440.186	11062.1	2403.86	448.583	743949	8856.54	157.89	7.78483	13.5197	190725_DDD_03	Ribociclib	1	24
H14	1	2188_968290_1543503_188	7851		188	10831.3	2434.32	462.973	11481.8	2456.53	460.184	652155	8580.99	142.853	7.8065	13.388	190725_DDD_03	Ribociclib	1	24
H14	1	2188_968290_1543503_189	7851		189	10840.5	2447.85	467.145	11371	2453.41	459.827	704073	8692.26	152.251	7.80523	13.4646	190725_DDD_03	Ribociclib	1	24
H14	1	2188_968290_1543503_19	7851		19	10448.2	2326.22	434.421	12323.6	2451.52	437.65	543241	13581	75.1856	7.80447	13.2053	190725_DDD_03	Ribociclib	1	24
H14	1	2188_968290_1543503_190	7851		190	10681.8	2421.02	466.55	11099	2461.36	446.382	679456	8940.21	142.853	7.80847	13.429	190725_DDD_03	Ribociclib	1	24
H14	1	2188_968290_1543503_191	7851		191	10952.9	2452.36	477.605	11553	2530.29	474	473746	7288.4	122.177	7.83609	13.0684	190725_DDD_03	Ribociclib	1	24
H14	1	2188_968290_1543503_192	7851		192	10513.1	2425.62	456.011	11020.8	2457.73	460.568	694095	8569.07	152.251	7.80699	13.4504	190725_DDD_03	Ribociclib	1	24
H14	1	2188_968290_1543503_193	7851		193	10609.5	2426.29	451.408	12147.4	2469.81	462.151	1507792	9919.68	285.705	7.8119	14.2262	190725_DDD_03	Ribociclib	1	24
H14	1	2188_968290_1543503_194	7851		194	10820.6	2463.63	470.3	11612.1	2508.11	474.268	455547	8134.77	105.26	7.82728	13.0293	190725_DDD_03	Ribociclib	1	24
H14	1	2188_968290_1543503_195	7851		195	10729.1	2417.05	440.867	10786.2	2403.56	441.787	618098	6575.51	176.686	7.78471	13.3344	190725_DDD_03	Ribociclib	1	24
H14	1	2188_968290_1543503_196	7851		196	10458	2393.29	412.698	10637.9	2389.78	409.867	633856	6467.92	184.205	7.77895	13.3596	190725_DDD_03	Ribociclib	1	24
H14	1	2188_968290_1543503_197	7851		197	11042	2471.42	486.658	11799.9	2469.14	465.663	727218	7904.54	172.927	7.81163	13.497	190725_DDD_03	Ribociclib	1	24
H14	1	2188_968290_1543503_198	7851		198	10853.8	2411.79	468.859	11067.7	2443.84	456.443	646117	10592.1	114.658	7.80132	13.3787	190725_DDD_03	Ribociclib	1	24
H14	1	2188_968290_1543503_199	7851		199	11420.7	2558.5	507.167	12000.3	2534.68	492.82	462617	9252.34	93.982	7.83782	13.0447	190725_DDD_03	Ribociclib	1	24
H14	1	2188_968290_1543503_2	7851		2	11306.2	2466.69	492.912	12926.7	2618.07	488.352	369696	6846.22	101.501	7.87019	12.8204	190725_DDD_03	Ribociclib	1	24
H14	1	2188_968290_1543503_20	7851		20	9773.62	2257.65	418.158	11348.2	2461.45	463.398	796705	8566.72	174.807	7.80851	13.5882	190725_DDD_03	Ribociclib	1	24
H14	1	2188_968290_1543503_200	7851		200	10267.7	2411.7	470.465	10576.5	2408.2	466.85	693106	8663.83	150.371	7.78663	13.4489	190725_DDD_03	Ribociclib	1	24
H14	1	2188_968290_1543503_201	7851		201	10487.1	2380.87	434.629	10653.2	2379.62	443.639	674736	9371.33	135.334	7.7747	13.4221	190725_DDD_03	Ribociclib	1	24
H14	1	2188_968290_1543503_202	7851		202	10420.4	2371.85	471.658	10713.1	2373.56	427.99	709500	7239.8	184.205	7.77215	13.4723	190725_DDD_03	Ribociclib	1	24
H14	1	2188_968290_1543503_203	7851		203	10260.2	2371.36	446.612	10916.6	2415.27	445.598	680478	7015.24	182.325	7.78957	13.4306	190725_DDD_03	Ribociclib	1	24
H14	1	2188_968290_1543503_204	7851		204	10136.9	2353.37	462.039	10742.6	2387.58	447.791	745813	6780.12	206.761	7.77804	13.5222	190725_DDD_03	Ribociclib	1	24
H14	1	2188_968290_1543503_205	7851		205	10028	2317.45	460.579	10539.1	2361.1	451.352	784682	6277.46	234.955	7.76688	13.573	190725_DDD_03	Ribociclib	1	24
H14	1	2188_968290_1543503_206	7851		206	10443.2	2382.2	458.932	11049.3	2400.69	450.846	700587	8981.88	146.612	7.78351	13.4597	190725_DDD_03	Ribociclib	1	24
H14	1	2188_968290_1543503_207	7851		207	11001	2471.6	509.648	12176.6	2584.06	468.829	1361098	12262.1	208.64	7.85712	14.1238	190725_DDD_03	Ribociclib	1	24
H14	1	2188_968290_1543503_208	7851		208	10353.6	2351.9	441.018	10926.4	2348.83	427.395	681293	8411.02	152.251	7.76167	13.4317	190725_DDD_03	Ribociclib	1	24
H14	1	2188_968290_1543503_209	7851		209	10740.4	2455.68	464.441	11355.5	2463.27	467.829	714614	8714.8	154.131	7.80924	13.4795	190725_DDD_03	Ribociclib	1	24
H14	1	2188_968290_1543503_21	7851		21	10287.4	2336.19	432.329	10827.2	2385.77	432.009	707917	6554.79	203.001	7.77728	13.4701	190725_DDD_03	Ribociclib	1	24
H14	1	2188_968290_1543503_210	7851		210	10042.4	2312.93	435.399	11614	2332.4	423.845	745660	6428.1	218.038	7.75465	13.522	190725_DDD_03	Ribociclib	1	24
H14	1	2188_968290_1543503_211	7851		211	10494.6	2416.84	441.895	10767.8	2436.07	433.595	701884	6323.28	208.64	7.79814	13.4615	190725_DDD_03	Ribociclib	1	24
H14	1	2188_968290_1543503_212	7851		212	10348.7	2366.76	434.748	10627.6	2374.05	428.641	635678	6171.63	193.603	7.77235	13.3624	190725_DDD_03	Ribociclib	1	24
H14	1	2188_968290_1543503_213	7851		213	10438.2	2397.01	448.248	10680.4	2409.21	440.173	701656	7159.75	184.205	7.78706	13.4612	190725_DDD_03	Ribociclib	1	24
H14	1	2188_968290_1543503_214	7851		214	11427.2	2574.53	441.338	11772.1	2517.42	451.533	1376270	10194.6	253.752	7.83099	14.1349	190725_DDD_03	Ribociclib	1	24
H14	1	2188_968290_1543503_215	7851		215	10256.3	2375.07	441.639	10715.7	2341.34	432.398	733513	7121.49	193.603	7.75848	13.5056	190725_DDD_03	Ribociclib	1	24
H14	1	2188_968290_1543503_216	7851		216	10413.8	2354.97	422.042	10601.2	2351.66	419.239	681716	7409.96	172.927	7.76288	13.4324	190725_DDD_03	Ribociclib	1	24
H14	1	2188_968290_1543503_217	7851		217	10643.7	2402.86	442.817	10987.3	2413.61	435.676	624071	8789.73	133.455	7.78888	13.344	190725_DDD_03	Ribociclib	1	24
H14	1	2188_968290_1543503_218	7851		218	10606.2	2357.55	477.242	11211.8	2399.43	450.052	621494	10715.4	109.019	7.78299	13.3399	190725_DDD_03	Ribociclib	1	24
H14	1	2188_968290_1543503_219	7851		219	10139.7	2342.23	420.071	10617.7	2356.12	412.173	704427	7188.03	184.205	7.76477	13.4651	190725_DDD_03	Ribociclib	1	24
H14	1	2188_968290_1543503_22	7851		22	10791.6	2383.65	430.5	11665.3	2461.87	433.659	646799	7887.79	154.131	7.80867	13.3798	190725_DDD_03	Ribociclib	1	24
H14	1	2188_968290_1543503_220	7851		220	10414.8	2362.73	416.932	10772	2357.49	398.298	292301	6219.17	88.3431	7.76535	12.5855	190725_DDD_03	Ribociclib	1	24
H14	1	2188_968290_1543503_221	7851		221	10738.4	2419.91	462.336	10803.1	2380.41	446.389	358723	6643.02	101.501	7.77503	12.7903	190725_DDD_03	Ribociclib	1	24
H14	1	2188_968290_1543503_222	7851		222	11132.5	2481.53	440.162	11374.7	2475.84	447.719	542430	16950.9	60.1485	7.81434	13.2038	190725_DDD_03	Ribociclib	1	24
H14	1	2188_968290_1543503_223	7851		223	11461.9	2497.81	486.526	12974.6	2652.06	512.681	4591109	16280.5	530.059	7.88309	15.3396	190725_DDD_03	Ribociclib	1	24
H14	1	2188_968290_1543503_224	7851		224	10511.9	2378.64	452.67	10907.8	2407.66	450.325	1007574	7996.62	236.835	7.78641	13.8231	190725_DDD_03	Ribociclib	1	24
H14	1	2188_968290_1543503_225	7851		225	10244.3	2346.31	460.088	10588.4	2375.09	447.842	715969	7088.8	189.844	7.77279	13.4814	190725_DDD_03	Ribociclib	1	24
H14	1	2188_968290_1543503_226	7851		226	10230.5	2370.6	431.628	10477.7	2360.04	418.511	693816	7381.02	176.686	7.76643	13.45	190725_DDD_03	Ribociclib	1	24
H14	1	2188_968290_1543503_227	7851		227	10364.1	2366.5	450.176	10936.6	2371.24	449.828	716763	7707.13	174.807	7.77117	13.4825	190725_DDD_03	Ribociclib	1	24
H14	1	2188_968290_1543503_228	7851		228	10185.3	2350.04	443.511	10580.9	2367.93	430.212	662890	8286.12	150.371	7.76977	13.4044	190725_DDD_03	Ribociclib	1	24
H14	1	2188_968290_1543503_229	7851		229	10131.7	2338.4	433.124	11233.5	2358.44	432.119	730884	7236.48	189.844	7.76575	13.502	190725_DDD_03	Ribociclib	1	24
H14	1	2188_968290_1543503_23	7851		23	11326.3	2470.66	455.344	12281.8	2553.22	455.276	1461356	9614.18	285.705	7.84511	14.1949	190725_DDD_03	Ribociclib	1	24
H14	1	2188_968290_1543503_230	7851		230	10275.1	2370.91	428.413	10577.4	2369.31	437.179	689039	8202.85	157.89	7.77035	13.4431	190725_DDD_03	Ribociclib	1	24
H14	1	2188_968290_1543503_231	7851		231	9937.11	2310.3	443.696	10297.5	2347.73	435.37	665387	8214.65	152.251	7.7612	13.4081	190725_DDD_03	Ribociclib	1	24
H14	1	2188_968290_1543503_232	7851		232	10484.2	2368.72	440.659	10982.8	2426.49	458.932	701448	9608.88	137.214	7.7942	13.4609	190725_DDD_03	Ribociclib	1	24
H14	1	2188_968290_1543503_233	7851		233	10815.7	2429.06	445.331	11360	2429.25	442.76	717050	7469.27	180.446	7.79534	13.4829	190725_DDD_03	Ribociclib	1	24
H14	1	2188_968290_1543503_234	7851		234	10189.9	2365.9	454.272	10485.2	2386.09	441.64	786434	5657.8	261.27	7.77741	13.5753	190725_DDD_03	Ribociclib	1	24
H14	1	2188_968290_1543503_235	7851		235	10536.1	2406.72	437.123	10744.1	2391.51	433.973	253352	6847.35	69.5467	7.77968	12.4425	190725_DDD_03	Ribociclib	1	24
H14	1	2188_968290_1543503_236	7851		236	11030.3	2468.85	473.583	11307.4	2458.16	469.4	758675	8429.72	169.168	7.80717	13.5393	190725_DDD_03	Ribociclib	1	24
H14	1	2188_968290_1543503_237	7851		237	10323.1	2351.42	439.403	10702.8	2323.01	423	705561	6414.19	206.761	7.75062	13.4667	190725_DDD_03	Ribociclib	1	24
H14	1	2188_968290_1543503_238	7851		238	10097.7	2326.61	450.8	10418.3	2352.22	437.455	794794	7096.38	210.52	7.76312	13.5858	190725_DDD_03	Ribociclib	1	24
H14	1	2188_968290_1543503_239	7851		239	10771.5	2479.28	455.802	11025.9	2428.23	448.228	1257614	7530.62	313.9	7.79492	14.0447	190725_DDD_03	Ribociclib	1	24
H14	1	2188_968290_1543503_24	7851		24	9919.45	2288.14	422.484	11002.2	2320.66	485.417	741849	6182.08	225.557	7.74961	13.5169	190725_DDD_03	Ribociclib	1	24
H14	1	2188_968290_1543503_240	7851		240	10370.5	2405	451.199	10600.8	2417.65	441.588	788942	8133.42	182.325	7.79055	13.5784	190725_DDD_03	Ribociclib	1	24
H14	1	2188_968290_1543503_241	7851		241	10788.1	2381.12	411.875	11262.3	2393.03	415.629	719451	8083.72	167.288	7.78032	13.4862	190725_DDD_03	Ribociclib	1	24
H14	1	2188_968290_1543503_242	7851		242	10104.8	2328.93	438.09	10235.1	2339.14	426.562	719273	6422.08	210.52	7.75754	13.486	190725_DDD_03	Ribociclib	1	24
H14	1	2188_968290_1543503_243	7851		243	10622.4	2335.05	436.069	10848.6	2383.33	432	820632	9769.43	157.89	7.77626	13.6178	190725_DDD_03	Ribociclib	1	24
H14	1	2188_968290_1543503_244	7851		244	11387.8	2495.1	495.884	12308.6	2581.2	469.607	729368	8682.95	157.89	7.85601	13.4999	190725_DDD_03	Ribociclib	1	24
H14	1	2188_968290_1543503_245	7851		245	10000.6	2328.33	437.704	10674.6	2365.56	438.198	679355	8387.1	152.251	7.76877	13.4289	190725_DDD_03	Ribociclib	1	24
H14	1	2188_968290_1543503_246	7851		246	10401.8	2337.57	443.73	11520.1	2374.41	440.156	1424646	8530.81	313.9	7.77251	14.1694	190725_DDD_03	Ribociclib	1	24
H14	1	2188_968290_1543503_247	7851		247	10587.6	2382.73	472.497	10995.1	2383.81	457.227	698580	9314.4	140.973	7.77646	13.4568	190725_DDD_03	Ribociclib	1	24
H14	1	2188_968290_1543503_248	7851		248	10792.3	2396.77	426.694	10984.1	2413.4	460.077	478000	9192.31	97.7413	7.78879	13.0774	190725_DDD_03	Ribociclib	1	24
H14	1	2188_968290_1543503_249	7851		249	10440.8	2389.7	468.183	11183.6	2467.75	487.333	701847	8664.78	152.251	7.81106	13.4615	190725_DDD_03	Ribociclib	1	24
H14	1	2188_968290_1543503_25	7851		25	9693.06	2276.41	402.543	11243.2	2463.93	423.476	822955	9797.08	157.89	7.80951	13.6207	190725_DDD_03	Ribociclib	1	24
H14	1	2188_968290_1543503_250	7851		250	10750.3	2399.1	463.492	11700.8	2495.53	477.308	3568190	12928.2	518.781	7.82225	15.0876	190725_DDD_03	Ribociclib	1	24
H14	1	2188_968290_1543503_251	7851		251	10455.9	2366.64	443.456	10659.3	2361.35	430.957	676996	9811.54	129.695	7.76699	13.4254	190725_DDD_03	Ribociclib	1	24
H14	1	2188_968290_1543503_252	7851		252	10697.5	2413.42	457.554	11177.3	2481.03	454.983	1381443	11807.2	219.918	7.81643	14.1386	190725_DDD_03	Ribociclib	1	24
H14	1	2188_968290_1543503_253	7851		253	9773.93	2290.73	448.304	10381.7	2357.98	475.012	676959	7781.14	163.529	7.76556	13.4254	190725_DDD_03	Ribociclib	1	24
H14	1	2188_968290_1543503_254	7851		254	10068.4	2338.62	432	10592.5	2354.44	429.8	701043	8763.04	150.371	7.76406	13.4603	190725_DDD_03	Ribociclib	1	24
H14	1	2188_968290_1543503_255	7851		255	11521.2	2522.99	481.056	12437.2	2639.93	481.167	651264	10854.4	112.778	7.87851	13.3867	190725_DDD_03	Ribociclib	1	24
H14	1	2188_968290_1543503_256	7851		256	9940.02	2306.04	428.693	10240.9	2324.23	427.578	751650	6895.87	204.881	7.75114	13.53	190725_DDD_03	Ribociclib	1	24
H14	1	2188_968290_1543503_257	7851		257	9735.96	2278.38	408.926	10648	2329.58	415.895	756396	6635.05	214.279	7.75344	13.5363	190725_DDD_03	Ribociclib	1	24
H14	1	2188_968290_1543503_258	7851		258	9905.35	2331.42	436.699	10397.9	2372.24	450.397	744561	5099.73	274.428	7.77159	13.5206	190725_DDD_03	Ribociclib	1	24
H14	1	2188_968290_1543503_259	7851		259	10502	2402.53	424.452	10694.1	2402.16	420.98	237361	4747.22	93.982	7.78412	12.3773	190725_DDD_03	Ribociclib	1	24
H14	1	2188_968290_1543503_26	7851		26	10998.5	2445.39	429.982	11040.3	2407.73	424.976	587289	7075.77	156.01	7.78644	13.2833	190725_DDD_03	Ribociclib	1	24
H14	1	2188_968290_1543503_260	7851		260	10182.8	2345.84	437.943	10538.7	2363.61	439.102	684700	7780.68	165.408	7.76795	13.4367	190725_DDD_03	Ribociclib	1	24
H14	1	2188_968290_1543503_261	7851		261	9844.15	2295.74	427.426	10521.1	2330.28	425.328	756826	6359.88	223.677	7.75374	13.5369	190725_DDD_03	Ribociclib	1	24
H14	1	2188_968290_1543503_262	7851		262	10664.6	2406.83	437.771	10801.3	2425.34	441.935	862546	9274.69	174.807	7.79373	13.6676	190725_DDD_03	Ribociclib	1	24
H14	1	2188_968290_1543503_263	7851		263	10655.1	2418.02	457.046	10931.2	2363.26	434.613	595509	9604.98	116.538	7.7678	13.2972	190725_DDD_03	Ribociclib	1	24
H14	1	2188_968290_1543503_264	7851		264	10339.7	2299.79	442.321	11602.6	2354.81	425.21	1224703	8874.66	259.39	7.76422	14.0182	190725_DDD_03	Ribociclib	1	24
H14	1	2188_968290_1543503_265	7851		265	9902.22	2300.19	422.045	10255.7	2318.46	436.618	775307	4355.66	334.576	7.74866	13.561	190725_DDD_03	Ribociclib	1	24
H14	1	2188_968290_1543503_266	7851		266	10105.8	2317.64	435.696	11618.9	2336.18	422.641	755735	5322.08	266.909	7.75627	13.5354	190725_DDD_03	Ribociclib	1	24
H14	1	2188_968290_1543503_267	7851		267	10454.2	2361.91	446.965	11087.9	2369.23	436.893	720265	6992.86	193.603	7.77032	13.4874	190725_DDD_03	Ribociclib	1	24
H14	1	2188_968290_1543503_268	7851		268	10232.8	2342.22	445.872	10804.5	2367.21	476.025	1427095	9032.25	296.983	7.76947	14.1712	190725_DDD_03	Ribociclib	1	24
H14	1	2188_968290_1543503_269	7851		269	10554.4	2409.37	506.059	10761.7	2404.49	440.423	709445	6391.4	208.64	7.78509	13.4722	190725_DDD_03	Ribociclib	1	24
H14	1	2188_968290_1543503_27	7851		27	10635.2	2406.77	480.329	11397.5	2387.03	435.125	688878	7175.81	180.446	7.77781	13.4428	190725_DDD_03	Ribociclib	1	24
H14	1	2188_968290_1543503_270	7851		270	10488.2	2365.41	454.132	10808.3	2383.13	440.514	721809	6745.88	201.122	7.77617	13.4895	190725_DDD_03	Ribociclib	1	24
H14	1	2188_968290_1543503_271	7851		271	10585.3	2397.77	461.14	10646.9	2377.05	434.798	684500	6914.14	186.084	7.77362	13.4364	190725_DDD_03	Ribociclib	1	24
H14	1	2188_968290_1543503_272	7851		272	10564.6	2378	460.229	10968	2381.43	447.533	704370	7656.2	172.927	7.77546	13.4651	190725_DDD_03	Ribociclib	1	24
H14	1	2188_968290_1543503_273	7851		273	10358.8	2394.35	470.051	10618.7	2389.99	471.789	697822	9181.87	142.853	7.77904	13.4557	190725_DDD_03	Ribociclib	1	24
H14	1	2188_968290_1543503_274	7851		274	11103.3	2410	448.041	12704.1	2434.45	441.232	711217	6350.15	210.52	7.79747	13.4747	190725_DDD_03	Ribociclib	1	24
H14	1	2188_968290_1543503_275	7851		275	10016.3	2316.71	447.977	10533.5	2385.56	458.059	771866	7642.24	189.844	7.77719	13.5566	190725_DDD_03	Ribociclib	1	24
H14	1	2188_968290_1543503_276	7851		276	10206.3	2348.97	441.651	11051.3	2390.45	449.817	739809	7954.94	174.807	7.77924	13.5141	190725_DDD_03	Ribociclib	1	24
H14	1	2188_968290_1543503_277	7851		277	10538.2	2385.75	458.7	11450.4	2415.01	455.6	718294	9577.25	140.973	7.78946	13.4846	190725_DDD_03	Ribociclib	1	24
H14	1	2188_968290_1543503_278	7851		278	9640.36	2253.49	422.23	11491.9	2534.74	455.596	794450	8024.75	186.084	7.83785	13.5854	190725_DDD_03	Ribociclib	1	24
H14	1	2188_968290_1543503_279	7851		279	11126.3	2464.69	477.972	11454.5	2443.33	467.83	713955	6374.6	210.52	7.80112	13.4786	190725_DDD_03	Ribociclib	1	24
H14	1	2188_968290_1543503_28	7851		28	11030.4	2418.92	432.451	11096.2	2403.6	425.116	628724	7310.74	161.649	7.78472	13.3514	190725_DDD_03	Ribociclib	1	24
H14	1	2188_968290_1543503_280	7851		280	10323.2	2354.56	435.018	11994.1	2546.29	464.788	746647	8784.08	159.769	7.84239	13.5233	190725_DDD_03	Ribociclib	1	24
H14	1	2188_968290_1543503_281	7851		281	9959.15	2291.17	461.667	12239.4	2623.54	578.549	739414	8125.43	171.047	7.87228	13.5136	190725_DDD_03	Ribociclib	1	24
H14	1	2188_968290_1543503_282	7851		282	10850.4	2440.25	445.341	10700.2	2385.1	458.796	671550	7220.97	174.807	7.77699	13.4173	190725_DDD_03	Ribociclib	1	24
H14	1	2188_968290_1543503_283	7851		283	10693	2341.61	455.077	10949.6	2352.32	437.942	730630	7025.29	195.483	7.76316	13.5017	190725_DDD_03	Ribociclib	1	24
H14	1	2188_968290_1543503_284	7851		284	10011.9	2317.94	422.504	10388.9	2327.72	431.404	708196	7534	176.686	7.75265	13.4705	190725_DDD_03	Ribociclib	1	24
H14	1	2188_968290_1543503_285	7851		285	11586.6	2484.14	472.943	11982.2	2465.82	465.659	463986	10545.1	82.7042	7.81028	13.0476	190725_DDD_03	Ribociclib	1	24
H14	1	2188_968290_1543503_286	7851		286	11684.8	2486.6	502.894	13246.4	2601.94	495.062	1464094	10028	274.428	7.86401	14.1967	190725_DDD_03	Ribociclib	1	24
H14	1	2188_968290_1543503_287	7851		287	11858.2	2352.26	452.044	16295	2594.67	502.231	1437239	15793.8	171.047	7.86121	14.1782	190725_DDD_03	Ribociclib	1	24
H14	1	2188_968290_1543503_288	7851		288	11649.7	2520.53	485.617	11923.7	2512.9	482.091	1472316	9622.98	287.585	7.82919	14.2023	190725_DDD_03	Ribociclib	1	24
H14	1	2188_968290_1543503_289	7851		289	9904.98	2292.23	429.32	10155	2315.75	435.892	710633	6966.99	191.723	7.74749	13.4739	190725_DDD_03	Ribociclib	1	24
H14	1	2188_968290_1543503_29	7851		29	10086.4	2320.87	414.649	10769.7	2395.93	433.929	785166	7930.97	186.084	7.78153	13.5737	190725_DDD_03	Ribociclib	1	24
H14	1	2188_968290_1543503_290	7851		290	10260.8	2358.5	444.405	10725.9	2383.08	438.303	657946	8657.18	142.853	7.77615	13.3969	190725_DDD_03	Ribociclib	1	24
H14	1	2188_968290_1543503_291	7851		291	10159.4	2338.1	442.312	10533.7	2366.52	448.809	727235	6611.23	206.761	7.76917	13.497	190725_DDD_03	Ribociclib	1	24
H14	1	2188_968290_1543503_292	7851		292	9882.89	2317.53	427.984	10272.2	2332.48	436.719	797125	6227.54	240.594	7.75469	13.5888	190725_DDD_03	Ribociclib	1	24
H14	1	2188_968290_1543503_293	7851		293	10312.1	2334.16	434.827	11542.9	2332.93	421.4	720321	6002.67	225.557	7.75488	13.4875	190725_DDD_03	Ribociclib	1	24
H14	1	2188_968290_1543503_294	7851		294	9772.12	2302.63	466.566	10532.7	2362.04	443.775	646398	7262.9	167.288	7.76728	13.3792	190725_DDD_03	Ribociclib	1	24
H14	1	2188_968290_1543503_295	7851		295	10854.6	2430.82	467.978	11236.6	2452.25	446.105	626390	8241.97	142.853	7.80476	13.3477	190725_DDD_03	Ribociclib	1	24
H14	1	2188_968290_1543503_296	7851		296	10689.2	2407.52	459.622	11524.6	2485.63	461.048	683131	11018.2	116.538	7.81828	13.4344	190725_DDD_03	Ribociclib	1	24
H14	1	2188_968290_1543503_297	7851		297	11810	2519.17	570.461	13274.2	2701.29	538.464	689789	9996.94	129.695	7.90148	13.4441	190725_DDD_03	Ribociclib	1	24
H14	1	2188_968290_1543503_298	7851		298	9868.02	2283.97	430.952	10313.6	2311.91	440.132	713063	6727.01	199.242	7.74583	13.4773	190725_DDD_03	Ribociclib	1	24
H14	1	2188_968290_1543503_299	7851		299	10047.9	2332.93	444.78	10805.1	2411.24	452.056	1507502	9305.57	304.502	7.7879	14.226	190725_DDD_03	Ribociclib	1	24
H14	1	2188_968290_1543503_3	7851		3	10430.6	2341.68	439.459	10762.1	2352.79	433.033	1315778	8713.76	283.826	7.76336	14.0899	190725_DDD_03	Ribociclib	1	24
H14	1	2188_968290_1543503_30	7851		30	9885.64	2313.88	431.013	10474.2	2316.43	432.136	744966	6772.42	206.761	7.74778	13.5211	190725_DDD_03	Ribociclib	1	24
H14	1	2188_968290_1543503_300	7851		300	10517.9	2382.6	451.663	10799.1	2390.96	454.632	650526	8559.55	142.853	7.77945	13.3855	190725_DDD_03	Ribociclib	1	24
H14	1	2188_968290_1543503_301	7851		301	10431.8	2376.36	1363	12236.9	2916.55	758.34	701247	13231.1	99.621	7.97816	13.4606	190725_DDD_03	Ribociclib	1	24
H14	1	2188_968290_1543503_302	7851		302	11356.7	2453.12	471.311	12026.1	2464.07	478.553	700345	9215.07	142.853	7.80957	13.4593	190725_DDD_03	Ribociclib	1	24
H14	1	2188_968290_1543503_303	7851		303	10160.4	2332.76	444.437	10650.3	2377.44	443.325	714540	8931.75	150.371	7.77378	13.4794	190725_DDD_03	Ribociclib	1	24
H14	1	2188_968290_1543503_304	7851		304	10207.8	2317.11	442.687	10898.4	2347.67	433.693	709859	8066.58	165.408	7.76118	13.4728	190725_DDD_03	Ribociclib	1	24
H14	1	2188_968290_1543503_305	7851		305	10442	2374.76	449.216	10695.1	2373.12	443.661	729900	5747.24	238.714	7.77196	13.5007	190725_DDD_03	Ribociclib	1	24
H14	1	2188_968290_1543503_306	7851		306	11339.7	2481.79	521.61	12814.9	2664.43	534.844	741684	8240.93	169.168	7.88775	13.5167	190725_DDD_03	Ribociclib	1	24
H14	1	2188_968290_1543503_307	7851		307	10465.6	2367.78	444.723	11101	2413.75	444.381	2317741	9498.94	458.632	7.78894	14.6561	190725_DDD_03	Ribociclib	1	24
H14	1	2188_968290_1543503_308	7851		308	11005.6	2429.74	519.661	10962.8	2387.03	483.644	575873	9760.56	110.899	7.77781	13.2636	190725_DDD_03	Ribociclib	1	24
H14	1	2188_968290_1543503_309	7851		309	10086	2332.08	449.974	10662.1	2383.81	447.584	662613	7445.09	167.288	7.77645	13.4039	190725_DDD_03	Ribociclib	1	24
H14	1	2188_968290_1543503_31	7851		31	10953.7	2437.36	474.105	12162.8	2512.36	486.019	1370082	12804.5	201.122	7.82898	14.1304	190725_DDD_03	Ribociclib	1	24
H14	1	2188_968290_1543503_310	7851		310	10586.5	2389.5	440.319	11038.7	2408.44	438.676	1984297	8819.1	422.919	7.78673	14.5008	190725_DDD_03	Ribociclib	1	24
H14	1	2188_968290_1543503_311	7851		311	10713.5	2407.06	479.623	10927.8	2422.38	445.431	521184	8985.93	109.019	7.79251	13.1639	190725_DDD_03	Ribociclib	1	24
H14	1	2188_968290_1543503_312	7851		312	10263.1	2334.51	436.225	10564.9	2348.51	435.468	738526	7856.66	176.686	7.76154	13.5124	190725_DDD_03	Ribociclib	1	24
H14	1	2188_968290_1543503_313	7851		313	9930.25	2290.19	429.925	10566.9	2343.99	432.646	680396	8612.61	148.492	7.75961	13.4304	190725_DDD_03	Ribociclib	1	24
H14	1	2188_968290_1543503_314	7851		314	10620.8	2382.14	460.173	11269.4	2456.54	466.815	670466	10314.9	122.177	7.80651	13.4157	190725_DDD_03	Ribociclib	1	24
H14	1	2188_968290_1543503_315	7851		315	11323.5	2450.33	461.979	11459.2	2467.52	465.846	641879	12343.8	97.7413	7.81097	13.3722	190725_DDD_03	Ribociclib	1	24
H14	1	2188_968290_1543503_316	7851		316	10562.1	2385.8	453.575	11088.3	2422.75	451.403	664353	8627.96	144.732	7.79266	13.4066	190725_DDD_03	Ribociclib	1	24
H14	1	2188_968290_1543503_317	7851		317	10389.8	2362.49	435.919	11506.8	2427.35	439.756	690427	8419.84	154.131	7.79456	13.4451	190725_DDD_03	Ribociclib	1	24
H14	1	2188_968290_1543503_318	7851		318	9950.41	2311.63	432.772	10513.9	2317.54	424.462	708469	7785.37	171.047	7.74826	13.4709	190725_DDD_03	Ribociclib	1	24
H14	1	2188_968290_1543503_319	7851		319	10296.7	2309.87	430.348	10496.1	2378.07	437.729	740935	8716.88	159.769	7.77404	13.5157	190725_DDD_03	Ribociclib	1	24
H14	1	2188_968290_1543503_32	7851		32	10068.3	2321.84	438.357	11193.2	2449.32	448.857	735423	13132.6	105.26	7.80357	13.5082	190725_DDD_03	Ribociclib	1	24
H14	1	2188_968290_1543503_320	7851		320	9917.18	2285.13	426.303	10685.3	2326.59	431.447	668871	8800.93	142.853	7.75216	13.4133	190725_DDD_03	Ribociclib	1	24
H14	1	2188_968290_1543503_321	7851		321	10565.9	2382.9	452.991	11084.7	2443.17	441.472	651509	9048.74	135.334	7.80105	13.387	190725_DDD_03	Ribociclib	1	24
H14	1	2188_968290_1543503_322	7851		322	9831.21	2297.44	425.344	11086.9	2394.25	437.345	765987	6603.34	218.038	7.78083	13.5489	190725_DDD_03	Ribociclib	1	24
H14	1	2188_968290_1543503_323	7851		323	11313.7	2492.09	476.954	11761.9	2462.24	456.497	1949851	11402.6	321.419	7.80883	14.4833	190725_DDD_03	Ribociclib	1	24
H14	1	2188_968290_1543503_324	7851		324	10327.8	2382.98	443.354	10642.6	2379.81	440.012	658393	7838.01	157.89	7.77478	13.3976	190725_DDD_03	Ribociclib	1	24
H14	1	2188_968290_1543503_325	7851		325	10368.2	2315.3	432.843	10885.9	2362.25	430.447	755714	7337.03	193.603	7.76737	13.5354	190725_DDD_03	Ribociclib	1	24
H14	1	2188_968290_1543503_326	7851		326	10003	2312.16	433.517	10440.4	2333.65	435.657	662198	4941.78	251.872	7.75519	13.4033	190725_DDD_03	Ribociclib	1	24
H14	1	2188_968290_1543503_327	7851		327	10489	2365.09	448.798	11131.7	2428.91	449.786	626807	11193	105.26	7.7952	13.3484	190725_DDD_03	Ribociclib	1	24
H14	1	2188_968290_1543503_328	7851		328	9550.91	2269.17	1271.15	10639.1	2419.43	7581.89	779926	14443.1	101.501	7.79129	13.567	190725_DDD_03	Ribociclib	1	24
H14	1	2188_968290_1543503_329	7851		329	10310	2357.59	434.675	10576.5	2362.33	437.427	711039	8671.21	154.131	7.7674	13.4745	190725_DDD_03	Ribociclib	1	24
H14	1	2188_968290_1543503_33	7851		33	11792.6	2387.14	512.227	12196.5	2529.28	492.493	674314	10064.4	125.936	7.83569	13.4215	190725_DDD_03	Ribociclib	1	24
H14	1	2188_968290_1543503_330	7851		330	10608.5	2387.4	482.106	11710.1	2515.82	455.861	601114	8348.81	135.334	7.83035	13.3065	190725_DDD_03	Ribociclib	1	24
H14	1	2188_968290_1543503_331	7851		331	10413.8	2359.4	454.468	11016.5	2379.72	450.5	705381	9281.33	142.853	7.77474	13.4665	190725_DDD_03	Ribociclib	1	24
H14	1	2188_968290_1543503_332	7851		332	9949.46	2310.77	424	10535.3	2324.14	447.355	702187	7550.4	174.807	7.75111	13.462	190725_DDD_03	Ribociclib	1	24
H14	1	2188_968290_1543503_333	7851		333	10527.7	2392.25	455.814	11191.9	2438.91	451.414	565862	9756.24	109.019	7.79931	13.2461	190725_DDD_03	Ribociclib	1	24
H14	1	2188_968290_1543503_334	7851		334	10362.1	2358.99	450.703	10604.1	2363.47	461.483	679529	7810.68	163.529	7.76789	13.4292	190725_DDD_03	Ribociclib	1	24
H14	1	2188_968290_1543503_335	7851		335	9965.66	2306.92	438.707	10835.8	2327.64	470.733	734930	6335.6	218.038	7.75261	13.5075	190725_DDD_03	Ribociclib	1	24
H14	1	2188_968290_1543503_336	7851		336	9973.8	2298.98	434.025	11066.6	2418.81	450.078	1256075	9737.02	242.474	7.79103	14.0435	190725_DDD_03	Ribociclib	1	24
H14	1	2188_968290_1543503_337	7851		337	10857.3	2379.87	454.586	12509.3	2540.03	478.184	1143861	15050.8	142.853	7.83993	13.9499	190725_DDD_03	Ribociclib	1	24
H14	1	2188_968290_1543503_338	7851		338	10183	2331.91	421.114	10554	2356.9	425.986	765923	5470.88	263.15	7.7651	13.5488	190725_DDD_03	Ribociclib	1	24
H14	1	2188_968290_1543503_339	7851		339	10599.6	2375.35	449.065	11224.3	2396.14	442.729	697444	9963.49	131.575	7.78162	13.4552	190725_DDD_03	Ribociclib	1	24
H14	1	2188_968290_1543503_34	7851		34	10973.7	2382.5	477.215	12412.9	2493.51	483.495	802869	7794.84	193.603	7.82145	13.5959	190725_DDD_03	Ribociclib	1	24
H14	1	2188_968290_1543503_340	7851		340	10177	2341.47	445.299	10555.7	2378.46	449.229	741904	5663.39	246.233	7.77421	13.517	190725_DDD_03	Ribociclib	1	24
H14	1	2188_968290_1543503_341	7851		341	11542.5	2392.01	475.859	15683.3	2629.97	521.146	2788278	17647.3	296.983	7.87473	14.8409	190725_DDD_03	Ribociclib	1	24
H14	1	2188_968290_1543503_342	7851		342	10235.8	2340.57	426.458	10684.6	2374.34	429.624	676519	5782.21	219.918	7.77248	13.4247	190725_DDD_03	Ribociclib	1	24
H14	1	2188_968290_1543503_343	7851		343	10866.9	2410.23	471.478	11229.1	2421.1	465.464	671750	7997.02	157.89	7.79198	13.4176	190725_DDD_03	Ribociclib	1	24
H14	1	2188_968290_1543503_344	7851		344	10047.5	2329.88	439.297	10293.7	2350	455.792	689411	7181.36	180.446	7.76217	13.4436	190725_DDD_03	Ribociclib	1	24
H14	1	2188_968290_1543503_345	7851		345	11109.3	2437.12	495.275	11755.8	2504.41	485.551	694122	8899	146.612	7.82581	13.4504	190725_DDD_03	Ribociclib	1	24
H14	1	2188_968290_1543503_346	7851		346	10375.6	2363.15	449.595	10692.3	2380.21	449.013	674808	8435.1	150.371	7.77495	13.4222	190725_DDD_03	Ribociclib	1	24
H14	1	2188_968290_1543503_347	7851		347	10033.8	2327.78	458.6	10321.2	2342.16	500.942	757526	4919	289.465	7.75883	13.5378	190725_DDD_03	Ribociclib	1	24
H14	1	2188_968290_1543503_348	7851		348	10757.3	2371.56	454.456	11178.9	2362.87	429.678	730230	8393.45	163.529	7.76763	13.5011	190725_DDD_03	Ribociclib	1	24
H14	1	2188_968290_1543503_349	7851		349	10317.2	2352.24	442.393	10545.7	2375.77	440.589	696395	7330.47	178.566	7.77308	13.4537	190725_DDD_03	Ribociclib	1	24
H14	1	2188_968290_1543503_35	7851		35	10376.7	2349.14	443.784	11862.1	2532.46	456.012	3033750	11804.5	483.068	7.83694	14.9253	190725_DDD_03	Ribociclib	1	24
H14	1	2188_968290_1543503_350	7851		350	10808.4	2369.04	491.047	11484.9	2447.82	460.776	673455	10051.6	125.936	7.80295	13.4202	190725_DDD_03	Ribociclib	1	24
H14	1	2188_968290_1543503_351	7851		351	11147.5	2459.05	442.051	11370.9	2429.68	458.757	1390582	9656.82	270.668	7.79552	14.1452	190725_DDD_03	Ribociclib	1	24
H14	1	2188_968290_1543503_352	7851		352	10223.5	2331.43	438.599	11047.8	2342.97	432.934	752648	6169.25	229.316	7.75917	13.5314	190725_DDD_03	Ribociclib	1	24
H14	1	2188_968290_1543503_353	7851		353	10288.3	2338.65	443.763	11310	2451.08	454.018	1493428	8836.85	317.659	7.80429	14.2166	190725_DDD_03	Ribociclib	1	24
H14	1	2188_968290_1543503_354	7851		354	10595.3	2381.61	463.495	11240.7	2431.34	464.81	683643	8653.71	148.492	7.7962	13.4352	190725_DDD_03	Ribociclib	1	24
H14	1	2188_968290_1543503_355	7851		355	11030.5	2391.69	456.923	12048.4	2441.02	462.864	2228955	11257.3	372.169	7.80017	14.617	190725_DDD_03	Ribociclib	1	24
H14	1	2188_968290_1543503_356	7851		356	11291.5	2492.11	493.542	12089.4	2445.91	454.039	652478	8473.74	144.732	7.80217	13.3885	190725_DDD_03	Ribociclib	1	24
H14	1	2188_968290_1543503_357	7851		357	10305.4	2339.64	435.456	10910.8	2374.84	439.86	715501	8319.78	161.649	7.77268	13.4807	190725_DDD_03	Ribociclib	1	24
H14	1	2188_968290_1543503_358	7851		358	11209.6	2443.35	475.25	12511.3	2643.49	495.916	2459150	11437.9	404.123	7.87985	14.7153	190725_DDD_03	Ribociclib	1	24
H14	1	2188_968290_1543503_359	7851		359	10973.1	2425.68	455.663	12643.1	2469.42	444.803	713559	9388.93	142.853	7.81174	13.478	190725_DDD_03	Ribociclib	1	24
H14	1	2188_968290_1543503_36	7851		36	11583	2411.62	473.151	11872.7	2492.78	480.572	2104759	12166.2	325.178	7.82115	14.5597	190725_DDD_03	Ribociclib	1	24
H14	1	2188_968290_1543503_360	7851		360	9949.05	2322.32	444.223	10676	2357.55	441.243	743718	7220.56	193.603	7.76538	13.5194	190725_DDD_03	Ribociclib	1	24
H14	1	2188_968290_1543503_361	7851		361	11076.3	2437.06	480.371	11884.1	2471.13	476.717	1327605	10453.6	238.714	7.81243	14.0989	190725_DDD_03	Ribociclib	1	24
H14	1	2188_968290_1543503_362	7851		362	10249	2362.06	461.03	11435	2491.3	471.315	590063	8083.05	137.214	7.82056	13.288	190725_DDD_03	Ribociclib	1	24
H14	1	2188_968290_1543503_363	7851		363	10554.1	2426	464.692	10919.6	2394.6	446.667	669878	8931.71	140.973	7.78097	13.4149	190725_DDD_03	Ribociclib	1	24
H14	1	2188_968290_1543503_364	7851		364	10598.1	2337.15	448.101	12487.2	2468.15	469.227	808505	9187.56	165.408	7.81122	13.6029	190725_DDD_03	Ribociclib	1	24
H14	1	2188_968290_1543503_365	7851		365	11006.9	2492.88	460.996	11106.8	2435.55	451.447	742632	7210.02	193.603	7.79793	13.518	190725_DDD_03	Ribociclib	1	24
H14	1	2188_968290_1543503_366	7851		366	10253	2340.7	448.777	10602.8	2350.25	447.494	674021	7747.37	163.529	7.76228	13.421	190725_DDD_03	Ribociclib	1	24
H14	1	2188_968290_1543503_367	7851		367	10015.8	2313.09	427.006	10537.4	2348.06	434.526	706721	7285.78	182.325	7.76135	13.4684	190725_DDD_03	Ribociclib	1	24
H14	1	2188_968290_1543503_368	7851		368	11433.7	3101.98	460.316	14080.3	6544.29	453.763	3354212	13470.7	468.031	8.78635	15.0257	190725_DDD_03	Ribociclib	1	24
H14	1	2188_968290_1543503_369	7851		369	10249.9	2338.45	474.017	10768.5	2344.05	442.596	691537	6649.39	195.483	7.75963	13.4467	190725_DDD_03	Ribociclib	1	24
H14	1	2188_968290_1543503_37	7851		37	11129.6	2375.83	501.583	11652.3	2432.87	466.075	608563	11482.3	99.621	7.79683	13.3189	190725_DDD_03	Ribociclib	1	24
H14	1	2188_968290_1543503_370	7851		370	11286.9	2481.07	451.891	11404.3	2462.68	446.577	678001	6989.7	182.325	7.80901	13.4269	190725_DDD_03	Ribociclib	1	24
H14	1	2188_968290_1543503_371	7851		371	10636.8	2381.01	447.689	10759.1	2380.33	446.2	569418	7592.24	140.973	7.775	13.2524	190725_DDD_03	Ribociclib	1	24
H14	1	2188_968290_1543503_372	7851		372	10519.7	2348.75	450.561	11004.8	2381.72	447.196	758614	8245.8	172.927	7.77558	13.5392	190725_DDD_03	Ribociclib	1	24
H14	1	2188_968290_1543503_373	7851		373	10317.9	2365.48	473.545	10843.8	2401.11	473.042	730197	10141.6	135.334	7.78369	13.5011	190725_DDD_03	Ribociclib	1	24
H14	1	2188_968290_1543503_374	7851		374	10587.2	2368.56	446.055	11080.1	2436.31	436.22	613365	10396	110.899	7.79824	13.3267	190725_DDD_03	Ribociclib	1	24
H14	1	2188_968290_1543503_375	7851		375	10256.4	2371.7	482.009	10736.8	2390.36	456.726	708686	8436.74	157.89	7.7792	13.4712	190725_DDD_03	Ribociclib	1	24
H14	1	2188_968290_1543503_376	7851		376	10640	2397.34	452.96	11537	2471.45	465.759	582764	10047.7	109.019	7.81256	13.2755	190725_DDD_03	Ribociclib	1	24
H14	1	2188_968290_1543503_377	7851		377	10873.7	2441.37	463.161	11522.4	2485.91	461.388	686859	8585.74	150.371	7.8184	13.4399	190725_DDD_03	Ribociclib	1	24
H14	1	2188_968290_1543503_378	7851		378	11354.9	2484.33	490.476	12968.6	2677.63	480.8	1231685	10264	225.557	7.89269	14.0239	190725_DDD_03	Ribociclib	1	24
H14	1	2188_968290_1543503_379	7851		379	10555.2	2354.02	452.808	11225.5	2412.89	450.298	756740	9008.81	157.89	7.78858	13.5368	190725_DDD_03	Ribociclib	1	24
H14	1	2188_968290_1543503_38	7851		38	10096.6	2315.38	445.184	11924	2570.17	472.744	791506	9652.51	154.131	7.85173	13.5817	190725_DDD_03	Ribociclib	1	24
H14	1	2188_968290_1543503_380	7851		380	9779.57	2322.71	442.206	10564.2	2344.64	449.818	617319	8017.13	144.732	7.75989	13.3331	190725_DDD_03	Ribociclib	1	24
H14	1	2188_968290_1543503_381	7851		381	9901.47	2294.44	430.403	10523.6	2350.35	447.592	755007	7330.17	193.603	7.76232	13.5345	190725_DDD_03	Ribociclib	1	24
H14	1	2188_968290_1543503_382	7851		382	9930.15	2315.51	432.684	10519.8	2344.56	431.811	671942	7073.07	178.566	7.75985	13.4179	190725_DDD_03	Ribociclib	1	24
H14	1	2188_968290_1543503_383	7851		383	10483.3	2352.21	448.884	11371.6	2356.65	440.031	694157	7083.23	184.205	7.765	13.4505	190725_DDD_03	Ribociclib	1	24
H14	1	2188_968290_1543503_384	7851		384	10445.8	2358.17	462.314	11255.9	2380.19	452.234	762237	5954.98	240.594	7.77493	13.544	190725_DDD_03	Ribociclib	1	24
H14	1	2188_968290_1543503_385	7851		385	10419.5	2356.65	517.39	11190.5	2348.72	472.99	772770	7727.7	187.964	7.76163	13.5577	190725_DDD_03	Ribociclib	1	24
H14	1	2188_968290_1543503_386	7851		386	10207.2	2354.63	436.296	10657	2369.95	433.425	657992	8224.9	150.371	7.77062	13.3969	190725_DDD_03	Ribociclib	1	24
H14	1	2188_968290_1543503_387	7851		387	10911	2395.91	463.522	11547.5	2476.09	459.48	744743	7447.43	187.964	7.81444	13.5208	190725_DDD_03	Ribociclib	1	24
H14	1	2188_968290_1543503_388	7851		388	10234.8	2300.96	434.909	12564.5	2603.25	503.518	1352698	15914.1	159.769	7.86451	14.1176	190725_DDD_03	Ribociclib	1	24
H14	1	2188_968290_1543503_389	7851		389	10743.9	2379.61	455.274	11378.1	2454.44	446.705	567878	9309.48	114.658	7.80565	13.2497	190725_DDD_03	Ribociclib	1	24
H14	1	2188_968290_1543503_39	7851		39	10254.9	2333.46	420.822	12001.3	2577.76	436.924	892343	13520.3	124.056	7.85468	13.7016	190725_DDD_03	Ribociclib	1	24
H14	1	2188_968290_1543503_390	7851		390	10965.9	2383.67	454.648	12185.4	2398.18	455.432	1483271	7806.69	357.132	7.78246	14.2098	190725_DDD_03	Ribociclib	1	24
H14	1	2188_968290_1543503_391	7851		391	10355.9	2381.81	472.93	10576.3	2351.09	441.192	662040	8487.69	146.612	7.76263	13.4031	190725_DDD_03	Ribociclib	1	24
H14	1	2188_968290_1543503_392	7851		392	10490.4	2344.31	460.727	12253.6	2526.71	492.939	449203	9167.41	92.1024	7.83468	13.0152	190725_DDD_03	Ribociclib	1	24
H14	1	2188_968290_1543503_393	7851		393	10114.1	2344.49	430.924	10290.2	2333.59	432.432	637747	5745.47	208.64	7.75517	13.3657	190725_DDD_03	Ribociclib	1	24
H14	1	2188_968290_1543503_394	7851		394	10027.4	2327.31	431.742	10374.2	2361.03	423.093	699725	6478.94	203.001	7.76685	13.4584	190725_DDD_03	Ribociclib	1	24
H14	1	2188_968290_1543503_395	7851		395	10914.3	2384.63	456.576	11449.2	2405.14	452.523	716116	6692.67	201.122	7.78536	13.4816	190725_DDD_03	Ribociclib	1	24
H14	1	2188_968290_1543503_396	7851		396	10801	2374.91	450.475	11570.4	2408.89	451.72	767355	9357.99	154.131	7.78692	13.5507	190725_DDD_03	Ribociclib	1	24
H14	1	2188_968290_1543503_397	7851		397	10578.2	2335.25	464.484	10869.5	2353.19	449.181	659334	6279.37	197.362	7.76353	13.399	190725_DDD_03	Ribociclib	1	24
H14	1	2188_968290_1543503_398	7851		398	10467.4	2346.27	466.863	10785.8	2331.17	450.25	669945	7975.54	157.89	7.75412	13.415	190725_DDD_03	Ribociclib	1	24
H14	1	2188_968290_1543503_399	7851		399	10126.4	2316.71	431.215	11086.8	2388.55	441.378	703369	8577.67	154.131	7.77844	13.4636	190725_DDD_03	Ribociclib	1	24
H14	1	2188_968290_1543503_4	7851		4	11677.8	2483.03	489.832	11970.3	2481.35	479.653	1106203	8920.99	233.075	7.81656	13.9164	190725_DDD_03	Ribociclib	1	24
H14	1	2188_968290_1543503_40	7851		40	11883.9	2500.49	511.41	13021.1	2636.53	544.154	3451777	14322.7	452.993	7.87722	15.0544	190725_DDD_03	Ribociclib	1	24
H14	1	2188_968290_1543503_400	7851		400	10876.3	2388.92	449.936	11170.1	2391.01	451.043	638908	9259.54	129.695	7.77947	13.3675	190725_DDD_03	Ribociclib	1	24
H14	1	2188_968290_1543503_401	7851		401	10690.2	2368.97	487.846	11608.9	2465.13	470.28	682029	8317.43	154.131	7.81	13.4328	190725_DDD_03	Ribociclib	1	24
H14	1	2188_968290_1543503_402	7851		402	11139.9	2419.73	481.756	10906.5	2390.61	466	672300	9469.01	133.455	7.7793	13.4185	190725_DDD_03	Ribociclib	1	24
H14	1	2188_968290_1543503_403	7851		403	9993.69	2311.44	419.277	10165.2	2319.64	416.095	692614	5970.81	218.038	7.74917	13.4482	190725_DDD_03	Ribociclib	1	24
H14	1	2188_968290_1543503_404	7851		404	10825.1	3571.93	440.552	13912.5	14678.1	421.43	1160637	10181	214.279	9.59412	13.9645	190725_DDD_03	Ribociclib	1	24
H14	1	2188_968290_1543503_405	7851		405	10607	2381.03	440.348	13870.5	2476.71	432.763	1350561	11445.4	221.798	7.81469	14.116	190725_DDD_03	Ribociclib	1	24
H14	1	2188_968290_1543503_406	7851		406	10922.9	2347.4	473.13	11182.9	2381.22	443.514	648948	8769.57	139.093	7.77537	13.3831	190725_DDD_03	Ribociclib	1	24
H14	1	2188_968290_1543503_407	7851		407	10026.1	2314.27	436.106	10450.5	2333.38	428.55	715693	6565.99	204.881	7.75507	13.481	190725_DDD_03	Ribociclib	1	24
H14	1	2188_968290_1543503_408	7851		408	10632.4	2365.22	492.908	10715.4	2366.68	464.868	726504	7983.56	171.047	7.76924	13.496	190725_DDD_03	Ribociclib	1	24
H14	1	2188_968290_1543503_409	7851		409	11627.9	2433.57	483.085	11937.5	2496.71	477.742	676432	10249	124.056	7.82273	13.4246	190725_DDD_03	Ribociclib	1	24
H14	1	2188_968290_1543503_41	7851		41	10513.1	2300.5	427.362	11012.4	2323.48	442.23	694087	7978.01	163.529	7.75082	13.4504	190725_DDD_03	Ribociclib	1	24
H14	1	2188_968290_1543503_410	7851		410	11680.8	2499.57	478.933	11988.8	2448.34	472.377	633693	11956.5	99.621	7.80317	13.3593	190725_DDD_03	Ribociclib	1	24
H14	1	2188_968290_1543503_411	7851		411	9904.34	2314.37	420.102	10143.7	2318.66	413.91	688931	5141.28	251.872	7.74874	13.4429	190725_DDD_03	Ribociclib	1	24
H14	1	2188_968290_1543503_412	7851		412	11175.1	2398.93	490.417	11244.9	2430.53	458.468	572808	9238.84	116.538	7.79587	13.2583	190725_DDD_03	Ribociclib	1	24
H14	1	2188_968290_1543503_413	7851		413	10479.1	2325.32	449.459	11071.3	2360.44	455.424	686522	8076.73	159.769	7.7666	13.4394	190725_DDD_03	Ribociclib	1	24
H14	1	2188_968290_1543503_414	7851		414	11513.5	2442.19	471.293	15291.5	2432.04	454.906	1362576	12854.5	199.242	7.79648	14.1249	190725_DDD_03	Ribociclib	1	24
H14	1	2188_968290_1543503_415	7851		415	11251.6	2367	477.216	11495.5	2421.38	471.268	728786	8887.63	154.131	7.79209	13.4991	190725_DDD_03	Ribociclib	1	24
H14	1	2188_968290_1543503_416	7851		416	11275.6	2437.8	499.405	11367.1	2430.3	473.942	611915	8868.33	129.695	7.79577	13.3243	190725_DDD_03	Ribociclib	1	24
H14	1	2188_968290_1543503_417	7851		417	10732.9	2358.17	451.294	11281.2	2352.17	447.505	687034	6303.06	204.881	7.76309	13.4401	190725_DDD_03	Ribociclib	1	24
H14	1	2188_968290_1543503_418	7851		418	10080.3	2319.27	414.976	10264.4	2314.99	415.93	607565	5283.17	216.159	7.74716	13.3172	190725_DDD_03	Ribociclib	1	24
H14	1	2188_968290_1543503_419	7851		419	10064.1	2297.89	436.488	10580.6	2340.67	437.111	725517	4741.94	287.585	7.75819	13.4946	190725_DDD_03	Ribociclib	1	24
H14	1	2188_968290_1543503_42	7851		42	11527.6	2425.6	466.775	12757.5	2614.94	482.33	5293939	14079.6	706.745	7.869	15.4821	190725_DDD_03	Ribociclib	1	24
H14	1	2188_968290_1543503_420	7851		420	10021.9	2321.87	435.802	10574.3	2339.65	436.223	682479	6093.56	210.52	7.75776	13.4335	190725_DDD_03	Ribociclib	1	24
H14	1	2188_968290_1543503_421	7851		421	11342.4	2464.79	478.394	11531.3	2437.84	465.48	726153	9682.04	140.973	7.79887	13.4955	190725_DDD_03	Ribociclib	1	24
H14	1	2188_968290_1543503_422	7851		422	11251.5	2428.02	500.953	11373.8	2419.8	488.25	561750	9362.5	112.778	7.79144	13.2388	190725_DDD_03	Ribociclib	1	24
H14	1	2188_968290_1543503_423	7851		423	10352.6	2343.35	455.354	10863.9	2383.42	458.919	746904	6728.86	208.64	7.77629	13.5237	190725_DDD_03	Ribociclib	1	24
H14	1	2188_968290_1543503_424	7851		424	11139.1	2419.88	495.719	11598.5	2466.07	486.04	684915	9132.2	140.973	7.81038	13.4371	190725_DDD_03	Ribociclib	1	24
H14	1	2188_968290_1543503_425	7851		425	11835.8	2506.07	497.305	12423.7	2550.16	487.5	1313885	12633.5	195.483	7.84391	14.0885	190725_DDD_03	Ribociclib	1	24
H14	1	2188_968290_1543503_426	7851		426	12680.7	2580.65	528.324	12756	2507.3	481.581	487438	11335.8	80.8246	7.82696	13.0969	190725_DDD_03	Ribociclib	1	24
H14	1	2188_968290_1543503_427	7851		427	10643.3	2393.24	450.378	11819.8	2472.92	441.41	691770	8868.85	146.612	7.81316	13.447	190725_DDD_03	Ribociclib	1	24
H14	1	2188_968290_1543503_428	7851		428	12016.5	2559.04	469.399	12273.1	2546.56	461.222	1291408	11037.7	219.918	7.8425	14.0712	190725_DDD_03	Ribociclib	1	24
H14	1	2188_968290_1543503_429	7851		429	11694.6	2505.07	503.324	11866.7	2474.58	491.366	1325019	11830.5	210.52	7.81383	14.0969	190725_DDD_03	Ribociclib	1	24
H14	1	2188_968290_1543503_43	7851		43	9836.04	2295.6	436.011	10294.3	2335.65	429.841	692868	6475.4	201.122	7.75605	13.4486	190725_DDD_03	Ribociclib	1	24
H14	1	2188_968290_1543503_430	7851		430	10331.6	2335.23	437.905	11431.2	2422.63	451.419	689268	8014.74	161.649	7.79261	13.4434	190725_DDD_03	Ribociclib	1	24
H14	1	2188_968290_1543503_431	7851		431	9862.04	2312.32	443.049	10153.6	2316.32	424.079	698617	6128.22	214.279	7.74774	13.4569	190725_DDD_03	Ribociclib	1	24
H14	1	2188_968290_1543503_432	7851		432	10426	2370.13	440.832	10766.5	2390.77	446.537	699718	8533.15	154.131	7.77937	13.4584	190725_DDD_03	Ribociclib	1	24
H14	1	2188_968290_1543503_433	7851		433	11189.2	2427.08	484.186	13617.8	2560.16	506.371	746559	12041.3	116.538	7.84783	13.5232	190725_DDD_03	Ribociclib	1	24
H14	1	2188_968290_1543503_434	7851		434	11004.6	2379.41	466.202	13811.6	2595.87	497.222	1292763	14364	169.168	7.86168	14.0723	190725_DDD_03	Ribociclib	1	24
H14	1	2188_968290_1543503_435	7851		435	13105.5	2657.99	543.395	13587.3	2685.72	534.858	2427860	14366	317.659	7.8957	14.7025	190725_DDD_03	Ribociclib	1	24
H14	1	2188_968290_1543503_436	7851		436	11619.3	2481.69	498.034	11612.2	2453.39	487.429	200574	7163.36	52.6299	7.80523	12.2089	190725_DDD_03	Ribociclib	1	24
H14	1	2188_968290_1543503_437	7851		437	13239.2	2670.79	563.157	13795.4	2655.19	542.203	2618590	15224.4	323.298	7.88427	14.7781	190725_DDD_03	Ribociclib	1	24
H14	1	2188_968290_1543503_438	7851		438	10839.5	2424.4	477.798	11450	2489.02	474.43	666733	7752.71	161.649	7.81965	13.4101	190725_DDD_03	Ribociclib	1	24
H14	1	2188_968290_1543503_439	7851		439	10394.7	2357.94	466.944	10975.3	2385.71	478.961	734228	7128.43	193.603	7.77725	13.5066	190725_DDD_03	Ribociclib	1	24
H14	1	2188_968290_1543503_44	7851		44	11586.4	2567.19	515.802	12209.5	2784.13	511.593	1904603	13604.3	263.15	7.93169	14.4598	190725_DDD_03	Ribociclib	1	24
H14	1	2188_968290_1543503_440	7851		440	11899.7	2524.28	496.612	12151.5	2532.35	466.333	1541328	10931.4	265.029	7.8369	14.2482	190725_DDD_03	Ribociclib	1	24
H14	1	2188_968290_1543503_441	7851		441	10251.1	2343.08	443.088	10574.8	2355.39	440.564	661555	7037.82	176.686	7.76446	13.4023	190725_DDD_03	Ribociclib	1	24
H14	1	2188_968290_1543503_442	7851		442	9779.47	2288.48	426.749	10243.6	2311.18	422.626	713332	6202.89	216.159	7.74551	13.4777	190725_DDD_03	Ribociclib	1	24
H14	1	2188_968290_1543503_443	7851		443	10268.7	2311.09	495.296	12008.8	2459.57	464.213	716441	8049.9	167.288	7.80774	13.4821	190725_DDD_03	Ribociclib	1	24
H14	1	2188_968290_1543503_444	7851		444	11974.7	2548.24	515.793	12100.8	2553.11	514.639	642041	10525.3	114.658	7.84507	13.3724	190725_DDD_03	Ribociclib	1	24
H14	1	2188_968290_1543503_445	7851		445	13020	2615.07	554.813	13175.9	2625.42	523.681	1538589	12929.3	223.677	7.873	14.2464	190725_DDD_03	Ribociclib	1	24
H14	1	2188_968290_1543503_446	7851		446	12145.8	2533.99	513.724	12368.1	2574.23	491.228	620586	10887.5	107.14	7.8533	13.3384	190725_DDD_03	Ribociclib	1	24
H14	1	2188_968290_1543503_447	7851		447	10458.1	2360.14	444.014	11447.7	2418.66	448.297	594714	9292.41	120.297	7.79097	13.2958	190725_DDD_03	Ribociclib	1	24
H14	1	2188_968290_1543503_448	7851		448	10033	2319.01	427.442	10654.3	2378.6	425.136	709855	8066.53	165.408	7.77427	13.4728	190725_DDD_03	Ribociclib	1	24
H14	1	2188_968290_1543503_449	7851		449	10359.8	2340.38	542.078	10673.1	2363.45	483.379	782468	8236.5	178.566	7.76788	13.5702	190725_DDD_03	Ribociclib	1	24
H14	1	2188_968290_1543503_45	7851		45	9776.32	2261.78	437.58	10757.5	2409.25	497.411	653578	8953.12	137.214	7.78707	13.3902	190725_DDD_03	Ribociclib	1	24
H14	1	2188_968290_1543503_450	7851		450	11513.4	2536.26	481.556	12246.8	2546.33	481.75	674929	14061	90.2228	7.84241	13.4224	190725_DDD_03	Ribociclib	1	24
H14	1	2188_968290_1543503_451	7851		451	10181.3	2336.3	439.921	11447	2490.41	459.743	1266009	12534.7	189.844	7.8202	14.0514	190725_DDD_03	Ribociclib	1	24
H14	1	2188_968290_1543503_452	7851		452	12323.1	2581.15	552.3	12562.9	2598.7	534.035	721537	12658.5	107.14	7.86277	13.4891	190725_DDD_03	Ribociclib	1	24
H14	1	2188_968290_1543503_453	7851		453	9806.26	2279.93	425.314	11402.2	2472.18	475.348	734044	11121.9	124.056	7.81286	13.5063	190725_DDD_03	Ribociclib	1	24
H14	1	2188_968290_1543503_454	7851		454	12977	2673.44	545.609	12875.2	2635.08	533.341	2353353	13147.2	336.456	7.87667	14.6714	190725_DDD_03	Ribociclib	1	24
H14	1	2188_968290_1543503_455	7851		455	11752	2503.15	512.537	12305.9	2518.36	520.908	1300594	11932.1	204.881	7.83136	14.0783	190725_DDD_03	Ribociclib	1	24
H14	1	2188_968290_1543503_456	7851		456	10420.4	2232.21	442.324	11018.8	2357.63	434.17	697345	7418.56	176.686	7.76541	13.455	190725_DDD_03	Ribociclib	1	24
H14	1	2188_968290_1543503_457	7851		457	10377	2359.46	464.007	10571.9	2393.48	458.643	727517	5639.67	242.474	7.7805	13.4974	190725_DDD_03	Ribociclib	1	24
H14	1	2188_968290_1543503_458	7851		458	10610.7	2405.8	465.606	12013.4	2584.12	495.157	1323971	11512.8	216.159	7.85714	14.0961	190725_DDD_03	Ribociclib	1	24
H14	1	2188_968290_1543503_459	7851		459	12296.9	2579.82	535.803	12548.6	2595.3	503.988	3391431	13620.2	468.031	7.86146	15.0368	190725_DDD_03	Ribociclib	1	24
H14	1	2188_968290_1543503_46	7851		46	11495	2466.99	504.552	11750.9	2479.17	494.903	691962	9610.58	135.334	7.81568	13.4473	190725_DDD_03	Ribociclib	1	24
H14	1	2188_968290_1543503_460	7851		460	11392.9	2476.78	479.944	13193.5	2685.83	488.442	2155643	13818.2	293.224	7.89574	14.5836	190725_DDD_03	Ribociclib	1	24
H14	1	2188_968290_1543503_461	7851		461	10395.2	2373.34	451.339	11289.6	2497.32	455.568	384700	8743.18	82.7042	7.82297	12.8602	190725_DDD_03	Ribociclib	1	24
H14	1	2188_968290_1543503_462	7851		462	10071.5	2315.49	437.731	10414.8	2318.83	424.351	660707	7028.8	176.686	7.74882	13.4011	190725_DDD_03	Ribociclib	1	24
H14	1	2188_968290_1543503_463	7851		463	10714.8	2349	471.608	10743	2373.2	446.161	682817	7848.47	163.529	7.77199	13.434	190725_DDD_03	Ribociclib	1	24
H14	1	2188_968290_1543503_464	7851		464	12568.7	2561.12	508.772	12921	2552.5	510.662	4238994	12146.1	655.995	7.84483	15.2598	190725_DDD_03	Ribociclib	1	24
H14	1	2188_968290_1543503_465	7851		465	11094.4	2442.63	527.061	11712.2	2494.66	467.574	644603	10567.3	114.658	7.82191	13.3764	190725_DDD_03	Ribociclib	1	24
H14	1	2188_968290_1543503_466	7851		466	10816.9	2415.93	479.441	10958.2	2406.79	463.448	655872	7538.76	163.529	7.78605	13.3937	190725_DDD_03	Ribociclib	1	24
H14	1	2188_968290_1543503_467	7851		467	11993.1	2560.5	522.902	13014	2663.08	509.538	3589683	12293.4	548.855	7.88724	15.0936	190725_DDD_03	Ribociclib	1	24
H14	1	2188_968290_1543503_468	7851		468	11286.4	2496.17	497.723	12615.5	2581.42	521.42	627978	12559.6	93.982	7.85609	13.3503	190725_DDD_03	Ribociclib	1	24
H14	1	2188_968290_1543503_469	7851		469	10724.2	2401.1	458.46	11189.9	2404.6	463.61	656617	8527.49	144.732	7.78514	13.3949	190725_DDD_03	Ribociclib	1	24
H14	1	2188_968290_1543503_47	7851		47	10442.3	2398.09	435.133	11314.1	2430.02	446.611	654332	12117.3	101.501	7.79565	13.3914	190725_DDD_03	Ribociclib	1	24
H14	1	2188_968290_1543503_470	7851		470	10305.2	2355.76	473.431	10618.5	2363.31	445.766	686314	7301.21	176.686	7.76782	13.4391	190725_DDD_03	Ribociclib	1	24
H14	1	2188_968290_1543503_471	7851		471	10415.8	2349.85	439.738	10909	2384.92	455.733	660837	8811.16	140.973	7.77692	13.4013	190725_DDD_03	Ribociclib	1	24
H14	1	2188_968290_1543503_472	7851		472	10664.7	2382.31	479.094	11069.7	2406.16	483.724	671925	7723.28	163.529	7.78579	13.4179	190725_DDD_03	Ribociclib	1	24
H14	1	2188_968290_1543503_473	7851		473	12809	2663.72	515.745	12981	2571.27	495.97	622100	9425.76	124.056	7.85216	13.3409	190725_DDD_03	Ribociclib	1	24
H14	1	2188_968290_1543503_474	7851		474	10902.5	2424.61	477.244	11289.6	2417.41	465.568	645960	8729.19	139.093	7.79045	13.3785	190725_DDD_03	Ribociclib	1	24
H14	1	2188_968290_1543503_475	7851		475	12938	2670.25	529.25	13123.6	2630.3	521.73	545187	14734.8	69.5467	7.87485	13.2089	190725_DDD_03	Ribociclib	1	24
H14	1	2188_968290_1543503_476	7851		476	12579.4	2633.03	488.865	13222.1	2618.07	525.392	1345905	13875.3	182.325	7.87019	14.1126	190725_DDD_03	Ribociclib	1	24
H14	1	2188_968290_1543503_477	7851		477	11785.8	2464.18	482.031	12972.5	2999.67	461.626	1406288	11433.2	231.196	8.00626	14.1565	190725_DDD_03	Ribociclib	1	24
H14	1	2188_968290_1543503_478	7851		478	10699.6	2418.06	489.172	10899	2386.43	460.41	611389	10022.8	114.658	7.77755	13.3235	190725_DDD_03	Ribociclib	1	24
H14	1	2188_968290_1543503_479	7851		479	10696.2	2407.49	467.569	11225	2440.55	460.921	746633	5333.09	263.15	7.79998	13.5233	190725_DDD_03	Ribociclib	1	24
H14	1	2188_968290_1543503_48	7851		48	12758.7	2661.19	534.041	13605.2	2716.94	525.615	1519294	10265.5	278.187	7.90726	14.2338	190725_DDD_03	Ribociclib	1	24
H14	1	2188_968290_1543503_480	7851		480	10561.2	2347.62	484.836	11299.7	2400.22	478.549	704591	8592.57	154.131	7.78332	13.4654	190725_DDD_03	Ribociclib	1	24
H14	1	2188_968290_1543503_481	7851		481	10881.7	2372.79	496.055	11223.9	2425.81	449.121	1386257	10501.9	248.113	7.79392	14.1421	190725_DDD_03	Ribociclib	1	24
H14	1	2188_968290_1543503_482	7851		482	10336.7	2330.26	458.422	10982.6	2383.8	464.425	750116	8622.02	163.529	7.77645	13.528	190725_DDD_03	Ribociclib	1	24
H14	1	2188_968290_1543503_483	7851		483	11333.7	2431.5	474.575	11841.5	2516.52	470.117	759285	12654.8	112.778	7.83063	13.5401	190725_DDD_03	Ribociclib	1	24
H14	1	2188_968290_1543503_484	7851		484	11025.8	2422.82	486.545	11212.1	2429.95	470.191	1707797	11235.5	285.705	7.79562	14.3507	190725_DDD_03	Ribociclib	1	24
H14	1	2188_968290_1543503_485	7851		485	10948	2441.28	441.274	11280.2	2448.6	466.45	631372	7892.15	150.371	7.80327	13.3557	190725_DDD_03	Ribociclib	1	24
H14	1	2188_968290_1543503_486	7851		486	10603.4	2402.3	469.367	11049.3	2435.06	452.747	690907	8324.18	156.01	7.79773	13.4458	190725_DDD_03	Ribociclib	1	24
H14	1	2188_968290_1543503_487	7851		487	11184.5	2462.51	478.756	11105.9	2408.7	476.722	751787	6537.28	216.159	7.78684	13.5302	190725_DDD_03	Ribociclib	1	24
H14	1	2188_968290_1543503_488	7851		488	12275.4	2550.35	544.966	12720.4	2648.64	518.212	973063	8611.18	212.399	7.8818	13.7882	190725_DDD_03	Ribociclib	1	24
H14	1	2188_968290_1543503_489	7851		489	10384.6	2386.08	466.77	10997.4	2445.64	467.138	685712	11822.6	109.019	7.80206	13.4382	190725_DDD_03	Ribociclib	1	24
H14	1	2188_968290_1543503_49	7851		49	11675.8	2447.52	510.634	12285.2	2506.56	492.038	1271533	12226.3	195.483	7.82667	14.0557	190725_DDD_03	Ribociclib	1	24
H14	1	2188_968290_1543503_490	7851		490	12224.7	2523.42	493.014	13159.1	2558.41	465.206	700139	10296.2	127.816	7.84714	13.459	190725_DDD_03	Ribociclib	1	24
H14	1	2188_968290_1543503_491	7851		491	10976	2422.52	480.455	11218.6	2431.17	482.409	668356	7186.62	174.807	7.79613	13.4126	190725_DDD_03	Ribociclib	1	24
H14	1	2188_968290_1543503_492	7851		492	11255.5	2511.89	491.929	11544.9	2517.09	476.164	590624	10738.6	103.38	7.83086	13.2889	190725_DDD_03	Ribociclib	1	24
H14	1	2188_968290_1543503_493	7851		493	10836.7	2371.46	461.222	11909.2	2385.52	464.426	703822	7487.47	176.686	7.77717	13.4643	190725_DDD_03	Ribociclib	1	24
H14	1	2188_968290_1543503_494	7851		494	12183.3	2617.72	509.54	12485.1	2527.27	486.429	594577	10617.4	105.26	7.83489	13.2956	190725_DDD_03	Ribociclib	1	24
H14	1	2188_968290_1543503_495	7851		495	10566.6	2358.11	452.169	11020.7	2386.59	449.478	662596	9602.84	129.695	7.77762	13.4039	190725_DDD_03	Ribociclib	1	24
H14	1	2188_968290_1543503_496	7851		496	11284.2	2346.9	460.817	16154.5	2651.11	539.951	1326716	12880.7	193.603	7.88273	14.0982	190725_DDD_03	Ribociclib	1	24
H14	1	2188_968290_1543503_497	7851		497	10905.7	2454.98	486.635	11304.7	2459.19	487.185	675882	12516.3	101.501	7.80759	13.4238	190725_DDD_03	Ribociclib	1	24
H14	1	2188_968290_1543503_498	7851		498	11986.3	2561.72	496.14	12352.7	2550.71	501.041	1432496	9679.03	278.187	7.84413	14.1749	190725_DDD_03	Ribociclib	1	24
H14	1	2188_968290_1543503_499	7851		499	10830.5	2400.94	466.816	11521.6	2447.66	452.304	2581812	11525.9	421.04	7.80289	14.764	190725_DDD_03	Ribociclib	1	24
H14	1	2188_968290_1543503_5	7851		5	11728.7	2442.04	466.564	12431.6	2535.06	463.771	1216313	11158.8	204.881	7.83797	14.0113	190725_DDD_03	Ribociclib	1	24
H14	1	2188_968290_1543503_50	7851		50	9965.58	2300.59	433.27	12426.4	2830.67	494.49	982202	10022.5	184.205	7.94827	13.7976	190725_DDD_03	Ribociclib	1	24
H14	1	2188_968290_1543503_500	7851		500	10761.1	2394.35	478.319	11107.5	2413.94	468.79	700986	6676.06	197.362	7.78902	13.4602	190725_DDD_03	Ribociclib	1	24
H14	1	2188_968290_1543503_501	7851		501	10345.6	2382.18	487.483	10557.2	2388.25	448.796	721795	4597.42	295.104	7.77832	13.4895	190725_DDD_03	Ribociclib	1	24
H14	1	2188_968290_1543503_502	7851		502	10715.6	2352.49	457.838	12843.7	2629.97	500.339	1433691	11848.7	227.437	7.87473	14.1758	190725_DDD_03	Ribociclib	1	24
H14	1	2188_968290_1543503_503	7851		503	11181.1	2467.97	510.717	11546.4	2483.26	481.288	725578	9939.42	137.214	7.81733	13.4947	190725_DDD_03	Ribociclib	1	24
H14	1	2188_968290_1543503_504	7851		504	10655.1	2351.64	455.797	11246.8	2396.66	451.836	667540	10943.3	114.658	7.78183	13.4114	190725_DDD_03	Ribociclib	1	24
H14	1	2188_968290_1543503_505	7851		505	10391.2	2358.23	447.808	10764.9	2371.52	454.435	746597	6492.15	216.159	7.77129	13.5233	190725_DDD_03	Ribociclib	1	24
H14	1	2188_968290_1543503_506	7851		506	10662.8	2395.34	535.464	13178.9	2715.73	542.634	1534223	13698.4	210.52	7.90682	14.2435	190725_DDD_03	Ribociclib	1	24
H14	1	2188_968290_1543503_507	7851		507	11185.3	2452.24	478.402	11636.6	2462.55	482.928	648324	7811.13	156.01	7.80895	13.3821	190725_DDD_03	Ribociclib	1	24
H14	1	2188_968290_1543503_508	7851		508	11157.2	2435.79	477.673	13111.9	2682.29	534.877	725416	9937.21	137.214	7.89443	13.4945	190725_DDD_03	Ribociclib	1	24
H14	1	2188_968290_1543503_509	7851		509	10810.5	2369.74	451.25	11210.6	2397.78	456.104	665413	9931.54	125.936	7.7823	13.4082	190725_DDD_03	Ribociclib	1	24
H14	1	2188_968290_1543503_51	7851		51	9661.04	2270.54	425.797	10687.5	2392.24	450.513	670737	8599.19	146.612	7.77999	13.4161	190725_DDD_03	Ribociclib	1	24
H14	1	2188_968290_1543503_510	7851		510	10585.1	2367.24	463.188	11502	2414.96	457.634	1459008	8896.39	308.261	7.78944	14.1933	190725_DDD_03	Ribociclib	1	24
H14	1	2188_968290_1543503_511	7851		511	11624.7	2513.26	558.179	12275.9	2561.08	496.744	1241443	13793.8	169.168	7.84818	14.0318	190725_DDD_03	Ribociclib	1	24
H14	1	2188_968290_1543503_512	7851		512	10582.5	2364.9	452.031	11372.7	2382.44	447.801	1464147	9385.56	293.224	7.77588	14.1968	190725_DDD_03	Ribociclib	1	24
H14	1	2188_968290_1543503_513	7851		513	10766.1	2390.5	476.045	11087.6	2377.27	449.926	696527	8599.1	152.251	7.77371	13.4539	190725_DDD_03	Ribociclib	1	24
H14	1	2188_968290_1543503_514	7851		514	11669.1	2788.6	493.158	11867	2619.59	480.844	1283514	14261.3	169.168	7.87077	14.0651	190725_DDD_03	Ribociclib	1	24
H14	1	2188_968290_1543503_515	7851		515	10527.1	2349.91	465.487	11214.1	2400.04	471.346	699670	8970.13	146.612	7.78324	13.4584	190725_DDD_03	Ribociclib	1	24
H14	1	2188_968290_1543503_516	7851		516	10594.3	2334.11	438.18	10969.3	2357.9	443.722	691403	5487.33	236.835	7.76553	13.4465	190725_DDD_03	Ribociclib	1	24
H14	1	2188_968290_1543503_517	7851		517	10479.8	2395.04	454.562	10767.8	2410.71	457.719	714487	6267.43	214.279	7.78768	13.4793	190725_DDD_03	Ribociclib	1	24
H14	1	2188_968290_1543503_518	7851		518	12253.8	2542.29	503.797	13193.4	2937.21	507.283	1261872	11167	212.399	7.98522	14.0481	190725_DDD_03	Ribociclib	1	24
H14	1	2188_968290_1543503_519	7851		519	10411.3	2343.07	450.477	10647	2331.45	439.371	643530	6634.33	182.325	7.75425	13.3747	190725_DDD_03	Ribociclib	1	24
H14	1	2188_968290_1543503_52	7851		52	12134.5	2600.59	546.312	12185.3	2532.94	509.629	536401	15325.7	65.7874	7.83714	13.1926	190725_DDD_03	Ribociclib	1	24
H14	1	2188_968290_1543503_520	7851		520	10596.3	2405.21	470.934	10744.1	2405.37	457.781	708856	6751.01	197.362	7.78546	13.4714	190725_DDD_03	Ribociclib	1	24
H14	1	2188_968290_1543503_521	7851		521	10643	2365.91	472.988	11719.6	2451.49	459.981	1320929	12701.2	195.483	7.80445	14.0938	190725_DDD_03	Ribociclib	1	24
H14	1	2188_968290_1543503_522	7851		522	10755.9	2366.22	514.165	11172.5	2421.68	480.442	665371	8641.18	144.732	7.79221	13.4081	190725_DDD_03	Ribociclib	1	24
H14	1	2188_968290_1543503_523	7851		523	10752	2386.35	477.048	11491.2	2452.11	460.576	678182	7978.61	159.769	7.8047	13.4272	190725_DDD_03	Ribociclib	1	24
H14	1	2188_968290_1543503_524	7851		524	11165.4	2362.9	461.822	11839.1	2393.08	451.529	656447	7722.91	159.769	7.78034	13.3946	190725_DDD_03	Ribociclib	1	24
H14	1	2188_968290_1543503_525	7851		525	11209.2	2396.12	456.679	12339.2	2467.1	468.486	1413544	9816.28	270.668	7.8108	14.1616	190725_DDD_03	Ribociclib	1	24
H14	1	2188_968290_1543503_526	7851		526	11185.4	3161.52	475.164	15011.2	12994.2	482.557	1000671	14295.3	131.575	9.47226	13.8162	190725_DDD_03	Ribociclib	1	24
H14	1	2188_968290_1543503_527	7851		527	10726.3	2331.96	444.065	11187.3	2393.97	451.308	1348975	11529.7	219.918	7.78071	14.1149	190725_DDD_03	Ribociclib	1	24
H14	1	2188_968290_1543503_528	7851		528	10457.3	2344.68	442.08	10761.1	2362.01	435.406	684981	7135.22	180.446	7.76727	13.4371	190725_DDD_03	Ribociclib	1	24
H14	1	2188_968290_1543503_529	7851		529	11107.5	2406.92	480.753	12088.6	2484.14	476.644	611682	10367.5	110.899	7.81768	13.324	190725_DDD_03	Ribociclib	1	24
H14	1	2188_968290_1543503_53	7851		53	9661.69	2277.09	424.266	10222.4	2347.94	431.155	488047	6873.9	133.455	7.7613	13.0982	190725_DDD_03	Ribociclib	1	24
H14	1	2188_968290_1543503_530	7851		530	11152.4	2426.63	470.904	11323.3	2371.98	457.712	659643	8245.54	150.371	7.77148	13.3995	190725_DDD_03	Ribociclib	1	24
H14	1	2188_968290_1543503_531	7851		531	10106.2	2294.29	418.292	11056.2	2363.51	430.211	766239	8513.77	169.168	7.7679	13.5492	190725_DDD_03	Ribociclib	1	24
H14	1	2188_968290_1543503_532	7851		532	10966.8	2400.23	465.31	11195.6	2394.5	448.847	1143119	7938.33	270.668	7.78093	13.9493	190725_DDD_03	Ribociclib	1	24
H14	1	2188_968290_1543503_533	7851		533	11271	2506.75	455.943	11394.6	2427.28	460.792	1140229	9501.91	225.557	7.79453	13.9467	190725_DDD_03	Ribociclib	1	24
H14	1	2188_968290_1543503_534	7851		534	10934.8	2385.63	454.402	11458.3	2410.48	444.537	703833	8583.33	154.131	7.78758	13.4643	190725_DDD_03	Ribociclib	1	24
H14	1	2188_968290_1543503_535	7851		535	10909	2372.79	453.211	11189	2388.62	445.094	707999	8329.4	159.769	7.77847	13.4702	190725_DDD_03	Ribociclib	1	24
H14	1	2188_968290_1543503_536	7851		536	10817.9	2381.89	455.385	10854.1	2357.22	436.722	618144	8585.33	135.334	7.76524	13.3345	190725_DDD_03	Ribociclib	1	24
H14	1	2188_968290_1543503_537	7851		537	10625.1	2376.85	450.955	11691	2479.9	487.287	821038	5741.52	268.789	7.81597	13.6183	190725_DDD_03	Ribociclib	1	24
H14	1	2188_968290_1543503_538	7851		538	10876.7	2331.84	460.042	11055.7	2370.77	454.707	706222	8612.46	154.131	7.77097	13.4677	190725_DDD_03	Ribociclib	1	24
H14	1	2188_968290_1543503_539	7851		539	10686.5	2340.52	440.903	12246.6	2543.26	445.29	532332	17172	58.2689	7.8412	13.185	190725_DDD_03	Ribociclib	1	24
H14	1	2188_968290_1543503_54	7851		54	11611.9	2501.95	394.55	11966.9	2501.41	410.45	617904	7723.8	150.371	7.82461	13.3341	190725_DDD_03	Ribociclib	1	24
H14	1	2188_968290_1543503_540	7851		540	9899.75	2274.01	435.232	10519.7	2355.64	434.982	549020	9982.18	103.38	7.76457	13.2159	190725_DDD_03	Ribociclib	1	24
H14	1	2188_968290_1543503_541	7851		541	10425.6	2332.57	446.786	10673.1	2344.1	439.686	678983	6656.7	191.723	7.75966	13.4284	190725_DDD_03	Ribociclib	1	24
H14	1	2188_968290_1543503_542	7851		542	11751.3	2427.69	516.363	13551.3	2554.97	487.176	2088702	12658.8	310.141	7.8458	14.5521	190725_DDD_03	Ribociclib	1	24
H14	1	2188_968290_1543503_543	7851		543	11399.4	2419.17	461.845	12090.6	2463.7	470.311	735306	9936.57	139.093	7.80942	13.508	190725_DDD_03	Ribociclib	1	24
H14	1	2188_968290_1543503_544	7851		544	10048.2	2334.13	471.366	10791.3	2389.27	452.681	707621	6262.13	212.399	7.77875	13.4697	190725_DDD_03	Ribociclib	1	24
H14	1	2188_968290_1543503_545	7851		545	9804.32	2280.12	428.06	10669.3	2316.7	431.533	744960	6208	225.557	7.7479	13.5211	190725_DDD_03	Ribociclib	1	24
H14	1	2188_968290_1543503_546	7851		546	10773.5	2355.61	435.968	11012.5	2367.01	445.05	1340716	11172.6	225.557	7.76938	14.1087	190725_DDD_03	Ribociclib	1	24
H14	1	2188_968290_1543503_547	7851		547	10254.2	2302.94	424	11042.5	2343.06	427.643	772171	7879.3	184.205	7.75921	13.557	190725_DDD_03	Ribociclib	1	24
H14	1	2188_968290_1543503_548	7851		548	10001.6	2299.02	437.36	10898.5	2333.01	430.892	827740	8115.1	191.723	7.75491	13.6265	190725_DDD_03	Ribociclib	1	24
H14	1	2188_968290_1543503_549	7851		549	11314	2427.95	454.929	11465.7	2436.5	458.086	586372	10109.9	109.019	7.79832	13.2817	190725_DDD_03	Ribociclib	1	24
H14	1	2188_968290_1543503_55	7851		55	11779.5	2508.56	518.275	12262.3	2533.87	493.419	557909	8998.53	116.538	7.8375	13.232	190725_DDD_03	Ribociclib	1	24
H14	1	2188_968290_1543503_550	7851		550	11111.1	2412.62	557.154	13354.9	2713.28	789.349	501144	11654.5	80.8246	7.90591	13.1246	190725_DDD_03	Ribociclib	1	24
H14	1	2188_968290_1543503_551	7851		551	11265.5	2443.36	506.991	11708.1	2454.61	493.597	715160	11534.8	116.538	7.80572	13.4803	190725_DDD_03	Ribociclib	1	24
H14	1	2188_968290_1543503_552	7851		552	10495.1	2316.95	445.293	11045.6	2359.94	438.877	657359	10113.2	122.177	7.76639	13.396	190725_DDD_03	Ribociclib	1	24
H14	1	2188_968290_1543503_553	7851		553	10303.5	2297.75	443.698	10914.5	2371.56	457.028	725623	6718.73	203.001	7.77131	13.4948	190725_DDD_03	Ribociclib	1	24
H14	1	2188_968290_1543503_554	7851		554	11484.3	2458.65	471.063	12118.2	2509.77	462.788	1603308	11703	257.511	7.82794	14.2876	190725_DDD_03	Ribociclib	1	24
H14	1	2188_968290_1543503_555	7851		555	11006.4	2393.39	461.896	11363.8	2383.91	448.648	723583	7951.46	171.047	7.7765	13.492	190725_DDD_03	Ribociclib	1	24
H14	1	2188_968290_1543503_556	7851		556	14305.7	2578.45	480.968	13703.9	2592.94	489.008	1850602	15294.2	227.437	7.86055	14.431	190725_DDD_03	Ribociclib	1	24
H14	1	2188_968290_1543503_557	7851		557	11008.5	2406.14	445.917	11013.5	2382.36	453.082	835738	8615.86	182.325	7.77585	13.6361	190725_DDD_03	Ribociclib	1	24
H14	1	2188_968290_1543503_558	7851		558	10921.5	2379.2	443.172	11470	2428.6	444.556	1466240	9050.86	304.502	7.79507	14.1982	190725_DDD_03	Ribociclib	1	24
H14	1	2188_968290_1543503_559	7851		559	10122.5	2327.59	468.136	11661.1	2479.93	498.8	752835	9410.44	150.371	7.81598	13.5316	190725_DDD_03	Ribociclib	1	24
H14	1	2188_968290_1543503_56	7851		56	12686.8	2599.16	550.732	12839.7	2604.09	505.609	1371029	9934.99	259.39	7.86484	14.1311	190725_DDD_03	Ribociclib	1	24
H14	1	2188_968290_1543503_560	7851		560	10611	2356.8	446.618	10824.5	2379.44	446.69	689998	6899.98	187.964	7.77462	13.4444	190725_DDD_03	Ribociclib	1	24
H14	1	2188_968290_1543503_561	7851		561	11140.7	2419.36	469.78	11656.3	2412.01	470.422	725360	8739.28	156.01	7.78822	13.4944	190725_DDD_03	Ribociclib	1	24
H14	1	2188_968290_1543503_562	7851		562	10668.2	2339.99	441.497	11069.4	2353.14	441.009	722825	6755.37	201.122	7.76351	13.4909	190725_DDD_03	Ribociclib	1	24
H14	1	2188_968290_1543503_563	7851		563	10475.8	2323.18	452.596	11253.9	2374.66	451.979	769406	8185.17	176.686	7.77261	13.5534	190725_DDD_03	Ribociclib	1	24
H14	1	2188_968290_1543503_564	7851		564	11682.5	2505.8	486.92	11712.3	2455.21	455.2	741320	8236.89	169.168	7.80597	13.5162	190725_DDD_03	Ribociclib	1	24
H14	1	2188_968290_1543503_565	7851		565	11674.6	2473.44	482.5	11635.7	2435.97	464.442	628609	8163.75	144.732	7.7981	13.3513	190725_DDD_03	Ribociclib	1	24
H14	1	2188_968290_1543503_566	7851		566	10769.4	2359.59	455.278	11032.2	2346.76	448.075	725696	7803.18	174.807	7.76079	13.4949	190725_DDD_03	Ribociclib	1	24
H14	1	2188_968290_1543503_567	7851		567	16023.1	2633.88	512.292	17925.7	2638.2	499.039	1114278	21848.6	95.8617	7.87785	13.9237	190725_DDD_03	Ribociclib	1	24
H14	1	2188_968290_1543503_568	7851		568	10176.4	2314.09	440.365	10952.9	2348.39	433.25	620366	7385.31	157.89	7.76149	13.3381	190725_DDD_03	Ribociclib	1	24
H14	1	2188_968290_1543503_569	7851		569	10943.6	2393.69	459.138	12167.7	2456.18	470.175	615968	10806.5	107.14	7.80636	13.331	190725_DDD_03	Ribociclib	1	24
H14	1	2188_968290_1543503_57	7851		57	9903.96	2277.56	404.432	10804.7	2353.16	402.074	633925	7826.23	152.251	7.76351	13.3597	190725_DDD_03	Ribociclib	1	24
H14	1	2188_968290_1543503_570	7851		570	10438.4	2350.83	432.273	10822.6	2366.09	436.654	711236	6647.07	201.122	7.769	13.4748	190725_DDD_03	Ribociclib	1	24
H14	1	2188_968290_1543503_571	7851		571	10696.5	2373.59	480.721	11119.6	2376.25	447	725866	7116.33	191.723	7.77328	13.4951	190725_DDD_03	Ribociclib	1	24
H14	1	2188_968290_1543503_572	7851		572	10263.7	2336.05	439.453	10851.7	2376.66	452.363	651983	6391.99	191.723	7.77345	13.3878	190725_DDD_03	Ribociclib	1	24
H14	1	2188_968290_1543503_573	7851		573	10649.9	2342.05	434.34	10969.9	2363.99	433.162	713609	6796.28	197.362	7.76811	13.4781	190725_DDD_03	Ribociclib	1	24
H14	1	2188_968290_1543503_574	7851		574	10666.9	2339.64	451.521	11389.9	2383.84	452.471	713017	8195.6	163.529	7.77647	13.4773	190725_DDD_03	Ribociclib	1	24
H14	1	2188_968290_1543503_575	7851		575	12326.9	2385.59	494.525	12509.3	2482.09	452.588	846227	12444.5	127.816	7.81686	13.6485	190725_DDD_03	Ribociclib	1	24
H14	1	2188_968290_1543503_576	7851		576	11180.8	2430.46	470.903	11609.4	2428.04	524.145	693019	9118.67	142.853	7.79484	13.4488	190725_DDD_03	Ribociclib	1	24
H14	1	2188_968290_1543503_577	7851		577	10353.7	2329.51	445.571	11278.7	2373.17	444.451	702613	6888.36	191.723	7.77198	13.4626	190725_DDD_03	Ribociclib	1	24
H14	1	2188_968290_1543503_578	7851		578	12704	2580.94	458.566	12845.8	2578.94	477.058	2115135	15216.8	261.27	7.85513	14.5646	190725_DDD_03	Ribociclib	1	24
H14	1	2188_968290_1543503_579	7851		579	9464.07	2258.03	1229.64	10059.6	2347.23	3617.4	562803	10618.9	99.621	7.76099	13.2407	190725_DDD_03	Ribociclib	1	24
H14	1	2188_968290_1543503_58	7851		58	10431.2	2369.57	484.575	11421.3	2433.2	462.066	1465061	10772.5	255.631	7.79696	14.1974	190725_DDD_03	Ribociclib	1	24
H14	1	2188_968290_1543503_580	7851		580	10707.8	2328.29	446.452	12084.2	2407.4	457.551	720364	7350.65	184.205	7.7863	13.4875	190725_DDD_03	Ribociclib	1	24
H14	1	2188_968290_1543503_581	7851		581	12531.7	2468.19	446.993	12602.8	2508.2	466.415	1472847	13894.8	199.242	7.82732	14.2027	190725_DDD_03	Ribociclib	1	24
H14	1	2188_968290_1543503_582	7851		582	10472.9	2333.54	455.069	11454.8	2418.03	461.514	625827	8692.04	135.334	7.79071	13.3468	190725_DDD_03	Ribociclib	1	24
H14	1	2188_968290_1543503_583	7851		583	9838.47	2290.81	427.073	10209.1	2303.08	435.81	731621	4630.51	296.983	7.742	13.503	190725_DDD_03	Ribociclib	1	24
H14	1	2188_968290_1543503_584	7851		584	10315.4	2320.59	444.573	10680.1	2349.88	437.745	1055106	6896.12	287.585	7.76212	13.8692	190725_DDD_03	Ribociclib	1	24
H14	1	2188_968290_1543503_585	7851		585	9947.82	2295.05	432.669	10587.2	2315.51	432.183	765754	6381.28	225.557	7.74738	13.5486	190725_DDD_03	Ribociclib	1	24
H14	1	2188_968290_1543503_586	7851		586	11127.4	2433.99	464.355	11369.9	2426.44	455.074	691523	8537.32	152.251	7.79418	13.4467	190725_DDD_03	Ribociclib	1	24
H14	1	2188_968290_1543503_587	7851		587	11669.3	2470.72	475.234	12092.2	2513.81	485.699	1382054	12230.6	212.399	7.82956	14.1391	190725_DDD_03	Ribociclib	1	24
H14	1	2188_968290_1543503_588	7851		588	10262.8	2300.12	418.168	10693.3	2317.96	422.038	739544	7043.28	197.362	7.74844	13.5138	190725_DDD_03	Ribociclib	1	24
H14	1	2188_968290_1543503_589	7851		589	9965.16	2288.68	431.887	11383.2	2323.64	434.364	722595	5971.86	227.437	7.75089	13.4906	190725_DDD_03	Ribociclib	1	24
H14	1	2188_968290_1543503_59	7851		59	11947.3	2589.76	462.815	12548	2614.49	480.692	1356404	13042.3	195.483	7.86882	14.1203	190725_DDD_03	Ribociclib	1	24
H14	1	2188_968290_1543503_590	7851		590	11891.1	2507.05	498.276	12707.8	2529.6	505.984	2189630	12030.9	342.095	7.83582	14.5992	190725_DDD_03	Ribociclib	1	24
H14	1	2188_968290_1543503_591	7851		591	10118.8	2282.95	417.724	10613.3	2303.97	421.102	648492	6617.27	184.205	7.74239	13.3824	190725_DDD_03	Ribociclib	1	24
H14	1	2188_968290_1543503_592	7851		592	9895.33	2291.29	421.875	10137.3	2311.39	423.638	669762	5273.72	238.714	7.74561	13.4147	190725_DDD_03	Ribociclib	1	24
H14	1	2188_968290_1543503_593	7851		593	11545	2444.31	473.116	13021	2448.92	468.304	1463280	9261.27	296.983	7.8034	14.1962	190725_DDD_03	Ribociclib	1	24
H14	1	2188_968290_1543503_594	7851		594	10054.1	2294.66	411.1	10156.2	2317.4	418.015	652065	4939.89	248.113	7.7482	13.3879	190725_DDD_03	Ribociclib	1	24
H14	1	2188_968290_1543503_595	7851		595	11956.9	2454.1	490.714	12151.7	2454.67	470.759	666657	11494.1	109.019	7.80575	13.41	190725_DDD_03	Ribociclib	1	24
H14	1	2188_968290_1543503_596	7851		596	10304.5	2344.68	451.111	10554.9	2336.54	452.608	705533	7273.54	182.325	7.75642	13.4667	190725_DDD_03	Ribociclib	1	24
H14	1	2188_968290_1543503_597	7851		597	10241.5	2318.41	444.863	10486	2335.9	435.489	679542	7722.07	165.408	7.75615	13.4292	190725_DDD_03	Ribociclib	1	24
H14	1	2188_968290_1543503_598	7851		598	10497.1	2341.23	683.434	11420.9	2377.86	490.852	768991	6303.21	229.316	7.77396	13.5528	190725_DDD_03	Ribociclib	1	24
H14	1	2188_968290_1543503_599	7851		599	11455.8	2423.84	481.2	13554.9	2723.32	524.034	2769708	13315.9	390.965	7.90961	14.8343	190725_DDD_03	Ribociclib	1	24
H14	1	2188_968290_1543503_6	7851		6	10595.3	2375.43	445.523	12684	2649.03	456.343	1003240	14973.7	125.936	7.88195	13.8187	190725_DDD_03	Ribociclib	1	24
H14	1	2188_968290_1543503_60	7851		60	9707.82	2287.77	426.823	10436.9	2369.37	445.274	687163	7233.29	178.566	7.77038	13.4403	190725_DDD_03	Ribociclib	1	24
H14	1	2188_968290_1543503_600	7851		600	10369.4	2342.93	453.009	10595.8	2351.74	436.734	670113	7128.86	176.686	7.76291	13.4152	190725_DDD_03	Ribociclib	1	24
H14	1	2188_968290_1543503_601	7851		601	11270.6	2429.4	497.078	11804.8	2494.25	460.079	443388	7037.9	118.417	7.82174	13.0022	190725_DDD_03	Ribociclib	1	24
H14	1	2188_968290_1543503_602	7851		602	10203	2309.77	431.286	10918	2321.07	428.351	746378	5697.54	246.233	7.74978	13.523	190725_DDD_03	Ribociclib	1	24
H14	1	2188_968290_1543503_603	7851		603	10619.1	2383.63	463.426	10780.1	2368.93	451.248	713816	6548.77	204.881	7.77019	13.4784	190725_DDD_03	Ribociclib	1	24
H14	1	2188_968290_1543503_604	7851		604	10614.6	2368.85	446.106	10947.8	2381.08	442.547	710615	7480.16	178.566	7.77531	13.4739	190725_DDD_03	Ribociclib	1	24
H14	1	2188_968290_1543503_605	7851		605	10882.4	2362.03	450.291	12289.5	2403.62	456.588	1453881	8811.4	310.141	7.78473	14.1897	190725_DDD_03	Ribociclib	1	24
H14	1	2188_968290_1543503_606	7851		606	11002.7	2390.36	473.156	13443	2655.13	507.291	1530853	13084.2	219.918	7.88425	14.2413	190725_DDD_03	Ribociclib	1	24
H14	1	2188_968290_1543503_607	7851		607	11396.2	2454.07	480.281	13689.3	2723.65	505.866	2438060	10554.4	434.197	7.90973	14.7067	190725_DDD_03	Ribociclib	1	24
H14	1	2188_968290_1543503_608	7851		608	10293.1	2324.78	441.493	10654.4	2352.7	449.136	690858	6280.53	206.761	7.76332	13.4457	190725_DDD_03	Ribociclib	1	24
H14	1	2188_968290_1543503_609	7851		609	10439.7	2680.68	452.917	13164	12793.1	436.992	744428	5815.84	240.594	9.45666	13.5204	190725_DDD_03	Ribociclib	1	24
H14	1	2188_968290_1543503_61	7851		61	10088.7	2316.66	419.596	10564.8	2327.97	418.953	660363	7678.64	161.649	7.75275	13.4005	190725_DDD_03	Ribociclib	1	24
H14	1	2188_968290_1543503_610	7851		610	10707.7	2366.89	448.208	11396	2416.49	452.094	762392	7192.38	199.242	7.79007	13.5442	190725_DDD_03	Ribociclib	1	24
H14	1	2188_968290_1543503_611	7851		611	10453.4	2313.87	439.508	10997.3	2328.58	439.821	735655	6940.14	199.242	7.75301	13.5085	190725_DDD_03	Ribociclib	1	24
H14	1	2188_968290_1543503_612	7851		612	10664.8	2375.94	432.16	11653.6	2389.39	432.153	724838	6530.07	208.64	7.77879	13.4937	190725_DDD_03	Ribociclib	1	24
H14	1	2188_968290_1543503_613	7851		613	10892.4	2396.02	481.105	12044	2414.3	469.374	676146	8146.34	156.01	7.78917	13.4242	190725_DDD_03	Ribociclib	1	24
H14	1	2188_968290_1543503_614	7851		614	11577.9	2472.84	485.596	12031.2	2482.35	494.479	734263	7648.57	180.446	7.81696	13.5066	190725_DDD_03	Ribociclib	1	24
H14	1	2188_968290_1543503_615	7851		615	11568.7	2496.74	501.495	13175.2	2629.2	521.815	4194896	13359.5	590.207	7.87444	15.2494	190725_DDD_03	Ribociclib	1	24
H14	1	2188_968290_1543503_616	7851		616	10468.1	2334.75	434.236	11032	2365.82	432.248	720834	5766.67	234.955	7.76888	13.4882	190725_DDD_03	Ribociclib	1	24
H14	1	2188_968290_1543503_617	7851		617	10478.8	2355.68	438.215	10990.5	2409.33	444.179	680553	8101.82	157.89	7.78711	13.4307	190725_DDD_03	Ribociclib	1	24
H14	1	2188_968290_1543503_618	7851		618	10565.4	2328.14	443.678	11417.8	2343.55	430.723	710070	8555.06	156.01	7.75942	13.4731	190725_DDD_03	Ribociclib	1	24
H14	1	2188_968290_1543503_619	7851		619	11075.8	2393.28	454.811	11720	2405.25	441.948	681323	7097.11	180.446	7.78541	13.4318	190725_DDD_03	Ribociclib	1	24
H14	1	2188_968290_1543503_62	7851		62	10796	2428.68	443.402	11203.7	2445.97	457.239	554410	8274.78	125.936	7.8022	13.2257	190725_DDD_03	Ribociclib	1	24
H14	1	2188_968290_1543503_620	7851		620	10662	2358.5	445.593	11156.6	2358.15	448	706587	6860.07	193.603	7.76563	13.4682	190725_DDD_03	Ribociclib	1	24
H14	1	2188_968290_1543503_621	7851		621	10832.3	2397.93	456.676	11231.2	2419.52	458.893	615055	8200.73	140.973	7.79132	13.3295	190725_DDD_03	Ribociclib	1	24
H14	1	2188_968290_1543503_622	7851		622	10186.1	2315.19	445.151	10548.7	2352.02	448.137	705974	6921.31	191.723	7.76303	13.4673	190725_DDD_03	Ribociclib	1	24
H14	1	2188_968290_1543503_623	7851		623	9861.73	2297.49	428.2	10501.8	2306.91	431.858	737498	6526.53	212.399	7.74366	13.511	190725_DDD_03	Ribociclib	1	24
H14	1	2188_968290_1543503_624	7851		624	10926.1	2365.46	463.358	11396.6	2368.91	466.325	780792	10140.2	144.732	7.77018	13.5681	190725_DDD_03	Ribociclib	1	24
H14	1	2188_968290_1543503_625	7851		625	10951.1	2384.97	460.925	11361.3	2385.11	450.442	687415	7235.95	178.566	7.777	13.4407	190725_DDD_03	Ribociclib	1	24
H14	1	2188_968290_1543503_626	7851		626	10064.8	2292.29	434.116	11228.5	2322.17	432.813	735998	5492.52	251.872	7.75026	13.509	190725_DDD_03	Ribociclib	1	24
H14	1	2188_968290_1543503_627	7851		627	10674.5	2337.68	442.702	11335.2	2366.14	449.311	680404	7560.04	169.168	7.76902	13.4304	190725_DDD_03	Ribociclib	1	24
H14	1	2188_968290_1543503_628	7851		628	10379.9	2347.52	436.86	10566.9	2340.75	424.009	737888	6416.42	216.159	7.75823	13.5115	190725_DDD_03	Ribociclib	1	24
H14	1	2188_968290_1543503_629	7851		629	10937	2386.02	486.64	11646.9	2410.67	470.762	1278714	10481.3	229.316	7.78766	14.0614	190725_DDD_03	Ribociclib	1	24
H14	1	2188_968290_1543503_63	7851		63	10376.7	2358.4	418.298	11164.4	2434.35	412.015	595408	9160.12	122.177	7.79744	13.297	190725_DDD_03	Ribociclib	1	24
H14	1	2188_968290_1543503_630	7851		630	11156.9	2424.76	475.43	11891.8	2491.6	467.271	496529	10344.4	90.2228	7.82068	13.1154	190725_DDD_03	Ribociclib	1	24
H14	1	2188_968290_1543503_631	7851		631	11739	2468.7	471.67	13419	2651.4	484.464	1429464	10358.4	259.39	7.88284	14.1728	190725_DDD_03	Ribociclib	1	24
H14	1	2188_968290_1543503_632	7851		632	11185.8	2429.77	466.422	11349.2	2407.58	456.75	640402	8426.34	142.853	7.78638	13.3699	190725_DDD_03	Ribociclib	1	24
H14	1	2188_968290_1543503_633	7851		633	11580.2	2510.31	503.312	12415.5	2532.71	496	770996	11014.2	131.575	7.83705	13.5554	190725_DDD_03	Ribociclib	1	24
H14	1	2188_968290_1543503_634	7851		634	11281	2404.63	456.256	11684.3	2438.63	460.654	1549004	9929.51	293.224	7.79919	14.2531	190725_DDD_03	Ribociclib	1	24
H14	1	2188_968290_1543503_635	7851		635	11129.2	2401.75	473.786	11505.1	2426.39	451.355	646178	6039.05	201.122	7.79416	13.3788	190725_DDD_03	Ribociclib	1	24
H14	1	2188_968290_1543503_636	7851		636	10549.6	2337.88	444.551	11350	2379.75	439.59	733592	7335.92	187.964	7.77475	13.5057	190725_DDD_03	Ribociclib	1	24
H14	1	2188_968290_1543503_637	7851		637	11151.3	2454.71	555.661	11571.7	2477.58	479.442	410110	9537.44	80.8246	7.81504	12.9242	190725_DDD_03	Ribociclib	1	24
H14	1	2188_968290_1543503_638	7851		638	11286	2432.08	483.494	12064.1	2460.73	483.53	678236	10276.3	124.056	7.80821	13.4273	190725_DDD_03	Ribociclib	1	24
H14	1	2188_968290_1543503_639	7851		639	10451	2341.58	436.175	11299.8	2344.27	437.814	644958	6323.12	191.723	7.75973	13.3769	190725_DDD_03	Ribociclib	1	24
H14	1	2188_968290_1543503_64	7851		64	11126.8	2423.88	522.786	12073.8	2539.02	479.304	658122	11752.2	105.26	7.83953	13.3971	190725_DDD_03	Ribociclib	1	24
H14	1	2188_968290_1543503_640	7851		640	10885.4	2373.76	451.945	11378.7	2365.33	439.011	696962	7575.67	172.927	7.76867	13.4545	190725_DDD_03	Ribociclib	1	24
H14	1	2188_968290_1543503_641	7851		641	11487.8	2377.42	459.53	12037.9	2434.72	451.826	666371	9657.55	129.695	7.79759	13.4096	190725_DDD_03	Ribociclib	1	24
H14	1	2188_968290_1543503_642	7851		642	10545.9	2353.55	452.387	11225.1	2407.36	457.728	1541130	8561.83	338.335	7.78629	14.248	190725_DDD_03	Ribociclib	1	24
H14	1	2188_968290_1543503_643	7851		643	10841.9	2398.78	465.86	10950.8	2399.81	457.934	1385303	9174.19	283.826	7.78314	14.1414	190725_DDD_03	Ribociclib	1	24
H14	1	2188_968290_1543503_644	7851		644	10451.6	2384.67	418.965	10568	2334.76	431.702	701625	6746.39	195.483	7.75566	13.4612	190725_DDD_03	Ribociclib	1	24
H14	1	2188_968290_1543503_645	7851		645	10569.5	2367.41	437.566	10641.5	2344.19	430.491	713874	6609.94	203.001	7.75969	13.4785	190725_DDD_03	Ribociclib	1	24
H14	1	2188_968290_1543503_646	7851		646	9851.95	2299.45	429.628	10210.7	2317.11	432.576	723789	5483.25	248.113	7.74808	13.4923	190725_DDD_03	Ribociclib	1	24
H14	1	2188_968290_1543503_647	7851		647	11378.2	2392.7	469.267	11877.5	2438.24	462.745	620214	12161.1	95.8617	7.79903	13.3378	190725_DDD_03	Ribociclib	1	24
H14	1	2188_968290_1543503_648	7851		648	10908.2	2408.96	443.244	11171.9	2427.44	435.493	645138	8837.51	137.214	7.79459	13.3772	190725_DDD_03	Ribociclib	1	24
H14	1	2188_968290_1543503_649	7851		649	10083.6	2297.94	438.384	10849.2	2339.62	445.367	688613	7026.66	184.205	7.75774	13.4424	190725_DDD_03	Ribociclib	1	24
H14	1	2188_968290_1543503_65	7851		65	10152.7	2335.3	406.938	10806.5	2401.65	420.159	782025	9536.89	154.131	7.78391	13.5696	190725_DDD_03	Ribociclib	1	24
H14	1	2188_968290_1543503_650	7851		650	10652.8	2384.46	429.874	11476.3	2388.88	432.229	687998	6311.91	204.881	7.77858	13.4415	190725_DDD_03	Ribociclib	1	24
H14	1	2188_968290_1543503_651	7851		651	10965.9	2399.09	465.217	12286	2451.23	478.722	1406838	12233.4	216.159	7.80434	14.1569	190725_DDD_03	Ribociclib	1	24
H14	1	2188_968290_1543503_652	7851		652	11854.1	2478.85	522.604	12072.3	2492.33	538.771	663611	13825.2	90.2228	7.82097	13.4055	190725_DDD_03	Ribociclib	1	24
H14	1	2188_968290_1543503_653	7851		653	11174	2457.65	454.091	11707.8	2429.89	449.21	683031	11016.6	116.538	7.7956	13.4343	190725_DDD_03	Ribociclib	1	24
H14	1	2188_968290_1543503_654	7851		654	10212.6	2311.16	452.012	11482	2453.13	474.967	731707	7953.34	172.927	7.80512	13.5031	190725_DDD_03	Ribociclib	1	24
H14	1	2188_968290_1543503_655	7851		655	10312	2335.01	438.823	10633.6	2358.76	434.495	672294	6930.87	182.325	7.76589	13.4185	190725_DDD_03	Ribociclib	1	24
H14	1	2188_968290_1543503_656	7851		656	10317.8	2335.91	438.062	11370.5	2340.82	442.124	683012	6044.35	212.399	7.75826	13.4343	190725_DDD_03	Ribociclib	1	24
H14	1	2188_968290_1543503_657	7851		657	10096.2	2288.36	436.824	10774.7	2332.04	439.035	720851	6379.21	212.399	7.7545	13.4882	190725_DDD_03	Ribociclib	1	24
H14	1	2188_968290_1543503_658	7851		658	11363.9	2376.71	442.667	11610.6	2409.44	445.113	680920	10982.6	116.538	7.78715	13.4312	190725_DDD_03	Ribociclib	1	24
H14	1	2188_968290_1543503_659	7851		659	10317.6	2303.62	424.791	10818.2	2330.34	434.611	737531	5853.42	236.835	7.75377	13.5111	190725_DDD_03	Ribociclib	1	24
H14	1	2188_968290_1543503_66	7851		66	11888.1	2545.35	494.344	12061.4	2534.15	483.618	375900	11055.9	63.9078	7.83761	12.8371	190725_DDD_03	Ribociclib	1	24
H14	1	2188_968290_1543503_660	7851		660	10810.3	2359.35	460.436	11623.8	2372.66	441.686	713646	8298.21	161.649	7.77177	13.4781	190725_DDD_03	Ribociclib	1	24
H14	1	2188_968290_1543503_661	7851		661	10822.3	2370.25	456.538	11428.6	2361.95	445.947	664973	7074.18	176.686	7.76724	13.4075	190725_DDD_03	Ribociclib	1	24
H14	1	2188_968290_1543503_662	7851		662	10753.4	2375.73	491.235	11573	2431.28	482.156	649894	10154.6	120.297	7.79617	13.3846	190725_DDD_03	Ribociclib	1	24
H14	1	2188_968290_1543503_663	7851		663	10233.6	2337.36	463.761	10867.6	2373.86	439.868	678325	7454.12	171.047	7.77227	13.4274	190725_DDD_03	Ribociclib	1	24
H14	1	2188_968290_1543503_664	7851		664	10490.2	2315.76	448.081	11384.5	2373.37	439.722	761368	8459.64	169.168	7.77206	13.5429	190725_DDD_03	Ribociclib	1	24
H14	1	2188_968290_1543503_665	7851		665	10613.9	2342.75	444.271	12589.2	2377.66	445.353	747853	6447.01	218.038	7.77387	13.525	190725_DDD_03	Ribociclib	1	24
H14	1	2188_968290_1543503_666	7851		666	10814.9	2371.84	432.657	11240.9	2430.02	430.825	599530	10518.1	107.14	7.79565	13.3039	190725_DDD_03	Ribociclib	1	24
H14	1	2188_968290_1543503_667	7851		667	11370.6	2419.11	486.03	12029.1	2446.78	486.593	807563	8874.32	171.047	7.80253	13.6018	190725_DDD_03	Ribociclib	1	24
H14	1	2188_968290_1543503_668	7851		668	11410.8	2452.3	477.432	11255.3	2399.27	458.385	1379022	9643.51	268.789	7.78292	14.1369	190725_DDD_03	Ribociclib	1	24
H14	1	2188_968290_1543503_669	7851		669	11554.1	2390.17	508.468	12333.9	2464.07	477.741	582790	10048.1	109.019	7.80957	13.2756	190725_DDD_03	Ribociclib	1	24
H14	1	2188_968290_1543503_67	7851		67	10892.4	2432.42	490.715	12158	2537.55	502.121	1419084	10064.4	265.029	7.83896	14.1655	190725_DDD_03	Ribociclib	1	24
H14	1	2188_968290_1543503_670	7851		670	10635	2338.78	410.444	11716.1	2345.95	398.169	479840	8132.88	110.899	7.76045	13.0812	190725_DDD_03	Ribociclib	1	24
H14	1	2188_968290_1543503_671	7851		671	10488.6	2325.74	484.5	11560.4	2376.44	457.702	699542	8327.88	157.89	7.77336	13.4582	190725_DDD_03	Ribociclib	1	24
H14	1	2188_968290_1543503_672	7851		672	11135.9	2383.97	445.094	12770.4	2400.15	436.4	631448	9714.58	122.177	7.78329	13.3558	190725_DDD_03	Ribociclib	1	24
H14	1	2188_968290_1543503_673	7851		673	10076.1	2301.78	433.628	11484.6	2336.38	431.608	721579	6013.16	225.557	7.75636	13.4892	190725_DDD_03	Ribociclib	1	24
H14	1	2188_968290_1543503_674	7851		674	10252.1	2306.26	431.233	10987	2366.7	442.087	726581	7897.62	172.927	7.76925	13.4961	190725_DDD_03	Ribociclib	1	24
H14	1	2188_968290_1543503_675	7851		675	10430.7	2319.34	435	11529.4	2373.87	441.608	688252	7095.38	182.325	7.77228	13.4419	190725_DDD_03	Ribociclib	1	24
H14	1	2188_968290_1543503_676	7851		676	10288.2	2302.72	432.048	10976.5	2347.65	439.934	765166	5585.15	257.511	7.76117	13.5478	190725_DDD_03	Ribociclib	1	24
H14	1	2188_968290_1543503_677	7851		677	12072.9	2536.11	493.889	12222.3	2529.36	477.394	973483	14749.7	124.056	7.83572	13.7886	190725_DDD_03	Ribociclib	1	24
H14	1	2188_968290_1543503_678	7851		678	10725.7	2333.59	443.404	11402.8	2346.21	440.211	729795	6695.37	204.881	7.76056	13.5005	190725_DDD_03	Ribociclib	1	24
H14	1	2188_968290_1543503_679	7851		679	11112.2	2415.07	484.457	11713.2	2450.67	483.107	728025	9707	140.973	7.80412	13.4981	190725_DDD_03	Ribociclib	1	24
H14	1	2188_968290_1543503_68	7851		68	10231.8	2344.13	449.366	11171.7	2435.6	444.179	1461520	8699.52	315.78	7.79795	14.195	190725_DDD_03	Ribociclib	1	24
H14	1	2188_968290_1543503_680	7851		680	10133.8	2306.14	509.745	10686.8	2350.15	441.051	677779	8579.48	148.492	7.76224	13.4266	190725_DDD_03	Ribociclib	1	24
H14	1	2188_968290_1543503_681	7851		681	12408.2	2581.04	497.885	12520.1	2560.52	480.867	634220	10570.3	112.778	7.84796	13.3602	190725_DDD_03	Ribociclib	1	24
H14	1	2188_968290_1543503_682	7851		682	10494.4	2338.88	417.788	10894.1	2338.68	413.464	659597	9559.38	129.695	7.75734	13.3994	190725_DDD_03	Ribociclib	1	24
H14	1	2188_968290_1543503_683	7851		683	10953.7	2397.09	488.31	11617.1	2474.51	470.127	706812	8946.99	148.492	7.8138	13.4685	190725_DDD_03	Ribociclib	1	24
H14	1	2188_968290_1543503_684	7851		684	10028.4	2311.81	427.026	10457.3	2333.49	431.903	1405071	6787.78	389.086	7.75512	14.1556	190725_DDD_03	Ribociclib	1	24
H14	1	2188_968290_1543503_685	7851		685	10390.8	2350.72	438.582	10741.1	2389.67	442.664	740365	6730.59	206.761	7.77891	13.5149	190725_DDD_03	Ribociclib	1	24
H14	1	2188_968290_1543503_686	7851		686	11062.6	2427.98	438.576	12095.5	2437.07	431.395	382736	8900.84	80.8246	7.79855	12.8551	190725_DDD_03	Ribociclib	1	24
H14	1	2188_968290_1543503_687	7851		687	11160.8	2462.18	473.379	11586.1	2442.3	468.381	1141306	13587	157.89	7.80069	13.9477	190725_DDD_03	Ribociclib	1	24
H14	1	2188_968290_1543503_688	7851		688	11037.9	2387.45	442.371	13233.8	2396.53	446.75	624071	9177.51	127.816	7.78178	13.344	190725_DDD_03	Ribociclib	1	24
H14	1	2188_968290_1543503_689	7851		689	10292.8	2303.51	431.086	12332.2	2490.78	460.644	887729	12160.7	137.214	7.82035	13.6964	190725_DDD_03	Ribociclib	1	24
H14	1	2188_968290_1543503_69	7851		69	11056.6	2414.34	408.026	11979.5	2399.73	405.54	1710733	10625.7	302.622	7.78311	14.3524	190725_DDD_03	Ribociclib	1	24
H14	1	2188_968290_1543503_690	7851		690	10453.6	2331.34	442.628	11853.1	2488.18	494.667	770787	8288.03	174.807	7.81931	13.5552	190725_DDD_03	Ribociclib	1	24
H14	1	2188_968290_1543503_691	7851		691	11540.9	2494.26	481.335	13221	2631.41	496.909	2438280	13109	349.613	7.87528	14.7068	190725_DDD_03	Ribociclib	1	24
H14	1	2188_968290_1543503_692	7851		692	10504.7	2338.07	447.2	11003.6	2379.37	449.2	704831	9397.75	140.973	7.77459	13.4657	190725_DDD_03	Ribociclib	1	24
H14	1	2188_968290_1543503_693	7851		693	11943	2449.69	484	11843.2	2479.76	471.278	660036	12222.9	101.501	7.81592	13.4	190725_DDD_03	Ribociclib	1	24
H14	1	2188_968290_1543503_694	7851		694	9872.82	2305.56	414.676	10393.4	2437.81	416.365	1037226	8231.95	236.835	7.79886	13.8521	190725_DDD_03	Ribociclib	1	24
H14	1	2188_968290_1543503_695	7851		695	11766.8	2564.68	492.183	12060.7	2527.84	477.459	655555	10746.8	114.658	7.83512	13.3932	190725_DDD_03	Ribociclib	1	24
H14	1	2188_968290_1543503_696	7851		696	10921.4	2360.59	463.819	11401.8	2361.28	449.855	1524025	10026.5	285.705	7.76696	14.2369	190725_DDD_03	Ribociclib	1	24
H14	1	2188_968290_1543503_697	7851		697	10742.6	2373.82	462.149	11029.6	2345.6	425.653	700111	7369.59	178.566	7.7603	13.459	190725_DDD_03	Ribociclib	1	24
H14	1	2188_968290_1543503_698	7851		698	10563.1	2322.4	441.698	11613	2349.27	442.349	1506868	6580.21	430.438	7.76186	14.2255	190725_DDD_03	Ribociclib	1	24
H14	1	2188_968290_1543503_699	7851		699	10004.3	2313.85	439.943	10944.4	2344.46	449.364	705404	6592.56	201.122	7.75981	13.4665	190725_DDD_03	Ribociclib	1	24
H14	1	2188_968290_1543503_7	7851		7	10032.4	2291.89	410.383	11086.7	2404.55	429.934	647320	8517.37	142.853	7.78512	13.3806	190725_DDD_03	Ribociclib	1	24
H14	1	2188_968290_1543503_70	7851		70	11909.1	2546.05	520.7	12532.9	2602.96	517.453	700352	13214.2	99.621	7.86441	13.4593	190725_DDD_03	Ribociclib	1	24
H14	1	2188_968290_1543503_700	7851		700	10927.6	2363.19	472.655	11870.8	2429.93	470.754	690699	11322.9	114.658	7.79562	13.4455	190725_DDD_03	Ribociclib	1	24
H14	1	2188_968290_1543503_701	7851		701	10753.8	2360.38	468.879	12251.3	2414.09	465	670585	10008.7	125.936	7.78908	13.4159	190725_DDD_03	Ribociclib	1	24
H14	1	2188_968290_1543503_702	7851		702	11118.4	2461.07	483.296	11061.2	2409.16	467.911	678184	8584.61	148.492	7.78704	13.4272	190725_DDD_03	Ribociclib	1	24
H14	1	2188_968290_1543503_703	7851		703	10776.1	2365.98	447.95	11355.5	2423.34	440.205	315118	7161.77	82.7042	7.7929	12.6607	190725_DDD_03	Ribociclib	1	24
H14	1	2188_968290_1543503_704	7851		704	10553.7	2346.14	453.619	11442.4	2377.01	450.512	705620	8204.88	161.649	7.7736	13.4668	190725_DDD_03	Ribociclib	1	24
H14	1	2188_968290_1543503_705	7851		705	10475.9	2318.65	421.958	11086.2	2328.3	428.962	727208	6925.79	197.362	7.7529	13.497	190725_DDD_03	Ribociclib	1	24
H14	1	2188_968290_1543503_706	7851		706	10590.7	2364.44	443.132	10894.6	2509.6	438.618	1036736	9424.87	206.761	7.82788	13.8516	190725_DDD_03	Ribociclib	1	24
H14	1	2188_968290_1543503_707	7851		707	11044.3	2378.83	488.413	11583.6	2436.59	483.034	749288	8514.64	165.408	7.79836	13.5269	190725_DDD_03	Ribociclib	1	24
H14	1	2188_968290_1543503_708	7851		708	10150	2330.41	435.7	10427.3	2342.05	430.916	666182	6226	201.122	7.75878	13.4093	190725_DDD_03	Ribociclib	1	24
H14	1	2188_968290_1543503_709	7851		709	11133.9	2396.97	457.343	11183.7	2380.89	453.333	767707	8530.08	169.168	7.77523	13.5512	190725_DDD_03	Ribociclib	1	24
H14	1	2188_968290_1543503_71	7851		71	10724.5	2404.65	473.236	11208.6	2408.28	465.491	468689	8222.61	107.14	7.78667	13.0577	190725_DDD_03	Ribociclib	1	24
H14	1	2188_968290_1543503_710	7851		710	11419	2449.75	511.19	11885.4	2486.7	498.159	2093828	11504.5	342.095	7.81871	14.5545	190725_DDD_03	Ribociclib	1	24
H14	1	2188_968290_1543503_711	7851		711	10507.2	2357.59	499.688	12076.9	2546.56	510.75	632704	12167.4	97.7413	7.8425	13.3578	190725_DDD_03	Ribociclib	1	24
H14	1	2188_968290_1543503_712	7851		712	9931.42	2318.54	414.288	10467.2	2447.64	414.343	1112305	8119.01	257.511	7.80288	13.9219	190725_DDD_03	Ribociclib	1	24
H14	1	2188_968290_1543503_713	7851		713	9961.63	2254.93	418.136	11001.1	2324.02	420.591	266560	6058.18	82.7042	7.75105	12.4934	190725_DDD_03	Ribociclib	1	24
H14	1	2188_968290_1543503_714	7851		714	9891.35	2298	445.395	10643.5	2322.91	436.44	735764	6342.79	218.038	7.75058	13.5087	190725_DDD_03	Ribociclib	1	24
H14	1	2188_968290_1543503_715	7851		715	10093.2	2323.4	427.389	10425.8	2328	431.178	644289	6379.1	189.844	7.75276	13.3759	190725_DDD_03	Ribociclib	1	24
H14	1	2188_968290_1543503_716	7851		716	10492.4	2322.5	435.175	11072.3	2337.61	433.777	683692	6637.79	193.603	7.75688	13.4353	190725_DDD_03	Ribociclib	1	24
H14	1	2188_968290_1543503_717	7851		717	10295.7	2340.1	441.194	10576.9	2348.71	438.132	706964	6669.47	199.242	7.76162	13.4687	190725_DDD_03	Ribociclib	1	24
H14	1	2188_968290_1543503_718	7851		718	11273.7	2390.45	467.76	11388.2	2413.02	464.152	555615	8418.41	124.056	7.78863	13.2278	190725_DDD_03	Ribociclib	1	24
H14	1	2188_968290_1543503_719	7851		719	11198.9	2371.62	443.965	11468.8	2375.72	434.253	734693	8444.75	163.529	7.77306	13.5072	190725_DDD_03	Ribociclib	1	24
H14	1	2188_968290_1543503_72	7851		72	10253.5	2340.53	408.413	10635.4	2332.08	401.022	599474	6660.82	169.168	7.75451	13.3038	190725_DDD_03	Ribociclib	1	24
H14	1	2188_968290_1543503_720	7851		720	11614.5	2432.75	446.009	11937.3	2460.41	444.377	627145	9089.06	129.695	7.80808	13.3489	190725_DDD_03	Ribociclib	1	24
H14	1	2188_968290_1543503_721	7851		721	10216.4	2307.69	437.316	10427.1	2311.74	427.737	717088	5391.64	249.992	7.74576	13.483	190725_DDD_03	Ribociclib	1	24
H14	1	2188_968290_1543503_722	7851		722	10847.9	2357.21	443.366	11334.1	2378.08	449.462	737773	8107.4	171.047	7.77405	13.5114	190725_DDD_03	Ribociclib	1	24
H14	1	2188_968290_1543503_723	7851		723	10480.3	2334.45	387.266	11402.4	2357.07	414.84	694269	5554.15	234.955	7.76518	13.4506	190725_DDD_03	Ribociclib	1	24
H14	1	2188_968290_1543503_724	7851		724	9738.04	2288.65	425.871	10107.7	2316.15	428.248	682073	5829.68	219.918	7.74766	13.4329	190725_DDD_03	Ribociclib	1	24
H14	1	2188_968290_1543503_725	7851		725	10471.9	2347.26	443.579	10608.2	2331.29	435.519	677111	6269.55	203.001	7.75418	13.4256	190725_DDD_03	Ribociclib	1	24
H14	1	2188_968290_1543503_726	7851		726	10457.7	2327.43	443.346	11479.2	2364.94	437.594	756507	7490.17	189.844	7.76851	13.5365	190725_DDD_03	Ribociclib	1	24
H14	1	2188_968290_1543503_727	7851		727	10331.3	2306.2	433.134	11332.4	2364.05	433.419	671871	7812.45	161.649	7.76813	13.4178	190725_DDD_03	Ribociclib	1	24
H14	1	2188_968290_1543503_728	7851		728	10186.3	2327.96	439.289	11650.2	2460.69	476.026	672582	8734.83	144.732	7.8082	13.4189	190725_DDD_03	Ribociclib	1	24
H14	1	2188_968290_1543503_729	7851		729	10913.9	2438.74	477.007	11244.5	2448.5	472.647	714447	7004.38	191.723	7.80323	13.4793	190725_DDD_03	Ribociclib	1	24
H14	1	2188_968290_1543503_73	7851		73	10252.7	2361.56	420.8	10878.5	2344.56	413.611	669470	7438.56	169.168	7.75985	13.4142	190725_DDD_03	Ribociclib	1	24
H14	1	2188_968290_1543503_730	7851		730	10598.4	2353.65	454.115	11165.9	2394.52	456.22	677939	7449.88	171.047	7.78094	13.4268	190725_DDD_03	Ribociclib	1	24
H14	1	2188_968290_1543503_731	7851		731	10400.4	2318.41	437.36	11425.1	2386.77	439.384	699852	9587.01	137.214	7.7777	13.4586	190725_DDD_03	Ribociclib	1	24
H14	1	2188_968290_1543503_732	7851		732	11415.4	2425.86	437.592	12847.4	2475.88	437.2	1346314	11707.1	216.159	7.81435	14.1129	190725_DDD_03	Ribociclib	1	24
H14	1	2188_968290_1543503_733	7851		733	10817.9	2397.73	454.036	11322.6	2416.34	483.663	651826	7323.89	167.288	7.79001	13.3875	190725_DDD_03	Ribociclib	1	24
H14	1	2188_968290_1543503_734	7851		734	10462.4	2334.06	430.591	11276.9	2380.4	430.637	714597	7005.85	191.723	7.77502	13.4795	190725_DDD_03	Ribociclib	1	24
H14	1	2188_968290_1543503_735	7851		735	10506.6	2346.61	455.405	10847.9	2377.96	451.336	1457827	6626.49	413.521	7.774	14.1925	190725_DDD_03	Ribociclib	1	24
H14	1	2188_968290_1543503_736	7851		736	10707.1	2368.89	454.76	11037	2368.03	450.5	686703	6358.36	203.001	7.76981	13.4397	190725_DDD_03	Ribociclib	1	24
H14	1	2188_968290_1543503_737	7851		737	10613.8	2402.22	458.326	11423.7	2465.18	473.844	2108398	9370.66	422.919	7.81002	14.5614	190725_DDD_03	Ribociclib	1	24
H14	1	2188_968290_1543503_738	7851		738	10744.9	2351.61	433.361	11417.9	2338.44	450.281	701920	7886.74	167.288	7.75724	13.4616	190725_DDD_03	Ribociclib	1	24
H14	1	2188_968290_1543503_739	7851		739	10539.9	2343.13	474.851	11334.7	2361.46	449.897	659807	9703.04	127.816	7.76703	13.3997	190725_DDD_03	Ribociclib	1	24
H14	1	2188_968290_1543503_74	7851		74	10493.2	2374.31	456.27	10697.3	2391.95	440.624	562988	6623.39	159.769	7.77987	13.241	190725_DDD_03	Ribociclib	1	24
H14	1	2188_968290_1543503_740	7851		740	11414.5	2443.79	484.922	12982.9	2603.17	490.745	1277245	13033.1	184.205	7.86449	14.0602	190725_DDD_03	Ribociclib	1	24
H14	1	2188_968290_1543503_741	7851		741	11671.9	2409.25	474.017	12149.7	2394.94	443.101	640746	8110.71	148.492	7.78111	13.3704	190725_DDD_03	Ribociclib	1	24
H14	1	2188_968290_1543503_742	7851		742	10509.1	2358.32	434.113	11247.4	2398.35	432.147	730952	7166.2	191.723	7.78254	13.5021	190725_DDD_03	Ribociclib	1	24
H14	1	2188_968290_1543503_743	7851		743	9762.99	2293.33	423.918	10162.9	2323.36	422.908	717293	4719.03	285.705	7.75077	13.4832	190725_DDD_03	Ribociclib	1	24
H14	1	2188_968290_1543503_744	7851		744	10693.9	2365.04	439.611	10730.6	2366.21	430.352	693535	6605.1	197.362	7.76904	13.4496	190725_DDD_03	Ribociclib	1	24
H14	1	2188_968290_1543503_745	7851		745	10872.2	2435.18	471.545	12131.7	2554.2	485.86	2737076	11647.1	441.716	7.84549	14.8224	190725_DDD_03	Ribociclib	1	24
H14	1	2188_968290_1543503_746	7851		746	11219.1	2409.82	463.679	12948.1	2522.11	476.479	2048829	12268.4	313.9	7.83285	14.5328	190725_DDD_03	Ribociclib	1	24
H14	1	2188_968290_1543503_747	7851		747	11648.6	2416.62	462.852	14517.3	2414.91	453.235	1429692	12432.1	216.159	7.78942	14.173	190725_DDD_03	Ribociclib	1	24
H14	1	2188_968290_1543503_748	7851		748	11310.3	2439.24	474.009	12829.8	2592.61	493.374	2099431	12879.9	306.381	7.86042	14.5572	190725_DDD_03	Ribociclib	1	24
H14	1	2188_968290_1543503_749	7851		749	11208.8	2408.49	460.172	12289	2464.53	475.53	658946	9984.03	124.056	7.80976	13.3984	190725_DDD_03	Ribociclib	1	24
H14	1	2188_968290_1543503_75	7851		75	10277.7	2333.59	455.597	11647.1	2503.16	480.878	1247264	12727.2	184.205	7.82531	14.0365	190725_DDD_03	Ribociclib	1	24
H14	1	2188_968290_1543503_750	7851		750	10507.1	2331.58	439.464	10957	2335.45	436.963	706528	8616.2	154.131	7.75596	13.4681	190725_DDD_03	Ribociclib	1	24
H14	1	2188_968290_1543503_751	7851		751	10157.9	2312.24	431.513	10525	2327.44	462.898	703174	6510.87	203.001	7.75253	13.4634	190725_DDD_03	Ribociclib	1	24
H14	1	2188_968290_1543503_752	7851		752	11491.9	2427.34	470.626	13153.2	2541.81	504.679	2095572	14968.4	263.15	7.84063	14.5553	190725_DDD_03	Ribociclib	1	24
H14	1	2188_968290_1543503_753	7851		753	10776	2317.64	441.06	11112	2378.12	432	686062	9528.64	135.334	7.77407	13.4387	190725_DDD_03	Ribociclib	1	24
H14	1	2188_968290_1543503_754	7851		754	11687.3	2499.31	482.81	12198.1	2538.9	486.705	625082	10247.2	114.658	7.83949	13.3456	190725_DDD_03	Ribociclib	1	24
H14	1	2188_968290_1543503_755	7851		755	9911.44	2326.77	407.28	10604.4	2372.43	415.157	656195	7905.96	156.01	7.77167	13.3942	190725_DDD_03	Ribociclib	1	24
H14	1	2188_968290_1543503_756	7851		756	11909.1	2498.46	498.83	12002.6	2457.14	461.584	1338612	11846.1	212.399	7.80675	14.1071	190725_DDD_03	Ribociclib	1	24
H14	1	2188_968290_1543503_757	7851		757	10508.7	2361.71	495.088	10856.5	2372.62	470.777	701949	6815.04	193.603	7.77175	13.4616	190725_DDD_03	Ribociclib	1	24
H14	1	2188_968290_1543503_758	7851		758	10218.5	2411.39	431.674	10485.9	2366.98	406.485	699914	6795.28	193.603	7.76937	13.4587	190725_DDD_03	Ribociclib	1	24
H14	1	2188_968290_1543503_759	7851		759	11142.1	2414.94	490.914	12943.4	2523.98	470.218	1460128	8588.99	319.539	7.83359	14.194	190725_DDD_03	Ribociclib	1	24
H14	1	2188_968290_1543503_76	7851		76	10169.8	2345.16	455.043	10479.9	2365.42	447.383	801922	6973.23	216.159	7.76871	13.5948	190725_DDD_03	Ribociclib	1	24
H14	1	2188_968290_1543503_760	7851		760	11182.6	2439.56	461.865	11335.7	2415.36	439.269	732756	9394.31	146.612	7.7896	13.5046	190725_DDD_03	Ribociclib	1	24
H14	1	2188_968290_1543503_761	7851		761	10971	2401.66	457.625	11443.4	2430.04	444.707	885484	9624.83	172.927	7.79566	13.6939	190725_DDD_03	Ribociclib	1	24
H14	1	2188_968290_1543503_762	7851		762	11347	2438.28	456.32	13004	2545.8	474.644	609313	13540.3	84.5838	7.8422	13.3201	190725_DDD_03	Ribociclib	1	24
H14	1	2188_968290_1543503_763	7851		763	11091.4	2471.39	419.606	11182.5	2407.25	450.806	634251	9466.43	125.936	7.78624	13.3602	190725_DDD_03	Ribociclib	1	24
H14	1	2188_968290_1543503_764	7851		764	10704.3	2376.59	406.442	11015.7	2381.99	455.694	919095	8510.14	203.001	7.77569	13.7311	190725_DDD_03	Ribociclib	1	24
H14	1	2188_968290_1543503_765	7851		765	10974.3	2343.18	457.238	11268.3	2354.5	453.946	700683	7616.12	172.927	7.76408	13.4598	190725_DDD_03	Ribociclib	1	24
H14	1	2188_968290_1543503_766	7851		766	11837.9	2501.33	488.037	13949.9	2557.35	473.371	666192	10745	116.538	7.84673	13.4093	190725_DDD_03	Ribociclib	1	24
H14	1	2188_968290_1543503_767	7851		767	11150.9	2422.64	465.775	11267.8	2407.56	467.538	534694	10282.6	97.7413	7.78637	13.1894	190725_DDD_03	Ribociclib	1	24
H14	1	2188_968290_1543503_768	7851		768	10213.1	2319.89	436.811	10637.5	2364.61	424.672	784599	5855.22	251.872	7.76837	13.5729	190725_DDD_03	Ribociclib	1	24
H14	1	2188_968290_1543503_769	7851		769	12594.4	2549.81	472.703	13743	2671.88	486.945	2116502	12984.7	306.381	7.89054	14.5653	190725_DDD_03	Ribociclib	1	24
H14	1	2188_968290_1543503_77	7851		77	10081.8	2346.86	407.836	10454.3	2452.35	405.065	762843	8291.77	172.927	7.8048	13.5448	190725_DDD_03	Ribociclib	1	24
H14	1	2188_968290_1543503_770	7851		770	13703.1	2520.59	543.287	19162	2821.74	601.253	7074164	19434.5	684.189	7.94511	15.772	190725_DDD_03	Ribociclib	1	24
H14	1	2188_968290_1543503_771	7851		771	10749.6	2357.75	460.053	11075.7	2370.91	436.533	745956	7104.34	197.362	7.77103	13.5224	190725_DDD_03	Ribociclib	1	24
H14	1	2188_968290_1543503_772	7851		772	11016.9	2407.36	452.422	11153.5	2407.33	464.467	642041	8560.55	140.973	7.78627	13.3724	190725_DDD_03	Ribociclib	1	24
H14	1	2188_968290_1543503_773	7851		773	10751.5	2354.06	446.61	11306.8	2418.74	454.66	769771	7261.99	199.242	7.791	13.5538	190725_DDD_03	Ribociclib	1	24
H14	1	2188_968290_1543503_774	7851		774	10114.3	2326.78	421.44	10505.5	2339.15	428.174	767554	4951.96	291.344	7.75754	13.551	190725_DDD_03	Ribociclib	1	24
H14	1	2188_968290_1543503_775	7851		775	10463.2	2320.89	447.702	11923.1	2357.16	427.269	716388	6633.22	203.001	7.76521	13.482	190725_DDD_03	Ribociclib	1	24
H14	1	2188_968290_1543503_776	7851		776	11068.2	2401.1	470.126	11280.4	2415.37	462.265	683506	10051.6	127.816	7.78961	13.435	190725_DDD_03	Ribociclib	1	24
H14	1	2188_968290_1543503_777	7851		777	11016.4	2395.68	458.735	11404.7	2410.79	469.957	481207	10238.4	88.3431	7.78771	13.0841	190725_DDD_03	Ribociclib	1	24
H14	1	2188_968290_1543503_778	7851		778	12004.4	2509.47	493.672	11893.9	2450.02	469.158	593236	10407.6	107.14	7.80385	13.2933	190725_DDD_03	Ribociclib	1	24
H14	1	2188_968290_1543503_779	7851		779	10534.8	2339.17	438.079	12157.5	2359.73	431.979	703967	7410.18	178.566	7.7663	13.4645	190725_DDD_03	Ribociclib	1	24
H14	1	2188_968290_1543503_78	7851		78	10254.3	2333.46	524.28	10974.5	2391.22	464.829	700430	8541.83	154.131	7.77956	13.4594	190725_DDD_03	Ribociclib	1	24
H14	1	2188_968290_1543503_780	7851		780	11561.2	2433.63	505.479	11668.3	2433.33	478.59	510283	8365.29	114.658	7.79702	13.1427	190725_DDD_03	Ribociclib	1	24
H14	1	2188_968290_1543503_781	7851		781	11721.5	2489.84	504.433	11981.8	2480.27	504.675	630712	7883.9	150.371	7.81612	13.3546	190725_DDD_03	Ribociclib	1	24
H14	1	2188_968290_1543503_782	7851		782	13817.1	2639.93	651.214	14056.4	2706.42	574.12	1358874	14770.4	172.927	7.90338	14.1222	190725_DDD_03	Ribociclib	1	24
H14	1	2188_968290_1543503_783	7851		783	10031.2	2281.27	417.77	10472.1	2310.37	415.917	753844	5198.92	272.548	7.74516	13.5329	190725_DDD_03	Ribociclib	1	24
H14	1	2188_968290_1543503_784	7851		784	10299.4	2321.39	434.228	11571.4	2478.23	449.854	787416	8202.25	180.446	7.8153	13.5765	190725_DDD_03	Ribociclib	1	24
H14	1	2188_968290_1543503_785	7851		785	10990.4	2348.14	439.923	12645.4	2387.3	447.579	695710	9154.08	142.853	7.77792	13.4527	190725_DDD_03	Ribociclib	1	24
H14	1	2188_968290_1543503_786	7851		786	10603.8	2345.02	446.019	11239.5	2394.63	464.368	644741	9481.49	127.816	7.78098	13.3766	190725_DDD_03	Ribociclib	1	24
H14	1	2188_968290_1543503_787	7851		787	10165.5	2326.67	438.906	10691.6	2348.66	443.779	786694	6961.89	212.399	7.7616	13.5756	190725_DDD_03	Ribociclib	1	24
H14	1	2188_968290_1543503_788	7851		788	10604.5	2336.58	448.861	10761.8	2356.97	422.3	238940	7964.67	56.3892	7.76513	12.384	190725_DDD_03	Ribociclib	1	24
H14	1	2188_968290_1543503_789	7851		789	11438.1	2407.36	503.792	11719.2	2446.42	462.95	687162	11452.7	112.778	7.80238	13.4403	190725_DDD_03	Ribociclib	1	24
H14	1	2188_968290_1543503_79	7851		79	10763.3	2374.52	425.713	11075.5	2391.74	409.222	625142	7717.8	152.251	7.77978	13.3457	190725_DDD_03	Ribociclib	1	24
H14	1	2188_968290_1543503_790	7851		790	10303	2320.25	433.637	11081.2	2393.99	451.227	743498	6759.07	206.761	7.78072	13.5191	190725_DDD_03	Ribociclib	1	24
H14	1	2188_968290_1543503_791	7851		791	10256.2	2307.62	429.77	10937.9	2386.32	429.45	386929	9673.22	75.1856	7.77751	12.866	190725_DDD_03	Ribociclib	1	24
H14	1	2188_968290_1543503_792	7851		792	10481.4	2323.59	436.906	11673.9	2389.21	444.571	750071	7143.53	197.362	7.77872	13.5279	190725_DDD_03	Ribociclib	1	24
H14	1	2188_968290_1543503_793	7851		793	10300.7	2308.96	439.537	10734.7	2345.08	451.649	744384	7674.06	182.325	7.76008	13.5203	190725_DDD_03	Ribociclib	1	24
H14	1	2188_968290_1543503_794	7851		794	10115.8	2322.42	439.008	10534.5	2339.45	430.271	787506	7359.87	201.122	7.75767	13.5766	190725_DDD_03	Ribociclib	1	24
H14	1	2188_968290_1543503_795	7851		795	10200.6	2351	439.116	11019.8	2387.11	438.078	744437	5815.91	240.594	7.77784	13.5204	190725_DDD_03	Ribociclib	1	24
H14	1	2188_968290_1543503_796	7851		796	10589.5	2334.18	445	11031.3	2387.69	455.375	702482	8781.03	150.371	7.77808	13.4624	190725_DDD_03	Ribociclib	1	24
H14	1	2188_968290_1543503_797	7851		797	10678.6	2355.57	442.957	11025	2419.4	441.23	698968	6989.68	187.964	7.79127	13.4574	190725_DDD_03	Ribociclib	1	24
H14	1	2188_968290_1543503_798	7851		798	10793.2	2350.88	457.058	13543.4	2616.03	620.516	715750	11183.6	120.297	7.86941	13.4811	190725_DDD_03	Ribociclib	1	24
H14	1	2188_968290_1543503_799	7851		799	10311.5	2327.35	436.387	10641.4	2338.21	438.63	748338	6929.06	203.001	7.75714	13.5256	190725_DDD_03	Ribociclib	1	24
H14	1	2188_968290_1543503_8	7851		8	10527.8	2364.74	432.773	10485	2328.73	426.163	624869	6008.36	195.483	7.75308	13.3453	190725_DDD_03	Ribociclib	1	24
H14	1	2188_968290_1543503_80	7851		80	9729.7	2312.06	392.884	10007.4	2422.19	400.029	767641	7310.87	197.362	7.79243	13.5511	190725_DDD_03	Ribociclib	1	24
H14	1	2188_968290_1543503_800	7851		800	10904.1	2382.93	460.596	12023.1	2531.24	460.204	495397	9174.02	101.501	7.83646	13.1131	190725_DDD_03	Ribociclib	1	24
H14	1	2188_968290_1543503_801	7851		801	12845.1	2570.01	525.365	13145.6	2598.88	511.145	1616646	10167.6	298.863	7.86284	14.2959	190725_DDD_03	Ribociclib	1	24
H14	1	2188_968290_1543503_802	7851		802	13010.5	2623.04	499.104	13058.6	2537.76	513.46	667423	10594	118.417	7.83904	13.4112	190725_DDD_03	Ribociclib	1	24
H14	1	2188_968290_1543503_803	7851		803	11069.6	2367.02	470.079	11484.5	2373.75	442.609	642150	7381.03	163.529	7.77223	13.3726	190725_DDD_03	Ribociclib	1	24
H14	1	2188_968290_1543503_804	7851		804	10772.6	2367.07	454.138	11159	2381.45	450.712	717707	9831.6	137.214	7.77547	13.4838	190725_DDD_03	Ribociclib	1	24
H14	1	2188_968290_1543503_805	7851		805	10109.5	2316.52	428.431	10534.1	2341.01	427.921	503931	6630.67	142.853	7.75834	13.1302	190725_DDD_03	Ribociclib	1	24
H14	1	2188_968290_1543503_806	7851		806	13285.2	2650.48	505.7	13410.4	2587.06	498.295	1327390	10289.8	242.474	7.85828	14.0987	190725_DDD_03	Ribociclib	1	24
H14	1	2188_968290_1543503_807	7851		807	10439.5	2362.75	497.075	10919.6	2399.49	456.821	727887	6498.99	210.52	7.78301	13.4979	190725_DDD_03	Ribociclib	1	24
H14	1	2188_968290_1543503_808	7851		808	10342.2	2414.32	424.136	11204.5	2488.73	429.591	176394	8017.91	41.3521	7.81953	12.0805	190725_DDD_03	Ribociclib	1	24
H14	1	2188_968290_1543503_809	7851		809	11512.3	2450.41	448.972	11777.7	2465.68	448.952	686805	8176.25	157.89	7.81022	13.4398	190725_DDD_03	Ribociclib	1	24
H14	1	2188_968290_1543503_81	7851		81	10807	2421.39	509.915	12458.7	2629.64	511.412	1062955	12505.4	159.769	7.8746	13.8766	190725_DDD_03	Ribociclib	1	24
H14	1	2188_968290_1543503_810	7851		810	10406.2	2361.16	439.096	11077.8	2359.98	443.351	807719	5349.13	283.826	7.76641	13.602	190725_DDD_03	Ribociclib	1	24
H14	1	2188_968290_1543503_811	7851		811	10441.5	2334.61	440.56	11895.2	2356.1	432.837	694909	7553.36	172.927	7.76476	13.4515	190725_DDD_03	Ribociclib	1	24
H14	1	2188_968290_1543503_812	7851		812	11494.9	2447.79	397.427	11681.9	2472.97	453.081	600677	9688.34	116.538	7.81317	13.3058	190725_DDD_03	Ribociclib	1	24
H14	1	2188_968290_1543503_813	7851		813	11287.5	2504.29	2271.46	11940.6	2487.52	1877.77	728435	8470.17	161.649	7.81904	13.4987	190725_DDD_03	Ribociclib	1	24
H14	1	2188_968290_1543503_814	7851		814	11209.5	2417.44	487.481	11337.4	2406.91	460.126	708230	7455.05	178.566	7.7861	13.4705	190725_DDD_03	Ribociclib	1	24
H14	1	2188_968290_1543503_815	7851		815	11727.8	2514.68	525.935	11924.1	2459.8	484.275	647808	9388.52	129.695	7.80783	13.3813	190725_DDD_03	Ribociclib	1	24
H14	1	2188_968290_1543503_816	7851		816	10759.9	2390.82	431.812	10767.4	2360.23	438.863	768964	8094.36	178.566	7.76652	13.5528	190725_DDD_03	Ribociclib	1	24
H14	1	2188_968290_1543503_817	7851		817	9985.12	2320.83	475.887	10402	2325.58	430.158	812395	5564.35	274.428	7.75173	13.6077	190725_DDD_03	Ribociclib	1	24
H14	1	2188_968290_1543503_818	7851		818	10735.8	2435.95	464.74	11590.1	2512.07	476.279	703200	8176.74	161.649	7.82886	13.4634	190725_DDD_03	Ribociclib	1	24
H14	1	2188_968290_1543503_819	7851		819	12082.4	2648.28	4863.93	12766.5	2688.34	5828.87	638057	9523.24	125.936	7.89668	13.3662	190725_DDD_03	Ribociclib	1	24
H14	1	2188_968290_1543503_82	7851		82	10454.8	2372.08	421.531	11014.5	2374.38	417.318	634256	7207.45	165.408	7.77249	13.3602	190725_DDD_03	Ribociclib	1	24
H14	1	2188_968290_1543503_820	7851		820	9985.64	2302.94	436.261	10800.7	2389.3	465.61	627424	8148.36	144.732	7.77876	13.3494	190725_DDD_03	Ribociclib	1	24
H14	1	2188_968290_1543503_821	7851		821	11249.7	2442.52	484.16	11536.2	2483.5	462.567	262502	8750.07	56.3892	7.81742	12.478	190725_DDD_03	Ribociclib	1	24
H14	1	2188_968290_1543503_822	7851		822	10274.4	2342.11	429.568	11718.7	2352.83	435.55	830462	5931.87	263.15	7.76337	13.6297	190725_DDD_03	Ribociclib	1	24
H14	1	2188_968290_1543503_823	7851		823	10444.9	2361.51	440.475	12413.2	2597.88	474.064	778728	9983.69	146.612	7.86245	13.5654	190725_DDD_03	Ribociclib	1	24
H14	1	2188_968290_1543503_824	7851		824	10396.8	2326.59	416.372	11814.9	2474.35	440.18	1201144	8641.32	261.27	7.81373	13.9988	190725_DDD_03	Ribociclib	1	24
H14	1	2188_968290_1543503_825	7851		825	10197.6	2350.71	448.375	11452.6	2475.67	457.216	1403624	8208.33	321.419	7.81427	14.1546	190725_DDD_03	Ribociclib	1	24
H14	1	2188_968290_1543503_826	7851		826	10221.4	2313.74	436.662	11505.6	2372.5	488.076	752706	8181.59	172.927	7.7717	13.5314	190725_DDD_03	Ribociclib	1	24
H14	1	2188_968290_1543503_827	7851		827	11710.4	2459.86	513.6	11715.6	2455.66	480.895	830798	10931.6	142.853	7.80615	13.6301	190725_DDD_03	Ribociclib	1	24
H14	1	2188_968290_1543503_828	7851		828	10598.3	2368.52	440.68	11589	2396.2	437.364	696518	7035.54	186.084	7.78164	13.4538	190725_DDD_03	Ribociclib	1	24
H14	1	2188_968290_1543503_829	7851		829	12068.4	2379.09	489.742	14880.9	2428.14	466.329	708017	8329.61	159.769	7.79488	13.4702	190725_DDD_03	Ribociclib	1	24
H14	1	2188_968290_1543503_83	7851		83	10102.8	2354.29	421.806	10665.5	2372.41	422.315	403838	7478.48	101.501	7.77166	12.9088	190725_DDD_03	Ribociclib	1	24
H14	1	2188_968290_1543503_830	7851		830	10282.7	2337.76	430.268	10546.3	2356.35	433.387	762667	6408.97	223.677	7.76487	13.5446	190725_DDD_03	Ribociclib	1	24
H14	1	2188_968290_1543503_831	7851		831	10418.2	2342.21	448.028	11072.9	2342.42	439.94	699576	6030.83	218.038	7.75894	13.4582	190725_DDD_03	Ribociclib	1	24
H14	1	2188_968290_1543503_832	7851		832	10494.6	2358.34	455.029	11290.8	2379.99	456.924	744036	9418.18	148.492	7.77485	13.5198	190725_DDD_03	Ribociclib	1	24
H14	1	2188_968290_1543503_833	7851		833	10333.4	2343.45	451.158	12104.5	2410.7	457.121	766529	8423.4	171.047	7.78767	13.5496	190725_DDD_03	Ribociclib	1	24
H14	1	2188_968290_1543503_834	7851		834	11738.7	2497.42	462.591	11923.6	2493.97	492.983	1188741	10336.9	216.159	7.82163	13.9884	190725_DDD_03	Ribociclib	1	24
H14	1	2188_968290_1543503_835	7851		835	10440.6	2337.53	445.584	13005.5	2676.36	487.857	1640355	10188.5	302.622	7.89221	14.3104	190725_DDD_03	Ribociclib	1	24
H14	1	2188_968290_1543503_836	7851		836	11562.9	2481.49	487.441	11791.4	2449.04	484.407	936780	11565.2	152.251	7.80345	13.7502	190725_DDD_03	Ribociclib	1	24
H14	1	2188_968290_1543503_837	7851		837	10621.2	2381.91	457.65	10939.3	2408.23	444.14	720170	7201.7	187.964	7.78665	13.4872	190725_DDD_03	Ribociclib	1	24
H14	1	2188_968290_1543503_838	7851		838	10641.3	2414.03	449.891	10903.4	2389.97	431.65	802056	6855.18	219.918	7.77903	13.5949	190725_DDD_03	Ribociclib	1	24
H14	1	2188_968290_1543503_839	7851		839	9670.27	2301.69	435.437	10510.8	2340.77	424.45	732055	5588.21	246.233	7.75824	13.5036	190725_DDD_03	Ribociclib	1	24
H14	1	2188_968290_1543503_84	7851		84	10485.7	2381.79	499.4	11671.3	2527.52	555.618	1432396	9123.54	295.104	7.83499	14.1749	190725_DDD_03	Ribociclib	1	24
H14	1	2188_968290_1543503_840	7851		840	10956.8	2403.69	539.571	12513	2460.8	481.902	647223	10610.2	114.658	7.80824	13.3804	190725_DDD_03	Ribociclib	1	24
H14	1	2188_968290_1543503_841	7851		841	10587.2	2330.44	400.56	11053	2377.05	429.583	699696	8329.71	157.89	7.77361	13.4584	190725_DDD_03	Ribociclib	1	24
H14	1	2188_968290_1543503_842	7851		842	11995.4	2609.5	510.82	13594.1	2716.06	476.799	1821949	12652.4	270.668	7.90694	14.4154	190725_DDD_03	Ribociclib	1	24
H14	1	2188_968290_1543503_843	7851		843	11434	2509.23	464.832	12253.9	2569.39	475.182	1400960	11578.2	227.437	7.85142	14.1527	190725_DDD_03	Ribociclib	1	24
H14	1	2188_968290_1543503_844	7851		844	11687.5	2528.63	465.415	11748	2631.8	465.441	2176236	12295.1	332.696	7.87542	14.5931	190725_DDD_03	Ribociclib	1	24
H14	1	2188_968290_1543503_845	7851		845	10308.5	2346.53	444.238	11292.7	2392.7	453.691	767225	8161.97	176.686	7.78018	13.5505	190725_DDD_03	Ribociclib	1	24
H14	1	2188_968290_1543503_846	7851		846	10350.7	2361.53	434.839	10670.8	2378.39	448.1	608032	6080.32	187.964	7.77418	13.318	190725_DDD_03	Ribociclib	1	24
H14	1	2188_968290_1543503_847	7851		847	10594.8	2372.64	443.541	11045.4	2370.62	443.78	665360	6653.6	187.964	7.77091	13.4081	190725_DDD_03	Ribociclib	1	24
H14	1	2188_968290_1543503_848	7851		848	10346.3	2355.38	476.424	10702.5	2371.03	464.565	772617	7153.86	203.001	7.77108	13.5575	190725_DDD_03	Ribociclib	1	24
H14	1	2188_968290_1543503_849	7851		849	11470.2	2422.97	463.955	15293.3	2445.94	452.39	1543635	12549.9	231.196	7.80219	14.2497	190725_DDD_03	Ribociclib	1	24
H14	1	2188_968290_1543503_85	7851		85	10732.7	2391.96	442.274	11065.1	2417.71	467.135	724524	7547.12	180.446	7.79058	13.4933	190725_DDD_03	Ribociclib	1	24
H14	1	2188_968290_1543503_850	7851		850	11022.5	2434.4	470.973	11945.9	2523.49	481.314	383993	10971.2	65.7874	7.8334	12.8584	190725_DDD_03	Ribociclib	1	24
H14	1	2188_968290_1543503_851	7851		851	10521.1	2364.26	438.712	11030.9	2366.29	456.118	741677	7271.34	191.723	7.76908	13.5167	190725_DDD_03	Ribociclib	1	24
H14	1	2188_968290_1543503_852	7851		852	10757.9	2390.68	455.368	11043.2	2408.4	463.219	725240	6361.75	214.279	7.78672	13.4943	190725_DDD_03	Ribociclib	1	24
H14	1	2188_968290_1543503_853	7851		853	9688.9	2302.93	453.714	10328.3	2339.99	429.793	748879	5547.25	253.752	7.7579	13.5263	190725_DDD_03	Ribociclib	1	24
H14	1	2188_968290_1543503_854	7851		854	10271.7	2353.05	434.12	11142	2407.93	456.667	634202	9191.33	129.695	7.78652	13.3601	190725_DDD_03	Ribociclib	1	24
H14	1	2188_968290_1543503_855	7851		855	10296.3	2346.91	440.606	10595.9	2357.15	429.636	743173	6141.93	227.437	7.76521	13.5187	190725_DDD_03	Ribociclib	1	24
H14	1	2188_968290_1543503_856	7851		856	10803.2	2400.36	475.133	12182.4	2473.28	479.38	634174	12683.5	93.982	7.8133	13.3601	190725_DDD_03	Ribociclib	1	24
H14	1	2188_968290_1543503_857	7851		857	11489.8	2462.57	473.626	13110.3	2656.32	473.1	740272	12337.9	112.778	7.8847	13.5148	190725_DDD_03	Ribociclib	1	24
H14	1	2188_968290_1543503_858	7851		858	10298.4	2341.56	431.923	11258.5	2376.39	430.327	726217	7190.27	189.844	7.77334	13.4956	190725_DDD_03	Ribociclib	1	24
H14	1	2188_968290_1543503_859	7851		859	9787.01	2286.72	427.426	11062.9	2450.54	448.594	617369	8947.38	129.695	7.80406	13.3332	190725_DDD_03	Ribociclib	1	24
H14	1	2188_968290_1543503_86	7851		86	10847	2442.91	469.616	11345	2470.1	462.816	705330	6847.86	193.603	7.81201	13.4664	190725_DDD_03	Ribociclib	1	24
H14	1	2188_968290_1543503_860	7851		860	11688.3	2491.29	480.923	11883.8	2485.11	471.319	825263	9068.82	171.047	7.81807	13.6235	190725_DDD_03	Ribociclib	1	24
H14	1	2188_968290_1543503_861	7851		861	11853.9	2538.07	519.153	12315.1	2569.13	450.702	450618	9587.62	88.3431	7.85132	13.0184	190725_DDD_03	Ribociclib	1	24
H14	1	2188_968290_1543503_862	7851		862	11736.2	2510.5	486.156	12601.5	2606.67	469.406	677054	10579	120.297	7.86583	13.4255	190725_DDD_03	Ribociclib	1	24
H14	1	2188_968290_1543503_863	7851		863	10385.1	2349.61	443.018	11579.2	2400.71	450.911	725399	8059.99	169.168	7.78352	13.4945	190725_DDD_03	Ribociclib	1	24
H14	1	2188_968290_1543503_864	7851		864	10644.8	2384.24	442.523	11076.6	2420.54	449.354	765103	6024.43	238.714	7.79174	13.5478	190725_DDD_03	Ribociclib	1	24
H14	1	2188_968290_1543503_865	7851		865	10999.4	2432.96	458.279	12678.8	2698.06	490.486	519773	14850.7	65.7874	7.90029	13.1611	190725_DDD_03	Ribociclib	1	24
H14	1	2188_968290_1543503_866	7851		866	10722.9	2389.32	454.857	11768.6	2435.21	460.508	700496	11119	118.417	7.79779	13.4595	190725_DDD_03	Ribociclib	1	24
H14	1	2188_968290_1543503_867	7851		867	10811.6	2369.78	460.636	11176.8	2396.98	458.312	727500	7578.12	180.446	7.78196	13.4974	190725_DDD_03	Ribociclib	1	24
H14	1	2188_968290_1543503_868	7851		868	10714.7	2384.67	455.252	10982.4	2371.3	449.873	739522	7250.22	191.723	7.7712	13.5138	190725_DDD_03	Ribociclib	1	24
H14	1	2188_968290_1543503_869	7851		869	10836	2393.86	455.117	11213	2403.53	463.676	743796	7292.12	191.723	7.78469	13.5195	190725_DDD_03	Ribociclib	1	24
H14	1	2188_968290_1543503_87	7851		87	11454.4	2450.5	465.151	11649.2	2450.74	475.677	927396	9367.64	186.084	7.80414	13.7401	190725_DDD_03	Ribociclib	1	24
H14	1	2188_968290_1543503_870	7851		870	10955.6	2435.31	456.363	12856.9	2604.81	468.396	1559931	10129.4	289.465	7.86512	14.2602	190725_DDD_03	Ribociclib	1	24
H14	1	2188_968290_1543503_871	7851		871	11286.5	2480.09	465.26	12449.6	2569.42	464.589	2179266	11062.3	370.289	7.85144	14.5945	190725_DDD_03	Ribociclib	1	24
H14	1	2188_968290_1543503_872	7851		872	10340.9	2348.14	432.078	10677.2	2375.94	438.683	731470	5946.91	231.196	7.77315	13.5028	190725_DDD_03	Ribociclib	1	24
H14	1	2188_968290_1543503_873	7851		873	10422.9	2396.24	423.058	11258.1	2416.46	428.363	762368	5647.17	253.752	7.79006	13.5442	190725_DDD_03	Ribociclib	1	24
H14	1	2188_968290_1543503_874	7851		874	10533.7	2378.53	466.985	12055.4	2474.51	480.784	1336121	12037.1	208.64	7.8138	14.1053	190725_DDD_03	Ribociclib	1	24
H14	1	2188_968290_1543503_875	7851		875	10334.3	2390.5	430.17	11154.5	2429.32	424.12	755917	5683.59	249.992	7.79537	13.5357	190725_DDD_03	Ribociclib	1	24
H14	1	2188_968290_1543503_876	7851		876	10545.7	2372.81	451.297	11538.3	2437.71	456.496	1382920	10720.3	242.474	7.79881	14.1397	190725_DDD_03	Ribociclib	1	24
H14	1	2188_968290_1543503_877	7851		877	12349	2566.79	471.542	12977.8	2538.42	467.14	701034	7010.34	187.964	7.8393	13.4603	190725_DDD_03	Ribociclib	1	24
H14	1	2188_968290_1543503_878	7851		878	10686.1	2356.98	449.774	12267.3	2494.11	471.424	1383462	16276	159.769	7.82169	14.1401	190725_DDD_03	Ribociclib	1	24
H14	1	2188_968290_1543503_879	7851		879	10919.4	2403.83	459.014	11535.2	2433.31	460.727	796286	7238.96	206.761	7.79701	13.5877	190725_DDD_03	Ribociclib	1	24
H14	1	2188_968290_1543503_88	7851		88	11042	2443.89	457.381	11104.1	2419.26	491.377	609349	8831.14	129.695	7.79122	13.3201	190725_DDD_03	Ribociclib	1	24
H14	1	2188_968290_1543503_880	7851		880	12303.2	2544.03	477.803	12809.2	2516.89	471.625	650733	8134.16	150.371	7.83078	13.3859	190725_DDD_03	Ribociclib	1	24
H14	1	2188_968290_1543503_881	7851		881	10566.3	2380.36	464.478	11322.6	2449.85	457.752	720664	7135.29	189.844	7.80378	13.4879	190725_DDD_03	Ribociclib	1	24
H14	1	2188_968290_1543503_882	7851		882	10771.9	2326.65	470.347	10922.2	2399.95	450.372	726562	8448.4	161.649	7.7832	13.4961	190725_DDD_03	Ribociclib	1	24
H14	1	2188_968290_1543503_883	7851		883	11269.9	2448.7	467.877	12093.1	2415.88	455.89	732401	8048.36	171.047	7.78982	13.5041	190725_DDD_03	Ribociclib	1	24
H14	1	2188_968290_1543503_884	7851		884	10812.1	2386.31	461.747	11131.8	2394.34	457.938	721432	7514.92	180.446	7.78086	13.489	190725_DDD_03	Ribociclib	1	24
H14	1	2188_968290_1543503_885	7851		885	10744.9	2378.31	456.976	11822.5	2486.89	466.656	693913	10842.4	120.297	7.81879	13.4501	190725_DDD_03	Ribociclib	1	24
H14	1	2188_968290_1543503_886	7851		886	10579.1	2373.7	458.116	12409.7	2547.75	504.747	1348401	14817.6	171.047	7.84296	14.1144	190725_DDD_03	Ribociclib	1	24
H14	1	2188_968290_1543503_887	7851		887	11009.9	2457.03	469.321	11245.5	2454.21	497.288	529326	10179.3	97.7413	7.80556	13.1794	190725_DDD_03	Ribociclib	1	24
H14	1	2188_968290_1543503_888	7851		888	9961.69	2355.09	428.532	10844.1	2842.84	430.239	1242287	10617.8	219.918	7.95256	14.0325	190725_DDD_03	Ribociclib	1	24
H14	1	2188_968290_1543503_889	7851		889	10192.2	2327.64	451.271	11123.3	2403.94	436.006	970974	5956.9	306.381	7.78486	13.7861	190725_DDD_03	Ribociclib	1	24
H14	1	2188_968290_1543503_89	7851		89	10757.7	2408.48	426.825	10657.7	2377.14	409.694	711894	6591.61	203.001	7.77365	13.4757	190725_DDD_03	Ribociclib	1	24
H14	1	2188_968290_1543503_890	7851		890	11532.6	2490.01	478.009	12109.1	2509.87	478	771141	8381.97	172.927	7.82799	13.5556	190725_DDD_03	Ribociclib	1	24
H14	1	2188_968290_1543503_891	7851		891	10945.2	2437.11	461	11870.4	2471.25	462.594	606703	8792.8	129.695	7.81248	13.3158	190725_DDD_03	Ribociclib	1	24
H14	1	2188_968290_1543503_892	7851		892	11557.2	2510.44	484.327	11837.5	2486.92	464.721	614029	10066	114.658	7.8188	13.3278	190725_DDD_03	Ribociclib	1	24
H14	1	2188_968290_1543503_893	7851		893	10719.6	2357.48	433.97	13867	2483.74	474.056	657825	9136.46	135.334	7.81752	13.3967	190725_DDD_03	Ribociclib	1	24
H14	1	2188_968290_1543503_894	7851		894	10339.2	2346.59	439.24	11097.7	2370.29	443.142	731719	6475.39	212.399	7.77077	13.5032	190725_DDD_03	Ribociclib	1	24
H14	1	2188_968290_1543503_895	7851		895	9825.43	2312.58	421.551	11403.9	2497.09	441.409	1398837	15895.9	165.408	7.82288	14.1512	190725_DDD_03	Ribociclib	1	24
H14	1	2188_968290_1543503_896	7851		896	10519.3	2413.36	452.44	12168.2	2514.78	492.432	671201	9070.28	139.093	7.82994	13.4168	190725_DDD_03	Ribociclib	1	24
H14	1	2188_968290_1543503_897	7851		897	11101.6	2436.31	468.622	13844.1	2625.64	503.024	3782568	14950.9	475.549	7.87308	15.1459	190725_DDD_03	Ribociclib	1	24
H14	1	2188_968290_1543503_898	7851		898	11555.2	2507.01	455.704	12135.1	2558.89	448.984	622781	10209.5	114.658	7.84733	13.342	190725_DDD_03	Ribociclib	1	24
H14	1	2188_968290_1543503_899	7851		899	11640.9	2429.29	450.729	12265.7	2510.93	467.809	2747953	11643.9	443.595	7.82841	14.8264	190725_DDD_03	Ribociclib	1	24
H14	1	2188_968290_1543503_9	7851		9	10613.7	2380.69	441.468	11445.2	2415.65	444.896	622089	8079.08	144.732	7.78972	13.3408	190725_DDD_03	Ribociclib	1	24
H14	1	2188_968290_1543503_90	7851		90	9885.24	2318.82	469.338	10423	2331.51	463.151	738708	6968.94	199.242	7.75427	13.5127	190725_DDD_03	Ribociclib	1	24
H14	1	2188_968290_1543503_900	7851		900	10728.3	2425.06	478.645	12209	2596.01	481.326	1447974	10055.4	270.668	7.86173	14.1857	190725_DDD_03	Ribociclib	1	24
H14	1	2188_968290_1543503_901	7851		901	11404.8	2476.44	484.287	12761.4	2615.14	489.669	1563096	9769.35	300.743	7.86907	14.2622	190725_DDD_03	Ribociclib	1	24
H14	1	2188_968290_1543503_902	7851		902	9848.8	2282.02	384.74	10272.8	2305.5	387.838	613514	4320.52	266.909	7.74305	13.327	190725_DDD_03	Ribociclib	1	24
H14	1	2188_968290_1543503_903	7851		903	10667.9	2387.73	447.092	12037.9	2510.68	462.009	1349607	11634.5	218.038	7.82831	14.1153	190725_DDD_03	Ribociclib	1	24
H14	1	2188_968290_1543503_904	7851		904	13771.4	2419.2	435.818	18410.1	2539.37	488.755	998014	20367.6	92.1024	7.83967	13.8135	190725_DDD_03	Ribociclib	1	24
H14	1	2188_968290_1543503_905	7851		905	10925.1	2432.13	461.034	11352.1	2468.88	465.508	770039	6311.79	229.316	7.81152	13.5542	190725_DDD_03	Ribociclib	1	24
H14	1	2188_968290_1543503_906	7851		906	11814.7	3696.76	477.228	12030.4	2912.15	455.573	748130	7263.4	193.603	7.97665	13.5253	190725_DDD_03	Ribociclib	1	24
H14	1	2188_968290_1543503_907	7851		907	10752.3	2409.36	448.455	11113.7	2446.13	470.351	760844	6674.07	214.279	7.80226	13.5422	190725_DDD_03	Ribociclib	1	24
H14	1	2188_968290_1543503_908	7851		908	11083.4	2442.04	495.76	12171.5	2467.43	499.908	662061	10185.6	122.177	7.81093	13.4031	190725_DDD_03	Ribociclib	1	24
H14	1	2188_968290_1543503_909	7851		909	11290.4	2390.47	448.91	11498.8	2422.39	456.208	603577	7838.66	144.732	7.79251	13.3106	190725_DDD_03	Ribociclib	1	24
H14	1	2188_968290_1543503_91	7851		91	9950.03	2301.98	434.312	10460.9	2336.43	427.767	720528	6004.4	225.557	7.75638	13.4877	190725_DDD_03	Ribociclib	1	24
H14	1	2188_968290_1543503_910	7851		910	10345.7	2367.22	430.924	11631.3	2507.56	453	1171078	14457.8	152.251	7.82706	13.9734	190725_DDD_03	Ribociclib	1	24
H14	1	2188_968290_1543503_911	7851		911	12128.3	4258.81	478.045	15798.7	19711.1	465.903	1139421	12251.8	174.807	9.88893	13.946	190725_DDD_03	Ribociclib	1	24
H14	1	2188_968290_1543503_912	7851		912	11502.1	2476.06	478.897	12062.6	2577.39	466.847	623400	8658.33	135.334	7.85453	13.3429	190725_DDD_03	Ribociclib	1	24
H14	1	2188_968290_1543503_913	7851		913	11642.7	2498.53	470.364	12361.6	2566.42	493.38	657300	8320.25	148.492	7.85027	13.3959	190725_DDD_03	Ribociclib	1	24
H14	1	2188_968290_1543503_914	7851		914	9806.1	2298.8	412.724	11604.1	2447.82	438.257	949281	5424.46	328.937	7.80295	13.7635	190725_DDD_03	Ribociclib	1	24
H14	1	2188_968290_1543503_915	7851		915	10442	2359.6	433.947	10792.9	2391.92	430.594	737447	5156.97	268.789	7.77985	13.5109	190725_DDD_03	Ribociclib	1	24
H14	1	2188_968290_1543503_916	7851		916	11457.3	2480.74	479.863	12901.2	2603.46	482.936	1510065	13727.9	206.761	7.8646	14.2277	190725_DDD_03	Ribociclib	1	24
H14	1	2188_968290_1543503_917	7851		917	10099.1	2368.26	440.642	10774.6	2442.22	429.514	683439	9235.66	139.093	7.80066	13.4349	190725_DDD_03	Ribociclib	1	24
H14	1	2188_968290_1543503_918	7851		918	11999.4	2499.5	521.731	13031.4	2633.98	527.872	547785	11655	88.3431	7.87625	13.2136	190725_DDD_03	Ribociclib	1	24
H14	1	2188_968290_1543503_919	7851		919	10727.9	2381.49	449.6	10980	2409.12	444.77	797737	6538.83	229.316	7.78702	13.5895	190725_DDD_03	Ribociclib	1	24
H14	1	2188_968290_1543503_92	7851		92	11293.7	2414.03	447.036	12533.6	2467.8	448.094	1400769	10077.5	261.27	7.81108	14.1525	190725_DDD_03	Ribociclib	1	24
H14	1	2188_968290_1543503_920	7851		920	11190.9	2446.1	470.634	12158.4	2473.39	464.102	576115	11757.4	92.1024	7.81334	13.2641	190725_DDD_03	Ribociclib	1	24
H14	1	2188_968290_1543503_921	7851		921	10588.9	2372.74	447.194	11344.6	2433.82	451.018	754039	6732.49	210.52	7.79722	13.5332	190725_DDD_03	Ribociclib	1	24
H14	1	2188_968290_1543503_922	7851		922	11258.4	2420.95	511.039	14063.4	2519.65	539.138	2774610	11560.9	451.114	7.83188	14.836	190725_DDD_03	Ribociclib	1	24
H14	1	2188_968290_1543503_923	7851		923	11877.2	2528.2	488.394	12359.8	2535.16	482.92	549532	10990.6	93.982	7.83801	13.2168	190725_DDD_03	Ribociclib	1	24
H14	1	2188_968290_1543503_924	7851		924	10186.9	2370.89	437.029	10543.2	2382.23	434.008	754540	5716.21	248.113	7.77579	13.5339	190725_DDD_03	Ribociclib	1	24
H14	1	2188_968290_1543503_925	7851		925	12167.8	2526.03	473.819	13075.2	2618.47	494.209	1422384	11026.2	242.474	7.87034	14.1678	190725_DDD_03	Ribociclib	1	24
H14	1	2188_968290_1543503_926	7851		926	10706.8	2417.48	444.312	11058.4	2434.35	449.364	663681	7541.83	165.408	7.79744	13.4056	190725_DDD_03	Ribociclib	1	24
H14	1	2188_968290_1543503_927	7851		927	10306.3	2364.78	440.934	10715.3	2404.85	442.916	2386251	7697.58	582.689	7.78524	14.6852	190725_DDD_03	Ribociclib	1	24
H14	1	2188_968290_1543503_928	7851		928	11405.7	2414.77	469.226	11494	2457.96	482.357	231426	8265.21	52.6299	7.80709	12.352	190725_DDD_03	Ribociclib	1	24
H14	1	2188_968290_1543503_929	7851		929	10122.5	2332.9	424.789	10654.9	2382.98	412.071	644345	5073.58	238.714	7.77611	13.376	190725_DDD_03	Ribociclib	1	24
H14	1	2188_968290_1543503_93	7851		93	10462.1	2367.49	429.703	10757.3	2398.95	439.73	670331	10640.2	118.417	7.78279	13.4155	190725_DDD_03	Ribociclib	1	24
H14	1	2188_968290_1543503_930	7851		930	10163.6	2339.41	427.261	10480.5	2385	444.476	670264	6507.42	193.603	7.77695	13.4154	190725_DDD_03	Ribociclib	1	24
H14	1	2188_968290_1543503_931	7851		931	10145.3	2360.57	439.6	10838.9	2406.86	442.118	696479	9164.2	142.853	7.78608	13.4538	190725_DDD_03	Ribociclib	1	24
H14	1	2188_968290_1543503_932	7851		932	10865.4	2404.22	457.458	11380.1	2445.6	450.505	1766300	8410.95	394.725	7.80205	14.3844	190725_DDD_03	Ribociclib	1	24
H14	1	2188_968290_1543503_933	7851		933	10769.7	2410.33	474.324	11052.2	2421.42	456.784	630479	6181.17	191.723	7.79211	13.3542	190725_DDD_03	Ribociclib	1	24
H14	1	2188_968290_1543503_934	7851		934	11317.5	2443.86	454.69	12963.8	2600.05	496.39	526061	12830.8	77.0653	7.86329	13.1732	190725_DDD_03	Ribociclib	1	24
H14	1	2188_968290_1543503_935	7851		935	12505.3	2629.41	534.455	13238.4	2676.08	547.72	592766	11855.3	93.982	7.89211	13.2926	190725_DDD_03	Ribociclib	1	24
H14	1	2188_968290_1543503_936	7851		936	9715.93	2305.48	417.966	10588	2333.23	429.098	728655	6505.85	210.52	7.75501	13.499	190725_DDD_03	Ribociclib	1	24
H14	1	2188_968290_1543503_937	7851		937	10984.3	2404.49	454.086	11516.8	2431.5	473	614000	8771.43	131.575	7.79626	13.3278	190725_DDD_03	Ribociclib	1	24
H14	1	2188_968290_1543503_938	7851		938	11111.6	2402.38	458.182	12678.3	2552.57	456.162	639357	8639.96	139.093	7.84486	13.3682	190725_DDD_03	Ribociclib	1	24
H14	1	2188_968290_1543503_939	7851		939	9938.01	2331.62	425.782	10517.4	2370.55	432	644512	8056.4	150.371	7.77088	13.3762	190725_DDD_03	Ribociclib	1	24
H14	1	2188_968290_1543503_94	7851		94	10494.7	2377.14	427.61	11150.1	2462.66	416.062	342384	10699.5	60.1485	7.809	12.7437	190725_DDD_03	Ribociclib	1	24
H14	1	2188_968290_1543503_940	7851		940	10393.9	2360.25	440.235	10796.9	2392.41	431.412	752118	5741.36	246.233	7.78006	13.5306	190725_DDD_03	Ribociclib	1	24
H14	1	2188_968290_1543503_941	7851		941	11195.4	2422.4	453.356	12445.1	2462.34	465.325	657101	7916.88	156.01	7.80887	13.3956	190725_DDD_03	Ribociclib	1	24
H14	1	2188_968290_1543503_942	7851		942	10101.2	2343.81	427.273	10719.9	2388.35	430.153	719135	6094.36	221.798	7.77836	13.4858	190725_DDD_03	Ribociclib	1	24
H14	1	2188_968290_1543503_943	7851		943	10885.2	2398.41	446.011	12092.3	2452.47	437.818	602621	9130.62	124.056	7.80485	13.309	190725_DDD_03	Ribociclib	1	24
H14	1	2188_968290_1543503_944	7851		944	12571.3	2566.28	499.517	13130.6	2633.79	492.453	2012177	11836.3	319.539	7.87618	14.5147	190725_DDD_03	Ribociclib	1	24
H14	1	2188_968290_1543503_945	7851		945	10224.8	2351.63	433.18	10465.4	2343.77	433.496	640897	5573.02	216.159	7.75951	13.3706	190725_DDD_03	Ribociclib	1	24
H14	1	2188_968290_1543503_946	7851		946	10635.1	2373.38	455.181	10973.5	2380.69	436.506	719272	8462.02	159.769	7.77515	13.486	190725_DDD_03	Ribociclib	1	24
H14	1	2188_968290_1543503_947	7851		947	11388.8	2403.73	448.812	12738.5	2441.71	441.423	739345	7622.11	182.325	7.80045	13.5135	190725_DDD_03	Ribociclib	1	24
H14	1	2188_968290_1543503_948	7851		948	10594	2393.69	454.745	11352	2451.45	471.541	1218649	12435.2	184.205	7.80443	14.0133	190725_DDD_03	Ribociclib	1	24
H14	1	2188_968290_1543503_949	7851		949	10371.7	2365	436.426	10849	2395.4	433.21	608737	7515.27	152.251	7.7813	13.3191	190725_DDD_03	Ribociclib	1	24
H14	1	2188_968290_1543503_95	7851		95	10308	2354.11	458.266	10590.9	2385.98	446.481	815312	6223.76	246.233	7.77737	13.6113	190725_DDD_03	Ribociclib	1	24
H14	1	2188_968290_1543503_950	7851		950	9947.35	2324.31	418.937	11186.1	2363.82	475.295	739101	6058.21	229.316	7.76803	13.5132	190725_DDD_03	Ribociclib	1	24
H14	1	2188_968290_1543503_951	7851		951	10634.3	2372.37	427.034	11159.4	2421.11	429.22	1057522	8597.74	231.196	7.79198	13.8714	190725_DDD_03	Ribociclib	1	24
H14	1	2188_968290_1543503_952	7851		952	9714.9	2273.54	436.439	11212	2306.65	445.839	663366	4842.09	257.511	7.74355	13.4051	190725_DDD_03	Ribociclib	1	24
H14	1	2188_968290_1543503_953	7851		953	11055.8	2438.2	459.782	11935.4	2518.87	465.878	2776963	9642.23	541.337	7.83157	14.8369	190725_DDD_03	Ribociclib	1	24
H14	1	2188_968290_1543503_954	7851		954	10881.1	2406.92	418	12885.3	2654.68	444.604	2013305	11062.1	342.095	7.88408	14.5153	190725_DDD_03	Ribociclib	1	24
H14	1	2188_968290_1543503_955	7851		955	10459.9	2329.04	607.93	11096.6	2391.82	686.358	734311	7729.59	178.566	7.77981	13.5067	190725_DDD_03	Ribociclib	1	24
H14	1	2188_968290_1543503_956	7851		956	10078.8	2340.83	405.985	10676.6	2403.21	418.623	710256	6230.32	214.279	7.78456	13.4734	190725_DDD_03	Ribociclib	1	24
H14	1	2188_968290_1543503_957	7851		957	10444.1	2354.18	430.74	11190.1	2447.04	452.25	639265	7990.81	150.371	7.80263	13.3681	190725_DDD_03	Ribociclib	1	24
H14	1	2188_968290_1543503_958	7851		958	10608.4	2368.07	431.492	11045.7	2398.01	437.065	1335463	8728.52	287.585	7.7824	14.1048	190725_DDD_03	Ribociclib	1	24
H14	1	2188_968290_1543503_959	7851		959	11341.3	2520.86	476.507	12301.5	2599.68	490.006	1998076	12646.1	296.983	7.86315	14.5077	190725_DDD_03	Ribociclib	1	24
H14	1	2188_968290_1543503_96	7851		96	10412.1	2374.63	444.097	10812.2	2362.66	417.394	636510	8964.93	133.455	7.76754	13.3638	190725_DDD_03	Ribociclib	1	24
H14	1	2188_968290_1543503_960	7851		960	11208.7	2507.11	475.88	11621.3	2528.37	473.692	625797	9627.65	122.177	7.83533	13.3468	190725_DDD_03	Ribociclib	1	24
H14	1	2188_968290_1543503_961	7851		961	9789.4	2331.6	409.056	10487.8	2383.53	409.019	663767	6444.34	193.603	7.77634	13.4057	190725_DDD_03	Ribociclib	1	24
H14	1	2188_968290_1543503_962	7851		962	10288.9	2354.25	460.471	11066.7	2435.61	459.742	681172	7022.39	182.325	7.79795	13.4316	190725_DDD_03	Ribociclib	1	24
H14	1	2188_968290_1543503_963	7851		963	10193.8	2333.89	431.277	10551	2358.69	431.065	670993	5455.23	231.196	7.76586	13.4165	190725_DDD_03	Ribociclib	1	24
H14	1	2188_968290_1543503_964	7851		964	11017.4	2439.74	470.432	11906.2	2512.63	479.5	1003945	13209.8	142.853	7.82909	13.8194	190725_DDD_03	Ribociclib	1	24
H14	1	2188_968290_1543503_965	7851		965	11606.5	2588.76	488.837	13537.3	3382.63	476.391	1477796	16063	172.927	8.12641	14.2061	190725_DDD_03	Ribociclib	1	24
H14	1	2188_968290_1543503_966	7851		966	9819	2315.98	423.359	10752.6	2368.28	426.104	701955	5615.64	234.955	7.76992	13.4616	190725_DDD_03	Ribociclib	1	24
H14	1	2188_968290_1543503_967	7851		967	10656.9	2418.84	439.824	10749.7	2498.55	425.644	1784481	9491.92	353.372	7.82346	14.3946	190725_DDD_03	Ribociclib	1	24
H14	1	2188_968290_1543503_968	7851		968	10390.5	2374.5	458.523	11111.4	2433.17	447.375	484700	7573.44	120.297	7.79695	13.0913	190725_DDD_03	Ribociclib	1	24
H14	1	2188_968290_1543503_969	7851		969	11077.2	2447.38	475.439	11415.2	2440.69	444.922	638560	8292.99	144.732	7.80004	13.367	190725_DDD_03	Ribociclib	1	24
H14	1	2188_968290_1543503_97	7851		97	10367.2	2427.9	439.16	10637.1	2381.89	436.215	705180	6590.47	201.122	7.77565	13.4662	190725_DDD_03	Ribociclib	1	24
H14	1	2188_968290_1543503_970	7851		970	10182.5	2342.27	423.453	11764.5	2384.39	423.802	677801	6106.32	208.64	7.7767	13.4266	190725_DDD_03	Ribociclib	1	24
H14	1	2188_968290_1543503_971	7851		971	11598.9	2494.97	449.187	11513.6	2475.73	440.891	1149193	8978.07	240.594	7.81429	13.9546	190725_DDD_03	Ribociclib	1	24
H14	1	2188_968290_1543503_972	7851		972	11087.4	2394.29	452.377	13299.7	2642.1	489.012	1882520	11620.5	304.502	7.87933	14.4481	190725_DDD_03	Ribociclib	1	24
H14	1	2188_968290_1543503_973	7851		973	10939.6	2443.47	428.681	12058	2607.67	428.75	591367	16426.9	67.6671	7.86621	13.2902	190725_DDD_03	Ribociclib	1	24
H14	1	2188_968290_1543503_974	7851		974	11123.1	2421.2	563.826	13537.6	2528.17	445.489	4452999	14411	580.809	7.83525	15.3091	190725_DDD_03	Ribociclib	1	24
H14	1	2188_968290_1543503_975	7851		975	10633.8	2380.03	455.027	11619.8	2446.09	446.194	681116	7323.83	174.807	7.80224	13.4315	190725_DDD_03	Ribociclib	1	24
H14	1	2188_968290_1543503_976	7851		976	10319.7	2350.74	414.089	11823.4	2356.84	413.582	622500	6840.66	171.047	7.76507	13.3415	190725_DDD_03	Ribociclib	1	24
H14	1	2188_968290_1543503_977	7851		977	10126.2	2328.89	410.894	10894.3	2349.46	405.443	722708	5162.2	263.15	7.76194	13.4908	190725_DDD_03	Ribociclib	1	24
H14	1	2188_968290_1543503_978	7851		978	10474.8	2369.27	419	11558.9	2484.32	434.264	588021	8166.96	135.334	7.81775	13.2845	190725_DDD_03	Ribociclib	1	24
H14	1	2188_968290_1543503_979	7851		979	11164.9	2503.67	438.803	10919.6	2410.7	429.945	606628	8309.97	137.214	7.78767	13.3157	190725_DDD_03	Ribociclib	1	24
H14	1	2188_968290_1543503_98	7851		98	9987.07	2317.78	421.504	10537.2	2330.06	424.659	654499	7981.7	154.131	7.75365	13.3916	190725_DDD_03	Ribociclib	1	24
H14	1	2188_968290_1543503_980	7851		980	10016	2321.74	411.802	10621.4	2354.83	401.211	631104	8304	142.853	7.76422	13.3552	190725_DDD_03	Ribociclib	1	24
H14	1	2188_968290_1543503_981	7851		981	10368	2354.3	431.611	10743.8	2392.82	430.111	664484	7383.16	169.168	7.78023	13.4068	190725_DDD_03	Ribociclib	1	24
H14	1	2188_968290_1543503_982	7851		982	10520.6	2355.3	422.435	11991.5	2553.33	436.615	691559	6344.58	204.881	7.84515	13.4467	190725_DDD_03	Ribociclib	1	24
H14	1	2188_968290_1543503_983	7851		983	10093.6	2322.04	422.573	10888.8	2370.79	428.366	633436	7724.83	154.131	7.77098	13.3589	190725_DDD_03	Ribociclib	1	24
H14	1	2188_968290_1543503_984	7851		984	10887.6	2401.23	420.381	13375.6	2461.85	433.696	1170627	12724.2	172.927	7.80867	13.9731	190725_DDD_03	Ribociclib	1	24
H14	1	2188_968290_1543503_985	7851		985	10339.5	2365.19	429.034	11069.2	2397.51	423.446	575460	8853.23	122.177	7.78219	13.2629	190725_DDD_03	Ribociclib	1	24
H14	1	2188_968290_1543503_986	7851		986	10939.1	2435.24	449.161	11362.4	2446.76	450.286	644305	9204.36	131.575	7.80252	13.3759	190725_DDD_03	Ribociclib	1	24
H14	1	2188_968290_1543503_987	7851		987	11533.9	2477.55	451.854	11988.2	2422.83	433.813	737225	6889.95	201.122	7.79269	13.5106	190725_DDD_03	Ribociclib	1	24
H14	1	2188_968290_1543503_988	7851		988	9885.68	2296.64	405.892	10135.3	2293.16	410.365	595094	4722.97	236.835	7.73769	13.2965	190725_DDD_03	Ribociclib	1	24
H14	1	2188_968290_1543503_989	7851		989	9933.81	2331.84	419.108	10919.6	2344.07	422.375	710245	5918.71	225.557	7.75965	13.4734	190725_DDD_03	Ribociclib	1	24
H14	1	2188_968290_1543503_99	7851		99	10410.9	2385.25	479.335	12094.4	2598.67	511.143	817903	6873.13	223.677	7.86276	13.6145	190725_DDD_03	Ribociclib	1	24
H14	1	2188_968290_1543503_990	7851		990	10289.3	2343.95	404.222	10318	2346.67	410.384	2579091	9178.26	528.179	7.76075	14.7629	190725_DDD_03	Ribociclib	1	24
H14	1	2188_968290_1543503_991	7851		991	10037.1	2306.53	399.814	10914	2321.43	400.412	715551	5261.4	255.631	7.74994	13.4808	190725_DDD_03	Ribociclib	1	24
H14	1	2188_968290_1543503_992	7851		992	10022.5	2308.78	404.124	11184.2	2311.31	401.032	735257	4683.17	295.104	7.74557	13.508	190725_DDD_03	Ribociclib	1	24
H14	1	2188_968290_1543503_993	7851		993	12047.7	2570.64	465.025	12253.8	2553.75	467.484	674107	10532.9	120.297	7.84532	13.4211	190725_DDD_03	Ribociclib	1	24
H14	1	2188_968290_1543503_994	7851		994	10325	2378.35	435.35	10844.8	2401.55	432.308	657994	10123	122.177	7.78387	13.397	190725_DDD_03	Ribociclib	1	24
H14	1	2188_968290_1543503_995	7851		995	9642.52	2254.19	400.151	10204.5	2314.12	397.393	312691	5583.77	105.26	7.74679	12.653	190725_DDD_03	Ribociclib	1	24
H14	1	2188_968290_1543503_996	7851		996	11128.7	2420.98	431.517	11444.5	2449.96	438.772	669742	8477.75	148.492	7.80383	13.4146	190725_DDD_03	Ribociclib	1	24
H14	1	2188_968290_1543503_997	7851		997	9888.98	2266.33	395.441	10329.4	2293.01	399.604	597794	5918.75	189.844	7.73762	13.301	190725_DDD_03	Ribociclib	1	24
H14	1	2188_968290_1543503_998	7851		998	10093.4	2308.11	409.682	11121.2	2354.06	405.047	1281403	7450.02	323.298	7.7639	14.0635	190725_DDD_03	Ribociclib	1	24
H14	1	2188_968290_1543503_999	7851		999	11148.5	2468.92	469.296	11815.2	2490.32	462.597	650336	9032.44	135.334	7.82017	13.3852	190725_DDD_03	Ribociclib	1	24
H14	2	2188_968291_1543504_1	7851		1	8908.87	2202.91	376.828	9230.42	2182	367	355098	6828.81	97.7413	7.688	12.7801	190725_DDD_03	Ribociclib	1	24
H14	2	2188_968291_1543504_10	7851		10	10026.2	2299.1	437.194	10355.5	2325.24	402.04	165453	6618.12	46.991	7.75158	12.0164	190725_DDD_03	Ribociclib	1	24
H14	2	2188_968291_1543504_100	7851		100	10450.6	2384.44	437.167	10514.2	2398.95	444.24	681842	6818.42	187.964	7.78279	13.4326	190725_DDD_03	Ribociclib	1	24
H14	2	2188_968291_1543504_1000	7851		1000	10885.9	2386.27	417.458	11238.4	2389.72	414.134	570627	8516.82	125.936	7.77893	13.2545	190725_DDD_03	Ribociclib	1	24
H14	2	2188_968291_1543504_1001	7851		1001	10630.9	2424.1	459.831	10917.1	2469.38	445.867	571809	9530.15	112.778	7.81172	13.2566	190725_DDD_03	Ribociclib	1	24
H14	2	2188_968291_1543504_1002	7851		1002	11065.5	2455.62	435.175	11389.8	2409.37	444.171	582428	7663.53	142.853	7.78712	13.275	190725_DDD_03	Ribociclib	1	24
H14	2	2188_968291_1543504_1003	7851		1003	10388.8	2340.62	438	11305.2	2395.78	434.912	618358	9093.5	127.816	7.78146	13.3348	190725_DDD_03	Ribociclib	1	24
H14	2	2188_968291_1543504_1004	7851		1004	10494.1	2352.72	431.354	11525.9	2392.31	430.479	597106	8409.94	133.455	7.78001	13.2998	190725_DDD_03	Ribociclib	1	24
H14	2	2188_968291_1543504_1005	7851		1005	10544.9	2389.8	440.48	11373.9	2465.33	442.41	655953	8409.65	146.612	7.81008	13.3938	190725_DDD_03	Ribociclib	1	24
H14	2	2188_968291_1543504_1006	7851		1006	9178.85	2262.61	403.331	9578.01	2275.18	390.596	658243	5774.06	214.279	7.72982	13.3973	190725_DDD_03	Ribociclib	1	24
H14	2	2188_968291_1543504_1007	7851		1007	10197.4	2350.13	522.193	11631.1	2514.51	604.298	639473	7612.77	157.89	7.82983	13.3684	190725_DDD_03	Ribociclib	1	24
H14	2	2188_968291_1543504_1008	7851		1008	10218.7	2350.55	444.783	10614.3	2372.78	426.069	675590	6689.01	189.844	7.77182	13.4233	190725_DDD_03	Ribociclib	1	24
H14	2	2188_968291_1543504_1009	7851		1009	10512.5	2366.39	435.5	11260.7	2374.83	429.766	698610	7432.02	176.686	7.77268	13.4568	190725_DDD_03	Ribociclib	1	24
H14	2	2188_968291_1543504_101	7851		101	9509.79	2311.06	429	9807.81	2317.81	416.699	686151	6072.13	212.399	7.74838	13.4389	190725_DDD_03	Ribociclib	1	24
H14	2	2188_968291_1543504_1010	7851		1010	10490	2405.06	449.368	10938.1	2402.7	451.706	1348013	8270.02	306.381	7.78435	14.1141	190725_DDD_03	Ribociclib	1	24
H14	2	2188_968291_1543504_1011	7851		1011	10633.5	2373.35	459.521	11386.3	2432.11	445.107	705214	6846.74	193.603	7.79651	13.4663	190725_DDD_03	Ribociclib	1	24
H14	2	2188_968291_1543504_1012	7851		1012	11232.2	2442.82	453.484	11689.9	2467.96	449.66	747820	7955.53	176.686	7.81115	13.5249	190725_DDD_03	Ribociclib	1	24
H14	2	2188_968291_1543504_1013	7851		1013	9838.12	2329.89	430.338	10221.4	2355.15	438.732	699930	6249.38	210.52	7.76436	13.4587	190725_DDD_03	Ribociclib	1	24
H14	2	2188_968291_1543504_1014	7851		1014	10167	2332.6	401.655	10536.1	2402.09	441.604	686075	7146.61	180.446	7.7841	13.4387	190725_DDD_03	Ribociclib	1	24
H14	2	2188_968291_1543504_1015	7851		1015	9379.84	2298.07	409.774	9700.18	2314.8	410.656	688322	5377.52	240.594	7.74708	13.442	190725_DDD_03	Ribociclib	1	24
H14	2	2188_968291_1543504_1016	7851		1016	10045.1	2348.11	429.527	10443	2368.75	427.314	639631	6270.89	191.723	7.77012	13.3686	190725_DDD_03	Ribociclib	1	24
H14	2	2188_968291_1543504_1017	7851		1017	10878.2	2392.09	453.058	12522	2443.76	440.907	692712	8054.79	161.649	7.80129	13.4484	190725_DDD_03	Ribociclib	1	24
H14	2	2188_968291_1543504_1018	7851		1018	10473.6	2366.18	440.769	10944.3	2390.68	438.304	621265	9003.84	129.695	7.77933	13.3395	190725_DDD_03	Ribociclib	1	24
H14	2	2188_968291_1543504_1019	7851		1019	11372.9	2432.17	430.467	11504.9	2436.32	434.789	596589	7849.86	142.853	7.79824	13.299	190725_DDD_03	Ribociclib	1	24
H14	2	2188_968291_1543504_102	7851		102	10180.5	2412.31	457.084	12849.7	3733.23	493.192	2797269	19159.4	274.428	8.22503	14.8442	190725_DDD_03	Ribociclib	1	24
H14	2	2188_968291_1543504_1020	7851		1020	10871.5	2366.12	408.557	10914.9	2379.2	408.916	580915	5429.11	201.122	7.77452	13.2724	190725_DDD_03	Ribociclib	1	24
H14	2	2188_968291_1543504_1021	7851		1021	9948.39	2321.76	427.776	10470.3	2360.97	422.158	741250	7802.63	178.566	7.76683	13.5161	190725_DDD_03	Ribociclib	1	24
H14	2	2188_968291_1543504_1022	7851		1022	11405.1	2434.43	461.693	11700.6	2492.26	454.441	766425	8241.13	174.807	7.82094	13.5495	190725_DDD_03	Ribociclib	1	24
H14	2	2188_968291_1543504_1023	7851		1023	9348.91	2256.21	417.959	9722.99	2297.43	408.098	637747	6252.42	191.723	7.73955	13.3657	190725_DDD_03	Ribociclib	1	24
H14	2	2188_968291_1543504_1024	7851		1024	10964.1	2381.05	452.15	13687.2	2719.76	523.519	2197218	12139.3	340.215	7.9083	14.6027	190725_DDD_03	Ribociclib	1	24
H14	2	2188_968291_1543504_1025	7851		1025	10770.7	2380.48	428.891	11277.7	2422.93	427.406	586265	8496.59	129.695	7.79273	13.2815	190725_DDD_03	Ribociclib	1	24
H14	2	2188_968291_1543504_1026	7851		1026	11024.1	2423.86	454.111	11526.7	2409.43	451.284	653005	8824.39	139.093	7.78715	13.3893	190725_DDD_03	Ribociclib	1	24
H14	2	2188_968291_1543504_1027	7851		1027	9584.83	2311.9	435.694	10431.6	2403	480.789	585569	8247.45	133.455	7.78447	13.2803	190725_DDD_03	Ribociclib	1	24
H14	2	2188_968291_1543504_1028	7851		1028	10003.5	2356.05	419.943	10314.8	2381.73	423.564	673406	5344.49	236.835	7.77558	13.4201	190725_DDD_03	Ribociclib	1	24
H14	2	2188_968291_1543504_1029	7851		1029	9941.95	2293.99	423.626	10404.4	2312.19	420.92	720304	6431.29	210.52	7.74595	13.4874	190725_DDD_03	Ribociclib	1	24
H14	2	2188_968291_1543504_103	7851		103	10774.7	2416.54	486.647	11637	2412.12	470.975	688804	8503.75	152.251	7.78826	13.4427	190725_DDD_03	Ribociclib	1	24
H14	2	2188_968291_1543504_1030	7851		1030	10573.4	2329.09	413.444	11119.7	2403.79	417.791	557482	8320.63	125.936	7.7848	13.2312	190725_DDD_03	Ribociclib	1	24
H14	2	2188_968291_1543504_1031	7851		1031	11120.6	2453.84	397.658	11312.2	2420.25	439.322	749169	8611.14	163.529	7.79163	13.5267	190725_DDD_03	Ribociclib	1	24
H14	2	2188_968291_1543504_1032	7851		1032	10040.6	2306.1	465.547	10360.7	2336.49	450.701	694302	7157.75	182.325	7.75641	13.4507	190725_DDD_03	Ribociclib	1	24
H14	2	2188_968291_1543504_1033	7851		1033	9862.57	2279.64	464.738	11380.8	2382.6	438.484	873974	9397.57	174.807	7.77595	13.6808	190725_DDD_03	Ribociclib	1	24
H14	2	2188_968291_1543504_1034	7851		1034	10378.7	2380.82	524.419	11852.7	2462.99	462.788	720133	9001.66	150.371	7.80913	13.4872	190725_DDD_03	Ribociclib	1	24
H14	2	2188_968291_1543504_1035	7851		1035	11940.2	2558.54	491.41	12084.3	2575.53	479.544	588241	10320	107.14	7.85381	13.2849	190725_DDD_03	Ribociclib	1	24
H14	2	2188_968291_1543504_1036	7851		1036	10549.4	2377.74	440.907	10754.8	2383.05	433.754	1358467	6826.47	374.049	7.77613	14.1219	190725_DDD_03	Ribociclib	1	24
H14	2	2188_968291_1543504_1037	7851		1037	10174.4	2314.93	456.094	10374.1	2314.81	464.396	625060	5896.79	199.242	7.74708	13.3456	190725_DDD_03	Ribociclib	1	24
H14	2	2188_968291_1543504_1038	7851		1038	9622.98	2299.47	415.8	9985.81	2355.21	416.697	659629	6662.92	186.084	7.76439	13.3994	190725_DDD_03	Ribociclib	1	24
H14	2	2188_968291_1543504_1039	7851		1039	9806.45	2338.36	418.578	10000.4	2352.68	412.509	653843	5636.58	218.038	7.76331	13.3906	190725_DDD_03	Ribociclib	1	24
H14	2	2188_968291_1543504_104	7851		104	10835.9	2437.37	477.88	11473.9	2479.01	472.442	699874	9089.27	144.732	7.81562	13.4587	190725_DDD_03	Ribociclib	1	24
H14	2	2188_968291_1543504_1040	7851		1040	11461	2548.35	484.903	11803.2	2648.5	477.026	760246	10003.2	142.853	7.88175	13.5414	190725_DDD_03	Ribociclib	1	24
H14	2	2188_968291_1543504_1041	7851		1041	10545.3	2350.87	442.679	11455.9	2418.73	453.2	441665	9814.78	84.5838	7.791	12.9983	190725_DDD_03	Ribociclib	1	24
H14	2	2188_968291_1543504_1042	7851		1042	9954.45	2298.11	443.589	10859.5	2341.16	426.062	711611	7412.61	180.446	7.7584	13.4753	190725_DDD_03	Ribociclib	1	24
H14	2	2188_968291_1543504_1043	7851		1043	10423	2400.34	468.745	11095.2	2398.38	438.957	566702	8213.07	129.695	7.78255	13.2476	190725_DDD_03	Ribociclib	1	24
H14	2	2188_968291_1543504_1044	7851		1044	10800.3	2404.39	460.963	10972.4	2405.91	451.579	642151	8449.36	142.853	7.78568	13.3726	190725_DDD_03	Ribociclib	1	24
H14	2	2188_968291_1543504_1045	7851		1045	10760	2389.63	459.176	11112.5	2426.8	445.438	665772	8322.15	150.371	7.79433	13.4087	190725_DDD_03	Ribociclib	1	24
H14	2	2188_968291_1543504_1046	7851		1046	10125.6	2339.42	439.383	10492.4	2356.57	425.029	621307	9004.45	129.695	7.76496	13.3396	190725_DDD_03	Ribociclib	1	24
H14	2	2188_968291_1543504_1047	7851		1047	10210.9	2365.5	424.117	10473.8	2361.01	427	669257	5032.01	249.992	7.76684	13.4139	190725_DDD_03	Ribociclib	1	24
H14	2	2188_968291_1543504_1048	7851		1048	10189.1	2325.73	429.519	11024	2371.44	426.5	665652	8320.65	150.371	7.77125	13.4085	190725_DDD_03	Ribociclib	1	24
H14	2	2188_968291_1543504_1049	7851		1049	11961.8	2504.56	472.5	15270.6	2521.62	457.875	1287213	12377	195.483	7.83266	14.068	190725_DDD_03	Ribociclib	1	24
H14	2	2188_968291_1543504_105	7851		105	11063.8	2521.16	2348.83	11746.5	2554.91	2066.5	693348	8889.08	146.612	7.84577	13.4493	190725_DDD_03	Ribociclib	1	24
H14	2	2188_968291_1543504_1050	7851		1050	10823.3	2413.64	484.974	11006	2422.56	467.121	642293	9731.71	124.056	7.79258	13.3728	190725_DDD_03	Ribociclib	1	24
H14	2	2188_968291_1543504_1051	7851		1051	9882.7	2341.77	412.467	10296.5	2341.6	421.924	618321	6720.88	172.927	7.75859	13.3348	190725_DDD_03	Ribociclib	1	24
H14	2	2188_968291_1543504_1052	7851		1052	10039.3	2362.04	421.409	10348.4	2380.05	414.465	639714	4959.02	242.474	7.77488	13.3688	190725_DDD_03	Ribociclib	1	24
H14	2	2188_968291_1543504_1053	7851		1053	10084.9	2283.04	423.809	11216.4	2368.56	434.286	626662	8952.31	131.575	7.77004	13.3482	190725_DDD_03	Ribociclib	1	24
H14	2	2188_968291_1543504_1054	7851		1054	10029.1	2313.29	431.248	10528.1	2340.34	425.124	686175	7073.97	182.325	7.75805	13.4389	190725_DDD_03	Ribociclib	1	24
H14	2	2188_968291_1543504_1055	7851		1055	9106.6	2206.91	397.696	9210.87	2216	400.659	535215	6296.65	159.769	7.70346	13.1904	190725_DDD_03	Ribociclib	1	24
H14	2	2188_968291_1543504_1056	7851		1056	10762.6	2433.51	416.219	11451.6	2395.3	448.284	672580	6593.92	191.723	7.78127	13.4189	190725_DDD_03	Ribociclib	1	24
H14	2	2188_968291_1543504_1057	7851		1057	10965.7	2493.55	465.922	11850.5	2536.61	453.685	543277	10060.7	101.501	7.83858	13.2054	190725_DDD_03	Ribociclib	1	24
H14	2	2188_968291_1543504_1058	7851		1058	9969.08	2313.76	427.51	10400	2341.68	433.607	669182	7966.45	157.89	7.75862	13.4138	190725_DDD_03	Ribociclib	1	24
H14	2	2188_968291_1543504_1059	7851		1059	10861.8	2396.97	464.207	11538.5	2412.57	442.937	615347	7789.2	148.492	7.78845	13.3299	190725_DDD_03	Ribociclib	1	24
H14	2	2188_968291_1543504_106	7851		106	10262.6	2375	437.426	10455.7	2382.33	434.065	673058	7315.85	172.927	7.77583	13.4196	190725_DDD_03	Ribociclib	1	24
H14	2	2188_968291_1543504_1060	7851		1060	10700.7	2339.07	449.953	10806.8	2369.99	437.513	653737	8381.24	146.612	7.77064	13.3905	190725_DDD_03	Ribociclib	1	24
H14	2	2188_968291_1543504_1061	7851		1061	9127.41	2221.59	388.339	9640.17	2242.43	390.857	610903	5454.49	210.52	7.71531	13.3227	190725_DDD_03	Ribociclib	1	24
H14	2	2188_968291_1543504_1062	7851		1062	10166.1	2325.99	421.854	10815.4	2364.23	413.452	684646	7361.79	174.807	7.76821	13.4367	190725_DDD_03	Ribociclib	1	24
H14	2	2188_968291_1543504_1063	7851		1063	10068	2294.78	421.102	11315.7	2378.6	455.128	743357	6819.79	204.881	7.77427	13.5189	190725_DDD_03	Ribociclib	1	24
H14	2	2188_968291_1543504_1064	7851		1064	9548.49	2276.12	415.02	9865.42	2303.2	415.99	648109	6416.92	189.844	7.74205	13.3818	190725_DDD_03	Ribociclib	1	24
H14	2	2188_968291_1543504_1065	7851		1065	10235.7	2364.84	411.456	10717.4	2367.9	414.464	678330	5426.64	234.955	7.76976	13.4274	190725_DDD_03	Ribociclib	1	24
H14	2	2188_968291_1543504_1066	7851		1066	10525.2	2381.08	456.01	10834.5	2394.53	444.256	673903	8639.78	146.612	7.78094	13.4208	190725_DDD_03	Ribociclib	1	24
H14	2	2188_968291_1543504_1067	7851		1067	9457.73	2266.54	401.371	9888.03	2306.58	403.018	671323	6047.96	208.64	7.74352	13.417	190725_DDD_03	Ribociclib	1	24
H14	2	2188_968291_1543504_1068	7851		1068	10381.9	2376.12	445.34	11516	2470.01	450.338	676019	8779.47	144.732	7.81198	13.424	190725_DDD_03	Ribociclib	1	24
H14	2	2188_968291_1543504_1069	7851		1069	9601.64	2281.7	412.694	10104.1	2342.87	428.176	638573	6260.52	191.723	7.75913	13.367	190725_DDD_03	Ribociclib	1	24
H14	2	2188_968291_1543504_107	7851		107	10980.1	2485.25	476.871	11336.7	2472.64	462.906	712973	8387.92	159.769	7.81304	13.4772	190725_DDD_03	Ribociclib	1	24
H14	2	2188_968291_1543504_1070	7851		1070	11324.3	2436.34	439.815	12824.5	2449.48	436.435	669290	7274.89	172.927	7.80363	13.414	190725_DDD_03	Ribociclib	1	24
H14	2	2188_968291_1543504_1071	7851		1071	9300.65	2197.3	373.176	9372.89	2224.14	387.683	411727	6535.35	118.417	7.70713	12.9281	190725_DDD_03	Ribociclib	1	24
H14	2	2188_968291_1543504_1072	7851		1072	11458.6	2435.41	467.462	11991.1	2442.28	450.696	612165	13307.9	86.4635	7.80069	13.3248	190725_DDD_03	Ribociclib	1	24
H14	2	2188_968291_1543504_1073	7851		1073	10274	2322.64	434.706	10649.1	2359.89	424.696	644742	6321	191.723	7.76637	13.3766	190725_DDD_03	Ribociclib	1	24
H14	2	2188_968291_1543504_1074	7851		1074	10184.2	2344.7	436.684	10894.4	2335.16	405.95	650255	5418.79	225.557	7.75584	13.3851	190725_DDD_03	Ribociclib	1	24
H14	2	2188_968291_1543504_1075	7851		1075	10485.6	2346.53	440.486	10660.6	2368.61	422.909	657867	7475.76	165.408	7.77006	13.3968	190725_DDD_03	Ribociclib	1	24
H14	2	2188_968291_1543504_1076	7851		1076	10866.2	2404.11	458.08	11478.3	2418.59	463.305	687384	11650.6	110.899	7.79094	13.4406	190725_DDD_03	Ribociclib	1	24
H14	2	2188_968291_1543504_1077	7851		1077	10395.8	2384.56	429.194	10695.9	2408.04	430.183	637022	6849.7	174.807	7.78657	13.3646	190725_DDD_03	Ribociclib	1	24
H14	2	2188_968291_1543504_1078	7851		1078	10661.7	2416.54	440.379	10878.6	2416.75	426.517	639881	5516.22	218.038	7.79018	13.369	190725_DDD_03	Ribociclib	1	24
H14	2	2188_968291_1543504_1079	7851		1079	11626	2533.6	441.556	12425	2620.13	440.356	564305	12540.1	84.5838	7.87098	13.2434	190725_DDD_03	Ribociclib	1	24
H14	2	2188_968291_1543504_108	7851		108	10794.2	2467.08	508.264	11032.5	2480.58	540.87	644230	8366.62	144.732	7.81625	13.3758	190725_DDD_03	Ribociclib	1	24
H14	2	2188_968291_1543504_1080	7851		1080	10162.5	2322.58	419.895	10421.9	2337.8	419.163	765016	7355.92	195.483	7.75696	13.5477	190725_DDD_03	Ribociclib	1	24
H14	2	2188_968291_1543504_1081	7851		1081	10385	2359.71	431.525	10595	2333.97	418.33	686816	6668.12	193.603	7.75533	13.4398	190725_DDD_03	Ribociclib	1	24
H14	2	2188_968291_1543504_1082	7851		1082	10338.5	2370.47	425.942	10755.3	2363.05	421.713	704466	6125.79	216.159	7.76771	13.4652	190725_DDD_03	Ribociclib	1	24
H14	2	2188_968291_1543504_1083	7851		1083	10668.3	2413.33	2542.51	11662.7	2512.38	5689.92	259805	9992.5	48.8707	7.82899	12.4677	190725_DDD_03	Ribociclib	1	24
H14	2	2188_968291_1543504_1084	7851		1084	10642.1	2348.57	446.582	12175.8	2471.58	497.133	584868	9747.8	112.778	7.81261	13.2791	190725_DDD_03	Ribociclib	1	24
H14	2	2188_968291_1543504_1085	7851		1085	10274.7	2331.11	422.017	10682.8	2346.91	431.118	630318	6777.61	174.807	7.76086	13.354	190725_DDD_03	Ribociclib	1	24
H14	2	2188_968291_1543504_1086	7851		1086	10814.2	2405.07	425.837	11538.8	2420.36	423.574	660580	6540.4	189.844	7.79167	13.4009	190725_DDD_03	Ribociclib	1	24
H14	2	2188_968291_1543504_1087	7851		1087	9483.59	2238.65	396.189	10541.8	2290.09	395.65	1039248	8660.4	225.557	7.73635	13.854	190725_DDD_03	Ribociclib	1	24
H14	2	2188_968291_1543504_1088	7851		1088	10353.9	2342.83	481.87	10836.5	2394.28	442.991	680561	6360.38	201.122	7.78084	13.4307	190725_DDD_03	Ribociclib	1	24
H14	2	2188_968291_1543504_1089	7851		1089	9188.67	2190.41	350.995	9639.5	2229.26	363.591	537250	3921.53	257.511	7.70943	13.1942	190725_DDD_03	Ribociclib	1	24
H14	2	2188_968291_1543504_109	7851		109	12023.7	2642.84	10495.3	12682.9	2678.32	13506.9	685719	7792.26	165.408	7.89294	13.4382	190725_DDD_03	Ribociclib	1	24
H14	2	2188_968291_1543504_1090	7851		1090	10710.6	2338.48	451.495	11486.7	2422.88	465.631	638593	9824.51	122.177	7.79271	13.367	190725_DDD_03	Ribociclib	1	24
H14	2	2188_968291_1543504_1091	7851		1091	10219.9	2307.32	428.297	11165.4	2358.01	420.188	717165	7470.47	180.446	7.76557	13.4831	190725_DDD_03	Ribociclib	1	24
H14	2	2188_968291_1543504_1092	7851		1092	10063.6	2277.69	452.714	12261.6	2443	460.583	683011	14229.4	90.2228	7.80098	13.4343	190725_DDD_03	Ribociclib	1	24
H14	2	2188_968291_1543504_1093	7851		1093	10572.3	2363.49	445.153	11067.2	2363.65	415.419	645760	6150.1	197.362	7.76796	13.3782	190725_DDD_03	Ribociclib	1	24
H14	2	2188_968291_1543504_1094	7851		1094	10202.3	2316.72	406.227	11465.7	2334.36	401.51	633565	6211.42	191.723	7.75549	13.3591	190725_DDD_03	Ribociclib	1	24
H14	2	2188_968291_1543504_1095	7851		1095	10873.5	2429.02	443.649	11323.8	2433.94	447.417	646544	8979.78	135.334	7.79727	13.3794	190725_DDD_03	Ribociclib	1	24
H14	2	2188_968291_1543504_1096	7851		1096	10836.5	2378.85	469.471	11560	2365.52	442.261	637741	9242.62	129.695	7.76875	13.3657	190725_DDD_03	Ribociclib	1	24
H14	2	2188_968291_1543504_1097	7851		1097	10499.4	2288.37	418.192	11260.1	2329.22	408.05	685660	5761.85	223.677	7.75329	13.4381	190725_DDD_03	Ribociclib	1	24
H14	2	2188_968291_1543504_1098	7851		1098	10555.4	2384.57	442.554	11908.8	2520.57	448.399	1961556	12414.9	296.983	7.83224	14.4892	190725_DDD_03	Ribociclib	1	24
H14	2	2188_968291_1543504_1099	7851		1099	9453.08	2258.86	395.095	10179.2	2312.67	384.711	520662	6273.04	156.01	7.74616	13.1629	190725_DDD_03	Ribociclib	1	24
H14	2	2188_968291_1543504_11	7851		11	10234.9	2311.67	430.311	10554.6	2349.28	429.687	678718	8177.33	156.01	7.76186	13.428	190725_DDD_03	Ribociclib	1	24
H14	2	2188_968291_1543504_110	7851		110	11990.9	2585.73	532.346	12534.2	2569.16	498.323	1258030	13104.5	180.446	7.85133	14.0451	190725_DDD_03	Ribociclib	1	24
H14	2	2188_968291_1543504_1100	7851		1100	9324.65	2237.95	395.634	9956.71	2316.72	414.569	632203	5450.03	218.038	7.74791	13.357	190725_DDD_03	Ribociclib	1	24
H14	2	2188_968291_1543504_1101	7851		1101	10086.2	2314.37	404.185	10458.3	2320.34	392.685	628981	5823.9	203.001	7.74947	13.3519	190725_DDD_03	Ribociclib	1	24
H14	2	2188_968291_1543504_1102	7851		1102	10282.6	2343.34	413.151	10426.8	2357.56	410.275	664314	6094.62	204.881	7.76538	13.4065	190725_DDD_03	Ribociclib	1	24
H14	2	2188_968291_1543504_1103	7851		1103	10072.6	2323.14	434.1	10668.2	2380.51	425.505	622174	6284.59	186.084	7.77507	13.341	190725_DDD_03	Ribociclib	1	24
H14	2	2188_968291_1543504_1104	7851		1104	10279.5	2311.29	422.5	11423.2	2367.53	423.095	631074	8528.03	139.093	7.7696	13.3552	190725_DDD_03	Ribociclib	1	24
H14	2	2188_968291_1543504_1105	7851		1105	10470.2	2344.87	526.55	10772.9	2342.46	449.697	1122404	9200.03	229.316	7.75896	13.931	190725_DDD_03	Ribociclib	1	24
H14	2	2188_968291_1543504_1106	7851		1106	10032.4	2302.33	404.701	10124.2	2292.95	401.716	653994	5999.94	204.881	7.7376	13.3909	190725_DDD_03	Ribociclib	1	24
H14	2	2188_968291_1543504_1107	7851		1107	8959.98	2184.02	357.11	9025.24	2189.55	374.009	486120	4190.69	218.038	7.69145	13.0942	190725_DDD_03	Ribociclib	1	24
H14	2	2188_968291_1543504_1108	7851		1108	10137	2302.49	419.232	10478.2	2306.74	399.235	594786	6069.25	184.205	7.74359	13.296	190725_DDD_03	Ribociclib	1	24
H14	2	2188_968291_1543504_1109	7851		1109	10188	2308.14	431.6	11591.3	2445.21	464.851	596738	12696.6	88.3431	7.80189	13.2992	190725_DDD_03	Ribociclib	1	24
H14	2	2188_968291_1543504_111	7851		111	10170.4	2373.6	451.513	10528.7	2388.86	455.959	694578	7087.53	184.205	7.77857	13.4511	190725_DDD_03	Ribociclib	1	24
H14	2	2188_968291_1543504_1110	7851		1110	9182.38	2186.88	392.294	10226.6	2269.33	409.239	469731	10211.5	86.4635	7.72724	13.0599	190725_DDD_03	Ribociclib	1	24
H14	2	2188_968291_1543504_1111	7851		1111	9762.79	2278.84	493.108	10485.7	2344.83	542.488	672213	8197.72	154.131	7.75997	13.4183	190725_DDD_03	Ribociclib	1	24
H14	2	2188_968291_1543504_1112	7851		1112	10266.9	2310.75	878.025	12060.3	2313.72	434.985	735807	5491.1	251.872	7.74661	13.5087	190725_DDD_03	Ribociclib	1	24
H14	2	2188_968291_1543504_1113	7851		1113	10399.1	2333.27	439.225	10804.3	2339.99	428.859	581031	6315.55	172.927	7.7579	13.2726	190725_DDD_03	Ribociclib	1	24
H14	2	2188_968291_1543504_1114	7851		1114	12808.5	8285.97	437.36	13649.5	8638.49	418.786	1583276	10281	289.465	9.06398	14.275	190725_DDD_03	Ribociclib	1	24
H14	2	2188_968291_1543504_1115	7851		1115	10205.8	2305.91	408.295	10898.7	2335.05	400.596	633020	6734.26	176.686	7.75579	13.3583	190725_DDD_03	Ribociclib	1	24
H14	2	2188_968291_1543504_1116	7851		1116	10247.8	2329.19	414.132	10541.3	2355.36	418.391	664240	6038.55	206.761	7.76445	13.4064	190725_DDD_03	Ribociclib	1	24
H14	2	2188_968291_1543504_1117	7851		1117	8952.68	2127.72	363.013	9158.41	2133.81	363.936	325002	5158.76	118.417	7.66566	12.6916	190725_DDD_03	Ribociclib	1	24
H14	2	2188_968291_1543504_1118	7851		1118	10704	2373.73	426.933	11193	2391.15	429.219	599833	8216.89	137.214	7.77953	13.3044	190725_DDD_03	Ribociclib	1	24
H14	2	2188_968291_1543504_1119	7851		1119	10765.7	2327.99	414.777	11820.9	2367.27	418.581	1265069	10202.2	233.075	7.76949	14.0506	190725_DDD_03	Ribociclib	1	24
H14	2	2188_968291_1543504_112	7851		112	11536.7	2512.14	530.826	11760.5	2493.14	484.651	562876	13090.1	80.8246	7.8213	13.2408	190725_DDD_03	Ribociclib	1	24
H14	2	2188_968291_1543504_1120	7851		1120	10077.8	2308.59	413.005	11188.3	2390.55	446.455	1314555	10864.1	227.437	7.77928	14.089	190725_DDD_03	Ribociclib	1	24
H14	2	2188_968291_1543504_1121	7851		1121	10877.2	2518.89	457.41	11605.5	2911.73	445.699	497593	6816.34	137.214	7.9765	13.1175	190725_DDD_03	Ribociclib	1	24
H14	2	2188_968291_1543504_1122	7851		1122	10940.2	2386.39	428.895	12102	2484.68	451.139	2533674	13549.1	351.493	7.8179	14.7452	190725_DDD_03	Ribociclib	1	24
H14	2	2188_968291_1543504_1123	7851		1123	11535	2445.87	447.168	11778.7	2438.42	448.772	561970	9859.12	107.14	7.79911	13.2392	190725_DDD_03	Ribociclib	1	24
H14	2	2188_968291_1543504_1124	7851		1124	10015.9	2315.79	417.071	10268	2301.25	417.156	616264	5051.34	229.316	7.74121	13.3314	190725_DDD_03	Ribociclib	1	24
H14	2	2188_968291_1543504_1125	7851		1125	10444	2364.81	418.682	10634.7	2365.22	416.305	605969	6378.62	178.566	7.76863	13.3146	190725_DDD_03	Ribociclib	1	24
H14	2	2188_968291_1543504_1126	7851		1126	10217.6	2366.8	425.667	10348.5	2342.64	402.382	451439	8207.98	103.38	7.75903	13.0202	190725_DDD_03	Ribociclib	1	24
H14	2	2188_968291_1543504_1127	7851		1127	9932.69	2284.51	473.155	10114.4	2299.6	395.663	597645	5917.28	189.844	7.74049	13.3008	190725_DDD_03	Ribociclib	1	24
H14	2	2188_968291_1543504_1128	7851		1128	10412.8	2343.68	423.251	10480.2	2331.06	426.183	572805	6159.19	174.807	7.75408	13.2583	190725_DDD_03	Ribociclib	1	24
H14	2	2188_968291_1543504_1129	7851		1129	10573.7	2322.3	439.252	10718.7	2337.71	421.3	500850	7155	131.575	7.75693	13.1241	190725_DDD_03	Ribociclib	1	24
H14	2	2188_968291_1543504_113	7851		113	9997.51	2336.06	436.392	11334.6	2509.68	464.318	1478148	6907.23	402.243	7.82791	14.2063	190725_DDD_03	Ribociclib	1	24
H14	2	2188_968291_1543504_1130	7851		1130	10686.3	2328.21	407.421	11479.8	2449.04	407.754	1225376	10384.5	221.798	7.80345	14.0188	190725_DDD_03	Ribociclib	1	24
H14	2	2188_968291_1543504_1131	7851		1131	11169.8	2427.66	461.503	12273.1	2463.28	436.218	1204987	10954.4	206.761	7.80925	14.002	190725_DDD_03	Ribociclib	1	24
H14	2	2188_968291_1543504_1132	7851		1132	10225.9	2312.26	397.159	11316.8	2337.26	391.868	645283	7091.02	171.047	7.75674	13.3774	190725_DDD_03	Ribociclib	1	24
H14	2	2188_968291_1543504_1133	7851		1133	10005.2	2284.02	410.923	10867.8	2326.64	418.08	678650	4917.75	259.39	7.75218	13.4279	190725_DDD_03	Ribociclib	1	24
H14	2	2188_968291_1543504_1134	7851		1134	10208.3	2316.51	417.644	11745.3	2470.77	420.093	557592	12967.3	80.8246	7.81228	13.2314	190725_DDD_03	Ribociclib	1	24
H14	2	2188_968291_1543504_1135	7851		1135	11217.7	2421.04	431.849	11573.4	2447	430.37	1170248	9834.02	223.677	7.80262	13.9727	190725_DDD_03	Ribociclib	1	24
H14	2	2188_968291_1543504_1136	7851		1136	10151.9	2318.93	467.571	10713.5	2341.29	430.469	652123	6654.32	184.205	7.75846	13.388	190725_DDD_03	Ribociclib	1	24
H14	2	2188_968291_1543504_1137	7851		1137	10279.8	2335.64	429.157	10738.7	2362.24	432.36	662368	8831.57	140.973	7.76737	13.4036	190725_DDD_03	Ribociclib	1	24
H14	2	2188_968291_1543504_1138	7851		1138	10475.3	2358.04	472.064	10554.2	2355.04	428.096	871356	7643.47	214.279	7.76431	13.6778	190725_DDD_03	Ribociclib	1	24
H14	2	2188_968291_1543504_1139	7851		1139	10471.6	2341.47	409.16	10807.3	2352.05	426.625	602118	6842.25	165.408	7.76304	13.3082	190725_DDD_03	Ribociclib	1	24
H14	2	2188_968291_1543504_114	7851		114	9464.37	2288.63	417.239	9878.89	2335.63	415.354	841888	6476.06	244.353	7.75604	13.6434	190725_DDD_03	Ribociclib	1	24
H14	2	2188_968291_1543504_1140	7851		1140	10292.5	2282.78	411	11549.9	2355.32	411.887	552721	10428.7	99.621	7.76443	13.2226	190725_DDD_03	Ribociclib	1	24
H14	2	2188_968291_1543504_1141	7851		1141	9445.05	2244.41	436.397	9826.23	2263.98	371.719	463832	8137.4	107.14	7.72488	13.0473	190725_DDD_03	Ribociclib	1	24
H14	2	2188_968291_1543504_1142	7851		1142	10575.4	2375.35	418.108	10673.9	2335.19	421.63	483343	8950.8	101.501	7.75585	13.0885	190725_DDD_03	Ribociclib	1	24
H14	2	2188_968291_1543504_1143	7851		1143	9870.12	2253.81	391.05	10068.4	2275.16	404.19	484874	7696.41	118.417	7.72981	13.0916	190725_DDD_03	Ribociclib	1	24
H14	2	2188_968291_1543504_1144	7851		1144	11119.1	2396.92	398.566	11440.1	2418.56	413.351	597361	10480	107.14	7.79093	13.3003	190725_DDD_03	Ribociclib	1	24
H14	2	2188_968291_1543504_1145	7851		1145	9978.61	2295.88	400.711	10823.4	2326.73	419.224	266897	5446.88	92.1024	7.75222	12.4946	190725_DDD_03	Ribociclib	1	24
H14	2	2188_968291_1543504_1146	7851		1146	10395.5	2331.47	388.164	10536.4	2346	389.254	640252	10162.7	118.417	7.76047	13.3696	190725_DDD_03	Ribociclib	1	24
H14	2	2188_968291_1543504_1147	7851		1147	10241.3	2324.56	397.208	10427.8	2318.58	406.778	359683	7992.96	84.5838	7.74871	12.793	190725_DDD_03	Ribociclib	1	24
H14	2	2188_968291_1543504_1148	7851		1148	10248.4	2326.94	414.125	11129.1	2406.6	448.358	711025	10612.3	125.936	7.78597	13.4745	190725_DDD_03	Ribociclib	1	24
H14	2	2188_968291_1543504_1149	7851		1149	11526.3	2469.46	427.019	12098.7	2457.77	424.943	440826	12595	65.7874	7.80701	12.9964	190725_DDD_03	Ribociclib	1	24
H14	2	2188_968291_1543504_115	7851		115	10742.6	2419.31	459.426	11787.8	2522.02	476.046	692281	10650.5	122.177	7.83281	13.4477	190725_DDD_03	Ribociclib	1	24
H14	2	2188_968291_1543504_1150	7851		1150	10451.5	2329.25	425.884	10802	2341.8	416.444	350962	6499.3	101.501	7.75867	12.7684	190725_DDD_03	Ribociclib	1	24
H14	2	2188_968291_1543504_116	7851		116	9885.52	2330.1	436.589	10346.1	2359.2	466.556	730721	7381.02	186.084	7.76608	13.5018	190725_DDD_03	Ribociclib	1	24
H14	2	2188_968291_1543504_117	7851		117	11689.5	2591.73	504.555	13128	2741.53	511.203	1858739	12559	278.187	7.91627	14.4354	190725_DDD_03	Ribociclib	1	24
H14	2	2188_968291_1543504_118	7851		118	10548.6	2395.2	442.761	11446	2527.62	443.862	355413	12255.6	54.5096	7.83503	12.781	190725_DDD_03	Ribociclib	1	24
H14	2	2188_968291_1543504_119	7851		119	10693	2427.71	419.923	11240.2	2420.4	430.561	808704	7557.98	201.122	7.79169	13.6032	190725_DDD_03	Ribociclib	1	24
H14	2	2188_968291_1543504_12	7851		12	10335.3	2344.82	459.423	10736.9	2369.79	455.034	166517	5741.97	54.5096	7.77056	12.0229	190725_DDD_03	Ribociclib	1	24
H14	2	2188_968291_1543504_120	7851		120	10971.6	2403.28	456.585	14035.7	2450.64	463.95	1509095	12471.9	227.437	7.80411	14.227	190725_DDD_03	Ribociclib	1	24
H14	2	2188_968291_1543504_121	7851		121	10896.5	2483.26	820.956	11281.2	2497.59	682.5	661374	8267.17	150.371	7.82308	13.4021	190725_DDD_03	Ribociclib	1	24
H14	2	2188_968291_1543504_122	7851		122	10016.1	2337.6	492.264	10405.2	2379.13	437.413	656161	7132.18	172.927	7.77449	13.3942	190725_DDD_03	Ribociclib	1	24
H14	2	2188_968291_1543504_123	7851		123	10512.8	2424.9	594.764	10733.8	2441.5	639.278	686166	7624.07	169.168	7.80037	13.4389	190725_DDD_03	Ribociclib	1	24
H14	2	2188_968291_1543504_124	7851		124	9654.78	2336.63	423.911	9967.06	2361.77	428.419	552671	6426.41	161.649	7.76717	13.2225	190725_DDD_03	Ribociclib	1	24
H14	2	2188_968291_1543504_125	7851		125	11248.1	2523.02	506.511	12086.2	2613.18	479.216	670967	9067.12	139.093	7.86832	13.4165	190725_DDD_03	Ribociclib	1	24
H14	2	2188_968291_1543504_126	7851		126	9831.09	2307.86	436.02	10440.8	2345.91	437.157	767483	5482.02	263.15	7.76043	13.5509	190725_DDD_03	Ribociclib	1	24
H14	2	2188_968291_1543504_127	7851		127	11739.2	2501.52	491.177	13804.1	2516.6	478.403	1974479	13711.7	270.668	7.83066	14.4958	190725_DDD_03	Ribociclib	1	24
H14	2	2188_968291_1543504_128	7851		128	10810.8	2423.44	477.085	11046.6	2439.07	486.293	589833	10169.5	109.019	7.79937	13.2876	190725_DDD_03	Ribociclib	1	24
H14	2	2188_968291_1543504_129	7851		129	10224.7	2349.16	456.902	10542.1	2374.67	447.374	743045	8165.33	171.047	7.77261	13.5185	190725_DDD_03	Ribociclib	1	24
H14	2	2188_968291_1543504_13	7851		13	10384.7	2340	466.381	11192.7	2405.74	439.886	671576	9593.94	131.575	7.78561	13.4174	190725_DDD_03	Ribociclib	1	24
H14	2	2188_968291_1543504_130	7851		130	10313.9	2344.24	454.228	11240	2384.99	452.722	709118	7879.09	169.168	7.77695	13.4718	190725_DDD_03	Ribociclib	1	24
H14	2	2188_968291_1543504_131	7851		131	10262.5	2377.79	484.463	11105	2418.99	468.35	713675	6928.88	193.603	7.79111	13.4782	190725_DDD_03	Ribociclib	1	24
H14	2	2188_968291_1543504_132	7851		132	10192.2	2403.29	444.199	11777.9	2552.95	455.909	732056	6050.05	227.437	7.84501	13.5036	190725_DDD_03	Ribociclib	1	24
H14	2	2188_968291_1543504_133	7851		133	9576.61	2340.49	428.453	10083.1	2397.83	428.275	718913	6595.53	204.881	7.78232	13.4855	190725_DDD_03	Ribociclib	1	24
H14	2	2188_968291_1543504_134	7851		134	11696.6	2523.53	481.386	11968.8	2590.84	492.431	566084	9760.07	109.019	7.85974	13.2465	190725_DDD_03	Ribociclib	1	24
H14	2	2188_968291_1543504_135	7851		135	10141.1	2320.23	438.857	10759.9	2339.47	436.946	750542	6701.27	210.52	7.75768	13.5286	190725_DDD_03	Ribociclib	1	24
H14	2	2188_968291_1543504_136	7851		136	10046.7	2365.37	450.07	11205.2	2503.93	480.61	683000	11576.3	110.899	7.82562	13.4343	190725_DDD_03	Ribociclib	1	24
H14	2	2188_968291_1543504_137	7851		137	10222.2	2325.73	457.417	10811.7	2366.83	447.515	751171	7744.03	182.325	7.76931	13.5294	190725_DDD_03	Ribociclib	1	24
H14	2	2188_968291_1543504_138	7851		138	10929.1	2461.25	507.053	11209.5	2470.75	486.34	622163	11738.9	99.621	7.81228	13.341	190725_DDD_03	Ribociclib	1	24
H14	2	2188_968291_1543504_139	7851		139	10230.3	2374.34	488.819	10974	2417.58	443.878	680262	7558.47	169.168	7.79052	13.4302	190725_DDD_03	Ribociclib	1	24
H14	2	2188_968291_1543504_14	7851		14	10319	2324.87	426.732	10931.7	2346.35	418.988	691108	8428.15	154.131	7.76062	13.4461	190725_DDD_03	Ribociclib	1	24
H14	2	2188_968291_1543504_140	7851		140	10467	2427.57	454.219	11281.3	2501.35	458.075	662811	8285.14	150.371	7.82459	13.4042	190725_DDD_03	Ribociclib	1	24
H14	2	2188_968291_1543504_141	7851		141	12238.4	2774.67	516.865	12546.8	2641.57	484.717	1132096	10018.5	212.399	7.87913	13.9396	190725_DDD_03	Ribociclib	1	24
H14	2	2188_968291_1543504_142	7851		142	10889.4	2526.18	507.738	10951.1	2659.84	477.43	799968	8601.81	174.807	7.88602	13.5923	190725_DDD_03	Ribociclib	1	24
H14	2	2188_968291_1543504_143	7851		143	10224.3	2347.36	458.264	10621.7	2351.7	454.438	735489	7004.66	197.362	7.76289	13.5083	190725_DDD_03	Ribociclib	1	24
H14	2	2188_968291_1543504_144	7851		144	11945.2	2639.99	524.547	12992	2714.67	529.556	1402469	11310.2	233.075	7.90643	14.1537	190725_DDD_03	Ribociclib	1	24
H14	2	2188_968291_1543504_145	7851		145	10893.6	2548.21	494.454	11195.3	2515.71	487.705	1231271	10993.5	210.52	7.83031	14.0236	190725_DDD_03	Ribociclib	1	24
H14	2	2188_968291_1543504_146	7851		146	12083.5	3748.3	512.525	14567.3	8103.42	478.42	1276801	10729.4	223.677	9.00004	14.0599	190725_DDD_03	Ribociclib	1	24
H14	2	2188_968291_1543504_147	7851		147	9961.15	2354.81	440.313	10457.8	2380.56	437.429	707997	7224.46	184.205	7.77509	13.4702	190725_DDD_03	Ribociclib	1	24
H14	2	2188_968291_1543504_148	7851		148	10467.7	2365.53	456.87	12896.3	2695.41	525.992	1441339	11439.2	236.835	7.89931	14.1811	190725_DDD_03	Ribociclib	1	24
H14	2	2188_968291_1543504_149	7851		149	10062.8	2323.18	430.325	10650.9	2322.86	434.048	710362	8456.69	157.89	7.75055	13.4735	190725_DDD_03	Ribociclib	1	24
H14	2	2188_968291_1543504_15	7851		15	9752.87	2258.52	415.049	10503.2	2287.77	385.884	613905	5481.29	210.52	7.73533	13.3276	190725_DDD_03	Ribociclib	1	24
H14	2	2188_968291_1543504_150	7851		150	11139.1	2568.1	474.824	11693.5	2616.07	485.947	710330	7477.16	178.566	7.86943	13.4735	190725_DDD_03	Ribociclib	1	24
H14	2	2188_968291_1543504_151	7851		151	10172.8	2349.13	448.272	11905.4	2546.26	487.42	427800	8556	93.982	7.84238	12.9664	190725_DDD_03	Ribociclib	1	24
H14	2	2188_968291_1543504_152	7851		152	10101.8	2327.94	442.719	10579	2329.9	434.968	732345	7790.9	176.686	7.75358	13.504	190725_DDD_03	Ribociclib	1	24
H14	2	2188_968291_1543504_153	7851		153	10293.7	2360.05	458.98	10790.6	2383.89	461.192	697084	9549.1	137.214	7.77649	13.4547	190725_DDD_03	Ribociclib	1	24
H14	2	2188_968291_1543504_154	7851		154	9981.23	2343.64	1065.45	12645.6	2703.98	2151.1	1155894	9552.84	227.437	7.90248	13.9604	190725_DDD_03	Ribociclib	1	24
H14	2	2188_968291_1543504_155	7851		155	9940.24	2314.24	401.887	11215.3	2472.93	453.055	712326	4912.59	272.548	7.81316	13.4763	190725_DDD_03	Ribociclib	1	24
H14	2	2188_968291_1543504_156	7851		156	10512.7	2517.44	459.056	10996.1	2546.62	458.403	703447	5672.96	233.075	7.84252	13.4637	190725_DDD_03	Ribociclib	1	24
H14	2	2188_968291_1543504_157	7851		157	10712.4	2458.87	457.443	11165.9	2496.63	465.701	733335	7560.15	182.325	7.8227	13.5054	190725_DDD_03	Ribociclib	1	24
H14	2	2188_968291_1543504_158	7851		158	10030.1	2323.79	440.119	10601.4	2356.37	440.082	760162	6230.84	229.316	7.76488	13.5413	190725_DDD_03	Ribociclib	1	24
H14	2	2188_968291_1543504_159	7851		159	9907.86	2297.66	464.299	11952.3	2583.56	437.319	700219	9725.26	135.334	7.85692	13.4591	190725_DDD_03	Ribociclib	1	24
H14	2	2188_968291_1543504_16	7851		16	11031.5	2407.2	1744.31	11618.9	2514.67	6674.16	659886	14664.1	84.5838	7.8299	13.3998	190725_DDD_03	Ribociclib	1	24
H14	2	2188_968291_1543504_160	7851		160	10444.1	2397.89	452.266	10946.3	2451.96	450.927	1227072	7436.8	310.141	7.80464	14.0201	190725_DDD_03	Ribociclib	1	24
H14	2	2188_968291_1543504_161	7851		161	10779.3	2358.65	465.25	10896.8	2344.41	442.333	644821	8597.61	140.973	7.75979	13.3767	190725_DDD_03	Ribociclib	1	24
H14	2	2188_968291_1543504_162	7851		162	10046	2343.6	439.173	10325.7	2360.53	437.784	680035	6667.01	191.723	7.76664	13.4299	190725_DDD_03	Ribociclib	1	24
H14	2	2188_968291_1543504_163	7851		163	10887.3	2364.19	457.817	11244.9	2383.77	443.576	627285	9504.32	124.056	7.77644	13.3492	190725_DDD_03	Ribociclib	1	24
H14	2	2188_968291_1543504_164	7851		164	10113.3	2325.11	529.668	10792.9	2362.8	455.76	782106	7520.25	195.483	7.7676	13.5697	190725_DDD_03	Ribociclib	1	24
H14	2	2188_968291_1543504_165	7851		165	10475.8	2476.06	448.283	11510.2	2611.82	474.416	693427	9005.55	144.732	7.8678	13.4494	190725_DDD_03	Ribociclib	1	24
H14	2	2188_968291_1543504_166	7851		166	10999	2472.29	474.632	11900.8	2517.92	482.647	433345	8496.96	95.8617	7.83119	12.9793	190725_DDD_03	Ribociclib	1	24
H14	2	2188_968291_1543504_167	7851		167	9831.88	2314.94	420.393	10141.1	2354.89	425.96	642286	8563.81	140.973	7.76425	13.3728	190725_DDD_03	Ribociclib	1	24
H14	2	2188_968291_1543504_168	7851		168	10163.3	2337.97	464.287	11034.3	2368.66	446.93	728574	8471.79	161.649	7.77008	13.4988	190725_DDD_03	Ribociclib	1	24
H14	2	2188_968291_1543504_169	7851		169	11625.9	2687.01	484.697	11853.1	2664.01	485.095	672669	7080.73	178.566	7.88759	13.419	190725_DDD_03	Ribociclib	1	24
H14	2	2188_968291_1543504_17	7851		17	10935.9	2396.58	583.017	11030	2390.05	596.123	610861	9397.86	122.177	7.77907	13.3226	190725_DDD_03	Ribociclib	1	24
H14	2	2188_968291_1543504_170	7851		170	9675.6	2365.41	414.383	10898.8	2522.24	439.952	1360003	10967.8	233.075	7.8329	14.123	190725_DDD_03	Ribociclib	1	24
H14	2	2188_968291_1543504_171	7851		171	9933.18	2331.91	424.593	10247.2	2354.43	419.94	645654	7778.96	156.01	7.76406	13.378	190725_DDD_03	Ribociclib	1	24
H14	2	2188_968291_1543504_172	7851		172	11251.9	2611.85	495.494	11753.8	2645.46	495.932	630908	8525.78	139.093	7.8806	13.3549	190725_DDD_03	Ribociclib	1	24
H14	2	2188_968291_1543504_173	7851		173	10583.1	2492.42	475.331	12348.3	2535.17	474.211	643915	6778.05	178.566	7.83802	13.3753	190725_DDD_03	Ribociclib	1	24
H14	2	2188_968291_1543504_174	7851		174	10080	2314.38	464.144	10498.9	2330.5	447.113	742317	7002.99	199.242	7.75384	13.5175	190725_DDD_03	Ribociclib	1	24
H14	2	2188_968291_1543504_175	7851		175	9698.74	2310.34	420.8	10041.5	2326.35	413.992	686797	5494.38	234.955	7.75206	13.4398	190725_DDD_03	Ribociclib	1	24
H14	2	2188_968291_1543504_176	7851		176	11863.3	2540.28	506.02	12876.6	2627.27	517.079	1447838	14335	189.844	7.8737	14.1856	190725_DDD_03	Ribociclib	1	24
H14	2	2188_968291_1543504_177	7851		177	10977.7	2474.55	509.469	13014.2	2691.01	517.685	2800150	12786.1	411.641	7.89767	14.8452	190725_DDD_03	Ribociclib	1	24
H14	2	2188_968291_1543504_178	7851		178	10421.3	2366.85	451.391	10636.2	2380.02	455.149	711762	8181.17	163.529	7.77487	13.4755	190725_DDD_03	Ribociclib	1	24
H14	2	2188_968291_1543504_179	7851		179	10003.1	2335.81	437.971	10690.8	2396.04	444.995	1458974	7760.5	353.372	7.78157	14.1932	190725_DDD_03	Ribociclib	1	24
H14	2	2188_968291_1543504_18	7851		18	9947.13	2327.5	395.625	10193.2	2324.85	387.485	526785	7746.84	127.816	7.75141	13.1745	190725_DDD_03	Ribociclib	1	24
H14	2	2188_968291_1543504_180	7851		180	11481.4	2522.69	504.124	12015.4	2563.45	512.096	704825	9655.14	137.214	7.84911	13.4657	190725_DDD_03	Ribociclib	1	24
H14	2	2188_968291_1543504_181	7851		181	9918.1	2322.01	428.032	10165	2334.26	427.594	730658	7611.02	180.446	7.75545	13.5017	190725_DDD_03	Ribociclib	1	24
H14	2	2188_968291_1543504_182	7851		182	10686.1	2375.8	473.922	10974	2421.7	452.467	766698	7301.89	197.362	7.79223	13.5498	190725_DDD_03	Ribociclib	1	24
H14	2	2188_968291_1543504_183	7851		183	10168.4	2361.29	471.122	11105.9	2452.84	504.544	557790	9785.79	107.14	7.805	13.2317	190725_DDD_03	Ribociclib	1	24
H14	2	2188_968291_1543504_184	7851		184	10597	2423.23	573.73	10702.4	2398.88	475.306	662340	7792.24	159.769	7.78276	13.4035	190725_DDD_03	Ribociclib	1	24
H14	2	2188_968291_1543504_185	7851		185	10666.3	2402.8	455.753	12501.3	2607.91	491.464	722383	10469.3	129.695	7.86631	13.4903	190725_DDD_03	Ribociclib	1	24
H14	2	2188_968291_1543504_186	7851		186	10184.5	2341.66	450.728	10389.5	2350	434.683	1361420	9794.39	261.27	7.76217	14.124	190725_DDD_03	Ribociclib	1	24
H14	2	2188_968291_1543504_187	7851		187	10575.6	2377.17	458.941	10881.4	2391.21	461.963	671172	8286.07	152.251	7.77955	13.4168	190725_DDD_03	Ribociclib	1	24
H14	2	2188_968291_1543504_188	7851		188	10201.3	2331.81	434.249	10752.5	2342.43	438.583	1397995	7766.64	338.335	7.75894	14.1505	190725_DDD_03	Ribociclib	1	24
H14	2	2188_968291_1543504_189	7851		189	10278.7	2366.4	481.191	10554.5	2391.1	461.989	701752	7545.72	174.807	7.77951	13.4613	190725_DDD_03	Ribociclib	1	24
H14	2	2188_968291_1543504_19	7851		19	10446.2	2359.09	441.492	10901.7	2356.1	439.538	708082	6680.02	199.242	7.76476	13.4703	190725_DDD_03	Ribociclib	1	24
H14	2	2188_968291_1543504_190	7851		190	9343.38	2247.01	419.406	10467.8	2399.96	503.425	1300432	9704.72	251.872	7.78321	14.0782	190725_DDD_03	Ribociclib	1	24
H14	2	2188_968291_1543504_191	7851		191	10530.1	2402.86	454.223	10642.6	2383.9	441.991	724165	6465.76	210.52	7.77649	13.4928	190725_DDD_03	Ribociclib	1	24
H14	2	2188_968291_1543504_192	7851		192	10265.1	2377.49	446.824	10715.5	2382.59	442.786	700881	7151.85	184.205	7.77594	13.4601	190725_DDD_03	Ribociclib	1	24
H14	2	2188_968291_1543504_193	7851		193	10310.8	2346.4	452.06	10627.8	2387.31	454.114	702479	10035.4	131.575	7.77792	13.4624	190725_DDD_03	Ribociclib	1	24
H14	2	2188_968291_1543504_194	7851		194	10142.9	2355.04	444.064	10558.3	2373.4	434.043	518555	11033.1	88.3431	7.77208	13.1588	190725_DDD_03	Ribociclib	1	24
H14	2	2188_968291_1543504_195	7851		195	10820.6	2425.81	454.738	11725.8	2404.09	457.074	712395	8795	152.251	7.78493	13.4764	190725_DDD_03	Ribociclib	1	24
H14	2	2188_968291_1543504_196	7851		196	10499.3	2387.41	497.091	11383.6	2454.26	469.32	1346997	9163.25	276.307	7.80558	14.1134	190725_DDD_03	Ribociclib	1	24
H14	2	2188_968291_1543504_197	7851		197	10245.1	2339.8	455.49	11611.3	2499.88	460.791	1327550	10291.1	242.474	7.824	14.0988	190725_DDD_03	Ribociclib	1	24
H14	2	2188_968291_1543504_198	7851		198	10399.9	2392.22	498.007	10698	2374.66	537.664	828036	6320.89	246.233	7.77261	13.6268	190725_DDD_03	Ribociclib	1	24
H14	2	2188_968291_1543504_199	7851		199	10346.7	2368.39	448.932	10571.6	2371.33	451.383	724534	7707.81	176.686	7.77121	13.4933	190725_DDD_03	Ribociclib	1	24
H14	2	2188_968291_1543504_2	7851		2	9437.5	2269.92	383.333	9652.75	2246.75	385.4	495072	7616.49	122.177	7.71724	13.1125	190725_DDD_03	Ribociclib	1	24
H14	2	2188_968291_1543504_20	7851		20	10774.6	2358.2	425.008	12207.9	2532.63	446.992	1258548	10576	223.677	7.83701	14.0455	190725_DDD_03	Ribociclib	1	24
H14	2	2188_968291_1543504_200	7851		200	10369.8	2387.88	473.273	10946.9	2414.18	462.88	630766	7599.59	156.01	7.78912	13.3547	190725_DDD_03	Ribociclib	1	24
H14	2	2188_968291_1543504_201	7851		201	9849.12	2286.11	540.815	11168.8	2340.06	437.602	745152	6899.56	203.001	7.75793	13.5213	190725_DDD_03	Ribociclib	1	24
H14	2	2188_968291_1543504_202	7851		202	10071.3	2331.19	444.425	10390.7	2346.23	440.019	737529	7024.09	197.362	7.76056	13.5111	190725_DDD_03	Ribociclib	1	24
H14	2	2188_968291_1543504_203	7851		203	10037	2327.5	439.624	10341.6	2338.84	435.175	631914	10030.4	118.417	7.75741	13.3565	190725_DDD_03	Ribociclib	1	24
H14	2	2188_968291_1543504_204	7851		204	10279.8	2343.88	435.97	10394.8	2335.94	426.855	618932	9982.77	116.538	7.75617	13.3358	190725_DDD_03	Ribociclib	1	24
H14	2	2188_968291_1543504_205	7851		205	10312.1	2350.81	448.573	10600.2	2376.06	439.58	728393	8277.19	165.408	7.7732	13.4986	190725_DDD_03	Ribociclib	1	24
H14	2	2188_968291_1543504_206	7851		206	11146.8	2372.15	458.257	14560.2	2679.74	504.808	2791695	14464.7	362.771	7.89347	14.8422	190725_DDD_03	Ribociclib	1	24
H14	2	2188_968291_1543504_207	7851		207	10671.7	2369.76	448.581	10599.4	2353.87	438.843	696151	9945.01	131.575	7.76382	13.4533	190725_DDD_03	Ribociclib	1	24
H14	2	2188_968291_1543504_208	7851		208	10319.4	2349.16	470.179	10598.3	2345.81	427.495	640115	6599.12	182.325	7.76039	13.3694	190725_DDD_03	Ribociclib	1	24
H14	2	2188_968291_1543504_209	7851		209	10038.1	2339.06	461.964	10700.4	2348.97	447.278	690060	7114.02	182.325	7.76173	13.4445	190725_DDD_03	Ribociclib	1	24
H14	2	2188_968291_1543504_21	7851		21	10986.2	2418.4	470.873	12467.5	2586.05	502.25	2599163	12033.2	406.002	7.85789	14.7707	190725_DDD_03	Ribociclib	1	24
H14	2	2188_968291_1543504_210	7851		210	9969.75	2320.53	436.667	10490	2337.45	423.293	717901	6188.8	218.038	7.75682	13.4841	190725_DDD_03	Ribociclib	1	24
H14	2	2188_968291_1543504_211	7851		211	9740.39	2283.21	414.177	10521.3	2369.55	425.752	1386152	9059.82	287.585	7.77045	14.142	190725_DDD_03	Ribociclib	1	24
H14	2	2188_968291_1543504_212	7851		212	9982.38	2317.86	433.853	10228.8	2301.27	423.647	622282	6100.8	191.723	7.74122	13.3411	190725_DDD_03	Ribociclib	1	24
H14	2	2188_968291_1543504_213	7851		213	9772.86	2306.95	440.413	10374.6	2332.66	436.454	703502	6513.91	203.001	7.75476	13.4638	190725_DDD_03	Ribociclib	1	24
H14	2	2188_968291_1543504_214	7851		214	10312.9	2393.86	447.378	10697	2386.82	451.101	735914	6751.5	204.881	7.77772	13.5089	190725_DDD_03	Ribociclib	1	24
H14	2	2188_968291_1543504_215	7851		215	10432.1	2394.83	452	10814.3	2420.52	457.204	784264	5724.55	257.511	7.79174	13.5725	190725_DDD_03	Ribociclib	1	24
H14	2	2188_968291_1543504_216	7851		216	10294.3	2345.01	492.536	11122.8	2429.59	456.163	2082207	8070.57	484.947	7.79548	14.5489	190725_DDD_03	Ribociclib	1	24
H14	2	2188_968291_1543504_217	7851		217	10178.9	2339.88	447.197	10510.9	2355.42	440.521	634093	8930.89	133.455	7.76448	13.36	190725_DDD_03	Ribociclib	1	24
H14	2	2188_968291_1543504_218	7851		218	10572.6	2388.67	455.865	10797.2	2394.21	473.344	703796	7819.96	169.168	7.78081	13.4642	190725_DDD_03	Ribociclib	1	24
H14	2	2188_968291_1543504_219	7851		219	10208.8	2350.82	455.292	10737.8	2380.87	441.88	668891	7270.55	172.927	7.77522	13.4134	190725_DDD_03	Ribociclib	1	24
H14	2	2188_968291_1543504_22	7851		22	10065.2	2288.7	433.87	10566.8	2319.93	430.876	706934	5842.43	227.437	7.74929	13.4687	190725_DDD_03	Ribociclib	1	24
H14	2	2188_968291_1543504_220	7851		220	10507.2	2379.62	461.768	11214.8	2435.46	458.265	741190	6559.2	212.399	7.79789	13.516	190725_DDD_03	Ribociclib	1	24
H14	2	2188_968291_1543504_221	7851		221	10028.6	2315.05	437.813	10485.6	2354.47	433.858	742501	6187.51	225.557	7.76407	13.5178	190725_DDD_03	Ribociclib	1	24
H14	2	2188_968291_1543504_222	7851		222	10252.1	2348.65	454.946	11895.4	2516.18	475	504821	10302.5	92.1024	7.8305	13.132	190725_DDD_03	Ribociclib	1	24
H14	2	2188_968291_1543504_223	7851		223	9978.74	2306.49	455.186	10400.7	2326.73	542.07	726097	6313.89	216.159	7.75222	13.4954	190725_DDD_03	Ribociclib	1	24
H14	2	2188_968291_1543504_224	7851		224	10874.3	2414.14	631.094	10989.8	2434.18	471.566	692513	8343.53	156.01	7.79737	13.4481	190725_DDD_03	Ribociclib	1	24
H14	2	2188_968291_1543504_225	7851		225	9811.7	2296.43	423.239	9981.3	2296.87	420.694	678068	5603.87	227.437	7.7393	13.427	190725_DDD_03	Ribociclib	1	24
H14	2	2188_968291_1543504_226	7851		226	10509.4	2371.24	452.777	10774	2376.9	488.845	1342303	9069.62	278.187	7.77355	14.1099	190725_DDD_03	Ribociclib	1	24
H14	2	2188_968291_1543504_227	7851		227	10372	2386.46	456.782	10780.6	2401.63	453.032	754708	6037.66	234.955	7.7839	13.5341	190725_DDD_03	Ribociclib	1	24
H14	2	2188_968291_1543504_228	7851		228	10604.2	2345.62	443.978	11731.3	2467.22	462.592	608053	12409.2	92.1024	7.81085	13.318	190725_DDD_03	Ribociclib	1	24
H14	2	2188_968291_1543504_229	7851		229	10325.9	2369.91	475.668	12265.5	2575.08	514.169	1506178	12146.6	233.075	7.85364	14.2251	190725_DDD_03	Ribociclib	1	24
H14	2	2188_968291_1543504_23	7851		23	9872.73	2295.74	454.871	10253.9	2344.15	452.194	768745	4522.03	319.539	7.75968	13.5525	190725_DDD_03	Ribociclib	1	24
H14	2	2188_968291_1543504_230	7851		230	10728.4	2430.29	470.094	11465.8	2491.26	467.93	719215	7192.15	187.964	7.82054	13.4859	190725_DDD_03	Ribociclib	1	24
H14	2	2188_968291_1543504_231	7851		231	10795.3	2407.63	462.319	10874.7	2380.66	455.844	1360112	10625.9	240.594	7.77513	14.1231	190725_DDD_03	Ribociclib	1	24
H14	2	2188_968291_1543504_232	7851		232	10393	2335.48	421.946	11934.5	2530.74	451.655	683614	11786.4	109.019	7.83627	13.4351	190725_DDD_03	Ribociclib	1	24
H14	2	2188_968291_1543504_233	7851		233	9848.32	2321.33	438.994	10222.9	2354.26	449.297	696085	6891.93	189.844	7.76398	13.4532	190725_DDD_03	Ribociclib	1	24
H14	2	2188_968291_1543504_234	7851		234	9937.47	2308.67	441.588	10613.1	2335.79	439.244	725833	6099.44	223.677	7.75611	13.4951	190725_DDD_03	Ribociclib	1	24
H14	2	2188_968291_1543504_235	7851		235	10919.5	2399.73	476.432	11239.8	2425.44	462.593	682376	8424.4	152.251	7.79377	13.4333	190725_DDD_03	Ribociclib	1	24
H14	2	2188_968291_1543504_236	7851		236	9734.39	2281.08	539.124	10027.6	2313.27	486.775	703378	6895.86	191.723	7.74642	13.4636	190725_DDD_03	Ribociclib	1	24
H14	2	2188_968291_1543504_237	7851		237	10339.2	2372.64	456.076	10710.9	2390.79	455.488	1286859	10462.3	231.196	7.77938	14.0677	190725_DDD_03	Ribociclib	1	24
H14	2	2188_968291_1543504_238	7851		238	10022.7	2304.29	445.027	12178.1	2605.08	476.108	732623	11271.1	122.177	7.86522	13.5044	190725_DDD_03	Ribociclib	1	24
H14	2	2188_968291_1543504_239	7851		239	9742.09	2278	413.713	10266.6	2332.25	422.636	687687	6426.98	201.122	7.75459	13.4411	190725_DDD_03	Ribociclib	1	24
H14	2	2188_968291_1543504_24	7851		24	10595.1	2340.19	480.046	10985.3	2333.64	461.77	650321	7474.95	163.529	7.75519	13.3852	190725_DDD_03	Ribociclib	1	24
H14	2	2188_968291_1543504_240	7851		240	10804.8	2381.22	1075.54	11768.1	2489.08	515.233	962851	10698.3	169.168	7.81967	13.7777	190725_DDD_03	Ribociclib	1	24
H14	2	2188_968291_1543504_241	7851		241	10311.5	2377.49	449.59	10763.1	2410.85	446.692	749124	6402.77	219.918	7.78773	13.5267	190725_DDD_03	Ribociclib	1	24
H14	2	2188_968291_1543504_242	7851		242	12059.5	2380.01	482.519	15638.2	2571.31	520.713	1405268	13913.5	189.844	7.85217	14.1557	190725_DDD_03	Ribociclib	1	24
H14	2	2188_968291_1543504_243	7851		243	10855.9	2405.55	476.711	12129.2	2487.79	484.97	744526	11112.3	125.936	7.81915	13.5205	190725_DDD_03	Ribociclib	1	24
H14	2	2188_968291_1543504_244	7851		244	9881.32	2308.72	423.48	10750.5	2365.4	424.08	652430	5773.72	212.399	7.7687	13.3885	190725_DDD_03	Ribociclib	1	24
H14	2	2188_968291_1543504_245	7851		245	12432.4	2612.88	459.135	13023	2679.94	471.125	457051	14282.8	60.1485	7.89355	13.0326	190725_DDD_03	Ribociclib	1	24
H14	2	2188_968291_1543504_246	7851		246	12471.1	2458.05	477.342	13297.3	2474.93	464.977	1381126	16059.6	161.649	7.81397	14.1384	190725_DDD_03	Ribociclib	1	24
H14	2	2188_968291_1543504_247	7851		247	9564.62	2261.85	419.352	10350.4	2313.95	425.404	734402	6737.63	204.881	7.74671	13.5068	190725_DDD_03	Ribociclib	1	24
H14	2	2188_968291_1543504_248	7851		248	10208.9	2337.61	461.451	10706.2	2349.96	446.505	704293	6973.2	189.844	7.76215	13.4649	190725_DDD_03	Ribociclib	1	24
H14	2	2188_968291_1543504_249	7851		249	11357.8	2481.37	461.172	12652.3	2659.09	468.969	731433	11252.8	122.177	7.88574	13.5028	190725_DDD_03	Ribociclib	1	24
H14	2	2188_968291_1543504_25	7851		25	10596.9	2379.34	438.692	10947.9	2363.62	434.698	755862	6516.05	218.038	7.76795	13.5356	190725_DDD_03	Ribociclib	1	24
H14	2	2188_968291_1543504_250	7851		250	9789.26	2302.89	469.978	10643.9	2355.37	475.649	709345	7312.83	182.325	7.76445	13.4721	190725_DDD_03	Ribociclib	1	24
H14	2	2188_968291_1543504_251	7851		251	10071.5	2355.83	476.26	11253	2445.57	471.741	483808	8959.41	101.501	7.80204	13.0894	190725_DDD_03	Ribociclib	1	24
H14	2	2188_968291_1543504_252	7851		252	10009.8	2325.18	426.752	10314.3	2324.18	428.745	663680	6261.13	199.242	7.75112	13.4056	190725_DDD_03	Ribociclib	1	24
H14	2	2188_968291_1543504_253	7851		253	10004.5	2292.49	428.2	10267.6	2336.24	428.225	667702	8346.28	150.371	7.7563	13.4116	190725_DDD_03	Ribociclib	1	24
H14	2	2188_968291_1543504_254	7851		254	9553.26	2296.28	582.568	9964.82	2321.71	1547.88	567531	11128.1	95.8617	7.75006	13.2491	190725_DDD_03	Ribociclib	1	24
H14	2	2188_968291_1543504_255	7851		255	9590.4	2277.74	424.141	9992.21	2299.06	412.832	741690	5661.76	246.233	7.74026	13.5167	190725_DDD_03	Ribociclib	1	24
H14	2	2188_968291_1543504_256	7851		256	9838.45	2310.32	464.4	10217.7	2345.24	448.156	810324	4526.95	336.456	7.76014	13.6052	190725_DDD_03	Ribociclib	1	24
H14	2	2188_968291_1543504_257	7851		257	10361.3	2384.19	465.805	11434.1	2484.02	453.094	648459	12235.1	99.621	7.81763	13.3824	190725_DDD_03	Ribociclib	1	24
H14	2	2188_968291_1543504_258	7851		258	10410.3	2357.65	510.027	10589.3	2357.5	446.667	718884	7488.38	180.446	7.76536	13.4855	190725_DDD_03	Ribociclib	1	24
H14	2	2188_968291_1543504_259	7851		259	11228.3	2458.75	469.511	11253.1	2463.63	476.468	1339556	10802.9	233.075	7.80939	14.1078	190725_DDD_03	Ribociclib	1	24
H14	2	2188_968291_1543504_26	7851		26	9907.52	2294	425.474	10167.6	2311.58	425.538	701712	6619.92	199.242	7.74569	13.4613	190725_DDD_03	Ribociclib	1	24
H14	2	2188_968291_1543504_260	7851		260	10084.5	2324.69	434.414	10688.6	2375.87	420.915	624271	7613.06	154.131	7.77312	13.3443	190725_DDD_03	Ribociclib	1	24
H14	2	2188_968291_1543504_261	7851		261	11282.3	2405.62	439.525	11298.3	2436.38	454.018	531807	9669.22	103.38	7.79827	13.184	190725_DDD_03	Ribociclib	1	24
H14	2	2188_968291_1543504_262	7851		262	10627.5	2342.32	440.265	11783	2501.16	470.017	1471362	12261.3	225.557	7.82451	14.2017	190725_DDD_03	Ribociclib	1	24
H14	2	2188_968291_1543504_263	7851		263	11241.2	2449.57	482.319	11699.3	2518.78	468.175	671426	10657.6	118.417	7.83153	13.4172	190725_DDD_03	Ribociclib	1	24
H14	2	2188_968291_1543504_264	7851		264	10084.9	2300.01	487.146	11202.9	2361.3	445.641	621789	9715.45	120.297	7.76697	13.3404	190725_DDD_03	Ribociclib	1	24
H14	2	2188_968291_1543504_265	7851		265	10508.1	2318.8	435.77	10628.9	2349.01	434.681	584014	8111.31	135.334	7.76175	13.2777	190725_DDD_03	Ribociclib	1	24
H14	2	2188_968291_1543504_266	7851		266	9995.23	2314.23	425.642	10420.8	2350.87	426.86	1339553	7833.64	321.419	7.76254	14.1078	190725_DDD_03	Ribociclib	1	24
H14	2	2188_968291_1543504_267	7851		267	10891.2	2382.97	522.019	11209.3	2426.27	500.533	609208	10153.5	112.778	7.79411	13.3199	190725_DDD_03	Ribociclib	1	24
H14	2	2188_968291_1543504_268	7851		268	10731	2402.38	444.559	11394.5	2431.72	455.806	730990	10910.3	125.936	7.79635	13.5022	190725_DDD_03	Ribociclib	1	24
H14	2	2188_968291_1543504_269	7851		269	9647.12	2285.27	437.469	10037.1	2307.45	413.616	739262	6600.55	210.52	7.7439	13.5134	190725_DDD_03	Ribociclib	1	24
H14	2	2188_968291_1543504_27	7851		27	10207	2329.08	433.646	11013.9	2402.09	436.412	682300	7034.02	182.325	7.7841	13.4332	190725_DDD_03	Ribociclib	1	24
H14	2	2188_968291_1543504_270	7851		270	10641.7	2387.07	460.62	11238.8	2440.82	466.859	2034834	9553.21	400.364	7.80009	14.5259	190725_DDD_03	Ribociclib	1	24
H14	2	2188_968291_1543504_271	7851		271	10378.1	2370.65	453.37	10873.9	2368.58	429.217	704171	7654.03	172.927	7.77004	13.4648	190725_DDD_03	Ribociclib	1	24
H14	2	2188_968291_1543504_272	7851		272	10399.1	2359.06	445.288	10758.9	2379.99	439.5	1468559	7270.09	379.687	7.77485	14.1998	190725_DDD_03	Ribociclib	1	24
H14	2	2188_968291_1543504_273	7851		273	9904.71	2312.21	454.687	10694.2	2367.92	435.55	748878	6870.44	204.881	7.76977	13.5263	190725_DDD_03	Ribociclib	1	24
H14	2	2188_968291_1543504_274	7851		274	10500.1	2363.4	473.438	11746.5	2414.24	446.258	732849	8234.26	167.288	7.78914	13.5047	190725_DDD_03	Ribociclib	1	24
H14	2	2188_968291_1543504_275	7851		275	11220.8	2452.77	465.014	11742.4	2507.13	458.071	1404872	9963.63	265.029	7.8269	14.1555	190725_DDD_03	Ribociclib	1	24
H14	2	2188_968291_1543504_276	7851		276	10121	2348.23	440.43	10657.1	2382.94	450.859	565260	8832.19	120.297	7.77609	13.245	190725_DDD_03	Ribociclib	1	24
H14	2	2188_968291_1543504_277	7851		277	9788.75	2308.61	436.081	10318.9	2348.9	440.263	688024	6949.74	186.084	7.7617	13.4416	190725_DDD_03	Ribociclib	1	24
H14	2	2188_968291_1543504_278	7851		278	10823.7	2436.13	447.712	11104.4	2431.05	445.881	1079540	9904.04	204.881	7.79608	13.892	190725_DDD_03	Ribociclib	1	24
H14	2	2188_968291_1543504_279	7851		279	10128.7	2337.16	454.747	10921.6	2396.19	487.507	1433891	9957.58	270.668	7.78164	14.1759	190725_DDD_03	Ribociclib	1	24
H14	2	2188_968291_1543504_28	7851		28	11556.4	2435.31	476.104	11739.6	2449.34	466.58	1647865	11523.5	268.789	7.80358	14.315	190725_DDD_03	Ribociclib	1	24
H14	2	2188_968291_1543504_280	7851		280	11272.7	2438.94	472.647	11652.8	2460.88	469.721	1034731	15216.6	127.816	7.80828	13.8497	190725_DDD_03	Ribociclib	1	24
H14	2	2188_968291_1543504_281	7851		281	10866.3	2418.03	451.939	12001.6	2453.24	456.009	1759367	15037.3	219.918	7.80516	14.3805	190725_DDD_03	Ribociclib	1	24
H14	2	2188_968291_1543504_282	7851		282	9862.08	2331.11	444.326	10208.5	2338.37	433.168	741768	7808.08	178.566	7.75721	13.5168	190725_DDD_03	Ribociclib	1	24
H14	2	2188_968291_1543504_283	7851		283	11275.1	2451.02	465.361	11592	2442.13	458.8	1959308	11874.6	310.141	7.80062	14.4881	190725_DDD_03	Ribociclib	1	24
H14	2	2188_968291_1543504_284	7851		284	10182.3	2331.98	450.438	10577.6	2341.94	433.289	675908	7510.09	169.168	7.75874	13.4238	190725_DDD_03	Ribociclib	1	24
H14	2	2188_968291_1543504_285	7851		285	10191.4	2349.81	443.465	11060.1	2433.89	452.131	1441015	8577.47	315.78	7.79724	14.1809	190725_DDD_03	Ribociclib	1	24
H14	2	2188_968291_1543504_286	7851		286	9962.88	2319.5	425.842	10373.5	2343.1	431.909	751911	6835.55	206.761	7.75923	13.5304	190725_DDD_03	Ribociclib	1	24
H14	2	2188_968291_1543504_287	7851		287	10213.9	2347.38	447.787	10871.7	2397.24	448.922	735994	8177.71	169.168	7.78208	13.509	190725_DDD_03	Ribociclib	1	24
H14	2	2188_968291_1543504_288	7851		288	10334.6	2358.29	468.254	10949.7	2392.21	433.427	712886	8009.96	167.288	7.77997	13.4771	190725_DDD_03	Ribociclib	1	24
H14	2	2188_968291_1543504_289	7851		289	10100.6	2339.8	447.2	10747.8	2360.74	439.971	559891	8114.36	129.695	7.76673	13.2355	190725_DDD_03	Ribociclib	1	24
H14	2	2188_968291_1543504_29	7851		29	10578.2	2378.36	439.731	11067.6	2387.98	436.622	707615	7220.56	184.205	7.7782	13.4697	190725_DDD_03	Ribociclib	1	24
H14	2	2188_968291_1543504_290	7851		290	10472.5	2362.28	447.277	10807.5	2399.78	437.619	694902	7163.94	182.325	7.78313	13.4515	190725_DDD_03	Ribociclib	1	24
H14	2	2188_968291_1543504_291	7851		291	10066.3	2332.27	444.448	10354.8	2363.08	444.566	702233	6624.84	199.242	7.76772	13.462	190725_DDD_03	Ribociclib	1	24
H14	2	2188_968291_1543504_292	7851		292	11950.7	2506.06	483.07	12684.2	2524.86	488.958	1863259	15657.6	223.677	7.83394	14.4378	190725_DDD_03	Ribociclib	1	24
H14	2	2188_968291_1543504_293	7851		293	10190.5	2344.82	457.537	10818.5	2390.89	502	671706	9460.65	133.455	7.77942	13.4176	190725_DDD_03	Ribociclib	1	24
H14	2	2188_968291_1543504_294	7851		294	9966.98	2316.88	437.016	10700.4	2362.47	470.651	718638	6779.6	199.242	7.76746	13.4851	190725_DDD_03	Ribociclib	1	24
H14	2	2188_968291_1543504_295	7851		295	12243.6	2551.15	485.658	12629.5	2609.43	475.304	1968566	17118	216.159	7.86689	14.4928	190725_DDD_03	Ribociclib	1	24
H14	2	2188_968291_1543504_296	7851		296	10868.5	2433.62	495.45	12376.5	2579.81	485.913	864332	12526.6	129.695	7.85547	13.6697	190725_DDD_03	Ribociclib	1	24
H14	2	2188_968291_1543504_297	7851		297	10233.6	2327.9	434.62	13160.3	2521.74	464.941	265048	7795.53	63.9078	7.8327	12.4877	190725_DDD_03	Ribociclib	1	24
H14	2	2188_968291_1543504_298	7851		298	9936.9	2317.46	440.676	10227	2351.82	436.408	777108	6216.86	234.955	7.76294	13.5633	190725_DDD_03	Ribociclib	1	24
H14	2	2188_968291_1543504_299	7851		299	9690.87	2277.82	425.221	10138.2	2307.41	429.301	726696	5908.1	231.196	7.74388	13.4963	190725_DDD_03	Ribociclib	1	24
H14	2	2188_968291_1543504_3	7851		3	9315.52	2252.09	411.77	10118.9	2316.44	393.296	1226490	7257.34	317.659	7.74779	14.0197	190725_DDD_03	Ribociclib	1	24
H14	2	2188_968291_1543504_30	7851		30	10141.9	2309.16	429.776	11256.2	2343.89	432.302	731920	6309.66	218.038	7.75957	13.5034	190725_DDD_03	Ribociclib	1	24
H14	2	2188_968291_1543504_300	7851		300	10127.9	2328.88	489.496	10896.8	2385.4	521.409	706216	8025.18	165.408	7.77712	13.4677	190725_DDD_03	Ribociclib	1	24
H14	2	2188_968291_1543504_301	7851		301	9903.11	2334.37	450.753	10256.4	2339.64	459.762	764703	6268.06	229.316	7.75775	13.5472	190725_DDD_03	Ribociclib	1	24
H14	2	2188_968291_1543504_302	7851		302	10903.3	2438.17	473.758	11328.7	2472.22	475.005	1530765	8274.41	347.734	7.81287	14.2413	190725_DDD_03	Ribociclib	1	24
H14	2	2188_968291_1543504_303	7851		303	11103.2	2465.91	463.702	11538.6	2480.96	459.451	704377	7740.41	171.047	7.8164	13.4651	190725_DDD_03	Ribociclib	1	24
H14	2	2188_968291_1543504_304	7851		304	11475.6	2524.14	505.22	11572.8	2491.86	480.636	651624	9873.09	124.056	7.82079	13.3872	190725_DDD_03	Ribociclib	1	24
H14	2	2188_968291_1543504_305	7851		305	10006.1	2322.66	466.773	11581.8	2504.34	475.208	710412	7400.12	180.446	7.82578	13.4736	190725_DDD_03	Ribociclib	1	24
H14	2	2188_968291_1543504_306	7851		306	10689.5	2383.59	498.894	12717	2585.21	500.33	2549183	13779.4	347.734	7.85756	14.7513	190725_DDD_03	Ribociclib	1	24
H14	2	2188_968291_1543504_307	7851		307	11193.8	2468.81	483.203	11465.7	2458.08	468.548	589058	9500.94	116.538	7.80714	13.2863	190725_DDD_03	Ribociclib	1	24
H14	2	2188_968291_1543504_308	7851		308	9625.96	2280.84	423.366	10354.9	2313.47	437.81	732770	6316.98	218.038	7.74651	13.5046	190725_DDD_03	Ribociclib	1	24
H14	2	2188_968291_1543504_309	7851		309	9681.02	2291.43	407.671	11738.3	2599.89	441.5	830087	9881.99	157.89	7.86323	13.6293	190725_DDD_03	Ribociclib	1	24
H14	2	2188_968291_1543504_31	7851		31	10903.2	2439.43	453.055	11950.3	2514.89	470.852	1280038	11130.8	216.159	7.82998	14.0624	190725_DDD_03	Ribociclib	1	24
H14	2	2188_968291_1543504_310	7851		310	10639.8	2380.58	516.127	11554.7	2448.92	472.383	631126	10518.8	112.778	7.8034	13.3553	190725_DDD_03	Ribociclib	1	24
H14	2	2188_968291_1543504_311	7851		311	10819.2	2419.81	453.263	12013.1	2414.25	451.262	725715	8639.46	157.89	7.78914	13.4949	190725_DDD_03	Ribociclib	1	24
H14	2	2188_968291_1543504_312	7851		312	10676.3	2391.85	465.07	12585.3	2624.28	480.967	660888	10834.2	114.658	7.87256	13.4013	190725_DDD_03	Ribociclib	1	24
H14	2	2188_968291_1543504_313	7851		313	11117.5	2470.14	475.703	11466.2	2468.33	468.554	715740	7779.78	172.927	7.8113	13.4811	190725_DDD_03	Ribociclib	1	24
H14	2	2188_968291_1543504_314	7851		314	10290.5	2348.04	440.771	11009.2	2398.83	460.948	764484	6647.69	216.159	7.78274	13.547	190725_DDD_03	Ribociclib	1	24
H14	2	2188_968291_1543504_315	7851		315	10642.1	2416.16	443.533	10660.7	2383.05	429.943	690854	6579.56	197.362	7.77614	13.4457	190725_DDD_03	Ribociclib	1	24
H14	2	2188_968291_1543504_316	7851		316	10189	2342.56	451.061	11335.1	2412.23	456.77	479940	7867.87	114.658	7.78831	13.0814	190725_DDD_03	Ribociclib	1	24
H14	2	2188_968291_1543504_317	7851		317	10531.1	2370.77	451.707	11083.8	2364.37	456.309	582827	7195.4	152.251	7.76827	13.2756	190725_DDD_03	Ribociclib	1	24
H14	2	2188_968291_1543504_318	7851		318	10059.6	2325.29	439.991	10574.6	2395.49	455.847	814728	9585.04	159.769	7.78134	13.6106	190725_DDD_03	Ribociclib	1	24
H14	2	2188_968291_1543504_319	7851		319	9898.1	2296.64	434.475	10665.7	2313.63	430.505	696953	7336.35	178.566	7.74657	13.4545	190725_DDD_03	Ribociclib	1	24
H14	2	2188_968291_1543504_32	7851		32	10555.3	2364.11	481.062	11129	2410.46	439.708	678050	10431.5	122.177	7.78757	13.427	190725_DDD_03	Ribociclib	1	24
H14	2	2188_968291_1543504_320	7851		320	11031.5	2461.19	505.234	11780.2	2491.48	476.727	706632	10706.5	124.056	7.82063	13.4683	190725_DDD_03	Ribociclib	1	24
H14	2	2188_968291_1543504_321	7851		321	9950.94	2309.32	434.607	11103.3	2376.21	446.737	632541	7906.76	150.371	7.77326	13.3575	190725_DDD_03	Ribociclib	1	24
H14	2	2188_968291_1543504_322	7851		322	10160.1	2340.76	435.504	10642.9	2389.56	435.338	733093	5274.05	261.27	7.77886	13.505	190725_DDD_03	Ribociclib	1	24
H14	2	2188_968291_1543504_323	7851		323	10033.9	2303.18	445.278	11144.7	2443.71	460	689545	11121.7	116.538	7.80127	13.4438	190725_DDD_03	Ribociclib	1	24
H14	2	2188_968291_1543504_324	7851		324	11500.5	2504.83	447.667	12574.8	2618.14	459.791	684297	15913.9	80.8246	7.87022	13.4361	190725_DDD_03	Ribociclib	1	24
H14	2	2188_968291_1543504_325	7851		325	10956.8	2393.62	506.57	15146.6	2616.74	542.687	2137201	11939.7	336.456	7.86969	14.575	190725_DDD_03	Ribociclib	1	24
H14	2	2188_968291_1543504_326	7851		326	12417.2	2521.03	482.039	12634.3	2609.62	494.361	3075040	11431.4	505.623	7.86696	14.9388	190725_DDD_03	Ribociclib	1	24
H14	2	2188_968291_1543504_327	7851		327	10015.5	2322.04	476.244	10598.5	2372.16	447.754	762904	6692.14	214.279	7.77156	13.5449	190725_DDD_03	Ribociclib	1	24
H14	2	2188_968291_1543504_328	7851		328	10163.4	2337.47	461.545	10568.4	2377.37	457.136	743699	6760.9	206.761	7.77375	13.5194	190725_DDD_03	Ribociclib	1	24
H14	2	2188_968291_1543504_329	7851		329	9962.7	2336.42	450.309	10321.7	2362.04	458.467	579725	7729.67	140.973	7.76728	13.2703	190725_DDD_03	Ribociclib	1	24
H14	2	2188_968291_1543504_33	7851		33	11009.4	2416.93	467.144	11691.8	2466.06	471.705	754613	7943.29	178.566	7.81038	13.534	190725_DDD_03	Ribociclib	1	24
H14	2	2188_968291_1543504_330	7851		330	9980.53	2343.36	427.298	11019.2	2435.37	443.148	209996	7777.63	50.7503	7.79785	12.2548	190725_DDD_03	Ribociclib	1	24
H14	2	2188_968291_1543504_331	7851		331	9695.93	2293.43	2778.77	10639.4	2439.56	8762.5	621391	5548.13	210.52	7.79957	13.3397	190725_DDD_03	Ribociclib	1	24
H14	2	2188_968291_1543504_332	7851		332	11058.4	2450.02	482.745	11641	2492.43	472.174	698211	8118.73	161.649	7.82101	13.4563	190725_DDD_03	Ribociclib	1	24
H14	2	2188_968291_1543504_333	7851		333	9900.04	2318.99	433.57	10603.1	2366.8	437.713	644457	6855.93	176.686	7.76929	13.3762	190725_DDD_03	Ribociclib	1	24
H14	2	2188_968291_1543504_334	7851		334	10359.7	2369.61	442.811	10551	2389.65	430.337	610688	7101.02	161.649	7.7789	13.3223	190725_DDD_03	Ribociclib	1	24
H14	2	2188_968291_1543504_335	7851		335	10757.4	2426.24	428.428	10870.5	2439.49	438.8	642215	7555.47	159.769	7.79955	13.3727	190725_DDD_03	Ribociclib	1	24
H14	2	2188_968291_1543504_336	7851		336	10389.5	2354.81	448.226	12714.2	2688.32	493.888	1273388	15917.3	150.371	7.89667	14.0572	190725_DDD_03	Ribociclib	1	24
H14	2	2188_968291_1543504_337	7851		337	10331.9	2334.92	451.304	12186.3	2528.95	509.704	2090587	11239.7	349.613	7.83556	14.553	190725_DDD_03	Ribociclib	1	24
H14	2	2188_968291_1543504_338	7851		338	11434.6	2489.82	448.162	11993.5	2585.38	450.691	685996	12472.7	103.38	7.85763	13.4386	190725_DDD_03	Ribociclib	1	24
H14	2	2188_968291_1543504_339	7851		339	10060.4	2313.9	438.987	10819.6	2351.24	428.851	722867	6340.94	214.279	7.7627	13.491	190725_DDD_03	Ribociclib	1	24
H14	2	2188_968291_1543504_34	7851		34	10169.6	2334.04	424.029	10486.5	2359.39	407.419	617313	8342.07	139.093	7.76616	13.3331	190725_DDD_03	Ribociclib	1	24
H14	2	2188_968291_1543504_340	7851		340	10271.3	2333.69	437.969	10718.6	2340.45	435.659	665691	4823.85	259.39	7.7581	13.4086	190725_DDD_03	Ribociclib	1	24
H14	2	2188_968291_1543504_341	7851		341	10222.7	2409.02	450.2	11469.4	2525.25	456.821	158456	5659.14	52.6299	7.8341	11.9732	190725_DDD_03	Ribociclib	1	24
H14	2	2188_968291_1543504_342	7851		342	10875.8	2410.19	494.584	13061	2663.15	541.048	665520	7922.86	157.89	7.88727	13.4083	190725_DDD_03	Ribociclib	1	24
H14	2	2188_968291_1543504_343	7851		343	11235.9	2459.58	444.211	13079.5	2697.74	465.558	745198	17330.2	80.8246	7.90017	13.5214	190725_DDD_03	Ribociclib	1	24
H14	2	2188_968291_1543504_344	7851		344	10165.7	2353.44	467.442	10780.9	2390.12	472.075	696491	8706.14	150.371	7.7791	13.4538	190725_DDD_03	Ribociclib	1	24
H14	2	2188_968291_1543504_345	7851		345	10336.4	2352.5	447.23	10708.3	2377	455.878	705520	7839.11	169.168	7.77359	13.4667	190725_DDD_03	Ribociclib	1	24
H14	2	2188_968291_1543504_346	7851		346	10713.1	2390.26	449.444	10890.7	2417.78	445.02	836761	8203.54	191.723	7.79061	13.6373	190725_DDD_03	Ribociclib	1	24
H14	2	2188_968291_1543504_347	7851		347	11848.4	2578.46	425.638	12836.6	2698.39	459.111	606180	16838.3	67.6671	7.90041	13.3149	190725_DDD_03	Ribociclib	1	24
H14	2	2188_968291_1543504_348	7851		348	12221.6	2608.76	516.597	12245.1	2576.27	479.638	1933449	13712.4	265.029	7.8541	14.4748	190725_DDD_03	Ribociclib	1	24
H14	2	2188_968291_1543504_349	7851		349	11071.8	2441.02	471.202	12586.6	2570.41	486.316	1037074	13127.5	148.492	7.85182	13.8519	190725_DDD_03	Ribociclib	1	24
H14	2	2188_968291_1543504_35	7851		35	9938.36	2318.77	482.526	10427.8	2352.14	442.189	710466	6400.59	208.64	7.76308	13.4737	190725_DDD_03	Ribociclib	1	24
H14	2	2188_968291_1543504_350	7851		350	10711.1	2407.16	471.432	10826.8	2401.39	472.583	680811	8104.89	157.89	7.7838	13.431	190725_DDD_03	Ribociclib	1	24
H14	2	2188_968291_1543504_351	7851		351	13476.9	2618.3	510.727	14773.5	2681.4	504.283	1416418	26724.9	99.621	7.89409	14.1636	190725_DDD_03	Ribociclib	1	24
H14	2	2188_968291_1543504_352	7851		352	9976.09	2330.47	573.084	10731.5	2355.49	518.87	743038	6461.2	216.159	7.7645	13.5185	190725_DDD_03	Ribociclib	1	24
H14	2	2188_968291_1543504_353	7851		353	10357.2	2357.94	452.556	10774.9	2384.4	449.747	709801	7800.01	171.047	7.7767	13.4727	190725_DDD_03	Ribociclib	1	24
H14	2	2188_968291_1543504_354	7851		354	10856.7	2410.57	508.765	11209.2	2437.18	460.368	277718	7308.37	71.4264	7.7986	12.5344	190725_DDD_03	Ribociclib	1	24
H14	2	2188_968291_1543504_355	7851		355	10654.8	2400.73	435.089	11120.3	2448.72	452.204	356853	6608.39	101.501	7.80332	12.7851	190725_DDD_03	Ribociclib	1	24
H14	2	2188_968291_1543504_356	7851		356	12324	2594.53	505.317	12833.2	2624.73	502.11	1449778	13300.7	204.881	7.87273	14.1869	190725_DDD_03	Ribociclib	1	24
H14	2	2188_968291_1543504_357	7851		357	10510.8	2371.07	459.47	10867.6	2382.69	459.311	598614	8089.38	139.093	7.77599	13.3024	190725_DDD_03	Ribociclib	1	24
H14	2	2188_968291_1543504_358	7851		358	10835	2368.88	475.488	11312	2458.21	480.343	708649	6749.04	197.362	7.80719	13.4711	190725_DDD_03	Ribociclib	1	24
H14	2	2188_968291_1543504_359	7851		359	11143.2	2387.43	481.301	11427.4	2480.72	458.488	685015	8353.84	154.131	7.8163	13.4372	190725_DDD_03	Ribociclib	1	24
H14	2	2188_968291_1543504_36	7851		36	10824.2	2368.4	473.378	11001.1	2394.03	457.295	651395	7402.22	165.408	7.78074	13.3869	190725_DDD_03	Ribociclib	1	24
H14	2	2188_968291_1543504_360	7851		360	12045.8	2568.2	530.93	12904.3	2621.09	494.827	1101789	11242.7	184.205	7.87135	13.9124	190725_DDD_03	Ribociclib	1	24
H14	2	2188_968291_1543504_361	7851		361	10534.7	2357.83	447.995	10749.1	2385.95	438.812	1416636	9507.62	280.066	7.77735	14.1638	190725_DDD_03	Ribociclib	1	24
H14	2	2188_968291_1543504_362	7851		362	11447	2441.89	482.323	12710.6	2501.52	517.625	622150	15553.8	75.1856	7.82466	13.3409	190725_DDD_03	Ribociclib	1	24
H14	2	2188_968291_1543504_363	7851		363	10149.6	2314.58	538.808	10923.9	2376.14	692.196	731123	7946.99	172.927	7.77323	13.5023	190725_DDD_03	Ribociclib	1	24
H14	2	2188_968291_1543504_364	7851		364	10916.5	2426.98	460.254	11219.5	2462.75	463.119	672550	8006.55	157.89	7.80903	13.4188	190725_DDD_03	Ribociclib	1	24
H14	2	2188_968291_1543504_365	7851		365	10337.6	2340.18	493.961	11438.7	2401.66	457.963	738065	6771.24	204.881	7.78392	13.5118	190725_DDD_03	Ribociclib	1	24
H14	2	2188_968291_1543504_366	7851		366	10654.7	2387.89	453.156	11257.8	2424.51	450.522	631878	9157.65	129.695	7.79338	13.3565	190725_DDD_03	Ribociclib	1	24
H14	2	2188_968291_1543504_367	7851		367	11016.8	2510.26	520.044	11403.5	2414.59	478.279	702389	10329.2	127.816	7.78928	13.4622	190725_DDD_03	Ribociclib	1	24
H14	2	2188_968291_1543504_368	7851		368	11271.6	2443.72	485.014	12317.6	2470.78	471.523	724417	11144.9	122.177	7.81229	13.4931	190725_DDD_03	Ribociclib	1	24
H14	2	2188_968291_1543504_369	7851		369	10405	2360.38	434.574	10776.6	2387.77	439	1372722	8170.96	315.78	7.77811	14.1323	190725_DDD_03	Ribociclib	1	24
H14	2	2188_968291_1543504_37	7851		37	10204.9	2333.33	470.352	10617.7	2378.15	437.425	682342	8529.28	150.371	7.77408	13.4333	190725_DDD_03	Ribociclib	1	24
H14	2	2188_968291_1543504_370	7851		370	10686.5	2392.7	471.685	11098.9	2421.35	463.463	620513	7567.23	154.131	7.79208	13.3383	190725_DDD_03	Ribociclib	1	24
H14	2	2188_968291_1543504_371	7851		371	10132.6	2321.69	474.21	10858.5	2349.2	429.813	729001	8011	171.047	7.76183	13.4994	190725_DDD_03	Ribociclib	1	24
H14	2	2188_968291_1543504_372	7851		372	10844.6	2428.71	483.378	10982	2436.39	459.742	717194	7711.76	174.807	7.79827	13.4831	190725_DDD_03	Ribociclib	1	24
H14	2	2188_968291_1543504_373	7851		373	10227	2343.46	427.211	11124.9	2341.72	430.585	735104	6934.94	199.242	7.75864	13.5078	190725_DDD_03	Ribociclib	1	24
H14	2	2188_968291_1543504_374	7851		374	11354.5	2473.51	500.698	12049.1	2530.03	506.351	696695	9047.99	144.732	7.83598	13.4541	190725_DDD_03	Ribociclib	1	24
H14	2	2188_968291_1543504_375	7851		375	10114.5	2308.2	613.709	11650.9	2446.71	505.938	1476113	10250.8	270.668	7.8025	14.2049	190725_DDD_03	Ribociclib	1	24
H14	2	2188_968291_1543504_376	7851		376	11068.1	2433.39	468.202	11484.1	2456.83	468.636	734007	8340.99	165.408	7.80663	13.5063	190725_DDD_03	Ribociclib	1	24
H14	2	2188_968291_1543504_377	7851		377	10728	2431.58	456.891	10725.6	2398.3	447.373	654235	6414.07	191.723	7.78252	13.3912	190725_DDD_03	Ribociclib	1	24
H14	2	2188_968291_1543504_378	7851		378	10749.7	2381.91	472.597	12032.2	2546.52	463.556	672572	12455	101.501	7.84248	13.4189	190725_DDD_03	Ribociclib	1	24
H14	2	2188_968291_1543504_379	7851		379	11225.3	2454.16	465.119	11488.9	2444.97	458.446	637302	8612.19	139.093	7.80179	13.365	190725_DDD_03	Ribociclib	1	24
H14	2	2188_968291_1543504_38	7851		38	9295.11	2255.57	387.548	10006.5	2283.95	387.83	597989	5339.19	210.52	7.73366	13.3013	190725_DDD_03	Ribociclib	1	24
H14	2	2188_968291_1543504_380	7851		380	10794	2400.74	529.709	11135.2	2403.38	458.46	743599	8547.12	163.529	7.78463	13.5193	190725_DDD_03	Ribociclib	1	24
H14	2	2188_968291_1543504_381	7851		381	11514.5	2485.64	485.435	11689.6	2473.37	467.767	743422	8644.44	161.649	7.81334	13.519	190725_DDD_03	Ribociclib	1	24
H14	2	2188_968291_1543504_382	7851		382	11050.9	2413.3	467.593	11272.2	2432.15	472.5	249368	7334.35	63.9078	7.79653	12.4267	190725_DDD_03	Ribociclib	1	24
H14	2	2188_968291_1543504_383	7851		383	10897	2394.72	444.158	10989.8	2374.36	428.055	703799	9641.08	137.214	7.77248	13.4642	190725_DDD_03	Ribociclib	1	24
H14	2	2188_968291_1543504_384	7851		384	10719.5	2397.79	450.863	11416.5	2415.88	452.771	720604	8681.98	156.01	7.78982	13.4878	190725_DDD_03	Ribociclib	1	24
H14	2	2188_968291_1543504_385	7851		385	11264.2	2454.39	460.935	11670.7	2481.17	462.429	667884	8673.82	144.732	7.81649	13.4119	190725_DDD_03	Ribociclib	1	24
H14	2	2188_968291_1543504_386	7851		386	10606.8	2375.81	465.969	11359.8	2403.62	480.259	743078	6634.62	210.52	7.78473	13.5186	190725_DDD_03	Ribociclib	1	24
H14	2	2188_968291_1543504_387	7851		387	10582.1	2363.05	1030.88	10734.7	2367.81	454.372	682156	7932.05	161.649	7.76972	13.433	190725_DDD_03	Ribociclib	1	24
H14	2	2188_968291_1543504_388	7851		388	11353.2	2501.28	477.083	11491.6	2437.14	464.343	627411	8963.01	131.575	7.79858	13.3494	190725_DDD_03	Ribociclib	1	24
H14	2	2188_968291_1543504_389	7851		389	9561.46	2273.75	434.35	11339.1	2516.69	517.858	1453796	10310.6	265.029	7.8307	14.1897	190725_DDD_03	Ribociclib	1	24
H14	2	2188_968291_1543504_39	7851		39	10873.3	2411.36	478.48	11446.2	2470.46	503.63	701192	8656.69	152.251	7.81216	13.4605	190725_DDD_03	Ribociclib	1	24
H14	2	2188_968291_1543504_390	7851		390	10592.3	2350.83	453.841	11295.4	2439.88	459.764	681447	9464.54	135.334	7.7997	13.432	190725_DDD_03	Ribociclib	1	24
H14	2	2188_968291_1543504_391	7851		391	10734.5	2342.05	457.947	11187.2	2386.98	492.761	664151	7547.17	165.408	7.77778	13.4063	190725_DDD_03	Ribociclib	1	24
H14	2	2188_968291_1543504_392	7851		392	10333	2364.21	441.424	10518.2	2356.58	436	741657	6996.76	199.242	7.76496	13.5166	190725_DDD_03	Ribociclib	1	24
H14	2	2188_968291_1543504_393	7851		393	11112.4	2346.17	452.689	11168.1	2431.06	470.19	641010	10174.8	118.417	7.79608	13.3708	190725_DDD_03	Ribociclib	1	24
H14	2	2188_968291_1543504_394	7851		394	10531.3	2366.88	462.487	11535	2434.38	452.327	557558	10722.3	97.7413	7.79745	13.2313	190725_DDD_03	Ribociclib	1	24
H14	2	2188_968291_1543504_395	7851		395	10538.2	2359.72	444.922	10989.1	2401.68	466.061	764323	6704.59	214.279	7.78393	13.5467	190725_DDD_03	Ribociclib	1	24
H14	2	2188_968291_1543504_396	7851		396	12524.2	2605.23	543.605	12777	2631.8	507.385	1554064	8681.92	336.456	7.87542	14.2564	190725_DDD_03	Ribociclib	1	24
H14	2	2188_968291_1543504_397	7851		397	10972.4	2444.99	467.823	11662.8	2445.46	460.333	1395956	10115.6	259.39	7.80199	14.1491	190725_DDD_03	Ribociclib	1	24
H14	2	2188_968291_1543504_398	7851		398	10517	2367.88	496.981	10993.9	2400.01	467.079	719981	9473.43	142.853	7.78323	13.487	190725_DDD_03	Ribociclib	1	24
H14	2	2188_968291_1543504_399	7851		399	9843.56	2320.23	440.24	10101.3	2347.32	440.62	693714	6937.14	187.964	7.76103	13.4498	190725_DDD_03	Ribociclib	1	24
H14	2	2188_968291_1543504_4	7851		4	10396.6	2369.14	976.659	10450.4	2328.55	480.304	657028	5713.29	216.159	7.753	13.3955	190725_DDD_03	Ribociclib	1	24
H14	2	2188_968291_1543504_40	7851		40	10678.9	2387.74	449.64	11009.3	2397.49	451.938	716988	7391.63	182.325	7.78218	13.4828	190725_DDD_03	Ribociclib	1	24
H14	2	2188_968291_1543504_400	7851		400	10290.9	2382.43	454.722	10654.5	2404.06	448.246	664674	9632.96	129.695	7.78491	13.4071	190725_DDD_03	Ribociclib	1	24
H14	2	2188_968291_1543504_401	7851		401	10841.5	2419.49	483.096	11116.8	2435.54	469.478	700141	7610.23	172.927	7.79793	13.459	190725_DDD_03	Ribociclib	1	24
H14	2	2188_968291_1543504_402	7851		402	10407.8	2336.23	459.211	11716.1	2366.67	446.39	755613	7556.13	187.964	7.76924	13.5353	190725_DDD_03	Ribociclib	1	24
H14	2	2188_968291_1543504_403	7851		403	11661.7	2476.62	433.933	11782.9	2465.83	473.071	2301508	10907.6	396.604	7.81028	14.6491	190725_DDD_03	Ribociclib	1	24
H14	2	2188_968291_1543504_404	7851		404	11071.8	2406.51	440.737	11713.8	2425.97	445.516	682928	11015	116.538	7.79399	13.4341	190725_DDD_03	Ribociclib	1	24
H14	2	2188_968291_1543504_405	7851		405	11117.6	2424.68	425.308	11254.3	2440.59	420.407	513181	8697.98	110.899	7.8	13.1484	190725_DDD_03	Ribociclib	1	24
H14	2	2188_968291_1543504_406	7851		406	10901	2435.42	462.446	11046.8	2422.88	448.2	669147	7872.32	159.769	7.79271	13.4138	190725_DDD_03	Ribociclib	1	24
H14	2	2188_968291_1543504_407	7851		407	11185.1	2443.32	477.384	11838.5	2479.78	469.323	652375	10036.5	122.177	7.81593	13.3884	190725_DDD_03	Ribociclib	1	24
H14	2	2188_968291_1543504_408	7851		408	11374.6	2451.96	478.349	11459.5	2464.42	467.616	706249	8212.2	161.649	7.80971	13.4677	190725_DDD_03	Ribociclib	1	24
H14	2	2188_968291_1543504_409	7851		409	10298.5	2334.35	444.391	10545.4	2348.94	436.926	727894	6739.76	203.001	7.76172	13.4979	190725_DDD_03	Ribociclib	1	24
H14	2	2188_968291_1543504_41	7851		41	10828.1	2365.01	467.364	10932.8	2368.23	457.011	681780	7252.98	176.686	7.7699	13.4325	190725_DDD_03	Ribociclib	1	24
H14	2	2188_968291_1543504_410	7851		410	10950.6	2406.05	466.031	11214	2408.56	465.437	680907	9590.24	133.455	7.78679	13.4312	190725_DDD_03	Ribociclib	1	24
H14	2	2188_968291_1543504_411	7851		411	10551.2	2388.74	461.175	11109.2	2394.07	459.988	674269	7840.34	161.649	7.78075	13.4214	190725_DDD_03	Ribociclib	1	24
H14	2	2188_968291_1543504_412	7851		412	10269.4	2309.21	487.39	10976.4	2369.13	471.524	702460	8362.62	157.89	7.77028	13.4623	190725_DDD_03	Ribociclib	1	24
H14	2	2188_968291_1543504_413	7851		413	11172.1	2487.64	477.731	11164.6	2436.82	474.27	623274	8422.62	139.093	7.79845	13.3427	190725_DDD_03	Ribociclib	1	24
H14	2	2188_968291_1543504_414	7851		414	10777.2	2402.57	461.356	11029.5	2425.72	458.203	700769	8870.49	148.492	7.79388	13.4599	190725_DDD_03	Ribociclib	1	24
H14	2	2188_968291_1543504_415	7851		415	10888.1	2409.11	467.202	10991.3	2399.99	450.903	573812	7969.61	135.334	7.78322	13.2601	190725_DDD_03	Ribociclib	1	24
H14	2	2188_968291_1543504_416	7851		416	10575.6	2364.61	450.624	10812.4	2353.98	447.379	716391	7540.96	178.566	7.76386	13.482	190725_DDD_03	Ribociclib	1	24
H14	2	2188_968291_1543504_417	7851		417	10350.3	2323.45	454.552	11424.1	2434.91	459.892	664362	10221	122.177	7.79766	13.4066	190725_DDD_03	Ribociclib	1	24
H14	2	2188_968291_1543504_418	7851		418	10327.4	2343.09	3702.44	11589.1	2498.84	9159.94	1518153	12975.7	219.918	7.82358	14.233	190725_DDD_03	Ribociclib	1	24
H14	2	2188_968291_1543504_419	7851		419	12496.3	2659.13	556.564	13601.5	2743.89	520.447	402033	8553.89	88.3431	7.91713	12.9043	190725_DDD_03	Ribociclib	1	24
H14	2	2188_968291_1543504_42	7851		42	10436.8	2366.18	453.674	10925.3	2390.36	445.352	689675	7837.22	165.408	7.7792	13.444	190725_DDD_03	Ribociclib	1	24
H14	2	2188_968291_1543504_420	7851		420	10201.5	2308.56	446.609	10337.6	2320.4	443.152	766820	5078.28	283.826	7.7495	13.55	190725_DDD_03	Ribociclib	1	24
H14	2	2188_968291_1543504_421	7851		421	11269.7	2424.94	485.288	11289.4	2442.46	471.459	659532	8912.59	139.093	7.80076	13.3993	190725_DDD_03	Ribociclib	1	24
H14	2	2188_968291_1543504_422	7851		422	10537.7	2414.95	450.105	10912	2450.72	469.155	582047	10035.3	109.019	7.80414	13.2743	190725_DDD_03	Ribociclib	1	24
H14	2	2188_968291_1543504_423	7851		423	11221.7	2461.4	487.473	11755.8	2454.54	461.965	696895	8198.76	159.769	7.8057	13.4544	190725_DDD_03	Ribociclib	1	24
H14	2	2188_968291_1543504_424	7851		424	11305.6	2486.14	5332.47	13059	2663.5	6104.64	453573	10799.4	78.9449	7.8874	13.0249	190725_DDD_03	Ribociclib	1	24
H14	2	2188_968291_1543504_425	7851		425	10181.2	2379.16	453.162	10801.4	2398.38	441.049	668680	8154.63	154.131	7.78255	13.4131	190725_DDD_03	Ribociclib	1	24
H14	2	2188_968291_1543504_426	7851		426	10794.3	2382.88	473.605	11678.5	2465.09	484.074	613577	11362.5	101.501	7.80998	13.3271	190725_DDD_03	Ribociclib	1	24
H14	2	2188_968291_1543504_427	7851		427	11124.3	2433.63	480.695	12151.1	2504.62	482.475	1288218	10735.2	225.557	7.82589	14.0688	190725_DDD_03	Ribociclib	1	24
H14	2	2188_968291_1543504_428	7851		428	10246.6	2343.16	437.096	10734.5	2365.48	439.92	728366	6503.27	210.52	7.76874	13.4986	190725_DDD_03	Ribociclib	1	24
H14	2	2188_968291_1543504_429	7851		429	10973.7	2417.5	440.35	11756.2	2391.97	472	268626	7675.03	65.7874	7.77987	12.5011	190725_DDD_03	Ribociclib	1	24
H14	2	2188_968291_1543504_43	7851		43	10822	2354.32	444.759	11296.3	2410.87	455.827	652856	8704.75	140.973	7.78774	13.3891	190725_DDD_03	Ribociclib	1	24
H14	2	2188_968291_1543504_430	7851		430	11160.2	2428.48	514.516	11559.8	2448.69	481.277	1282184	10774.7	223.677	7.80331	14.0641	190725_DDD_03	Ribociclib	1	24
H14	2	2188_968291_1543504_431	7851		431	11485.2	2487.61	490.936	12059.8	2503.93	492.661	1590333	13477.4	221.798	7.82562	14.2795	190725_DDD_03	Ribociclib	1	24
H14	2	2188_968291_1543504_432	7851		432	9975.37	2284.46	463.851	10301.6	2304.24	446.019	760136	4872.67	293.224	7.74251	13.5413	190725_DDD_03	Ribociclib	1	24
H14	2	2188_968291_1543504_433	7851		433	12292	2568.86	562.209	13436.1	2690.41	574.668	2761619	11903.5	436.077	7.89745	14.8313	190725_DDD_03	Ribociclib	1	24
H14	2	2188_968291_1543504_434	7851		434	10753.9	2403.55	484.44	10960.4	2387.52	480.229	687879	8287.7	156.01	7.77801	13.4414	190725_DDD_03	Ribociclib	1	24
H14	2	2188_968291_1543504_435	7851		435	10948.9	2394.33	468.098	11291.6	2384.04	458.271	664782	6924.81	180.446	7.77655	13.4072	190725_DDD_03	Ribociclib	1	24
H14	2	2188_968291_1543504_436	7851		436	10711.4	2406.73	482.993	11692.1	2435.66	467.273	680694	5817.9	219.918	7.79797	13.4309	190725_DDD_03	Ribociclib	1	24
H14	2	2188_968291_1543504_437	7851		437	11048	2380.05	758.776	12312	2531.59	552.571	684375	13966.8	92.1024	7.8366	13.4363	190725_DDD_03	Ribociclib	1	24
H14	2	2188_968291_1543504_438	7851		438	9784.22	2308.41	443.643	10150.7	2332.99	495.678	677544	7528.27	169.168	7.75491	13.4262	190725_DDD_03	Ribociclib	1	24
H14	2	2188_968291_1543504_439	7851		439	11742.8	2487.63	469.665	12193.2	2525.34	486.086	1424488	11128.8	240.594	7.83413	14.1693	190725_DDD_03	Ribociclib	1	24
H14	2	2188_968291_1543504_44	7851		44	11266.9	2407.95	503.073	11716.6	2398.58	461.782	592218	10767.6	103.38	7.78263	13.2916	190725_DDD_03	Ribociclib	1	24
H14	2	2188_968291_1543504_440	7851		440	12299.6	2532.71	563.638	12574.8	2579.26	521.351	1030811	13929.9	139.093	7.85526	13.8459	190725_DDD_03	Ribociclib	1	24
H14	2	2188_968291_1543504_441	7851		441	11061.1	2395.63	447.921	11779.9	2403.89	435.906	583907	9123.55	120.297	7.78484	13.2775	190725_DDD_03	Ribociclib	1	24
H14	2	2188_968291_1543504_442	7851		442	10845	2323.92	459.033	11858.2	2395.53	465.361	271092	7530.33	67.6671	7.78136	12.5102	190725_DDD_03	Ribociclib	1	24
H14	2	2188_968291_1543504_443	7851		443	11354.1	2436.49	487.117	11571.3	2452.49	497.885	666363	10924	114.658	7.80486	13.4096	190725_DDD_03	Ribociclib	1	24
H14	2	2188_968291_1543504_444	7851		444	10259	2350.79	462.512	10739	2357.13	455.904	673459	8113.96	156.01	7.7652	13.4202	190725_DDD_03	Ribociclib	1	24
H14	2	2188_968291_1543504_445	7851		445	10234.3	2316.18	461.824	11661.3	2372.39	460.087	352274	7658.13	86.4635	7.77165	12.7722	190725_DDD_03	Ribociclib	1	24
H14	2	2188_968291_1543504_446	7851		446	11431	2375.82	466.776	14534	2374.82	465.13	1492101	10219.9	274.428	7.77267	14.2157	190725_DDD_03	Ribociclib	1	24
H14	2	2188_968291_1543504_447	7851		447	10219.6	2334.05	427.87	10476.3	2360.17	431.864	684526	6645.88	193.603	7.76649	13.4365	190725_DDD_03	Ribociclib	1	24
H14	2	2188_968291_1543504_448	7851		448	10965.3	2469.24	491.389	11345.4	2461.62	465.754	647120	9955.69	122.177	7.80857	13.3803	190725_DDD_03	Ribociclib	1	24
H14	2	2188_968291_1543504_449	7851		449	11294	2447.17	474.89	11345.1	2432.14	480.725	678133	8476.66	150.371	7.79653	13.4271	190725_DDD_03	Ribociclib	1	24
H14	2	2188_968291_1543504_45	7851		45	11683.3	2522.2	513.288	11152.9	2434.68	467.849	1981033	8804.59	422.919	7.79757	14.4991	190725_DDD_03	Ribociclib	1	24
H14	2	2188_968291_1543504_450	7851		450	11635.4	2493.46	514.69	12105.6	2520.62	485.254	668533	10611.6	118.417	7.83226	13.4128	190725_DDD_03	Ribociclib	1	24
H14	2	2188_968291_1543504_451	7851		451	11112.5	2427.7	488.422	11308.3	2420.43	458.708	1526573	6970.65	411.641	7.7917	14.2385	190725_DDD_03	Ribociclib	1	24
H14	2	2188_968291_1543504_452	7851		452	11348	2458.21	466.852	11482.2	2422.44	461.836	698715	9571.44	137.214	7.79253	13.457	190725_DDD_03	Ribociclib	1	24
H14	2	2188_968291_1543504_453	7851		453	11573.8	2530.71	497.262	11700.4	2530.06	483.776	699777	10444.4	125.936	7.836	13.4585	190725_DDD_03	Ribociclib	1	24
H14	2	2188_968291_1543504_454	7851		454	11062.8	2437.51	478.803	11379.5	2430.29	469.614	1300037	8496.97	287.585	7.79576	14.0779	190725_DDD_03	Ribociclib	1	24
H14	2	2188_968291_1543504_455	7851		455	10748.3	2377.54	470.159	11295.7	2419.25	478.574	634170	10396.2	114.658	7.79121	13.3601	190725_DDD_03	Ribociclib	1	24
H14	2	2188_968291_1543504_456	7851		456	10708	2391.09	491.689	11311	2429.88	497.764	711346	7992.65	167.288	7.7956	13.4749	190725_DDD_03	Ribociclib	1	24
H14	2	2188_968291_1543504_457	7851		457	10314.1	2340.98	440.13	10541.1	2357.32	427.79	694723	6616.41	197.362	7.76528	13.4513	190725_DDD_03	Ribociclib	1	24
H14	2	2188_968291_1543504_458	7851		458	10421.2	2336.41	446.401	10947.2	2342.13	440.747	692913	6999.12	186.084	7.75882	13.4487	190725_DDD_03	Ribociclib	1	24
H14	2	2188_968291_1543504_459	7851		459	11014.6	2370.09	459.153	11908.1	2392.24	443.159	708579	8641.21	154.131	7.77999	13.471	190725_DDD_03	Ribociclib	1	24
H14	2	2188_968291_1543504_46	7851		46	10314	2376.28	429.819	11222.6	2420	423.258	690626	7426.09	174.807	7.79152	13.4454	190725_DDD_03	Ribociclib	1	24
H14	2	2188_968291_1543504_460	7851		460	10600.6	2352.41	450.259	10982	2381.82	442.853	763583	7486.11	191.723	7.77562	13.5458	190725_DDD_03	Ribociclib	1	24
H14	2	2188_968291_1543504_461	7851		461	10818.8	2445.93	447.07	11266.5	2468.77	462.315	655870	7129.02	172.927	7.81148	13.3937	190725_DDD_03	Ribociclib	1	24
H14	2	2188_968291_1543504_462	7851		462	10896.5	2445.46	475.943	11862.9	2440.2	477.8	713167	7507.02	178.566	7.79984	13.4775	190725_DDD_03	Ribociclib	1	24
H14	2	2188_968291_1543504_463	7851		463	10785.9	2367.51	477.583	10837.2	2396.87	469.797	664743	9633.96	129.695	7.78192	13.4072	190725_DDD_03	Ribociclib	1	24
H14	2	2188_968291_1543504_464	7851		464	11685.9	2454.52	496.358	12785	2497.55	487.605	1589555	10813.3	276.307	7.82307	14.279	190725_DDD_03	Ribociclib	1	24
H14	2	2188_968291_1543504_465	7851		465	11644.4	2499.44	510.12	11621.7	2460.24	501.544	705314	8928.03	148.492	7.80801	13.4664	190725_DDD_03	Ribociclib	1	24
H14	2	2188_968291_1543504_466	7851		466	9990.39	2305.79	2499.28	10804.8	2413.64	8207.64	393960	10943.3	67.6671	7.78889	12.884	190725_DDD_03	Ribociclib	1	24
H14	2	2188_968291_1543504_467	7851		467	10154.4	2300.4	440.845	10511	2330.13	465.395	735119	6177.47	223.677	7.75368	13.5078	190725_DDD_03	Ribociclib	1	24
H14	2	2188_968291_1543504_468	7851		468	10403.5	2334.62	431.826	10948	2346.23	417.562	687967	7166.32	180.446	7.76056	13.4415	190725_DDD_03	Ribociclib	1	24
H14	2	2188_968291_1543504_469	7851		469	11345.6	2494.46	468.612	11928.4	2506.98	491.497	3124111	10847.6	541.337	7.82683	14.9547	190725_DDD_03	Ribociclib	1	24
H14	2	2188_968291_1543504_47	7851		47	9554.12	2279.52	391.674	10182.2	2298.89	391.655	619036	5478.19	212.399	7.74018	13.3359	190725_DDD_03	Ribociclib	1	24
H14	2	2188_968291_1543504_470	7851		470	11125.9	2402.94	491.63	12110.6	2483.03	505.452	647153	10438	116.538	7.81724	13.3803	190725_DDD_03	Ribociclib	1	24
H14	2	2188_968291_1543504_471	7851		471	13023.8	2485.36	497.735	13574.8	2465.57	491.916	1792705	15064.7	223.677	7.81018	14.3992	190725_DDD_03	Ribociclib	1	24
H14	2	2188_968291_1543504_472	7851		472	11019.5	2425.22	488.346	11728.2	2472.58	571.807	2123176	9112.34	437.956	7.81302	14.5684	190725_DDD_03	Ribociclib	1	24
H14	2	2188_968291_1543504_473	7851		473	10765.8	2370.24	465.879	10846	2375.7	446.337	680566	8199.59	156.01	7.77305	13.4307	190725_DDD_03	Ribociclib	1	24
H14	2	2188_968291_1543504_474	7851		474	11125.8	2447.36	477.587	11727.6	2471.28	490.678	778037	8942.95	163.529	7.81249	13.5645	190725_DDD_03	Ribociclib	1	24
H14	2	2188_968291_1543504_475	7851		475	10308.9	2379.65	479.669	11003.2	2393.58	451.579	658338	8662.34	142.853	7.78054	13.3975	190725_DDD_03	Ribociclib	1	24
H14	2	2188_968291_1543504_476	7851		476	10331.3	2335.72	447.952	10546.7	2340.84	452.257	725507	6656.03	204.881	7.75827	13.4946	190725_DDD_03	Ribociclib	1	24
H14	2	2188_968291_1543504_477	7851		477	10558.6	2372.75	502.848	12401.5	2558.89	546.638	1759312	12477.4	265.029	7.84733	14.3804	190725_DDD_03	Ribociclib	1	24
H14	2	2188_968291_1543504_478	7851		478	10800	2355.02	478.969	12735.1	2508.06	506.408	690284	9722.31	133.455	7.82726	13.4449	190725_DDD_03	Ribociclib	1	24
H14	2	2188_968291_1543504_479	7851		479	11338.5	2475.93	498.764	12197.9	2524.57	501.043	453038	9848.65	86.4635	7.83382	13.0237	190725_DDD_03	Ribociclib	1	24
H14	2	2188_968291_1543504_48	7851		48	10397.3	2357.3	457.182	10965.6	2389.23	446.835	701496	6810.64	193.603	7.77873	13.461	190725_DDD_03	Ribociclib	1	24
H14	2	2188_968291_1543504_480	7851		480	10391.2	2344.83	520.257	10930.7	2373.99	438.861	735560	7282.77	189.844	7.77233	13.5084	190725_DDD_03	Ribociclib	1	24
H14	2	2188_968291_1543504_481	7851		481	10958.1	2438.25	492.663	11725.9	2478.59	485.344	663563	10368.2	120.297	7.81545	13.4054	190725_DDD_03	Ribociclib	1	24
H14	2	2188_968291_1543504_482	7851		482	10268.4	2305.98	498.021	10538	2341.46	444.911	673940	6017.32	210.52	7.75853	13.4209	190725_DDD_03	Ribociclib	1	24
H14	2	2188_968291_1543504_483	7851		483	9670.88	2322.57	421.361	9799	2330.24	422.568	733377	6215.06	221.798	7.75373	13.5054	190725_DDD_03	Ribociclib	1	24
H14	2	2188_968291_1543504_484	7851		484	11290.8	2455.93	484.966	12225.4	2509.95	489.164	614577	10075	114.658	7.82802	13.3287	190725_DDD_03	Ribociclib	1	24
H14	2	2188_968291_1543504_485	7851		485	10722.2	2383.25	478.559	11198.8	2402.17	501.244	670119	8591.27	146.612	7.78413	13.4152	190725_DDD_03	Ribociclib	1	24
H14	2	2188_968291_1543504_486	7851		486	11355	2493.69	497.525	12437.3	2601.76	515.03	222861	6753.36	62.0282	7.86394	12.3143	190725_DDD_03	Ribociclib	1	24
H14	2	2188_968291_1543504_487	7851		487	10852.1	2403.3	466.948	11514.3	2474.79	460.948	599768	10340.8	109.019	7.81391	13.3043	190725_DDD_03	Ribociclib	1	24
H14	2	2188_968291_1543504_488	7851		488	10981.4	2394.02	478.151	11449.9	2393.25	461	693036	11746.4	110.899	7.78041	13.4488	190725_DDD_03	Ribociclib	1	24
H14	2	2188_968291_1543504_489	7851		489	10372.7	2406.14	473.565	11706.6	2484.27	467.839	1401331	9799.52	268.789	7.81773	14.1529	190725_DDD_03	Ribociclib	1	24
H14	2	2188_968291_1543504_49	7851		49	11788.2	2509.34	490.67	11940.9	2502.93	467.77	1356983	11122.8	229.316	7.82522	14.1208	190725_DDD_03	Ribociclib	1	24
H14	2	2188_968291_1543504_490	7851		490	11158.4	2413.96	486.722	11890.5	2408.53	475.935	643839	10384.5	116.538	7.78677	13.3752	190725_DDD_03	Ribociclib	1	24
H14	2	2188_968291_1543504_491	7851		491	9824.41	2277.18	450.301	10627.1	2349.14	482.242	687536	6944.81	186.084	7.76181	13.4409	190725_DDD_03	Ribociclib	1	24
H14	2	2188_968291_1543504_492	7851		492	9942.14	2356.33	448.175	10857.5	2406.73	447.489	722297	8207.92	165.408	7.78602	13.4902	190725_DDD_03	Ribociclib	1	24
H14	2	2188_968291_1543504_493	7851		493	10343	2388.75	474.888	11295.7	2427.36	474.107	691039	8226.65	157.89	7.79456	13.446	190725_DDD_03	Ribociclib	1	24
H14	2	2188_968291_1543504_494	7851		494	10251.2	2314.68	824.653	10641.9	2337.55	489.165	698374	7199.73	182.325	7.75686	13.4565	190725_DDD_03	Ribociclib	1	24
H14	2	2188_968291_1543504_495	7851		495	11595.4	2484.42	504.46	11926.2	2489.78	489.203	749517	11711.2	120.297	7.81995	13.5272	190725_DDD_03	Ribociclib	1	24
H14	2	2188_968291_1543504_496	7851		496	10689.6	2358.31	445.098	10813.1	2367.1	435.757	701678	6812.41	193.603	7.76942	13.4612	190725_DDD_03	Ribociclib	1	24
H14	2	2188_968291_1543504_497	7851		497	9759.14	2345.79	434.893	10123.8	2351.52	429.491	730367	6890.25	199.242	7.76282	13.5013	190725_DDD_03	Ribociclib	1	24
H14	2	2188_968291_1543504_498	7851		498	10651.3	2382.04	487.952	11253.8	2426.68	520.508	736150	6238.56	221.798	7.79428	13.5092	190725_DDD_03	Ribociclib	1	24
H14	2	2188_968291_1543504_499	7851		499	9831.31	2287.08	401	9856.29	2350.7	419.087	642779	6240.57	193.603	7.76247	13.3736	190725_DDD_03	Ribociclib	1	24
H14	2	2188_968291_1543504_5	7851		5	10016.5	2310.04	419.905	10622.4	2333.14	414.689	667188	5468.75	229.316	7.75497	13.4108	190725_DDD_03	Ribociclib	1	24
H14	2	2188_968291_1543504_50	7851		50	11398.5	2476.58	458.191	11308	2420.79	455.237	656749	8641.43	142.853	7.79185	13.3951	190725_DDD_03	Ribociclib	1	24
H14	2	2188_968291_1543504_500	7851		500	10519	2314.47	433.082	12040.7	2392.3	452.513	653340	8166.75	150.371	7.78001	13.3899	190725_DDD_03	Ribociclib	1	24
H14	2	2188_968291_1543504_501	7851		501	10046.1	2290.94	454.859	10372.6	2321.63	431.594	728439	5690.93	240.594	7.75003	13.4987	190725_DDD_03	Ribociclib	1	24
H14	2	2188_968291_1543504_502	7851		502	10887	2439.19	478.842	11926.2	2457.72	484.103	545830	9410.86	109.019	7.80699	13.2101	190725_DDD_03	Ribociclib	1	24
H14	2	2188_968291_1543504_503	7851		503	11448.4	2473.12	437.176	12234.7	2483.79	476.057	671170	12663.6	99.621	7.81754	13.4168	190725_DDD_03	Ribociclib	1	24
H14	2	2188_968291_1543504_504	7851		504	9839.05	2276.34	434.792	10203	2308.23	427.983	706332	5886.1	225.557	7.74424	13.4678	190725_DDD_03	Ribociclib	1	24
H14	2	2188_968291_1543504_505	7851		505	10880.5	2424.96	482.338	11281.2	2435.13	462.11	709869	8656.94	154.131	7.79776	13.4728	190725_DDD_03	Ribociclib	1	24
H14	2	2188_968291_1543504_506	7851		506	11486	2498.93	492.674	12406.1	2564.65	473.918	1467736	9289.47	296.983	7.84958	14.1992	190725_DDD_03	Ribociclib	1	24
H14	2	2188_968291_1543504_507	7851		507	10099.8	2336.73	448.013	10962.6	2418.06	451.675	4097415	12122.5	635.319	7.79072	15.2259	190725_DDD_03	Ribociclib	1	24
H14	2	2188_968291_1543504_508	7851		508	10560.8	2351.59	466.858	11726.8	2457.71	579.473	659580	7248.13	171.047	7.80699	13.3994	190725_DDD_03	Ribociclib	1	24
H14	2	2188_968291_1543504_509	7851		509	10602.2	2362	428.26	11630.1	2371.58	428.468	688054	11097.6	116.538	7.77131	13.4416	190725_DDD_03	Ribociclib	1	24
H14	2	2188_968291_1543504_51	7851		51	9276.28	2256.03	396.295	9508.11	2277.1	393.243	663115	4480.51	278.187	7.73066	13.4047	190725_DDD_03	Ribociclib	1	24
H14	2	2188_968291_1543504_510	7851		510	13488.6	2440.57	496.744	16782.9	2574.12	512.011	1475496	16214.2	171.047	7.85326	14.2045	190725_DDD_03	Ribociclib	1	24
H14	2	2188_968291_1543504_511	7851		511	10266.5	2340.67	431.368	10754.1	2372.12	418.168	685648	6788.59	189.844	7.77154	13.4381	190725_DDD_03	Ribociclib	1	24
H14	2	2188_968291_1543504_512	7851		512	9969.21	2331.49	459.66	11380.8	2496.81	501.219	675773	10559	120.297	7.82277	13.4236	190725_DDD_03	Ribociclib	1	24
H14	2	2188_968291_1543504_513	7851		513	10133.3	2297.75	425.082	10834.7	2319.88	431.798	640630	7626.55	157.89	7.74927	13.3702	190725_DDD_03	Ribociclib	1	24
H14	2	2188_968291_1543504_514	7851		514	9631.21	2311.6	422.619	10090.4	2338.36	427.56	694786	8271.26	157.89	7.7572	13.4514	190725_DDD_03	Ribociclib	1	24
H14	2	2188_968291_1543504_515	7851		515	10947.3	2429.83	464.286	11217.4	2422.09	459.716	565587	8441.6	125.936	7.79239	13.2456	190725_DDD_03	Ribociclib	1	24
H14	2	2188_968291_1543504_516	7851		516	11191.6	2405.05	516.706	12709.1	2592.91	514.218	736401	9441.04	146.612	7.86054	13.5095	190725_DDD_03	Ribociclib	1	24
H14	2	2188_968291_1543504_517	7851		517	10847.8	2397.71	477.574	11237	2407.49	468.341	683283	8332.72	154.131	7.78634	13.4347	190725_DDD_03	Ribociclib	1	24
H14	2	2188_968291_1543504_518	7851		518	10266.9	2335.84	443.934	10773.5	2352.16	438.261	768074	5731.9	251.872	7.76309	13.5516	190725_DDD_03	Ribociclib	1	24
H14	2	2188_968291_1543504_519	7851		519	10196.6	2350.76	443.204	11433.7	2413.67	456.603	590166	9367.71	118.417	7.7889	13.2882	190725_DDD_03	Ribociclib	1	24
H14	2	2188_968291_1543504_52	7851		52	10962.4	2401.42	487.031	11869.6	2490.2	479.861	1415724	11604.3	229.316	7.82012	14.1632	190725_DDD_03	Ribociclib	1	24
H14	2	2188_968291_1543504_520	7851		520	11788.5	2472.09	584.627	13534.5	2723.64	562.957	5047222	18287	518.781	7.90972	15.4343	190725_DDD_03	Ribociclib	1	24
H14	2	2188_968291_1543504_521	7851		521	9679.3	2308.42	430.969	10333.2	2349.12	434.923	684713	8778.37	146.612	7.76179	13.4368	190725_DDD_03	Ribociclib	1	24
H14	2	2188_968291_1543504_522	7851		522	10236.2	2311.25	438.742	12406.1	2576.22	481.018	527862	9597.49	103.38	7.85408	13.1766	190725_DDD_03	Ribociclib	1	24
H14	2	2188_968291_1543504_523	7851		523	9763.37	2298.22	433.667	11380.9	2381.33	556.453	732962	6914.74	199.242	7.77541	13.5048	190725_DDD_03	Ribociclib	1	24
H14	2	2188_968291_1543504_524	7851		524	10472.9	2324.61	434.626	11379.7	2361.47	428.289	720941	8686.04	156.01	7.76704	13.4883	190725_DDD_03	Ribociclib	1	24
H14	2	2188_968291_1543504_525	7851		525	10973.5	2410.08	482.472	11069.3	2381.04	465.222	593691	10994.3	101.501	7.77529	13.2941	190725_DDD_03	Ribociclib	1	24
H14	2	2188_968291_1543504_526	7851		526	10912.3	2421.28	490.19	11958.8	2489.07	488.339	707510	12634.1	105.26	7.81967	13.4695	190725_DDD_03	Ribociclib	1	24
H14	2	2188_968291_1543504_527	7851		527	9261.92	2268.31	423.198	10109.9	2311.26	430.07	714325	7143.25	187.964	7.74555	13.4791	190725_DDD_03	Ribociclib	1	24
H14	2	2188_968291_1543504_528	7851		528	9891.44	2293.72	419.066	10683.5	2331.59	417.963	723925	6641.51	204.881	7.7543	13.4924	190725_DDD_03	Ribociclib	1	24
H14	2	2188_968291_1543504_529	7851		529	11221.2	2402.12	481.678	12098.3	2430.08	469.012	703975	8282.06	159.769	7.79568	13.4645	190725_DDD_03	Ribociclib	1	24
H14	2	2188_968291_1543504_53	7851		53	11658	2523.26	475.538	11666.2	2480.64	459.635	648733	10297.3	118.417	7.81627	13.3828	190725_DDD_03	Ribociclib	1	24
H14	2	2188_968291_1543504_530	7851		530	11018.5	2430.65	506.567	11676.8	2480.02	502.932	1468924	11044.5	249.992	7.81602	14.2	190725_DDD_03	Ribociclib	1	24
H14	2	2188_968291_1543504_531	7851		531	11390.9	2459.56	490.406	12064.3	2522.45	495.36	1049344	13991.3	140.973	7.83299	13.8637	190725_DDD_03	Ribociclib	1	24
H14	2	2188_968291_1543504_532	7851		532	10588	2389.79	489.339	10842.5	2403.63	478.565	724361	6707.05	203.001	7.78474	13.493	190725_DDD_03	Ribociclib	1	24
H14	2	2188_968291_1543504_533	7851		533	10895.2	2469.4	493.272	10915.3	2433.52	472.742	1338247	11152.1	225.557	7.7971	14.1069	190725_DDD_03	Ribociclib	1	24
H14	2	2188_968291_1543504_534	7851		534	9894.66	2312.11	433.396	10329.6	2318.19	437.639	637916	7685.73	156.01	7.74854	13.366	190725_DDD_03	Ribociclib	1	24
H14	2	2188_968291_1543504_535	7851		535	10450.7	2388.6	468.856	10727.9	2379.31	470.5	607996	9806.39	116.538	7.77456	13.3179	190725_DDD_03	Ribociclib	1	24
H14	2	2188_968291_1543504_536	7851		536	10203	2309.07	577.669	11415.7	2439.67	471.337	697974	8115.98	161.649	7.79962	13.4559	190725_DDD_03	Ribociclib	1	24
H14	2	2188_968291_1543504_537	7851		537	9760.33	2299.21	441.083	10292.2	2321.09	444.039	720042	5625.33	240.594	7.74979	13.4871	190725_DDD_03	Ribociclib	1	24
H14	2	2188_968291_1543504_538	7851		538	10011.7	2303.01	431.537	10798.6	2327.19	428.047	743993	5812.45	240.594	7.75242	13.5198	190725_DDD_03	Ribociclib	1	24
H14	2	2188_968291_1543504_539	7851		539	12301	2564.44	500.429	13241	2649.85	510.6	3450441	15001.9	432.317	7.88226	15.054	190725_DDD_03	Ribociclib	1	24
H14	2	2188_968291_1543504_54	7851		54	10883.5	2397.21	462.267	11627.7	2493.76	468.355	676318	10908.4	116.538	7.82155	13.4244	190725_DDD_03	Ribociclib	1	24
H14	2	2188_968291_1543504_540	7851		540	11127.8	2446.16	499.096	11249.7	2425.73	477.878	687698	7017.33	184.205	7.79389	13.4411	190725_DDD_03	Ribociclib	1	24
H14	2	2188_968291_1543504_541	7851		541	10856.8	2387.47	460.3	11228	2412.99	451.756	1529861	7319.91	392.845	7.78862	14.2407	190725_DDD_03	Ribociclib	1	24
H14	2	2188_968291_1543504_542	7851		542	9922.46	2318.15	439.394	10384.5	2303.19	431.422	681142	5321.42	240.594	7.74205	13.4315	190725_DDD_03	Ribociclib	1	24
H14	2	2188_968291_1543504_543	7851		543	10255.3	2299.61	451.883	11795.2	2441.79	503.329	736563	8982.48	154.131	7.80049	13.5098	190725_DDD_03	Ribociclib	1	24
H14	2	2188_968291_1543504_544	7851		544	11356.9	2492.06	503.893	11856.1	2515.44	500.664	1444374	10317	263.15	7.8302	14.1832	190725_DDD_03	Ribociclib	1	24
H14	2	2188_968291_1543504_545	7851		545	11350.4	2485.13	508.839	11333.9	2471.84	495.056	618211	6946.19	167.288	7.81272	13.3346	190725_DDD_03	Ribociclib	1	24
H14	2	2188_968291_1543504_546	7851		546	10367.2	2333.21	448.293	11186.6	2358.93	444.982	760556	6671.54	214.279	7.76596	13.5418	190725_DDD_03	Ribociclib	1	24
H14	2	2188_968291_1543504_547	7851		547	10954.1	2453.08	520.116	11852.9	2510.59	497.58	2067569	12762.8	304.502	7.82827	14.5419	190725_DDD_03	Ribociclib	1	24
H14	2	2188_968291_1543504_548	7851		548	10935.4	2401.17	496.294	11677.5	2404.56	483.787	698908	6471.37	203.001	7.78512	13.4573	190725_DDD_03	Ribociclib	1	24
H14	2	2188_968291_1543504_549	7851		549	11581.5	2498.98	530.438	11665.7	2491.95	510.333	625853	10430.9	112.778	7.82082	13.3469	190725_DDD_03	Ribociclib	1	24
H14	2	2188_968291_1543504_55	7851		55	10159.5	2340.68	457.225	10466	2353.8	439.616	637297	6437.34	186.084	7.76379	13.365	190725_DDD_03	Ribociclib	1	24
H14	2	2188_968291_1543504_550	7851		550	10141.2	2294.12	425.964	12321.7	2475.24	466.88	683955	13679.1	93.982	7.81409	13.4356	190725_DDD_03	Ribociclib	1	24
H14	2	2188_968291_1543504_551	7851		551	10066.7	2327.52	448.312	11018	2356.74	441.719	725708	7559.46	180.446	7.76503	13.4949	190725_DDD_03	Ribociclib	1	24
H14	2	2188_968291_1543504_552	7851		552	10430.2	2347.84	465.894	10579.5	2351.85	456.708	722289	5272.18	257.511	7.76296	13.4902	190725_DDD_03	Ribociclib	1	24
H14	2	2188_968291_1543504_553	7851		553	10375.9	2399.11	460.014	10506	2364.85	450.929	638092	7506.96	159.769	7.76847	13.3662	190725_DDD_03	Ribociclib	1	24
H14	2	2188_968291_1543504_554	7851		554	10808.3	2401.94	459.833	11292.8	2473.73	458.312	750267	8067.39	174.807	7.81348	13.5282	190725_DDD_03	Ribociclib	1	24
H14	2	2188_968291_1543504_555	7851		555	10642.3	2371.5	457.728	10979.4	2399.15	446.766	628278	6683.81	176.686	7.78287	13.3507	190725_DDD_03	Ribociclib	1	24
H14	2	2188_968291_1543504_556	7851		556	10376	2341	457.15	10511	2344.59	436.775	694865	6812.4	191.723	7.75987	13.4515	190725_DDD_03	Ribociclib	1	24
H14	2	2188_968291_1543504_557	7851		557	10722.9	2390.88	444.552	11104.9	2393.31	444.329	643417	7569.61	159.769	7.78043	13.3745	190725_DDD_03	Ribociclib	1	24
H14	2	2188_968291_1543504_558	7851		558	12351.9	2556.19	514.483	13205.5	2644.2	513.673	2095122	12932.9	304.502	7.88012	14.5551	190725_DDD_03	Ribociclib	1	24
H14	2	2188_968291_1543504_559	7851		559	11756.1	2521.47	516.915	12750	2545.33	522.758	697689	7666.91	171.047	7.84202	13.4555	190725_DDD_03	Ribociclib	1	24
H14	2	2188_968291_1543504_56	7851		56	11006	2390.38	462.792	11119.5	2423.24	452.417	667683	9273.38	135.334	7.79286	13.4116	190725_DDD_03	Ribociclib	1	24
H14	2	2188_968291_1543504_560	7851		560	11957.1	2536.76	522.932	12804	2586.32	512.634	1372851	10479.8	246.233	7.85799	14.1324	190725_DDD_03	Ribociclib	1	24
H14	2	2188_968291_1543504_561	7851		561	10705.6	2367.8	432.292	11711.3	2387.17	423.37	627332	7744.84	152.251	7.77787	13.3492	190725_DDD_03	Ribociclib	1	24
H14	2	2188_968291_1543504_562	7851		562	11475.4	2384.29	492.596	11956.2	2478	484.735	573702	11708.2	92.1024	7.81521	13.2599	190725_DDD_03	Ribociclib	1	24
H14	2	2188_968291_1543504_563	7851		563	10071.1	2269.37	432.129	11712.2	2389.53	449.247	742151	8338.78	167.288	7.77885	13.5173	190725_DDD_03	Ribociclib	1	24
H14	2	2188_968291_1543504_564	7851		564	12033.6	2496.62	452.337	12907.7	2591.74	489.708	1508497	11010.9	257.511	7.86008	14.2266	190725_DDD_03	Ribociclib	1	24
H14	2	2188_968291_1543504_565	7851		565	10320.1	2381.17	464.694	10622.9	2392.39	448.495	620765	6534.37	178.566	7.78005	13.3387	190725_DDD_03	Ribociclib	1	24
H14	2	2188_968291_1543504_566	7851		566	9508.72	2262.94	429.88	10046.7	2284.89	431.119	748852	5547.05	253.752	7.73407	13.5263	190725_DDD_03	Ribociclib	1	24
H14	2	2188_968291_1543504_567	7851		567	11132.2	2433.53	562.462	12751.6	2592.14	483.402	1197476	12345.1	182.325	7.86024	13.9957	190725_DDD_03	Ribociclib	1	24
H14	2	2188_968291_1543504_568	7851		568	10310.4	2297.38	434.696	11383.2	2347.13	445.255	748497	7061.29	199.242	7.76095	13.5258	190725_DDD_03	Ribociclib	1	24
H14	2	2188_968291_1543504_569	7851		569	10014.9	2322.43	461.222	10550.1	2334.87	443.368	680851	6423.12	199.242	7.75571	13.4311	190725_DDD_03	Ribociclib	1	24
H14	2	2188_968291_1543504_57	7851		57	10136.8	2342.58	418.938	11180.9	2397.6	416.468	679593	6122.46	208.64	7.78222	13.4292	190725_DDD_03	Ribociclib	1	24
H14	2	2188_968291_1543504_570	7851		570	9595.53	2304.38	442.644	9946.86	2325.29	438.75	693541	6935.41	187.964	7.7516	13.4496	190725_DDD_03	Ribociclib	1	24
H14	2	2188_968291_1543504_571	7851		571	9776.26	2283.09	436.697	10473.7	2321.88	438.349	717089	5558.83	242.474	7.75013	13.483	190725_DDD_03	Ribociclib	1	24
H14	2	2188_968291_1543504_572	7851		572	10838	2338.62	467.224	14357.7	2783.67	543.525	2357082	11554.3	383.447	7.93153	14.6729	190725_DDD_03	Ribociclib	1	24
H14	2	2188_968291_1543504_573	7851		573	10394.7	2326.62	438.589	11400.4	2356.14	442.747	718844	8660.77	156.01	7.76478	13.4854	190725_DDD_03	Ribociclib	1	24
H14	2	2188_968291_1543504_574	7851		574	10865.3	2323.64	450.257	11289.2	2346.53	439.662	615174	8313.16	139.093	7.76069	13.3297	190725_DDD_03	Ribociclib	1	24
H14	2	2188_968291_1543504_575	7851		575	9315.71	2251.75	425.767	9842.33	2310.63	414.07	669612	6696.12	187.964	7.74528	13.4145	190725_DDD_03	Ribociclib	1	24
H14	2	2188_968291_1543504_576	7851		576	10947.1	2392.88	462.988	11231.4	2418.46	456.875	704270	6771.83	195.483	7.79089	13.4649	190725_DDD_03	Ribociclib	1	24
H14	2	2188_968291_1543504_577	7851		577	11722.8	2511.93	483.421	12628.2	2545.12	496.603	621162	10709.7	109.019	7.84193	13.3393	190725_DDD_03	Ribociclib	1	24
H14	2	2188_968291_1543504_578	7851		578	10683.4	2358.55	474.211	12934	2645.78	518.207	738543	8027.64	172.927	7.88072	13.5124	190725_DDD_03	Ribociclib	1	24
H14	2	2188_968291_1543504_579	7851		579	10067.8	2350.81	457.747	10206.8	2347.19	435.741	649378	7639.74	159.769	7.76097	13.3838	190725_DDD_03	Ribociclib	1	24
H14	2	2188_968291_1543504_58	7851		58	11445	2473.16	514.266	11952.1	2496.67	484.314	1348097	11424.6	221.798	7.82271	14.1142	190725_DDD_03	Ribociclib	1	24
H14	2	2188_968291_1543504_580	7851		580	9546.64	2294.09	463.083	10301.1	2386.36	443.65	725379	5897.39	231.196	7.77752	13.4944	190725_DDD_03	Ribociclib	1	24
H14	2	2188_968291_1543504_581	7851		581	10562.8	2364.49	475.395	11739.6	2512.53	463.314	737554	8576.21	161.649	7.82905	13.5111	190725_DDD_03	Ribociclib	1	24
H14	2	2188_968291_1543504_582	7851		582	9831.17	2317.11	455.121	9859.2	2302.16	425.01	670600	6842.86	184.205	7.7416	13.4159	190725_DDD_03	Ribociclib	1	24
H14	2	2188_968291_1543504_583	7851		583	9696.67	2296.11	419.813	10153.6	2329.71	432.741	652898	7681.15	159.769	7.7535	13.3892	190725_DDD_03	Ribociclib	1	24
H14	2	2188_968291_1543504_584	7851		584	11463.2	2495.49	495.702	12128	2532.79	491.326	717706	8345.42	161.649	7.83708	13.4838	190725_DDD_03	Ribociclib	1	24
H14	2	2188_968291_1543504_585	7851		585	10595.9	2325.58	431.391	12724.5	2407.8	442.806	679427	7305.67	174.807	7.78647	13.429	190725_DDD_03	Ribociclib	1	24
H14	2	2188_968291_1543504_586	7851		586	11844.1	2529.76	534.392	12001.4	2483.52	504.446	657043	10108.4	122.177	7.81743	13.3955	190725_DDD_03	Ribociclib	1	24
H14	2	2188_968291_1543504_587	7851		587	10505.1	2382.8	486.846	11368	2424.33	465.505	743552	7218.95	193.603	7.79331	13.5192	190725_DDD_03	Ribociclib	1	24
H14	2	2188_968291_1543504_588	7851		588	10614.2	2352.43	461.189	10939.4	2372.14	457.281	757240	7887.92	180.446	7.77155	13.5374	190725_DDD_03	Ribociclib	1	24
H14	2	2188_968291_1543504_589	7851		589	11463.8	2419.62	497.707	11928.2	2443.79	490.051	696362	8927.72	146.612	7.80131	13.4536	190725_DDD_03	Ribociclib	1	24
H14	2	2188_968291_1543504_59	7851		59	10747.7	2385.59	486.342	11763	2452.51	475.714	525379	10722	92.1024	7.80487	13.1719	190725_DDD_03	Ribociclib	1	24
H14	2	2188_968291_1543504_590	7851		590	12119.3	2517.65	466.933	12364	2557.79	473.647	2625478	11316.7	436.077	7.8469	14.7808	190725_DDD_03	Ribociclib	1	24
H14	2	2188_968291_1543504_591	7851		591	10949.4	2357.4	485.875	11313.8	2372.03	468.221	714761	9282.61	144.732	7.7715	13.4797	190725_DDD_03	Ribociclib	1	24
H14	2	2188_968291_1543504_592	7851		592	10643.9	2354.9	455.887	11025.3	2363.73	458.253	752134	9061.86	156.01	7.768	13.5307	190725_DDD_03	Ribociclib	1	24
H14	2	2188_968291_1543504_593	7851		593	11270.2	2391.04	479.436	11699.8	2434.06	519.788	648138	9820.27	124.056	7.79732	13.3819	190725_DDD_03	Ribociclib	1	24
H14	2	2188_968291_1543504_594	7851		594	11036.3	2379.44	884.867	14369	2790.02	630.811	1340318	12644.5	199.242	7.9338	14.1084	190725_DDD_03	Ribociclib	1	24
H14	2	2188_968291_1543504_595	7851		595	10679.8	2331.53	436	11420.7	2415.96	459.714	533785	10893.6	92.1024	7.78985	13.1877	190725_DDD_03	Ribociclib	1	24
H14	2	2188_968291_1543504_596	7851		596	12013.1	2456.28	469.261	14626.4	2447.93	467.47	1425895	12399.1	216.159	7.803	14.1703	190725_DDD_03	Ribociclib	1	24
H14	2	2188_968291_1543504_597	7851		597	9897.42	2298.51	437.405	11122.8	2357.55	446.012	725753	8538.27	159.769	7.76538	13.495	190725_DDD_03	Ribociclib	1	24
H14	2	2188_968291_1543504_598	7851		598	10796.9	2394.33	439.615	11081.1	2388.3	439.022	628188	6979.87	169.168	7.77834	13.3506	190725_DDD_03	Ribociclib	1	24
H14	2	2188_968291_1543504_599	7851		599	10726.5	2397.34	468.511	10953.1	2394.36	467.329	654984	9356.91	131.575	7.78087	13.3924	190725_DDD_03	Ribociclib	1	24
H14	2	2188_968291_1543504_6	7851		6	10243.1	2329.71	444.591	11547.2	2451.95	474.773	106888	4858.55	41.3521	7.80464	11.5795	190725_DDD_03	Ribociclib	1	24
H14	2	2188_968291_1543504_60	7851		60	9841.04	2320.56	397.208	10153.4	2336.63	396.603	644629	5327.51	227.437	7.75646	13.3764	190725_DDD_03	Ribociclib	1	24
H14	2	2188_968291_1543504_600	7851		600	10532.1	2336.78	454.604	11005.4	2369.87	447.684	715250	9053.8	148.492	7.77059	13.4804	190725_DDD_03	Ribociclib	1	24
H14	2	2188_968291_1543504_601	7851		601	9524.76	2282.2	424.953	10610.7	2373.02	435.574	1730550	7524.13	432.317	7.77192	14.3639	190725_DDD_03	Ribociclib	1	24
H14	2	2188_968291_1543504_602	7851		602	11562.8	2453.65	488.265	13137.1	2589.59	501.865	2638698	12686	390.965	7.85926	14.7858	190725_DDD_03	Ribociclib	1	24
H14	2	2188_968291_1543504_603	7851		603	10446.9	2347.41	443.114	12553.7	2389.92	443.673	1467316	9590.3	287.585	7.77902	14.1989	190725_DDD_03	Ribociclib	1	24
H14	2	2188_968291_1543504_604	7851		604	10672.5	2387.68	464.958	11196.8	2399.91	461.284	747581	9229.4	152.251	7.78319	13.5246	190725_DDD_03	Ribociclib	1	24
H14	2	2188_968291_1543504_605	7851		605	10751	2348.83	455.539	11287.9	2412.32	457.989	1422330	7901.83	338.335	7.78835	14.1678	190725_DDD_03	Ribociclib	1	24
H14	2	2188_968291_1543504_606	7851		606	11716	2438.8	470.576	11706.9	2429.42	469.213	793217	8912.55	167.288	7.79541	13.5839	190725_DDD_03	Ribociclib	1	24
H14	2	2188_968291_1543504_607	7851		607	11282.9	2433.2	490.6	11651.2	2438.96	502.929	370856	13244.9	52.6299	7.79933	12.8236	190725_DDD_03	Ribociclib	1	24
H14	2	2188_968291_1543504_608	7851		608	11486.4	2461.98	488.92	11718.2	2490.71	475.167	1465649	11103.4	248.113	7.82032	14.1978	190725_DDD_03	Ribociclib	1	24
H14	2	2188_968291_1543504_609	7851		609	11343.5	2409.19	464.39	11390.2	2414.99	480.75	680871	8958.83	142.853	7.78945	13.4311	190725_DDD_03	Ribociclib	1	24
H14	2	2188_968291_1543504_61	7851		61	8869.49	2224.88	372.821	9169.05	2247.17	374.979	637017	4486.04	266.909	7.71743	13.3646	190725_DDD_03	Ribociclib	1	24
H14	2	2188_968291_1543504_610	7851		610	11047.3	2448.52	477.069	11078.2	2405.54	456.838	656700	8874.32	139.093	7.78553	13.395	190725_DDD_03	Ribociclib	1	24
H14	2	2188_968291_1543504_611	7851		611	11197.9	2389.22	487.517	11766.4	2456.36	473.038	691146	13040.5	99.621	7.80644	13.4461	190725_DDD_03	Ribociclib	1	24
H14	2	2188_968291_1543504_612	7851		612	11166.9	2405.05	483.593	11242.5	2397.06	459.425	654922	8186.52	150.371	7.782	13.3923	190725_DDD_03	Ribociclib	1	24
H14	2	2188_968291_1543504_613	7851		613	11390.8	2428.22	503.975	11532.2	2400.22	474.766	649186	10143.5	120.297	7.78332	13.3835	190725_DDD_03	Ribociclib	1	24
H14	2	2188_968291_1543504_614	7851		614	10963.2	2382.53	458.853	11760.3	2427.36	468.915	561693	9520.22	110.899	7.79456	13.2387	190725_DDD_03	Ribociclib	1	24
H14	2	2188_968291_1543504_615	7851		615	10944.1	2425.64	456.077	11329.3	2423.51	448.228	659634	8349.8	148.492	7.79297	13.3994	190725_DDD_03	Ribociclib	1	24
H14	2	2188_968291_1543504_616	7851		616	11856.5	2478.48	513.218	14305.7	2497.8	499.982	646458	11543.9	105.26	7.82317	13.3793	190725_DDD_03	Ribociclib	1	24
H14	2	2188_968291_1543504_617	7851		617	12307.5	2446.81	463.621	12449.8	2419.42	445.747	716664	8634.51	156.01	7.79128	13.4824	190725_DDD_03	Ribociclib	1	24
H14	2	2188_968291_1543504_618	7851		618	11181.8	2398.2	483.761	12747.4	2580.43	493.603	734787	11663.3	118.417	7.85571	13.5073	190725_DDD_03	Ribociclib	1	24
H14	2	2188_968291_1543504_619	7851		619	10793.9	2364.72	449.833	10797.3	2345.13	441.929	862653	8713.67	186.084	7.7601	13.6678	190725_DDD_03	Ribociclib	1	24
H14	2	2188_968291_1543504_62	7851		62	11791.9	2458.75	518.772	12005.3	2519.52	495.208	1284589	9881.45	244.353	7.83182	14.0659	190725_DDD_03	Ribociclib	1	24
H14	2	2188_968291_1543504_620	7851		620	10868.2	2365.61	459.698	11030.9	2371.43	457.516	626886	6888.86	171.047	7.77125	13.3485	190725_DDD_03	Ribociclib	1	24
H14	2	2188_968291_1543504_621	7851		621	11237.4	2418.5	465.219	11285.7	2384.64	469.784	694659	9387.28	139.093	7.7768	13.4512	190725_DDD_03	Ribociclib	1	24
H14	2	2188_968291_1543504_622	7851		622	11263.2	2426.73	475.664	11391.3	2414.99	462.125	673362	8417.03	150.371	7.78945	13.42	190725_DDD_03	Ribociclib	1	24
H14	2	2188_968291_1543504_623	7851		623	11274.8	2400.09	479.679	11393.3	2395.14	464.462	633586	8122.9	146.612	7.7812	13.3592	190725_DDD_03	Ribociclib	1	24
H14	2	2188_968291_1543504_624	7851		624	13230.6	2647.57	527.133	15277.5	2649.25	512.872	1318087	12092.5	204.881	7.88203	14.0917	190725_DDD_03	Ribociclib	1	24
H14	2	2188_968291_1543504_625	7851		625	10909	2408.49	462.88	11299.1	2440	451.254	639560	9007.89	133.455	7.79975	13.3685	190725_DDD_03	Ribociclib	1	24
H14	2	2188_968291_1543504_626	7851		626	10579.4	2353.2	457.966	11269.4	2402.44	464.259	720577	8896.01	152.251	7.78424	13.4878	190725_DDD_03	Ribociclib	1	24
H14	2	2188_968291_1543504_627	7851		627	10689.1	2377.67	440.139	10992.5	2385.17	439.102	733999	7489.79	184.205	7.77703	13.5063	190725_DDD_03	Ribociclib	1	24
H14	2	2188_968291_1543504_628	7851		628	11172.7	2495.91	483.5	11926.3	2570.97	485.692	2863371	11930.7	451.114	7.85204	14.8675	190725_DDD_03	Ribociclib	1	24
H14	2	2188_968291_1543504_629	7851		629	10719.7	2378.14	463.675	11321.1	2388.93	461.338	763912	10323.1	139.093	7.7786	13.5462	190725_DDD_03	Ribociclib	1	24
H14	2	2188_968291_1543504_63	7851		63	10506.7	2363.14	1041.4	13757.2	2447.75	741.569	1352333	12406.7	204.881	7.80293	14.1173	190725_DDD_03	Ribociclib	1	24
H14	2	2188_968291_1543504_630	7851		630	10854.8	2357.76	476.488	11009	2367.33	464.242	686097	7539.53	171.047	7.76952	13.4388	190725_DDD_03	Ribociclib	1	24
H14	2	2188_968291_1543504_631	7851		631	11344.5	2398.66	476.226	11297.2	2392.56	467.534	659875	7498.58	165.408	7.78012	13.3998	190725_DDD_03	Ribociclib	1	24
H14	2	2188_968291_1543504_632	7851		632	12897.8	2406.17	446.856	14644.7	2449.58	445.581	1403814	18970.5	139.093	7.80367	14.1547	190725_DDD_03	Ribociclib	1	24
H14	2	2188_968291_1543504_633	7851		633	10861	2398.16	452.482	10946.7	2399.29	439.824	659845	7762.88	159.769	7.78293	13.3998	190725_DDD_03	Ribociclib	1	24
H14	2	2188_968291_1543504_634	7851		634	13576.6	2721.06	569.974	14078	2730.85	533.575	5987974	15045.2	748.097	7.91237	15.6053	190725_DDD_03	Ribociclib	1	24
H14	2	2188_968291_1543504_635	7851		635	12788.1	2621.31	544.608	14000.7	2740.51	529.283	494666	9333.32	99.621	7.9159	13.1116	190725_DDD_03	Ribociclib	1	24
H14	2	2188_968291_1543504_636	7851		636	11667.3	2312.95	483.359	11884.6	2411.23	450.509	621288	10899.8	107.14	7.78789	13.3396	190725_DDD_03	Ribociclib	1	24
H14	2	2188_968291_1543504_637	7851		637	10992.7	2373.73	509.254	11096.2	2375.33	470.607	710285	8455.77	157.89	7.77289	13.4734	190725_DDD_03	Ribociclib	1	24
H14	2	2188_968291_1543504_638	7851		638	10499.9	2314.42	443.872	10698.6	2337.79	448.338	723483	9395.88	144.732	7.75696	13.4918	190725_DDD_03	Ribociclib	1	24
H14	2	2188_968291_1543504_639	7851		639	11050.1	2342.88	456	10916.5	2352.78	443.7	324415	6488.3	93.982	7.76335	12.6898	190725_DDD_03	Ribociclib	1	24
H14	2	2188_968291_1543504_64	7851		64	11763.3	2504.59	491.277	13074.5	2464.49	475.986	632298	9032.83	131.575	7.80974	13.3571	190725_DDD_03	Ribociclib	1	24
H14	2	2188_968291_1543504_640	7851		640	10915.4	2374.22	451.379	12221.1	2376.89	446.805	781720	9533.17	154.131	7.77355	13.5693	190725_DDD_03	Ribociclib	1	24
H14	2	2188_968291_1543504_641	7851		641	10561	2292.24	429.889	11891.4	2426.94	450.581	604425	19497.6	58.2689	7.79438	13.312	190725_DDD_03	Ribociclib	1	24
H14	2	2188_968291_1543504_642	7851		642	10898.4	2394.58	464.168	11050.1	2372.39	455.413	705741	6785.97	195.483	7.77165	13.467	190725_DDD_03	Ribociclib	1	24
H14	2	2188_968291_1543504_643	7851		643	10635.4	2367.47	448.768	10935.8	2389.33	448.846	725424	9300.31	146.612	7.77877	13.4945	190725_DDD_03	Ribociclib	1	24
H14	2	2188_968291_1543504_644	7851		644	10835.1	2383.35	470.44	10968.3	2360.41	459.803	655437	9930.86	124.056	7.76659	13.3931	190725_DDD_03	Ribociclib	1	24
H14	2	2188_968291_1543504_645	7851		645	10250.5	2383.84	449.644	11239.7	2470.49	466.403	623992	9313.31	125.936	7.81217	13.3439	190725_DDD_03	Ribociclib	1	24
H14	2	2188_968291_1543504_646	7851		646	11809.4	2419.67	479.531	12322.4	2392.67	466.913	1352350	11759.6	216.159	7.78017	14.1174	190725_DDD_03	Ribociclib	1	24
H14	2	2188_968291_1543504_647	7851		647	10770	2358.86	463.728	10852.1	2337.09	446.462	683097	5740.31	223.677	7.75666	13.4344	190725_DDD_03	Ribociclib	1	24
H14	2	2188_968291_1543504_648	7851		648	11514.3	2491.29	497.319	12430.4	2578.33	496.861	693595	8779.68	148.492	7.8549	13.4496	190725_DDD_03	Ribociclib	1	24
H14	2	2188_968291_1543504_649	7851		649	10241.3	2306.16	513.125	12223.4	2518.34	470.866	1446161	12912.2	210.52	7.83135	14.1844	190725_DDD_03	Ribociclib	1	24
H14	2	2188_968291_1543504_65	7851		65	10146.8	2351.09	445.806	10713.9	2361.21	436.163	702702	7170.43	184.205	7.76693	13.4627	190725_DDD_03	Ribociclib	1	24
H14	2	2188_968291_1543504_650	7851		650	11230.1	2408.86	443.97	11343.7	2402.59	451.012	704570	8592.32	154.131	7.7843	13.4653	190725_DDD_03	Ribociclib	1	24
H14	2	2188_968291_1543504_651	7851		651	10206	2296.73	446.632	10738.4	2362.96	448.359	736379	8004.12	172.927	7.76767	13.5095	190725_DDD_03	Ribociclib	1	24
H14	2	2188_968291_1543504_652	7851		652	10657.4	2333.81	448.5	11002.1	2369.77	434.189	325310	6137.92	99.621	7.77055	12.6925	190725_DDD_03	Ribociclib	1	24
H14	2	2188_968291_1543504_653	7851		653	10401.7	2354.54	445.17	10796.2	2341.42	428.156	631258	7013.98	169.168	7.75851	13.3555	190725_DDD_03	Ribociclib	1	24
H14	2	2188_968291_1543504_654	7851		654	10219.5	2312.13	436.922	10731.3	2313.3	439.485	743048	7356.91	189.844	7.74643	13.5185	190725_DDD_03	Ribociclib	1	24
H14	2	2188_968291_1543504_655	7851		655	11138.6	2411.33	467.301	11333.6	2410.39	454.071	714364	8404.28	159.769	7.78754	13.4791	190725_DDD_03	Ribociclib	1	24
H14	2	2188_968291_1543504_656	7851		656	10678.4	2358.93	471.248	11210.5	2393.36	457.117	1334827	9743.26	257.511	7.78045	14.1043	190725_DDD_03	Ribociclib	1	24
H14	2	2188_968291_1543504_657	7851		657	11403.2	2450.21	474.943	11673.7	2435.22	489.644	653211	11071.4	110.899	7.79779	13.3897	190725_DDD_03	Ribociclib	1	24
H14	2	2188_968291_1543504_658	7851		658	10897.9	2360.16	457.227	12069	2356.63	445.786	722593	7373.4	184.205	7.76499	13.4906	190725_DDD_03	Ribociclib	1	24
H14	2	2188_968291_1543504_659	7851		659	11326.8	2511.51	488.78	11705.1	2519.08	468.906	670503	10476.6	120.297	7.83165	13.4158	190725_DDD_03	Ribociclib	1	24
H14	2	2188_968291_1543504_66	7851		66	10349.4	2361.63	464.949	10971.7	2416.05	475.077	603554	9285.45	122.177	7.78989	13.3106	190725_DDD_03	Ribociclib	1	24
H14	2	2188_968291_1543504_660	7851		660	11369.5	2512.26	472.83	11270.1	2466.02	482.343	1299830	12743.4	191.723	7.81036	14.0777	190725_DDD_03	Ribociclib	1	24
H14	2	2188_968291_1543504_661	7851		661	9954.66	2293.34	446.951	10961.1	2334.89	432.366	700715	5696.87	231.196	7.75572	13.4599	190725_DDD_03	Ribociclib	1	24
H14	2	2188_968291_1543504_662	7851		662	12040.6	2533.2	526.788	13244	2654.86	527.517	645413	11127.8	109.019	7.88415	13.3776	190725_DDD_03	Ribociclib	1	24
H14	2	2188_968291_1543504_663	7851		663	10676.6	2369.36	453.698	11168.9	2409.78	453.522	671091	10016.3	125.936	7.78729	13.4167	190725_DDD_03	Ribociclib	1	24
H14	2	2188_968291_1543504_664	7851		664	10992.3	2352.2	450.081	11707.2	2364.33	461.053	767561	8079.59	178.566	7.76825	13.551	190725_DDD_03	Ribociclib	1	24
H14	2	2188_968291_1543504_665	7851		665	11288.6	2420.71	476.661	11478.9	2441.31	466.136	676954	8357.46	152.251	7.80029	13.4254	190725_DDD_03	Ribociclib	1	24
H14	2	2188_968291_1543504_666	7851		666	10893.4	2358.18	475	11180.9	2383.81	454.787	703557	9380.76	140.973	7.77646	13.4639	190725_DDD_03	Ribociclib	1	24
H14	2	2188_968291_1543504_667	7851		667	10867.8	2394.01	486.987	11221.3	2408.03	458.93	660155	7676.22	161.649	7.78657	13.4002	190725_DDD_03	Ribociclib	1	24
H14	2	2188_968291_1543504_668	7851		668	10552.3	2337.04	810.941	11051.4	2368.92	526.282	646744	9109.07	133.455	7.77019	13.3797	190725_DDD_03	Ribociclib	1	24
H14	2	2188_968291_1543504_669	7851		669	10407.3	2376.8	446.829	10629.9	2334.76	423.083	596422	5471.76	204.881	7.75567	13.2987	190725_DDD_03	Ribociclib	1	24
H14	2	2188_968291_1543504_67	7851		67	11643	2475.22	483.356	12152.6	2518.48	476.765	1290432	11221.1	216.159	7.83141	14.0705	190725_DDD_03	Ribociclib	1	24
H14	2	2188_968291_1543504_670	7851		670	10714.3	2366.42	474.523	10855.3	2373.37	471.985	665787	9937.12	125.936	7.77207	13.4087	190725_DDD_03	Ribociclib	1	24
H14	2	2188_968291_1543504_671	7851		671	13040.7	2712.75	556.667	13444.8	2671.89	515.859	1050355	16411.8	120.297	7.89054	13.8646	190725_DDD_03	Ribociclib	1	24
H14	2	2188_968291_1543504_672	7851		672	14038.3	2718.7	538.038	14604.4	2867.74	534.907	548156	12747.8	80.8246	7.96128	13.2143	190725_DDD_03	Ribociclib	1	24
H14	2	2188_968291_1543504_673	7851		673	10868	2354.03	426.5	10821	2342.98	444.75	301776	5803.38	97.7413	7.75918	12.6174	190725_DDD_03	Ribociclib	1	24
H14	2	2188_968291_1543504_674	7851		674	11049.9	2408.3	453.969	12215.9	2512.16	480.252	1426746	10891.2	246.233	7.8289	14.1709	190725_DDD_03	Ribociclib	1	24
H14	2	2188_968291_1543504_675	7851		675	11231.8	2399.08	488.037	11481.4	2411.13	469.094	696312	8191.91	159.769	7.78785	13.4536	190725_DDD_03	Ribociclib	1	24
H14	2	2188_968291_1543504_676	7851		676	11064.6	2398.8	474.146	11226.4	2401.94	460.721	596440	8771.18	127.816	7.78403	13.2987	190725_DDD_03	Ribociclib	1	24
H14	2	2188_968291_1543504_677	7851		677	10757.2	2361.49	461.54	11656.8	2382.96	461.961	720919	9485.78	142.853	7.7761	13.4883	190725_DDD_03	Ribociclib	1	24
H14	2	2188_968291_1543504_678	7851		678	11114.8	2374.05	436.043	11601.3	2395.04	433.821	246617	8807.75	52.6299	7.78115	12.4156	190725_DDD_03	Ribociclib	1	24
H14	2	2188_968291_1543504_679	7851		679	10618.9	2347.62	444.544	11020.7	2377.59	447.951	660594	8056.02	154.131	7.77384	13.4009	190725_DDD_03	Ribociclib	1	24
H14	2	2188_968291_1543504_68	7851		68	11619.4	2461.74	496.917	11839.2	2493.55	486.407	1434572	9893.6	272.548	7.82146	14.1764	190725_DDD_03	Ribociclib	1	24
H14	2	2188_968291_1543504_680	7851		680	10744.3	2345.72	470.672	11309.1	2392.75	483.26	696940	9547.12	137.214	7.7802	13.4545	190725_DDD_03	Ribociclib	1	24
H14	2	2188_968291_1543504_681	7851		681	10437.8	2313.97	428.199	10900.1	2359.6	441.505	736223	7589.93	182.325	7.76625	13.5093	190725_DDD_03	Ribociclib	1	24
H14	2	2188_968291_1543504_682	7851		682	9470.61	2298.73	850.935	9755.14	2533.43	482.746	1102358	8748.87	236.835	7.83733	13.913	190725_DDD_03	Ribociclib	1	24
H14	2	2188_968291_1543504_683	7851		683	11594.3	2485.82	494.078	12953.7	2617.27	510.443	1413131	14568.4	182.325	7.86989	14.1613	190725_DDD_03	Ribociclib	1	24
H14	2	2188_968291_1543504_684	7851		684	10408.3	2370.64	447.299	10855	2399.02	445.825	705294	6847.51	193.603	7.78282	13.4664	190725_DDD_03	Ribociclib	1	24
H14	2	2188_968291_1543504_685	7851		685	10946	2339.72	460.149	11830.1	2350.16	437.447	744170	7224.95	193.603	7.76224	13.52	190725_DDD_03	Ribociclib	1	24
H14	2	2188_968291_1543504_686	7851		686	11686.9	2477.24	455.993	14053.8	2811.26	513.909	2923083	26573.5	206.761	7.94139	14.8881	190725_DDD_03	Ribociclib	1	24
H14	2	2188_968291_1543504_687	7851		687	12167.2	2518.12	522.11	12397.1	2556.37	489.611	670040	12408.1	101.501	7.84634	13.4151	190725_DDD_03	Ribociclib	1	24
H14	2	2188_968291_1543504_688	7851		688	10940.6	2381.71	454.3	11864.6	2388.42	440.292	702659	10810.1	122.177	7.77839	13.4626	190725_DDD_03	Ribociclib	1	24
H14	2	2188_968291_1543504_689	7851		689	11147.2	2424.1	475.429	11444.2	2428.56	470.721	667669	6419.89	195.483	7.79505	13.4115	190725_DDD_03	Ribociclib	1	24
H14	2	2188_968291_1543504_69	7851		69	9791.29	2298.08	435.23	10545.7	2324.64	433.493	743491	5548.44	251.872	7.75132	13.5191	190725_DDD_03	Ribociclib	1	24
H14	2	2188_968291_1543504_690	7851		690	10401.9	2325.49	431.255	10741.1	2345.62	429.084	747868	5708.92	246.233	7.7603	13.525	190725_DDD_03	Ribociclib	1	24
H14	2	2188_968291_1543504_691	7851		691	10683.6	2359.55	445.74	11350.7	2377.6	445.431	716194	7021.51	191.723	7.77385	13.4817	190725_DDD_03	Ribociclib	1	24
H14	2	2188_968291_1543504_692	7851		692	10167.8	2300.66	414.938	10762.8	2360.48	428.881	828660	6184.03	251.872	7.76662	13.6276	190725_DDD_03	Ribociclib	1	24
H14	2	2188_968291_1543504_693	7851		693	11971.7	2492.47	480.756	12959	2574.51	478.754	3642837	14010.9	488.707	7.85341	15.1083	190725_DDD_03	Ribociclib	1	24
H14	2	2188_968291_1543504_694	7851		694	11259.8	2415.99	531.282	11469.5	2420.86	453.831	739623	10417.2	133.455	7.79188	13.5139	190725_DDD_03	Ribociclib	1	24
H14	2	2188_968291_1543504_695	7851		695	11126.5	2420.27	473.49	11287.2	2394.46	450.255	725331	6593.92	206.761	7.78091	13.4944	190725_DDD_03	Ribociclib	1	24
H14	2	2188_968291_1543504_696	7851		696	10554.5	2358.79	431.472	11289	2392.39	443.837	704218	7185.9	184.205	7.78005	13.4648	190725_DDD_03	Ribociclib	1	24
H14	2	2188_968291_1543504_697	7851		697	10377	2325.83	436.595	11039.3	2371.43	429.414	683821	9768.87	131.575	7.77125	13.4355	190725_DDD_03	Ribociclib	1	24
H14	2	2188_968291_1543504_698	7851		698	11615.7	2476.1	478.859	12101.5	2491.93	467.958	721728	10024	135.334	7.82081	13.4894	190725_DDD_03	Ribociclib	1	24
H14	2	2188_968291_1543504_699	7851		699	9990.22	2298.21	438.072	11201.5	2351.82	432.583	708938	5907.82	225.557	7.76295	13.4715	190725_DDD_03	Ribociclib	1	24
H14	2	2188_968291_1543504_7	7851		7	10830	2361.48	492.38	10877.9	2346.62	449.917	580212	8058.5	135.334	7.76073	13.2711	190725_DDD_03	Ribociclib	1	24
H14	2	2188_968291_1543504_70	7851		70	9672.64	2331.79	434.823	10900.2	2505.06	499.344	693130	10830.2	120.297	7.82607	13.449	190725_DDD_03	Ribociclib	1	24
H14	2	2188_968291_1543504_700	7851		700	11409	2455.87	465.248	12546.9	2556.28	468.62	641009	8114.04	148.492	7.84631	13.3708	190725_DDD_03	Ribociclib	1	24
H14	2	2188_968291_1543504_701	7851		701	11276.8	2442.14	456.025	11926.7	2445.15	445.987	684140	8551.75	150.371	7.80186	13.4359	190725_DDD_03	Ribociclib	1	24
H14	2	2188_968291_1543504_702	7851		702	11222.1	2417.52	477.493	13087.8	2601.94	494.004	2869048	11855.6	454.873	7.86401	14.8695	190725_DDD_03	Ribociclib	1	24
H14	2	2188_968291_1543504_703	7851		703	10430.7	2308.28	433.083	11106.8	2378.12	428.918	679692	7996.38	159.769	7.77406	13.4294	190725_DDD_03	Ribociclib	1	24
H14	2	2188_968291_1543504_704	7851		704	10409.5	2347.19	434.464	10793.9	2352.22	427.257	686491	9276.91	139.093	7.76311	13.4393	190725_DDD_03	Ribociclib	1	24
H14	2	2188_968291_1543504_705	7851		705	10895.3	2380.31	421.661	10955.3	2369.78	415.537	223960	5462.44	77.0653	7.77055	12.3192	190725_DDD_03	Ribociclib	1	24
H14	2	2188_968291_1543504_706	7851		706	10451.6	2373.83	433.369	13026.5	2583.84	459.492	2159542	11306.5	359.011	7.85703	14.5854	190725_DDD_03	Ribociclib	1	24
H14	2	2188_968291_1543504_707	7851		707	10462.7	2338.83	428.83	11033.5	2349.33	431.745	697344	6339.49	206.761	7.76188	13.455	190725_DDD_03	Ribociclib	1	24
H14	2	2188_968291_1543504_708	7851		708	10775.4	2395.77	476.404	11302.3	2429.16	470.868	749706	7072.7	199.242	7.7953	13.5274	190725_DDD_03	Ribociclib	1	24
H14	2	2188_968291_1543504_709	7851		709	10917.1	2351.33	442.46	14108.5	2379.05	438.102	1374488	10032.8	257.511	7.77446	14.1336	190725_DDD_03	Ribociclib	1	24
H14	2	2188_968291_1543504_71	7851		71	11099.5	2421.95	490.059	11462.4	2447.33	480.094	648657	10135.3	120.297	7.80275	13.3827	190725_DDD_03	Ribociclib	1	24
H14	2	2188_968291_1543504_710	7851		710	10115.9	2301.09	432.512	10510.9	2329.7	427.104	730989	5414.73	253.752	7.7535	13.5022	190725_DDD_03	Ribociclib	1	24
H14	2	2188_968291_1543504_711	7851		711	11555.6	2444.66	461.952	11756.1	2474.21	454.96	633374	8444.99	140.973	7.81368	13.3588	190725_DDD_03	Ribociclib	1	24
H14	2	2188_968291_1543504_712	7851		712	10373	2327.71	432.009	10948.8	2368.1	432.112	646688	8083.6	150.371	7.76984	13.3796	190725_DDD_03	Ribociclib	1	24
H14	2	2188_968291_1543504_713	7851		713	10787.7	2385.25	432.509	11333.7	2413.95	441.424	656132	9941.39	124.056	7.78902	13.3941	190725_DDD_03	Ribociclib	1	24
H14	2	2188_968291_1543504_714	7851		714	10300.2	2309.23	430.818	10861.3	2384.08	426.302	1079552	7245.32	280.066	7.77657	13.8921	190725_DDD_03	Ribociclib	1	24
H14	2	2188_968291_1543504_715	7851		715	10516.9	2368.33	440.105	10962.1	2374.36	430.25	689340	8616.75	150.371	7.77248	13.4435	190725_DDD_03	Ribociclib	1	24
H14	2	2188_968291_1543504_716	7851		716	11215.7	2393.96	455.741	11382.8	2401.01	455.837	733383	7971.55	172.927	7.78365	13.5054	190725_DDD_03	Ribociclib	1	24
H14	2	2188_968291_1543504_717	7851		717	10891.7	2378.95	448.898	11147.1	2390.62	450.279	667437	7760.9	161.649	7.77931	13.4112	190725_DDD_03	Ribociclib	1	24
H14	2	2188_968291_1543504_718	7851		718	10174.2	2293.71	425.32	10509.4	2328.23	429.829	734466	5693.53	242.474	7.75286	13.5069	190725_DDD_03	Ribociclib	1	24
H14	2	2188_968291_1543504_719	7851		719	10456.9	2361.79	424.963	11138.3	2392.8	427.465	693202	9763.41	133.455	7.78022	13.4491	190725_DDD_03	Ribociclib	1	24
H14	2	2188_968291_1543504_72	7851		72	9678.93	2280.99	413.059	10198.5	2313.47	413.5	697481	6580.01	199.242	7.7465	13.4552	190725_DDD_03	Ribociclib	1	24
H14	2	2188_968291_1543504_720	7851		720	10140.2	2296.53	441.356	11035.3	2383.95	454.246	673146	11035.2	114.658	7.77651	13.4197	190725_DDD_03	Ribociclib	1	24
H14	2	2188_968291_1543504_721	7851		721	10852.2	2375.05	451.318	11607.4	2389.32	433.44	475825	9516.5	93.982	7.77876	13.0728	190725_DDD_03	Ribociclib	1	24
H14	2	2188_968291_1543504_722	7851		722	10687.9	2326.31	506.94	11055.4	2360.71	433.071	646957	7611.26	159.769	7.76672	13.38	190725_DDD_03	Ribociclib	1	24
H14	2	2188_968291_1543504_723	7851		723	11211.1	2415.36	463.477	11477.3	2409.96	461.807	678943	8180.04	156.01	7.78737	13.4283	190725_DDD_03	Ribociclib	1	24
H14	2	2188_968291_1543504_724	7851		724	9904.88	2267.27	427.358	12113.5	2591.64	513.764	1434325	13531.4	199.242	7.86005	14.1762	190725_DDD_03	Ribociclib	1	24
H14	2	2188_968291_1543504_725	7851		725	10841.6	2374.73	441.879	11484.1	2420.91	442.564	802733	6860.97	219.918	7.7919	13.5958	190725_DDD_03	Ribociclib	1	24
H14	2	2188_968291_1543504_726	7851		726	10897.5	2376.25	444.835	11698.6	2399.69	456.205	325807	8354.03	73.306	7.7831	12.6941	190725_DDD_03	Ribociclib	1	24
H14	2	2188_968291_1543504_727	7851		727	11262	2421.73	468.889	12065.5	2461.9	467.353	1392570	10470.5	249.992	7.80869	14.1467	190725_DDD_03	Ribociclib	1	24
H14	2	2188_968291_1543504_728	7851		728	11347.8	2417.33	436.571	11546.6	2421.09	449.455	580281	5745.36	189.844	7.79197	13.2713	190725_DDD_03	Ribociclib	1	24
H14	2	2188_968291_1543504_729	7851		729	11592.7	2500.83	436.667	11982	2421.31	450.808	436512	8394.46	97.7413	7.79206	12.9866	190725_DDD_03	Ribociclib	1	24
H14	2	2188_968291_1543504_73	7851		73	9504.03	2272.96	401.828	10396.8	2317.21	413.95	725077	5992.37	227.437	7.74812	13.494	190725_DDD_03	Ribociclib	1	24
H14	2	2188_968291_1543504_730	7851		730	10947.8	2345.19	441.628	11805	2401.9	452.306	654922	10563.3	116.538	7.78402	13.3923	190725_DDD_03	Ribociclib	1	24
H14	2	2188_968291_1543504_731	7851		731	11672.9	2410.12	463.918	11989.2	2479.38	470.635	598658	11512.7	97.7413	7.81577	13.3024	190725_DDD_03	Ribociclib	1	24
H14	2	2188_968291_1543504_732	7851		732	11449.2	2438.63	474.476	11637.2	2425.99	465.027	672435	9086.96	139.093	7.79399	13.4187	190725_DDD_03	Ribociclib	1	24
H14	2	2188_968291_1543504_733	7851		733	10580.9	2357.04	438.232	11006.1	2395.03	456.472	711219	6709.61	199.242	7.78115	13.4747	190725_DDD_03	Ribociclib	1	24
H14	2	2188_968291_1543504_734	7851		734	10557.9	2346.38	445.469	11213.8	2390.83	436.172	693335	11954.1	109.019	7.77939	13.4493	190725_DDD_03	Ribociclib	1	24
H14	2	2188_968291_1543504_735	7851		735	10605.9	2364.11	433.435	10852.3	2377.75	433.607	900245	7379.06	229.316	7.77391	13.7104	190725_DDD_03	Ribociclib	1	24
H14	2	2188_968291_1543504_736	7851		736	10424.8	2318.49	634.086	11083.9	2373.92	441.759	671582	7719.33	163.529	7.7723	13.4174	190725_DDD_03	Ribociclib	1	24
H14	2	2188_968291_1543504_737	7851		737	10908.8	2393.81	451.14	11082	2390.3	451.425	694526	7983.06	163.529	7.77917	13.451	190725_DDD_03	Ribociclib	1	24
H14	2	2188_968291_1543504_738	7851		738	10462.2	2334.81	437.596	11622.3	2370.86	451.132	672009	6339.71	199.242	7.77101	13.418	190725_DDD_03	Ribociclib	1	24
H14	2	2188_968291_1543504_739	7851		739	10944.6	2384.76	441.079	12440.2	2388.7	428.62	727924	7912.22	172.927	7.7785	13.498	190725_DDD_03	Ribociclib	1	24
H14	2	2188_968291_1543504_74	7851		74	10123.1	2352.41	452.254	11063.3	2440.05	455.262	1427704	8300.6	323.298	7.79977	14.1716	190725_DDD_03	Ribociclib	1	24
H14	2	2188_968291_1543504_740	7851		740	10159.5	2312.4	431.044	10762.4	2350.5	424.216	700714	6312.74	208.64	7.76238	13.4599	190725_DDD_03	Ribociclib	1	24
H14	2	2188_968291_1543504_741	7851		741	10515	2320.49	431.201	11370.4	2318.53	424.159	752499	6659.28	212.399	7.74869	13.5312	190725_DDD_03	Ribociclib	1	24
H14	2	2188_968291_1543504_742	7851		742	10445.6	2319.62	437.201	10959.8	2393.89	442.429	711163	7814.98	171.047	7.78067	13.4747	190725_DDD_03	Ribociclib	1	24
H14	2	2188_968291_1543504_743	7851		743	10810	2437.61	478.808	11139.1	2442.21	467.071	2085925	9932.98	394.725	7.80066	14.5507	190725_DDD_03	Ribociclib	1	24
H14	2	2188_968291_1543504_744	7851		744	10660.3	2404.92	483.533	11333.5	2464.9	472	691580	7684.22	169.168	7.80991	13.4467	190725_DDD_03	Ribociclib	1	24
H14	2	2188_968291_1543504_745	7851		745	10348.9	2356.99	459.197	11258.9	2425.17	461.161	1449103	8625.61	315.78	7.79366	14.1865	190725_DDD_03	Ribociclib	1	24
H14	2	2188_968291_1543504_746	7851		746	10532.4	2322.6	424.664	11415.5	2340.11	423.179	757845	7149.48	199.242	7.75795	13.5382	190725_DDD_03	Ribociclib	1	24
H14	2	2188_968291_1543504_747	7851		747	10760.9	2347.5	417.795	11264.2	2340.31	415.135	726666	6987.17	195.483	7.75804	13.4962	190725_DDD_03	Ribociclib	1	24
H14	2	2188_968291_1543504_748	7851		748	10720.7	2356.7	462.497	12226.4	2411.59	446.6	768153	7681.53	187.964	7.78804	13.5517	190725_DDD_03	Ribociclib	1	24
H14	2	2188_968291_1543504_749	7851		749	10487	2334.45	437.097	11389.8	2373.96	444.082	1417788	8339.93	319.539	7.77232	14.1646	190725_DDD_03	Ribociclib	1	24
H14	2	2188_968291_1543504_75	7851		75	9976.24	2312.23	443.05	10359.5	2329.75	467.825	686577	6665.8	193.603	7.75352	13.4395	190725_DDD_03	Ribociclib	1	24
H14	2	2188_968291_1543504_750	7851		750	10661	2358.09	438.035	10938.1	2365.99	437.382	1466693	7370.32	374.049	7.76895	14.1985	190725_DDD_03	Ribociclib	1	24
H14	2	2188_968291_1543504_751	7851		751	10252.8	2310.82	429.575	10755.8	2363.67	430.571	678815	8081.13	157.89	7.76797	13.4281	190725_DDD_03	Ribociclib	1	24
H14	2	2188_968291_1543504_752	7851		752	10190.7	2294.68	430.167	10938.8	2355.46	438.874	696464	6761.79	193.603	7.76449	13.4538	190725_DDD_03	Ribociclib	1	24
H14	2	2188_968291_1543504_753	7851		753	10618.3	2346.87	430.049	10803.3	2350.78	425.367	718211	6589.09	204.881	7.7625	13.4845	190725_DDD_03	Ribociclib	1	24
H14	2	2188_968291_1543504_754	7851		754	11176.8	2454.87	509.199	11746.6	2498.9	475.101	629326	9120.67	129.695	7.82361	13.3524	190725_DDD_03	Ribociclib	1	24
H14	2	2188_968291_1543504_755	7851		755	10561.4	2327.97	422.392	11298.3	2342.85	426.524	732886	7115.4	193.603	7.75913	13.5047	190725_DDD_03	Ribociclib	1	24
H14	2	2188_968291_1543504_756	7851		756	10222.8	2316.21	427.833	10568.7	2340.49	434.881	640298	7622.6	157.89	7.75811	13.3697	190725_DDD_03	Ribociclib	1	24
H14	2	2188_968291_1543504_757	7851		757	11044.5	2424.6	477.183	11905.9	2498.27	480.179	705198	9041	146.612	7.82335	13.4662	190725_DDD_03	Ribociclib	1	24
H14	2	2188_968291_1543504_758	7851		758	11600.2	2497.73	478.061	12138.9	2516.08	475.367	2043658	12311.2	312.02	7.83046	14.5303	190725_DDD_03	Ribociclib	1	24
H14	2	2188_968291_1543504_759	7851		759	10587.5	2347.06	439.135	10830.3	2345.48	415.673	700400	6734.62	195.483	7.76025	13.4594	190725_DDD_03	Ribociclib	1	24
H14	2	2188_968291_1543504_76	7851		76	9991.73	2324.63	437.057	10197.8	2335.39	436.327	714266	6493.33	206.761	7.75593	13.479	190725_DDD_03	Ribociclib	1	24
H14	2	2188_968291_1543504_760	7851		760	10797.2	2359.78	485.599	13136	2399.57	446.257	716456	7093.62	189.844	7.78305	13.4821	190725_DDD_03	Ribociclib	1	24
H14	2	2188_968291_1543504_761	7851		761	10580.7	2337.7	446.208	11144.6	2355.53	433.938	704772	7265.69	182.325	7.76452	13.4656	190725_DDD_03	Ribociclib	1	24
H14	2	2188_968291_1543504_762	7851		762	10105.9	2309.46	456.255	11513	2490.3	487.288	699167	10593.4	124.056	7.82016	13.4576	190725_DDD_03	Ribociclib	1	24
H14	2	2188_968291_1543504_763	7851		763	10543.5	2329.47	435.657	11859.8	2377.78	428.826	1667000	9691.86	323.298	7.77392	14.3265	190725_DDD_03	Ribociclib	1	24
H14	2	2188_968291_1543504_764	7851		764	11429.8	2438.79	470.338	11844	2465.7	452.604	593268	11193.7	99.621	7.81023	13.2934	190725_DDD_03	Ribociclib	1	24
H14	2	2188_968291_1543504_765	7851		765	11446.6	2450.49	472.157	12342.7	2481.22	456.466	1405706	10730.6	246.233	7.81651	14.1561	190725_DDD_03	Ribociclib	1	24
H14	2	2188_968291_1543504_766	7851		766	11835.6	2450.66	441.695	12318.2	2478.46	456.2	1050689	12361	159.769	7.81539	13.865	190725_DDD_03	Ribociclib	1	24
H14	2	2188_968291_1543504_767	7851		767	10602.2	2368.17	438.092	11726.7	2383.75	443.662	676209	9944.25	127.816	7.77643	13.4243	190725_DDD_03	Ribociclib	1	24
H14	2	2188_968291_1543504_768	7851		768	10009.4	2282.74	442.278	11467.7	2375.15	441.902	469600	7698.36	114.658	7.77281	13.0596	190725_DDD_03	Ribociclib	1	24
H14	2	2188_968291_1543504_769	7851		769	11136.6	2426.09	462.156	11514.5	2447.71	455.735	690156	8315.13	156.01	7.80291	13.4447	190725_DDD_03	Ribociclib	1	24
H14	2	2188_968291_1543504_77	7851		77	10012.1	2352.33	405.012	10603.6	2358.24	403.48	688964	5511.71	234.955	7.76567	13.4429	190725_DDD_03	Ribociclib	1	24
H14	2	2188_968291_1543504_770	7851		770	10804.7	2361.76	449.587	11710.9	2374.06	438.304	651002	8240.53	148.492	7.77236	13.3863	190725_DDD_03	Ribociclib	1	24
H14	2	2188_968291_1543504_771	7851		771	10471.6	2333.25	429.95	10951.8	2354.31	418.875	768350	6860.27	210.52	7.764	13.552	190725_DDD_03	Ribociclib	1	24
H14	2	2188_968291_1543504_772	7851		772	10603.7	2348.7	438.519	10943.7	2385.05	433.906	699765	7289.22	180.446	7.77698	13.4585	190725_DDD_03	Ribociclib	1	24
H14	2	2188_968291_1543504_773	7851		773	11255.5	2355.81	465.888	11530.6	2447.18	451.088	674767	9923.04	127.816	7.80269	13.4221	190725_DDD_03	Ribociclib	1	24
H14	2	2188_968291_1543504_774	7851		774	10356.9	2324.59	478.081	11913.8	2502.15	459.902	696625	8495.43	154.131	7.8249	13.454	190725_DDD_03	Ribociclib	1	24
H14	2	2188_968291_1543504_775	7851		775	11261.2	2488.83	483.333	11938.3	2523.01	482.361	696374	7179.11	182.325	7.83321	13.4536	190725_DDD_03	Ribociclib	1	24
H14	2	2188_968291_1543504_776	7851		776	10522	2353.83	447.738	10967.4	2390.26	460.687	859148	7470.85	216.159	7.77916	13.6637	190725_DDD_03	Ribociclib	1	24
H14	2	2188_968291_1543504_777	7851		777	11078.7	2411.54	484.679	11566.1	2450.72	451.583	635962	10599.4	112.778	7.80414	13.3629	190725_DDD_03	Ribociclib	1	24
H14	2	2188_968291_1543504_778	7851		778	10955.4	2380.61	456.459	11895.4	2378.61	439.905	673427	8016.99	157.89	7.77427	13.4201	190725_DDD_03	Ribociclib	1	24
H14	2	2188_968291_1543504_779	7851		779	10269.2	2322.94	473.541	11243.8	2421.61	472.253	624777	7908.57	148.492	7.79219	13.3452	190725_DDD_03	Ribociclib	1	24
H14	2	2188_968291_1543504_78	7851		78	11285.2	2484.55	500.842	12277.3	2557.58	478.805	1306838	10209.7	240.594	7.84682	14.0831	190725_DDD_03	Ribociclib	1	24
H14	2	2188_968291_1543504_780	7851		780	10303.3	2310.67	427.423	11027.3	2350.77	422.581	658924	7085.2	174.807	7.7625	13.3984	190725_DDD_03	Ribociclib	1	24
H14	2	2188_968291_1543504_781	7851		781	10514	2359.44	427.667	10965.8	2360.54	440.471	419510	5993	131.575	7.76665	12.9468	190725_DDD_03	Ribociclib	1	24
H14	2	2188_968291_1543504_782	7851		782	10504.7	2350.88	437.652	11231.8	2407.3	426.707	701754	8557.98	154.131	7.78626	13.4613	190725_DDD_03	Ribociclib	1	24
H14	2	2188_968291_1543504_783	7851		783	10782.6	2343.85	467.288	11774.4	2422.9	459.232	633961	9187.84	129.695	7.79272	13.3597	190725_DDD_03	Ribociclib	1	24
H14	2	2188_968291_1543504_784	7851		784	10307.9	2333.92	488.79	10807.8	2369.63	431.769	297298	5717.27	97.7413	7.77049	12.6025	190725_DDD_03	Ribociclib	1	24
H14	2	2188_968291_1543504_785	7851		785	10522.4	2325.46	435.748	12934	2614.58	491.033	1551752	10276.5	283.826	7.86886	14.2549	190725_DDD_03	Ribociclib	1	24
H14	2	2188_968291_1543504_786	7851		786	10767.8	2368	456.239	11234.5	2406.93	442.465	668907	9421.23	133.455	7.78611	13.4134	190725_DDD_03	Ribociclib	1	24
H14	2	2188_968291_1543504_787	7851		787	10919.8	2392.69	453.733	11160.2	2399.27	458.746	659830	9293.38	133.455	7.78292	13.3997	190725_DDD_03	Ribociclib	1	24
H14	2	2188_968291_1543504_788	7851		788	10015.7	2337.34	429.903	10683.4	2379.92	418.966	1392596	9346.28	280.066	7.77482	14.1467	190725_DDD_03	Ribociclib	1	24
H14	2	2188_968291_1543504_789	7851		789	10845.2	2413.39	485.066	10681.4	2387.67	451.4	649216	7637.84	159.769	7.77807	13.3835	190725_DDD_03	Ribociclib	1	24
H14	2	2188_968291_1543504_79	7851		79	11169	2457.18	468.709	12968.1	2497.26	463.493	683530	9363.42	137.214	7.82295	13.435	190725_DDD_03	Ribociclib	1	24
H14	2	2188_968291_1543504_790	7851		790	10315.4	2343.24	428.675	10620.4	2342.74	428.424	652156	4940.58	248.113	7.75908	13.388	190725_DDD_03	Ribociclib	1	24
H14	2	2188_968291_1543504_791	7851		791	12073	2563.26	533.723	13543.9	2598.57	531.899	642976	9318.49	129.695	7.86271	13.3739	190725_DDD_03	Ribociclib	1	24
H14	2	2188_968291_1543504_792	7851		792	13960.2	2577.91	553.485	14406	2638.29	525.57	3965709	17242.2	432.317	7.87789	15.1932	190725_DDD_03	Ribociclib	1	24
H14	2	2188_968291_1543504_793	7851		793	10293	2349.36	444.778	10523.8	2351.62	451.962	592126	7495.27	148.492	7.76286	13.2915	190725_DDD_03	Ribociclib	1	24
H14	2	2188_968291_1543504_794	7851		794	11372.4	2459.77	480.927	11466.3	2441.2	455.816	701891	8067.71	163.529	7.80024	13.4615	190725_DDD_03	Ribociclib	1	24
H14	2	2188_968291_1543504_795	7851		795	10622.1	2354.52	458.55	10857.3	2364.22	450.413	680990	6547.98	195.483	7.7682	13.4313	190725_DDD_03	Ribociclib	1	24
H14	2	2188_968291_1543504_796	7851		796	11387.5	2383.82	465.066	12118.4	2371.01	462.644	683435	7855.57	163.529	7.77107	13.4349	190725_DDD_03	Ribociclib	1	24
H14	2	2188_968291_1543504_797	7851		797	10387.8	2346.81	431	11242.8	2350.21	436.138	672917	7734.68	163.529	7.76226	13.4194	190725_DDD_03	Ribociclib	1	24
H14	2	2188_968291_1543504_798	7851		798	10570.4	2387.6	445.411	10928.4	2401.74	451.5	630280	8293.16	142.853	7.78395	13.3539	190725_DDD_03	Ribociclib	1	24
H14	2	2188_968291_1543504_799	7851		799	13764.5	2614	554.125	13841.8	2629.64	569.364	685825	15586.9	82.7042	7.8746	13.4384	190725_DDD_03	Ribociclib	1	24
H14	2	2188_968291_1543504_8	7851		8	10701.5	2354.19	463.336	11036.2	2385.48	453.92	634274	8456.99	140.973	7.77716	13.3602	190725_DDD_03	Ribociclib	1	24
H14	2	2188_968291_1543504_80	7851		80	10766.3	2413.33	473	11443.2	2488.35	481.813	685365	9138.2	140.973	7.81937	13.4377	190725_DDD_03	Ribociclib	1	24
H14	2	2188_968291_1543504_800	7851		800	12013.6	4667.32	471.682	14459.6	7515.68	467.224	1161671	13666.7	159.769	8.92475	13.9654	190725_DDD_03	Ribociclib	1	24
H14	2	2188_968291_1543504_801	7851		801	14128.3	2576.71	537.571	13322.1	2617.44	536.224	1271351	14957.1	159.769	7.86995	14.0556	190725_DDD_03	Ribociclib	1	24
H14	2	2188_968291_1543504_802	7851		802	12336.3	2523.03	501.368	13354	2568.55	500.074	2143545	10611.6	379.687	7.8511	14.578	190725_DDD_03	Ribociclib	1	24
H14	2	2188_968291_1543504_803	7851		803	12255.4	2554.79	502.91	13590.4	2605.7	512.277	2236071	12152.6	345.854	7.86546	14.6202	190725_DDD_03	Ribociclib	1	24
H14	2	2188_968291_1543504_804	7851		804	10988.7	2496.87	464.764	11214.3	2778.11	457.31	656795	7818.99	157.89	7.92953	13.3951	190725_DDD_03	Ribociclib	1	24
H14	2	2188_968291_1543504_805	7851		805	10528.2	2371.56	454.604	11410.9	2400.23	449.188	690518	8631.47	150.371	7.78332	13.4452	190725_DDD_03	Ribociclib	1	24
H14	2	2188_968291_1543504_806	7851		806	10371.7	2309.24	444.52	10995.7	2354.19	438.397	685853	8792.99	146.612	7.76395	13.4384	190725_DDD_03	Ribociclib	1	24
H14	2	2188_968291_1543504_807	7851		807	10726.7	2374.97	458.061	11373.2	2430.97	458.438	733559	10048.8	137.214	7.79605	13.5057	190725_DDD_03	Ribociclib	1	24
H14	2	2188_968291_1543504_808	7851		808	10287.8	2315.03	515.716	12668	2580.05	486.934	759432	9992.53	142.853	7.85557	13.5403	190725_DDD_03	Ribociclib	1	24
H14	2	2188_968291_1543504_809	7851		809	10870.8	2361.07	449.257	13161.1	2569.34	494.286	500497	14299.9	65.7874	7.85141	13.1234	190725_DDD_03	Ribociclib	1	24
H14	2	2188_968291_1543504_81	7851		81	11873.9	2481.76	508.725	12260	2550.95	501.405	553306	13174	78.9449	7.84422	13.2237	190725_DDD_03	Ribociclib	1	24
H14	2	2188_968291_1543504_810	7851		810	10526	2325.95	474.234	11201.5	2359.42	457.591	690848	7850.55	165.408	7.76617	13.4457	190725_DDD_03	Ribociclib	1	24
H14	2	2188_968291_1543504_811	7851		811	10505.2	2410.83	454.838	11959.5	2554.03	479.275	3583271	10958	614.643	7.84543	15.0918	190725_DDD_03	Ribociclib	1	24
H14	2	2188_968291_1543504_812	7851		812	10680.2	2349.19	476.374	10759.1	2343.44	461.99	678805	6464.81	197.362	7.75937	13.4281	190725_DDD_03	Ribociclib	1	24
H14	2	2188_968291_1543504_813	7851		813	10284.3	2337.14	602.1	10878.6	2355.58	441.352	738011	6049.27	229.316	7.76454	13.5117	190725_DDD_03	Ribociclib	1	24
H14	2	2188_968291_1543504_814	7851		814	10142.4	2341.8	439.357	10490.8	2371.72	437.355	640051	6882.27	174.807	7.77137	13.3693	190725_DDD_03	Ribociclib	1	24
H14	2	2188_968291_1543504_815	7851		815	12354.8	2527.93	503.352	12753.1	2557.14	502	656616	11725.3	105.26	7.84665	13.3949	190725_DDD_03	Ribociclib	1	24
H14	2	2188_968291_1543504_816	7851		816	10458.4	2366.01	455.682	11048.3	2419.2	510.175	756127	5519.18	257.511	7.79119	13.536	190725_DDD_03	Ribociclib	1	24
H14	2	2188_968291_1543504_817	7851		817	9441.74	2259.98	439.788	10659.3	2443.06	522.725	652371	8154.64	150.371	7.80101	13.3884	190725_DDD_03	Ribociclib	1	24
H14	2	2188_968291_1543504_818	7851		818	11321.9	2416.79	578.813	11395.2	2408.01	466.631	686612	8173.95	157.89	7.78656	13.4395	190725_DDD_03	Ribociclib	1	24
H14	2	2188_968291_1543504_819	7851		819	10593.8	2344.04	446.907	11635.6	2359.7	458.811	759243	6840.03	208.64	7.76629	13.5401	190725_DDD_03	Ribociclib	1	24
H14	2	2188_968291_1543504_82	7851		82	9910.08	2340.59	401.202	10115.1	2333.18	392.573	557348	6262.34	167.288	7.75499	13.2309	190725_DDD_03	Ribociclib	1	24
H14	2	2188_968291_1543504_820	7851		820	12336.3	2418.31	450.16	13599.1	2478.57	439.674	1246615	13550.2	172.927	7.81544	14.0359	190725_DDD_03	Ribociclib	1	24
H14	2	2188_968291_1543504_821	7851		821	10304.9	2311.29	423.713	12292.5	2567.49	471.319	969981	13472	135.334	7.85068	13.785	190725_DDD_03	Ribociclib	1	24
H14	2	2188_968291_1543504_822	7851		822	11139	2508.39	448.599	11319.2	2455.9	464.687	603195	9002.91	125.936	7.80625	13.31	190725_DDD_03	Ribociclib	1	24
H14	2	2188_968291_1543504_823	7851		823	10502	2374.97	453.507	10940.2	2389.52	451.225	668877	7515.47	167.288	7.77885	13.4134	190725_DDD_03	Ribociclib	1	24
H14	2	2188_968291_1543504_824	7851		824	10120.8	2322.38	430.697	10667.1	2349	427.244	737940	5999.51	231.196	7.76174	13.5116	190725_DDD_03	Ribociclib	1	24
H14	2	2188_968291_1543504_825	7851		825	10771.3	2376.27	627.183	12656.9	2533.21	500.794	552881	8775.89	118.417	7.83724	13.2229	190725_DDD_03	Ribociclib	1	24
H14	2	2188_968291_1543504_826	7851		826	10673.4	2395.58	461.423	12858.6	2693.04	504.154	647363	8299.53	146.612	7.89843	13.3807	190725_DDD_03	Ribociclib	1	24
H14	2	2188_968291_1543504_827	7851		827	11158.7	2446.65	565.768	12161.5	2521.68	519.863	1382830	9471.44	274.428	7.83268	14.1396	190725_DDD_03	Ribociclib	1	24
H14	2	2188_968291_1543504_828	7851		828	10705.9	2353.22	440.306	12799.6	2615.5	493.257	1181094	11694	189.844	7.86921	13.982	190725_DDD_03	Ribociclib	1	24
H14	2	2188_968291_1543504_829	7851		829	11305	2466.89	455.283	12285.7	2465.72	452.442	732691	7045.11	195.483	7.81024	13.5045	190725_DDD_03	Ribociclib	1	24
H14	2	2188_968291_1543504_83	7851		83	11709.8	2474	482.818	11779.7	2485.08	479.432	426953	11539.3	69.5467	7.81806	12.9644	190725_DDD_03	Ribociclib	1	24
H14	2	2188_968291_1543504_830	7851		830	10281.6	2337.09	444.669	11172.6	2353.09	434.25	753964	5890.34	240.594	7.76349	13.5331	190725_DDD_03	Ribociclib	1	24
H14	2	2188_968291_1543504_831	7851		831	10211.5	2317.46	430.974	11255.2	2346.55	421.389	745646	5691.95	246.233	7.7607	13.522	190725_DDD_03	Ribociclib	1	24
[truncated: 39,850 more rows]
