# Supplementary material for: Multiplexed and reproducible high content screening of live and fixed cells using Dye Drop
Source: Nat Commun. 2022 Nov 14;13:6918. doi: 10.1038/s41467-022-34536-7 (PMC9663587; doi:10.1038/s41467-022-34536-7)
Supplement: Supplementary file 11 — Source Data Figure 4 [file 41467_2022_34536_MOESM11_ESM.xlsx]

## Sheet: Fig 4a bottom
cell_line	agent	concentration	GRvalue	GR_static	GR_toxic	increase_fraction_dead	cell_count	dead_count	cell_count__ctrl	dead_count__ctrl	cell_count__time0	dead_count__time0
HCC1806	Neratinib/HKI272	3.1623	-0.103032	0.224086	-0.188678	0.440312	945	1041	5425.3	495.3	1197.71	296.253
HCC1806	Neratinib/HKI272	1	0.578054	0.64193	-0.0218369	0.0676504	3237	578	5425.3	495.3	1197.71	296.253
HCC1806	Neratinib/HKI272	0.31623	0.599137	0.690421	-0.0339859	0.0816829	3332	661	5425.3	495.3	1197.71	296.253
HCC1806	Neratinib/HKI272	0.1	0.863196	0.90513	-0.0144021	0.0284212	4649	588	5425.3	495.3	1197.71	296.253
HCC1806	Neratinib/HKI272	0.031623	0.890723	0.920048	-0.00973797	0.0201193	4800	557	5425.3	495.3	1197.71	296.253
HCC1806	Neratinib/HKI272	0.01	0.912623	0.970868	-0.0210661	0.0331149	4922	652	5425.3	495.3	1197.71	296.253
HCC1806	Neratinib/HKI272	0.0031623	1.06582	1.07141	-0.00315674	-0.000129987	5822	532	5425.3	495.3	1197.71	296.253
HCC1806	Neratinib/HKI272	0.001	1.12805	1.13501	-0.00459701	-0.00182899	6211	555	5425.3	495.3	1197.71	296.253
HCC1806	Neratinib/HKI272	0.00031623	1.09088	1.10719	-0.00740364	0.00376344	5977	574	5425.3	495.3	1197.71	296.253
HCC1806	Neratinib/HKI272	3.1623	-0.0598352	0.264869	-0.186213	0.423388	1043	1067	5664.3	500	1197.71	296.253
HCC1806	Neratinib/HKI272	1	0.54937	0.629829	-0.0303812	0.082145	3196	629	5664.3	500	1197.71	296.253
HCC1806	Neratinib/HKI272	0.31623	0.72939	0.801957	-0.0267939	0.0557696	4089	655	5664.3	500	1197.71	296.253
HCC1806	Neratinib/HKI272	0.1	0.86518	0.94822	-0.0311578	0.0485098	4844	729	5664.3	500	1197.71	296.253
HCC1806	Neratinib/HKI272	0.031623	0.871864	0.925499	-0.0196201	0.0332593	4883	638	5664.3	500	1197.71	296.253
HCC1806	Neratinib/HKI272	0.01	1.06662	1.10633	-0.0158621	0.0145894	6096	654	5664.3	500	1197.71	296.253
HCC1806	Neratinib/HKI272	0.0031623	1.04132	1.05813	-0.0070807	0.00525244	5930	569	5664.3	500	1197.71	296.253
HCC1806	Neratinib/HKI272	0.001	1.00074	1.01348	-0.00495892	0.00511197	5669	543	5664.3	500	1197.71	296.253
HCC1806	Neratinib/HKI272	0.00031623	1.06495	1.08521	-0.00867969	0.0058168	6085	588	5664.3	500	1197.71	296.253
HCC1806	Neratinib/HKI272	3.1623	-0.104172	0.22526	-0.194645	0.449425	938	1056	5587.1	483.2	1197.71	296.253
HCC1806	Neratinib/HKI272	1	0.535558	0.628102	-0.0361813	0.0926722	3106	649	5587.1	483.2	1197.71	296.253
HCC1806	Neratinib/HKI272	0.31623	0.619939	0.701691	-0.0308816	0.0742958	3498	639	5587.1	483.2	1197.71	296.253
HCC1806	Neratinib/HKI272	0.1	0.585732	0.675988	-0.0348027	0.0839553	3336	655	5587.1	483.2	1197.71	296.253
HCC1806	Neratinib/HKI272	0.031623	0.802196	0.866884	-0.0236606	0.0453045	4433	636	5587.1	483.2	1197.71	296.253
HCC1806	Neratinib/HKI272	0.01	1.10185	1.12036	-0.00830177	0.00395227	6239	573	5587.1	483.2	1197.71	296.253
HCC1806	Neratinib/HKI272	0.0031623	0.896512	0.906208	-0.00225916	0.00932803	4965	488	5587.1	483.2	1197.71	296.253
HCC1806	Neratinib/HKI272	0.001	1.12968	1.12353	0.000251387	-0.00821947	6424	498	5587.1	483.2	1197.71	296.253
HCC1806	Neratinib/HKI272	0.00031623	0.990774	0.994186	-0.00117551	0.00153644	5530	492	5587.1	483.2	1197.71	296.253
HCC1806	Neratinib/HKI272	3.1623	-0.0859832	0.222364	-0.180236	0.430185	982	1014	5536.4	479.1	1197.71	296.253
HCC1806	Neratinib/HKI272	1	0.542398	0.602205	-0.0209055	0.0727686	3119	553	5536.4	479.1	1197.71	296.253
HCC1806	Neratinib/HKI272	0.31623	0.862058	0.910494	-0.0173332	0.0342821	4728	597	5536.4	479.1	1197.71	296.253
HCC1806	Neratinib/HKI272	0.1	0.758752	0.802126	-0.0145964	0.0396795	4168	555	5536.4	479.1	1197.71	296.253
HCC1806	Neratinib/HKI272	0.031623	1.03121	1.06836	-0.0142838	0.0181139	5729	608	5536.4	479.1	1197.71	296.253
HCC1806	Neratinib/HKI272	0.01	0.902538	0.919877	-0.00539616	0.0154394	4958	510	5536.4	479.1	1197.71	296.253
HCC1806	Neratinib/HKI272	0.0031623	1.03698	1.04866	-0.00494465	0.00592661	5765	527	5536.4	479.1	1197.71	296.253
HCC1806	Neratinib/HKI272	0.001	0.954663	0.950161	0.00248393	0.00142068	5263	453	5536.4	479.1	1197.71	296.253
HCC1806	Neratinib/HKI272	0.00031623	1.12703	1.06338	0.0216288	0.00792904	6343	595	5536.4	479.1	1197.71	296.253
MCF10A	Neratinib/HKI272	3.1623	0.0849239	0.137754	-0.0480502	0.138653	2354	426	22675.7	339.2	1740.63	55.026
MCF10A	Neratinib/HKI272	1	0.164345	0.181465	-0.00915653	0.0470907	3058	201	22675.7	339.2	1740.63	55.026
MCF10A	Neratinib/HKI272	0.31623	0.233193	0.232849	0.00848683	0.00612466	3783	80	22675.7	339.2	1740.63	55.026
MCF10A	Neratinib/HKI272	0.1	0.411256	0.405715	0.0108239	-0.00442267	6234	64	22675.7	339.2	1740.63	55.026
MCF10A	Neratinib/HKI272	0.031623	0.692256	0.684208	0.00880264	-0.00638258	12213	101	22675.7	339.2	1740.63	55.026
MCF10A	Neratinib/HKI272	0.01	0.978574	0.976438	0.00153311	-0.00122654	21789	295	22675.7	339.2	1740.63	55.026
MCF10A	Neratinib/HKI272	0.0031623	1.03328	1.03624	-0.00209191	0.00193924	24105	405	22675.7	339.2	1740.63	55.026
MCF10A	Neratinib/HKI272	0.001	1.02125	1.01666	0.00266999	-0.00285	23581	280	22675.7	339.2	1740.63	55.026
MCF10A	Neratinib/HKI272	0.00031623	1.00808	1.00343	0.00284218	-0.0029053	23017	272	22675.7	339.2	1740.63	55.026
MCF10A	Neratinib/HKI272	3.1623	0.101441	0.167865	-0.0615118	0.160231	2495	529	23038.8	349.9	1740.63	55.026
MCF10A	Neratinib/HKI272	1	0.149246	0.163147	-0.00559663	0.0417851	2923	175	23038.8	349.9	1740.63	55.026
MCF10A	Neratinib/HKI272	0.31623	0.156983	0.154813	0.0118457	0.00363966	2997	56	23038.8	349.9	1740.63	55.026
MCF10A	Neratinib/HKI272	0.1	0.322962	0.318595	0.0113347	-0.00250296	4939	61	23038.8	349.9	1740.63	55.026
MCF10A	Neratinib/HKI272	0.031623	0.610108	0.603373	0.00904916	-0.00534544	10269	97	23038.8	349.9	1740.63	55.026
MCF10A	Neratinib/HKI272	0.01	0.972638	0.970085	0.00186978	-0.00140329	21886	295	23038.8	349.9	1740.63	55.026
MCF10A	Neratinib/HKI272	0.0031623	1.01961	1.01799	0.000846002	-0.000834706	23892	336	23038.8	349.9	1740.63	55.026
MCF10A	Neratinib/HKI272	0.001	1.0117	1.01616	-0.00288709	0.00310949	23545	427	23038.8	349.9	1740.63	55.026
MCF10A	Neratinib/HKI272	0.00031623	1.00493	1.00711	-0.00141354	0.00166899	23251	387	23038.8	349.9	1740.63	55.026
MCF10A	Neratinib/HKI272	3.1623	0.0644027	0.117039	-0.0483542	0.145658	2204	426	23938.4	396.1	1740.63	55.026
MCF10A	Neratinib/HKI272	1	0.115321	0.125791	-0.000647485	0.0362747	2630	146	23938.4	396.1	1740.63	55.026
MCF10A	Neratinib/HKI272	0.31623	0.19108	0.18818	0.0132455	0.000303913	3372	57	23938.4	396.1	1740.63	55.026
MCF10A	Neratinib/HKI272	0.1	0.364497	0.360013	0.0116863	-0.00353666	5638	73	23938.4	396.1	1740.63	55.026
MCF10A	Neratinib/HKI272	0.031623	0.689656	0.681701	0.00934977	-0.00669083	12652	123	23938.4	396.1	1740.63	55.026
MCF10A	Neratinib/HKI272	0.01	0.974626	0.968496	0.00423575	-0.00414977	22810	281	23938.4	396.1	1740.63	55.026
MCF10A	Neratinib/HKI272	0.0031623	1.01484	1.01487	-0.000161421	-5.46225e-05	24617	407	23938.4	396.1	1740.63	55.026
MCF10A	Neratinib/HKI272	0.001	1.00347	0.999153	0.00273331	-0.00288959	24096	328	23938.4	396.1	1740.63	55.026
MCF10A	Neratinib/HKI272	0.00031623	1.00877	1.00461	0.00257373	-0.0027814	24338	334	23938.4	396.1	1740.63	55.026
MCF10A	Neratinib/HKI272	3.1623	0.0328021	0.0760448	-0.040113	0.135667	1965	347	23525.7	347.5	1740.63	55.026
MCF10A	Neratinib/HKI272	1	0.119621	0.131979	-0.0041685	0.0416286	2661	158	23525.7	347.5	1740.63	55.026
MCF10A	Neratinib/HKI272	0.31623	0.18669	0.186039	0.00951735	0.00657384	3311	71	23525.7	347.5	1740.63	55.026
MCF10A	Neratinib/HKI272	0.1	0.386085	0.382541	0.00945726	-0.0014456	5934	78	23525.7	347.5	1740.63	55.026
MCF10A	Neratinib/HKI272	0.031623	0.647811	0.640719	0.00876804	-0.00569669	11364	100	23525.7	347.5	1740.63	55.026
MCF10A	Neratinib/HKI272	0.01	0.977785	0.979543	-0.000938938	0.00137373	22559	362	23525.7	347.5	1740.63	55.026
MCF10A	Neratinib/HKI272	0.0031623	0.955672	0.952355	0.00253387	-0.00204353	21626	271	23525.7	347.5	1740.63	55.026
MCF10A	Neratinib/HKI272	0.001	1.01001	1.00687	0.00190293	-0.00193716	23971	303	23525.7	347.5	1740.63	55.026
MCF10A	Neratinib/HKI272	0.00031623	1.00517	1.00257	0.00160327	-0.00157889	23755	309	23525.7	347.5	1740.63	55.026
BT20	Neratinib/HKI272	3.1623	0.2573	0.532708	-0.0963006	0.203266	2404	954	5426.1	484.3	1608.93	127.682
BT20	Neratinib/HKI272	1	0.62526	0.746184	-0.0339522	0.0717526	3771	679	5426.1	484.3	1608.93	127.682
BT20	Neratinib/HKI272	0.31623	0.665434	0.761206	-0.0254141	0.0560105	3936	624	5426.1	484.3	1608.93	127.682
BT20	Neratinib/HKI272	0.1	0.878437	0.98439	-0.0311546	0.0514426	4861	741	5426.1	484.3	1608.93	127.682
BT20	Neratinib/HKI272	0.031623	0.93228	0.99187	-0.017381	0.0291178	5108	631	5426.1	484.3	1608.93	127.682
BT20	Neratinib/HKI272	0.01	0.962088	0.984971	-0.00634625	0.0118538	5247	536	5426.1	484.3	1608.93	127.682
BT20	Neratinib/HKI272	0.0031623	1.05119	1.06641	-0.00608831	0.00800371	5672	553	5426.1	484.3	1608.93	127.682
BT20	Neratinib/HKI272	0.001	1.05448	1.04035	0.00294972	-0.00510852	5688	466	5426.1	484.3	1608.93	127.682
BT20	Neratinib/HKI272	0.00031623	1.03982	1.03414	0.000705069	-0.00134949	5617	485	5426.1	484.3	1608.93	127.682
BT20	Neratinib/HKI272	3.1623	0.27531	0.52309	-0.0836154	0.180619	2453	886	5352.9	491.9	1608.93	127.682
BT20	Neratinib/HKI272	1	0.616642	0.728526	-0.03002	0.0648567	3701	651	5352.9	491.9	1608.93	127.682
BT20	Neratinib/HKI272	0.31623	0.649146	0.775622	-0.0353827	0.0705073	3831	704	5352.9	491.9	1608.93	127.682
BT20	Neratinib/HKI272	0.1	0.800005	0.899432	-0.0277858	0.0494451	4459	691	5352.9	491.9	1608.93	127.682
BT20	Neratinib/HKI272	0.031623	0.878591	0.964576	-0.0245597	0.0404297	4802	687	5352.9	491.9	1608.93	127.682
BT20	Neratinib/HKI272	0.01	0.957243	0.974628	-0.00438448	0.00752382	5156	524	5352.9	491.9	1608.93	127.682
BT20	Neratinib/HKI272	0.0031623	1.07127	1.07954	-0.00448721	0.00329339	5688	549	5352.9	491.9	1608.93	127.682
BT20	Neratinib/HKI272	0.001	1.02148	1.02464	-0.00159044	0.000951049	5453	511	5352.9	491.9	1608.93	127.682
BT20	Neratinib/HKI272	0.00031623	1.02767	1.02112	0.00128108	-0.00344933	5482	485	5352.9	491.9	1608.93	127.682
BT20	Neratinib/HKI272	3.1623	0.315059	0.541091	-0.0709862	0.156889	2537	810	5094.4	472.2	1608.93	127.682
BT20	Neratinib/HKI272	1	0.597207	0.69024	-0.0219166	0.0541246	3505	567	5094.4	472.2	1608.93	127.682
BT20	Neratinib/HKI272	0.31623	0.756433	0.864447	-0.0288104	0.054294	4105	665	5094.4	472.2	1608.93	127.682
BT20	Neratinib/HKI272	0.1	0.85472	0.906809	-0.012657	0.0248037	4494	555	5094.4	472.2	1608.93	127.682
BT20	Neratinib/HKI272	0.031623	0.903196	0.948081	-0.0114135	0.0206758	4691	555	5094.4	472.2	1608.93	127.682
BT20	Neratinib/HKI272	0.01	1.06045	1.05475	5.53462e-05	-0.00251408	5353	482	5094.4	472.2	1608.93	127.682
BT20	Neratinib/HKI272	0.0031623	1.11552	1.11209	-0.00208569	-0.00125336	5593	512	5094.4	472.2	1608.93	127.682
BT20	Neratinib/HKI272	0.001	1.03582	1.01698	0.00470126	-0.0085615	5247	435	5094.4	472.2	1608.93	127.682
BT20	Neratinib/HKI272	0.00031623	1.03908	1.03667	-0.000339201	-0.00119079	5261	482	5094.4	472.2	1608.93	127.682
BT20	Neratinib/HKI272	3.1623	0.362667	0.543523	-0.0543666	0.125239	2703	714	5143.1	463.2	1608.93	127.682
BT20	Neratinib/HKI272	1	0.536856	0.635106	-0.0236595	0.0604349	3307	557	5143.1	463.2	1608.93	127.682
BT20	Neratinib/HKI272	0.31623	0.720768	0.819437	-0.0258006	0.0511322	3997	623	5143.1	463.2	1608.93	127.682
BT20	Neratinib/HKI272	0.1	0.864887	0.950125	-0.0233595	0.0393666	4574	642	5143.1	463.2	1608.93	127.682
BT20	Neratinib/HKI272	0.031623	1.01848	1.07265	-0.0165545	0.0223936	5223	620	5143.1	463.2	1608.93	127.682
BT20	Neratinib/HKI272	0.01	0.989986	0.993533	-0.00082297	0.000499956	5100	469	5143.1	463.2	1608.93	127.682
BT20	Neratinib/HKI272	0.0031623	1.059	1.0261	0.00834951	-0.015554	5400	395	5143.1	463.2	1608.93	127.682
BT20	Neratinib/HKI272	0.001	0.939513	0.921794	0.00727146	-0.00995818	4885	389	5143.1	463.2	1608.93	127.682
BT20	Neratinib/HKI272	0.00031623	1.07035	1.06558	-0.000422104	-0.0029269	5450	479	5143.1	463.2	1608.93	127.682
SKBR3	Neratinib/HKI272	3.1623	-0.29316	0.193801	-0.154834	0.365245	1576	1576	5273.5	831.3	2357.93	325.595
SKBR3	Neratinib/HKI272	1	-0.280818	0.204392	-0.152559	0.359584	1608	1572	5273.5	831.3	2357.93	325.595
SKBR3	Neratinib/HKI272	0.31623	-0.167426	0.277352	-0.126788	0.303334	1906	1486	5273.5	831.3	2357.93	325.595
SKBR3	Neratinib/HKI272	0.1	-0.0853052	0.352419	-0.117594	0.275508	2126	1479	5273.5	831.3	2357.93	325.595
SKBR3	Neratinib/HKI272	0.031623	-0.00801428	0.358773	-0.0913841	0.22769	2336	1328	5273.5	831.3	2357.93	325.595
SKBR3	Neratinib/HKI272	0.01	0.0697617	0.367671	-0.0672144	0.181598	2550	1180	5273.5	831.3	2357.93	325.595
SKBR3	Neratinib/HKI272	0.0031623	0.194348	0.397184	-0.0359719	0.117759	2898	979	5273.5	831.3	2357.93	325.595
SKBR3	Neratinib/HKI272	0.001	0.582479	0.717893	-0.0213422	0.0584173	4018	962	5273.5	831.3	2357.93	325.595
SKBR3	Neratinib/HKI272	0.00031623	0.821505	0.881625	-0.00843765	0.0232798	4731	888	5273.5	831.3	2357.93	325.595
SKBR3	Neratinib/HKI272	3.1623	-0.262184	0.256819	-0.160865	0.36233	1656	1646	5277	827.8	2357.93	325.595
SKBR3	Neratinib/HKI272	1	-0.238859	0.312517	-0.167244	0.363552	1717	1715	5277	827.8	2357.93	325.595
SKBR3	Neratinib/HKI272	0.31623	-0.169556	0.366716	-0.154332	0.334006	1900	1686	5277	827.8	2357.93	325.595
SKBR3	Neratinib/HKI272	0.1	-0.0711869	0.283194	-0.0911988	0.236779	2164	1287	5277	827.8	2357.93	325.595
SKBR3	Neratinib/HKI272	0.031623	-0.0255717	0.344869	-0.093687	0.231974	2288	1333	5277	827.8	2357.93	325.595
SKBR3	Neratinib/HKI272	0.01	0.0436624	0.277119	-0.0471612	0.153612	2478	1011	5277	827.8	2357.93	325.595
SKBR3	Neratinib/HKI272	0.0031623	0.291054	0.523945	-0.0450816	0.118833	3173	1086	5277	827.8	2357.93	325.595
SKBR3	Neratinib/HKI272	0.001	0.650409	0.772434	-0.019392	0.0486643	4221	957	5277	827.8	2357.93	325.595
SKBR3	Neratinib/HKI272	0.00031623	0.826895	0.8985	-0.0113577	0.0255099	4750	916	5277	827.8	2357.93	325.595
SKBR3	Neratinib/HKI272	3.1623	-0.227326	0.318793	-0.174227	0.375479	1717	1766	5530.8	841.3	2357.93	325.595
SKBR3	Neratinib/HKI272	1	-0.220016	0.278385	-0.158647	0.357111	1737	1660	5530.8	841.3	2357.93	325.595
SKBR3	Neratinib/HKI272	0.31623	-0.0831982	0.304689	-0.109693	0.268841	2119	1415	5530.8	841.3	2357.93	325.595
SKBR3	Neratinib/HKI272	0.1	0.0316323	0.430067	-0.105546	0.242327	2450	1463	5530.8	841.3	2357.93	325.595
SKBR3	Neratinib/HKI272	0.031623	0.0992577	0.469968	-0.0939193	0.216142	2649	1412	5530.8	841.3	2357.93	325.595
SKBR3	Neratinib/HKI272	0.01	0.149937	0.410214	-0.058582	0.159225	2800	1148	5530.8	841.3	2357.93	325.595
SKBR3	Neratinib/HKI272	0.0031623	0.348825	0.545553	-0.037905	0.104201	3407	1051	5530.8	841.3	2357.93	325.595
SKBR3	Neratinib/HKI272	0.001	0.619682	0.681035	-0.00365914	0.0274907	4267	807	5530.8	841.3	2357.93	325.595
SKBR3	Neratinib/HKI272	0.00031623	0.973853	0.966057	0.00276702	-0.00255409	5442	806	5530.8	841.3	2357.93	325.595
SKBR3	Neratinib/HKI272	3.1623	-0.229491	0.281297	-0.160845	0.360495	1728	1645	5388	783.7	2357.93	325.595
SKBR3	Neratinib/HKI272	1	-0.265937	0.313669	-0.186193	0.396177	1631	1791	5388	783.7	2357.93	325.595
SKBR3	Neratinib/HKI272	0.31623	-0.158668	0.26369	-0.125483	0.303025	1919	1449	5388	783.7	2357.93	325.595
SKBR3	Neratinib/HKI272	0.1	-0.0306581	0.292239	-0.0842561	0.223285	2272	1226	5388	783.7	2357.93	325.595
SKBR3	Neratinib/HKI272	0.031623	0.0117505	0.297796	-0.0703662	0.196037	2391	1142	5388	783.7	2357.93	325.595
SKBR3	Neratinib/HKI272	0.01	0.0910234	0.317944	-0.0488032	0.151144	2616	1009	5388	783.7	2357.93	325.595
SKBR3	Neratinib/HKI272	0.0031623	0.236494	0.412752	-0.0315645	0.105104	3037	919	5388	783.7	2357.93	325.595
SKBR3	Neratinib/HKI272	0.001	0.642978	0.692668	-0.00181487	0.0215906	4262	745	5388	783.7	2357.93	325.595
SKBR3	Neratinib/HKI272	0.00031623	0.854814	0.88779	-0.00352808	0.0122363	4925	798	5388	783.7	2357.93	325.595
HS578T	Neratinib/HKI272	3.1623	-0.158398	0.0728059	-0.171285	0.460329	302	316	2587.4	140.5	463.292	87.3312
HS578T	Neratinib/HKI272	1	0.442494	0.470145	-0.00928973	0.0582199	1150	141	2587.4	140.5	463.292	87.3312
HS578T	Neratinib/HKI272	0.31623	0.680138	0.688019	-0.000359265	0.0203518	1679	129	2587.4	140.5	463.292	87.3312
HS578T	Neratinib/HKI272	0.1	0.913653	0.905975	0.00433149	-0.00101823	2319	122	2587.4	140.5	463.292	87.3312
HS578T	Neratinib/HKI272	0.031623	0.94584	0.953465	-0.00274379	0.00670206	2417	148	2587.4	140.5	463.292	87.3312
HS578T	Neratinib/HKI272	0.01	0.895569	0.918397	-0.00899884	0.01767	2265	167	2587.4	140.5	463.292	87.3312
HS578T	Neratinib/HKI272	0.0031623	0.936397	0.925074	0.00565759	-0.00391075	2388	118	2587.4	140.5	463.292	87.3312
HS578T	Neratinib/HKI272	0.001	0.948432	0.955922	-0.00270822	0.00652266	2425	148	2587.4	140.5	463.292	87.3312
HS578T	Neratinib/HKI272	0.00031623	0.981369	0.985205	-0.00144522	0.00324842	2528	145	2587.4	140.5	463.292	87.3312
HS578T	Neratinib/HKI272	3.1623	-0.184653	0.107408	-0.214509	0.515546	279	366	2592.4	139.9	463.292	87.3312
HS578T	Neratinib/HKI272	1	0.415294	0.446623	-0.0114423	0.0640466	1098	144	2592.4	139.9	463.292	87.3312
HS578T	Neratinib/HKI272	0.31623	0.545802	0.577647	-0.0119642	0.0487624	1367	153	2592.4	139.9	463.292	87.3312
HS578T	Neratinib/HKI272	0.1	0.871796	0.878944	-0.00187784	0.00836096	2199	141	2592.4	139.9	463.292	87.3312
HS578T	Neratinib/HKI272	0.031623	0.995521	1.00346	-0.0033185	0.0037822	2578	152	2592.4	139.9	463.292	87.3312
HS578T	Neratinib/HKI272	0.01	0.971629	0.982121	-0.00420249	0.00608647	2502	154	2592.4	139.9	463.292	87.3312
HS578T	Neratinib/HKI272	0.0031623	1.01132	1.01969	-0.00363476	0.00344051	2629	154	2592.4	139.9	463.292	87.3312
HS578T	Neratinib/HKI272	0.001	0.926455	0.938692	-0.00459633	0.00893954	2362	153	2592.4	139.9	463.292	87.3312
HS578T	Neratinib/HKI272	0.00031623	1.09524	1.11278	-0.00799331	0.0051363	2910	176	2592.4	139.9	463.292	87.3312
HS578T	Neratinib/HKI272	3.1623	-0.150753	0.144615	-0.20553	0.489877	311	369	2512.5	144.2	463.292	87.3312
HS578T	Neratinib/HKI272	1	0.439207	0.434045	0.0104819	0.0280461	1126	99	2512.5	144.2	463.292	87.3312
HS578T	Neratinib/HKI272	0.31623	0.538984	0.5576	-0.00412613	0.0402531	1326	136	2512.5	144.2	463.292	87.3312
HS578T	Neratinib/HKI272	0.1	0.895767	0.893285	0.00230503	0.00371249	2205	132	2512.5	144.2	463.292	87.3312
HS578T	Neratinib/HKI272	0.031623	1.10394	1.11525	-0.00560722	0.00396506	2843	171	2512.5	144.2	463.292	87.3312
HS578T	Neratinib/HKI272	0.01	1.08409	1.09016	-0.00335642	0.00201036	2778	161	2512.5	144.2	463.292	87.3312
HS578T	Neratinib/HKI272	0.0031623	1.08501	1.09426	-0.00462695	0.00355829	2781	166	2512.5	144.2	463.292	87.3312
HS578T	Neratinib/HKI272	0.001	1.05488	1.03876	0.00598848	-0.00861064	2684	124	2512.5	144.2	463.292	87.3312
HS578T	Neratinib/HKI272	0.00031623	1.02507	1.02614	-0.000725654	0.00128387	2590	148	2512.5	144.2	463.292	87.3312
HS578T	Neratinib/HKI272	3.1623	-0.149198	0.176011	-0.226949	0.510472	309	401	2632.9	151.2	463.292	87.3312
HS578T	Neratinib/HKI272	1	0.287571	0.30123	0.00175744	0.0638647	873	117	2632.9	151.2	463.292	87.3312
HS578T	Neratinib/HKI272	0.31623	0.703514	0.70587	0.00276138	0.0139368	1761	129	2632.9	151.2	463.292	87.3312
HS578T	Neratinib/HKI272	0.1	0.880456	0.880389	0.00154804	0.00411358	2256	140	2632.9	151.2	463.292	87.3312
HS578T	Neratinib/HKI272	0.031623	1.00487	1.01066	-0.00253645	0.00297823	2649	161	2632.9	151.2	463.292	87.3312
HS578T	Neratinib/HKI272	0.01	0.988465	0.993401	-0.0019884	0.00307479	2595	158	2632.9	151.2	463.292	87.3312
HS578T	Neratinib/HKI272	0.0031623	1.08089	1.0892	-0.00439711	0.00183346	2908	173	2632.9	151.2	463.292	87.3312
HS578T	Neratinib/HKI272	0.001	1.09282	1.09976	-0.00395311	0.000775747	2950	172	2632.9	151.2	463.292	87.3312
HS578T	Neratinib/HKI272	0.00031623	1.10578	1.10826	-0.00227512	-0.00181872	2996	166	2632.9	151.2	463.292	87.3312
MDAMB231	Neratinib/HKI272	3.1623	-0.162175	0.098418	-0.156388	0.422372	689	630	3553.9	205.6	961.864	212.325
MDAMB231	Neratinib/HKI272	1	0.712053	0.763487	-0.0184018	0.0482211	2651	306	3553.9	205.6	961.864	212.325
MDAMB231	Neratinib/HKI272	0.31623	0.983254	0.994901	-0.00367295	0.00768989	3498	235	3553.9	205.6	961.864	212.325
MDAMB231	Neratinib/HKI272	0.1	0.997342	1.02029	-0.00715785	0.0120885	3545	256	3553.9	205.6	961.864	212.325
MDAMB231	Neratinib/HKI272	0.031623	1.05663	1.0703	-0.00416533	0.00471275	3746	239	3553.9	205.6	961.864	212.325
MDAMB231	Neratinib/HKI272	0.01	0.981148	0.981161	-1.82636e-06	0.00224324	3491	213	3553.9	205.6	961.864	212.325
MDAMB231	Neratinib/HKI272	0.0031623	0.982953	0.999992	-0.00536314	0.0102109	3497	245	3553.9	205.6	961.864	212.325
MDAMB231	Neratinib/HKI272	0.001	0.969983	0.970004	-2.92357e-06	-0.00286161	3454	191	3553.9	205.6	961.864	212.325
MDAMB231	Neratinib/HKI272	0.00031623	0.998836	1.00992	-0.00347128	0.00657717	3550	234	3553.9	205.6	961.864	212.325
MDAMB231	Neratinib/HKI272	3.1623	-0.146026	0.131384	-0.165602	0.42863	709	663	3671	206.3	961.864	212.325
MDAMB231	Neratinib/HKI272	1	0.664332	0.736884	-0.0270756	0.0644908	2574	348	3671	206.3	961.864	212.325
MDAMB231	Neratinib/HKI272	0.31623	0.933557	0.959328	-0.00848692	0.0164369	3439	263	3671	206.3	961.864	212.325
MDAMB231	Neratinib/HKI272	0.1	1.08461	1.10172	-0.00526258	0.00386964	3977	247	3671	206.3	961.864	212.325
MDAMB231	Neratinib/HKI272	0.031623	1.11023	1.14266	-0.00978949	0.00908706	4072	277	3671	206.3	961.864	212.325
MDAMB231	Neratinib/HKI272	0.01	1.01153	1.01152	1.1106e-06	-0.000579235	3712	212	3671	206.3	961.864	212.325
MDAMB231	Neratinib/HKI272	0.0031623	0.973616	0.989941	-0.00529044	0.00948006	3578	245	3671	206.3	961.864	212.325
MDAMB231	Neratinib/HKI272	0.001	0.945453	0.966508	-0.00690525	0.0134178	3480	254	3671	206.3	961.864	212.325
MDAMB231	Neratinib/HKI272	0.00031623	0.807821	0.807946	-2.05095e-05	0.00487729	3020	191	3671	206.3	961.864	212.325
MDAMB231	Neratinib/HKI272	3.1623	-0.0271287	0.154658	-0.104516	0.313648	912	523	3679.2	198	961.864	212.325
MDAMB231	Neratinib/HKI272	1	0.751826	0.77014	-0.00665847	0.029317	2847	248	3679.2	198	961.864	212.325
MDAMB231	Neratinib/HKI272	0.31623	0.899857	0.926696	-0.0090007	0.0228808	3331	265	3679.2	198	961.864	212.325
MDAMB231	Neratinib/HKI272	0.1	0.982175	0.983554	-0.000446584	0.00555523	3616	216	3679.2	198	961.864	212.325
MDAMB231	Neratinib/HKI272	0.031623	0.934627	0.944789	-0.00336756	0.0124514	3450	233	3679.2	198	961.864	212.325
MDAMB231	Neratinib/HKI272	0.01	1.09501	1.10187	-0.00211911	0.00257444	4025	227	3679.2	198	961.864	212.325
MDAMB231	Neratinib/HKI272	0.0031623	0.964828	0.964851	-3.46794e-06	-0.000585108	3555	188	3679.2	198	961.864	212.325
MDAMB231	Neratinib/HKI272	0.001	1.02729	1.02728	2.61091e-06	-0.00291706	3777	190	3679.2	198	961.864	212.325
MDAMB231	Neratinib/HKI272	0.00031623	1.05458	1.05454	5.1535e-06	-0.00666917	3876	179	3679.2	198	961.864	212.325
MDAMB231	Neratinib/HKI272	3.1623	-0.047639	0.162505	-0.116694	0.334164	878	555	3513.4	203.8	961.864	212.325
MDAMB231	Neratinib/HKI272	1	0.640851	0.684156	-0.0160565	0.0536	2427	290	3513.4	203.8	961.864	212.325
MDAMB231	Neratinib/HKI272	0.31623	0.87301	0.887759	-0.00486042	0.0185493	3108	240	3513.4	203.8	961.864	212.325
MDAMB231	Neratinib/HKI272	0.1	1.02201	1.03269	-0.00328137	0.0078754	3586	233	3513.4	203.8	961.864	212.325
MDAMB231	Neratinib/HKI272	0.031623	1.009	1.03889	-0.00916328	0.0171874	3543	268	3513.4	203.8	961.864	212.325
MDAMB231	Neratinib/HKI272	0.01	1.12705	1.12947	-0.000725919	-0.00073149	3942	218	3513.4	203.8	961.864	212.325
MDAMB231	Neratinib/HKI272	0.0031623	1.02623	1.02621	2.47889e-06	-0.00175194	3600	195	3513.4	203.8	961.864	212.325
MDAMB231	Neratinib/HKI272	0.001	1.08951	1.08945	8.21675e-06	-0.00543304	3813	191	3513.4	203.8	961.864	212.325
MDAMB231	Neratinib/HKI272	0.00031623	1.09537	1.0953	8.73106e-06	-0.00236763	3833	205	3513.4	203.8	961.864	212.325
MCF7	Neratinib/HKI272	3.1623	0.0391908	0.120578	-0.0426378	0.166059	2662	694	9544.1	410.9	2469.72	308.623
MCF7	Neratinib/HKI272	1	0.616602	0.620196	0.000535978	0.0164165	6302	382	9544.1	410.9	2469.72	308.623
MCF7	Neratinib/HKI272	0.31623	0.790554	0.792302	0.000396094	0.00787361	7692	393	9544.1	410.9	2469.72	308.623
MCF7	Neratinib/HKI272	0.1	0.929392	0.925593	0.0016391	0.000428868	8898	382	9544.1	410.9	2469.72	308.623
MCF7	Neratinib/HKI272	0.031623	0.96204	0.962459	3.92585e-05	0.00175622	9194	408	9544.1	410.9	2469.72	308.623
MCF7	Neratinib/HKI272	0.01	0.963243	0.966347	-0.000867239	0.00310012	9205	422	9544.1	410.9	2469.72	308.623
MCF7	Neratinib/HKI272	0.0031623	0.999559	1.00094	-0.000453959	0.00124138	9540	418	9544.1	410.9	2469.72	308.623
MCF7	Neratinib/HKI272	0.001	1.03166	1.03876	-0.00244567	0.00317841	9841	452	9544.1	410.9	2469.72	308.623
MCF7	Neratinib/HKI272	0.00031623	1.08849	1.09539	-0.00257758	0.00159263	10385	459	9544.1	410.9	2469.72	308.623
MCF7	Neratinib/HKI272	3.1623	0.0595787	0.137048	-0.0411895	0.158373	2766	677	9593.7	385.7	2469.72	308.623
MCF7	Neratinib/HKI272	1	0.650894	0.658223	-0.00156612	0.017616	6590	390	9593.7	385.7	2469.72	308.623
MCF7	Neratinib/HKI272	0.31623	0.775746	0.777095	0.000338789	0.00828	7601	371	9593.7	385.7	2469.72	308.623
MCF7	Neratinib/HKI272	0.1	0.978195	0.981382	-0.000983809	0.00260013	9390	400	9593.7	385.7	2469.72	308.623
MCF7	Neratinib/HKI272	0.031623	1.04762	1.04368	0.00110573	-0.00273561	10046	370	9593.7	385.7	2469.72	308.623
MCF7	Neratinib/HKI272	0.01	0.937659	0.944749	-0.00218312	0.00584261	9017	416	9593.7	385.7	2469.72	308.623
MCF7	Neratinib/HKI272	0.0031623	0.988821	0.993342	-0.0014572	0.00296673	9489	408	9593.7	385.7	2469.72	308.623
MCF7	Neratinib/HKI272	0.001	1.02017	1.03274	-0.00415526	0.00599336	9784	453	9593.7	385.7	2469.72	308.623
MCF7	Neratinib/HKI272	0.00031623	1.0704	1.0685	0.000363355	-0.00229207	10266	383	9593.7	385.7	2469.72	308.623
MCF7	Neratinib/HKI272	3.1623	0.0715695	0.15317	-0.043784	0.162359	2842	714	10094.6	409.2	2469.72	308.623
MCF7	Neratinib/HKI272	1	0.662492	0.657731	0.00362439	0.00856892	6935	342	10094.6	409.2	2469.72	308.623
MCF7	Neratinib/HKI272	0.31623	0.74163	0.743559	0.000476119	0.00989217	7622	387	10094.6	409.2	2469.72	308.623
MCF7	Neratinib/HKI272	0.1	0.850187	0.852981	-0.000339712	0.00645683	8618	405	10094.6	409.2	2469.72	308.623
MCF7	Neratinib/HKI272	0.031623	0.888774	0.891579	-0.000506902	0.00520248	8987	410	10094.6	409.2	2469.72	308.623
MCF7	Neratinib/HKI272	0.01	1.05182	1.0507	0.000147198	-0.00130087	10633	410	10094.6	409.2	2469.72	308.623
MCF7	Neratinib/HKI272	0.0031623	1.05581	1.05512	-1.65127e-05	-0.00118099	10675	413	10094.6	409.2	2469.72	308.623
MCF7	Neratinib/HKI272	0.001	0.983484	0.980254	0.00119265	-0.000716395	9926	389	10094.6	409.2	2469.72	308.623
MCF7	Neratinib/HKI272	0.00031623	1.0015	0.997486	0.00137182	-0.00156079	10110	387	10094.6	409.2	2469.72	308.623
MCF7	Neratinib/HKI272	3.1623	0.0625361	0.149839	-0.0468772	0.167845	2783	724	9667.5	384.1	2469.72	308.623
MCF7	Neratinib/HKI272	1	0.736124	0.735058	0.00138188	0.00754827	7317	354	9667.5	384.1	2469.72	308.623
MCF7	Neratinib/HKI272	0.31623	0.772866	0.777416	-0.000869713	0.00958419	7625	386	9667.5	384.1	2469.72	308.623
MCF7	Neratinib/HKI272	0.1	0.932431	0.931191	0.000662627	0.000843348	9035	371	9667.5	384.1	2469.72	308.623
MCF7	Neratinib/HKI272	0.031623	0.931019	0.942504	-0.00368436	0.00759983	9022	437	9667.5	384.1	2469.72	308.623
MCF7	Neratinib/HKI272	0.01	0.926556	0.930227	-0.00100428	0.00363143	8981	396	9667.5	384.1	2469.72	308.623
MCF7	Neratinib/HKI272	0.0031623	0.995845	1.00106	-0.00171475	0.00234077	9628	411	9667.5	384.1	2469.72	308.623
MCF7	Neratinib/HKI272	0.001	1.03248	1.04326	-0.00361471	0.00399854	9979	444	9667.5	384.1	2469.72	308.623
MCF7	Neratinib/HKI272	0.00031623	1.00792	1.01328	-0.00179356	0.00206606	9743	413	9667.5	384.1	2469.72	308.623
PDX1258	Neratinib/HKI272	3.1623	0.183447	0.36385	-0.0461798	0.133077	2756	832	6009.2	650.1	2145.9	181.838
PDX1258	Neratinib/HKI272	1	0.563675	0.624601	-0.00642952	0.0308382	4169	621	6009.2	650.1	2145.9	181.838
PDX1258	Neratinib/HKI272	0.31623	0.753601	0.812719	-0.0104626	0.026171	4943	706	6009.2	650.1	2145.9	181.838
PDX1258	Neratinib/HKI272	0.1	0.828998	0.831676	0.00456271	-0.00137976	5262	568	6009.2	650.1	2145.9	181.838
PDX1258	Neratinib/HKI272	0.031623	0.945375	0.98475	-0.00941892	0.0153252	5767	743	6009.2	650.1	2145.9	181.838
PDX1258	Neratinib/HKI272	0.01	0.969824	0.938508	0.0098584	-0.0153435	5875	535	6009.2	650.1	2145.9	181.838
PDX1258	Neratinib/HKI272	0.0031623	1.09082	1.12627	-0.0119298	0.013119	6419	809	6009.2	650.1	2145.9	181.838
PDX1258	Neratinib/HKI272	0.001	0.969372	0.979429	-0.00190006	0.0029062	5873	665	6009.2	650.1	2145.9	181.838
PDX1258	Neratinib/HKI272	0.00031623	0.99031	1.01125	-0.00550491	0.00754425	5966	710	6009.2	650.1	2145.9	181.838
PDX1258	Neratinib/HKI272	3.1623	0.295558	0.442942	-0.0319277	0.0974613	3125	762	5869.2	645.8	2145.9	181.838
PDX1258	Neratinib/HKI272	1	0.671394	0.730195	-0.00796084	0.0284258	4523	658	5869.2	645.8	2145.9	181.838
PDX1258	Neratinib/HKI272	0.31623	0.744004	0.793252	-0.00687118	0.0227018	4811	664	5869.2	645.8	2145.9	181.838
PDX1258	Neratinib/HKI272	0.1	0.779058	0.814312	-0.00361303	0.0157141	4952	639	5869.2	645.8	2145.9	181.838
PDX1258	Neratinib/HKI272	0.031623	0.953461	0.962313	-0.00103992	0.0039549	5672	648	5869.2	645.8	2145.9	181.838
PDX1258	Neratinib/HKI272	0.01	0.905745	0.921148	-0.00146884	0.00657452	5472	643	5869.2	645.8	2145.9	181.838
PDX1258	Neratinib/HKI272	0.0031623	1.10139	1.10031	-0.00269903	0.000952026	6306	697	5869.2	645.8	2145.9	181.838
PDX1258	Neratinib/HKI272	0.001	0.956782	0.993424	-0.00873989	0.0156155	5686	733	5869.2	645.8	2145.9	181.838
PDX1258	Neratinib/HKI272	0.00031623	1.04805	1.05523	-0.00332892	0.00381687	6075	693	5869.2	645.8	2145.9	181.838
PDX1258	Neratinib/HKI272	3.1623	0.207302	0.365181	-0.0353318	0.111155	2806	747	5756.7	627.2	2145.9	181.838
PDX1258	Neratinib/HKI272	1	0.53153	0.649148	-0.0235411	0.0612858	3937	752	5756.7	627.2	2145.9	181.838
PDX1258	Neratinib/HKI272	0.31623	0.675449	0.742212	-0.0104114	0.0306518	4474	667	5756.7	627.2	2145.9	181.838
PDX1258	Neratinib/HKI272	0.1	0.765449	0.8044	-0.00432303	0.0160197	4820	627	5756.7	627.2	2145.9	181.838
PDX1258	Neratinib/HKI272	0.031623	0.920329	0.953778	-0.00680311	0.0128752	5433	685	5756.7	627.2	2145.9	181.838
PDX1258	Neratinib/HKI272	0.01	1.03363	1.01648	0.00354581	-0.00754998	5895	594	5756.7	627.2	2145.9	181.838
PDX1258	Neratinib/HKI272	0.0031623	1.1722	1.17504	-0.00551668	0.00148002	6475	724	5756.7	627.2	2145.9	181.838
PDX1258	Neratinib/HKI272	0.001	1.11628	1.15891	-0.013842	0.0156948	6239	809	5756.7	627.2	2145.9	181.838
PDX1258	Neratinib/HKI272	0.00031623	1.12984	1.1172	-0.000507259	-0.00459792	6296	657	5756.7	627.2	2145.9	181.838
PDX1258	Neratinib/HKI272	3.1623	0.125534	0.287459	-0.0389774	0.125273	2531	711	5646.3	570.9	2145.9	181.838
PDX1258	Neratinib/HKI272	1	0.454489	0.533871	-0.0109409	0.0436489	3620	578	5646.3	570.9	2145.9	181.838
PDX1258	Neratinib/HKI272	0.31623	0.774753	0.819679	-0.00672187	0.0178394	4779	602	5646.3	570.9	2145.9	181.838
PDX1258	Neratinib/HKI272	0.1	0.76223	0.839165	-0.0154251	0.0325793	4732	686	5646.3	570.9	2145.9	181.838
PDX1258	Neratinib/HKI272	0.031623	0.931184	0.935448	0.000670611	-0.000781099	5377	553	5646.3	570.9	2145.9	181.838
PDX1258	Neratinib/HKI272	0.01	1.05696	1.05697	-0.00145234	-0.00188979	5872	596	5646.3	570.9	2145.9	181.838
PDX1258	Neratinib/HKI272	0.0031623	1.05144	1.05985	-0.00342438	0.00137172	5850	617	5646.3	570.9	2145.9	181.838
PDX1258	Neratinib/HKI272	0.001	1.06649	1.09639	-0.00907719	0.00955899	5910	683	5646.3	570.9	2145.9	181.838
PDX1258	Neratinib/HKI272	0.00031623	1.08999	1.10888	-0.00690466	0.00540929	6004	663	5646.3	570.9	2145.9	181.838
PDX1328	Neratinib/HKI272	3.1623	-0.440694	0.0483041	-0.105757	0.282331	946	596	2125.8	251.7	1368.49	133.877
PDX1328	Neratinib/HKI272	1	0.138429	0.317283	-0.0170009	0.0661154	1486	305	2125.8	251.7	1368.49	133.877
PDX1328	Neratinib/HKI272	0.31623	0.344884	0.516808	-0.0162345	0.0542505	1652	311	2125.8	251.7	1368.49	133.877
PDX1328	Neratinib/HKI272	0.1	0.452744	0.49577	0.00339686	0.0101636	1735	224	2125.8	251.7	1368.49	133.877
PDX1328	Neratinib/HKI272	0.031623	0.677412	0.732255	-0.00207604	0.0140941	1901	255	2125.8	251.7	1368.49	133.877
PDX1328	Neratinib/HKI272	0.01	0.922382	0.917011	0.00199117	-0.000419146	2073	240	2125.8	251.7	1368.49	133.877
PDX1328	Neratinib/HKI272	0.0031623	0.891824	1.00306	-0.0120779	0.0274319	2052	311	2125.8	251.7	1368.49	133.877
PDX1328	Neratinib/HKI272	0.001	1.0003	1.00389	-0.000444608	0.00254219	2126	254	2125.8	251.7	1368.49	133.877
PDX1328	Neratinib/HKI272	0.00031623	1.10492	1.16032	-0.0080113	0.0145996	2196	296	2125.8	251.7	1368.49	133.877
PDX1328	Neratinib/HKI272	3.1623	-0.399615	-0.0705407	-0.0652068	0.209048	970	465	2184.3	279.9	1368.49	133.877
PDX1328	Neratinib/HKI272	1	0.0179393	0.204394	-0.0172575	0.0731653	1385	321	2184.3	279.9	1368.49	133.877
PDX1328	Neratinib/HKI272	0.31623	0.229324	0.365299	-0.00819056	0.0420262	1573	293	2184.3	279.9	1368.49	133.877
PDX1328	Neratinib/HKI272	0.1	0.677535	0.736276	-0.00204567	0.0115255	1940	281	2184.3	279.9	1368.49	133.877
PDX1328	Neratinib/HKI272	0.031623	0.752415	0.812287	-0.00358109	0.0121356	1998	291	2184.3	279.9	1368.49	133.877
PDX1328	Neratinib/HKI272	0.01	0.802047	0.845229	-0.00208087	0.00779777	2036	285	2184.3	279.9	1368.49	133.877
PDX1328	Neratinib/HKI272	0.0031623	0.703235	0.731095	0.00216556	0.00252051	1960	261	2184.3	279.9	1368.49	133.877
PDX1328	Neratinib/HKI272	0.001	0.953621	0.976816	-0.0021824	0.00385833	2150	290	2184.3	279.9	1368.49	133.877
PDX1328	Neratinib/HKI272	0.00031623	1.00502	1.03182	-0.0036138	0.00523105	2188	299	2184.3	279.9	1368.49	133.877
BT549	Neratinib/HKI272	3.1623	0.193422	0.280183	-0.0283652	0.125128	1944	498	5717.8	488.4	1343.5	205.409
BT549	Neratinib/HKI272	1	0.869698	0.842653	0.0139366	-0.0129767	4967	350	5717.8	488.4	1343.5	205.409
BT549	Neratinib/HKI272	0.31623	0.830886	0.850185	-0.00378733	0.0144639	4754	489	5717.8	488.4	1343.5	205.409
BT549	Neratinib/HKI272	0.1	0.988783	0.986972	0.000929573	-0.000813384	5651	478	5717.8	488.4	1343.5	205.409
BT549	Neratinib/HKI272	0.031623	1.02299	1.03449	-0.00470806	0.00505155	5856	536	5717.8	488.4	1343.5	205.409
BT549	Neratinib/HKI272	0.01	1.17513	1.07509	0.031623	-0.0173708	6814	446	5717.8	488.4	1343.5	205.409
BT549	Neratinib/HKI272	0.0031623	0.996011	1.0068	-0.00390124	0.00532091	5694	523	5717.8	488.4	1343.5	205.409
BT549	Neratinib/HKI272	0.001	1.00271	0.993671	0.00329895	-0.00468733	5734	459	5717.8	488.4	1343.5	205.409
BT549	Neratinib/HKI272	0.00031623	1.06047	1.07672	-0.00714074	0.00643425	6085	567	5717.8	488.4	1343.5	205.409
BT549	Neratinib/HKI272	3.1623	0.198716	0.247108	-0.0105044	0.0935037	1983	386	5954.7	447.8	1343.5	205.409
BT549	Neratinib/HKI272	1	0.739422	0.728514	0.0100454	0.000156594	4412	330	5954.7	447.8	1343.5	205.409
BT549	Neratinib/HKI272	0.31623	0.886768	0.892607	-0.000135087	0.00637925	5254	431	5954.7	447.8	1343.5	205.409
BT549	Neratinib/HKI272	0.1	0.920035	0.906901	0.00673106	-0.00495136	5455	376	5954.7	447.8	1343.5	205.409
BT549	Neratinib/HKI272	0.031623	0.946211	0.969695	-0.00798134	0.013967	5616	511	5954.7	447.8	1343.5	205.409
BT549	Neratinib/HKI272	0.01	1.03687	1.03111	0.00144855	-0.0030993	6193	440	5954.7	447.8	1343.5	205.409
BT549	Neratinib/HKI272	0.0031623	1.01778	1.01755	-0.000247141	2.29256e-05	6069	453	5954.7	447.8	1343.5	205.409
BT549	Neratinib/HKI272	0.001	1.01917	0.999262	0.00713498	-0.01001	6078	384	5954.7	447.8	1343.5	205.409
BT549	Neratinib/HKI272	0.00031623	0.964345	0.991557	-0.00964498	0.0152438	5729	530	5954.7	447.8	1343.5	205.409
BT549	Neratinib/HKI272	3.1623	0.271678	0.318394	-0.00941056	0.077785	2210	389	5644.7	436.4	1343.5	205.409
BT549	Neratinib/HKI272	1	0.787277	0.80868	-0.00447985	0.0178739	4472	441	5644.7	436.4	1343.5	205.409
BT549	Neratinib/HKI272	0.31623	1.02098	1.01366	0.0022526	-0.00416535	5768	419	5644.7	436.4	1343.5	205.409
BT549	Neratinib/HKI272	0.1	1.00142	0.979568	0.00799058	-0.0112366	5653	365	5644.7	436.4	1343.5	205.409
BT549	Neratinib/HKI272	0.031623	1.02706	1.03287	-0.00257744	0.00213881	5804	464	5644.7	436.4	1343.5	205.409
BT549	Neratinib/HKI272	0.01	1.00842	1.03361	-0.00918121	0.0119415	5694	521	5644.7	436.4	1343.5	205.409
BT549	Neratinib/HKI272	0.0031623	1.01386	1.03541	-0.00796857	0.0100424	5726	511	5644.7	436.4	1343.5	205.409
BT549	Neratinib/HKI272	0.001	1.04017	1.08098	-0.0150315	0.0181491	5882	582	5644.7	436.4	1343.5	205.409
BT549	Neratinib/HKI272	0.00031623	1.04301	1.05336	-0.00445349	0.00393842	5899	484	5644.7	436.4	1343.5	205.409
BT549	Neratinib/HKI272	3.1623	0.168434	0.232684	-0.0175347	0.109666	1853	420	5623.7	451.6	1343.5	205.409
BT549	Neratinib/HKI272	1	0.799257	0.803945	0.00229664	0.00674877	4520	403	5623.7	451.6	1343.5	205.409
BT549	Neratinib/HKI272	0.31623	0.920367	0.93137	-0.0025474	0.00674181	5171	461	5623.7	451.6	1343.5	205.409
BT549	Neratinib/HKI272	0.1	0.9482	0.92352	0.0103757	-0.0127989	5327	354	5623.7	451.6	1343.5	205.409
BT549	Neratinib/HKI272	0.031623	1.0389	1.06289	-0.00923526	0.0097982	5852	543	5623.7	451.6	1343.5	205.409
BT549	Neratinib/HKI272	0.01	1.04799	1.05383	-0.0030075	0.00106518	5906	487	5623.7	451.6	1343.5	205.409
BT549	Neratinib/HKI272	0.0031623	0.905744	0.932639	-0.00825744	0.0154724	5090	507	5623.7	451.6	1343.5	205.409
BT549	Neratinib/HKI272	0.001	1.04345	1.0725	-0.0110648	0.0119999	5879	561	5623.7	451.6	1343.5	205.409
BT549	Neratinib/HKI272	0.00031623	1.00332	1.00341	-9.79365e-05	-0.000800862	5643	453	5623.7	451.6	1343.5	205.409
HCC38	Neratinib/HKI272	3.1623	0.464164	0.611924	-0.0380737	0.093863	2815	726	4737.9	586.1	1489.49	188.727
HCC38	Neratinib/HKI272	1	0.863898	0.804558	0.0253196	-0.0318195	4212	363	4737.9	586.1	1489.49	188.727
HCC38	Neratinib/HKI272	0.31623	0.803601	0.808829	0.00524206	0.00185067	3987	508	4737.9	586.1	1489.49	188.727
HCC38	Neratinib/HKI272	0.1	0.820619	0.800629	0.0133807	-0.0113638	4050	449	4737.9	586.1	1489.49	188.727
HCC38	Neratinib/HKI272	0.031623	0.82788	0.897015	-0.0169158	0.0325035	4077	684	4737.9	586.1	1489.49	188.727
HCC38	Neratinib/HKI272	0.01	0.969016	0.945514	0.00859899	-0.0118467	4616	509	4737.9	586.1	1489.49	188.727
HCC38	Neratinib/HKI272	0.0031623	0.97769	0.962409	0.0056238	-0.00798153	4650	535	4737.9	586.1	1489.49	188.727
HCC38	Neratinib/HKI272	0.001	0.991416	1.04578	-0.016391	0.022059	4704	723	4737.9	586.1	1489.49	188.727
HCC38	Neratinib/HKI272	0.00031623	0.973611	1.03995	-0.0195493	0.0273378	4634	745	4737.9	586.1	1489.49	188.727
HCC38	Neratinib/HKI272	3.1623	0.447826	0.555903	-0.0217096	0.0709862	2737	621	4655.5	591.5	1489.49	188.727
HCC38	Neratinib/HKI272	1	0.921262	0.896723	0.0107992	-0.0128727	4358	490	4655.5	591.5	1489.49	188.727
HCC38	Neratinib/HKI272	0.31623	0.842729	0.874814	-0.00494133	0.0143752	4069	599	4655.5	591.5	1489.49	188.727
HCC38	Neratinib/HKI272	0.1	0.934372	0.915493	0.00842025	-0.0100412	4407	511	4655.5	591.5	1489.49	188.727
HCC38	Neratinib/HKI272	0.031623	0.910786	0.912458	0.00264463	-0.000439525	4319	553	4655.5	591.5	1489.49	188.727
HCC38	Neratinib/HKI272	0.01	0.953002	0.944561	0.00434313	-0.00506788	4477	547	4655.5	591.5	1489.49	188.727
HCC38	Neratinib/HKI272	0.0031623	1.01082	1.04144	-0.00966527	0.0117063	4697	675	4655.5	591.5	1489.49	188.727
HCC38	Neratinib/HKI272	0.001	1.05658	1.04368	0.00194453	-0.00661927	4874	586	4655.5	591.5	1489.49	188.727
HCC38	Neratinib/HKI272	0.00031623	1.02926	1.06461	-0.0116134	0.0134339	4768	696	4655.5	591.5	1489.49	188.727
HCC38	Neratinib/HKI272	3.1623	0.500174	0.626329	-0.0270337	0.0744782	2843	687	4496	612.6	1489.49	188.727
HCC38	Neratinib/HKI272	1	0.828099	0.860103	-0.0037816	0.0146596	3896	607	4496	612.6	1489.49	188.727
HCC38	Neratinib/HKI272	0.31623	0.802378	0.824684	0.000336905	0.0102259	3809	571	4496	612.6	1489.49	188.727
HCC38	Neratinib/HKI272	0.1	0.989377	0.99697	-0.00190832	0.00299199	4458	626	4496	612.6	1489.49	188.727
HCC38	Neratinib/HKI272	0.031623	0.880644	0.892197	0.000897099	0.00480692	4076	582	4496	612.6	1489.49	188.727
HCC38	Neratinib/HKI272	0.01	0.848931	0.899036	-0.0102725	0.0226869	3967	661	4496	612.6	1489.49	188.727
HCC38	Neratinib/HKI272	0.0031623	0.980125	1.03226	-0.0148928	0.0214707	4425	730	4496	612.6	1489.49	188.727
HCC38	Neratinib/HKI272	0.001	1.02503	1.04034	-0.00548163	0.00617037	4586	663	4496	612.6	1489.49	188.727
HCC38	Neratinib/HKI272	0.00031623	1.01254	1.04229	-0.00932004	0.0120983	4541	692	4496	612.6	1489.49	188.727
HCC38	Neratinib/HKI272	3.1623	0.416389	0.576695	-0.0370483	0.099283	2602	755	4523.1	654.9	1489.49	188.727
HCC38	Neratinib/HKI272	1	0.786618	0.8613	-0.0158478	0.0356773	3775	726	4523.1	654.9	1489.49	188.727
HCC38	Neratinib/HKI272	0.31623	0.897955	0.91942	-0.00262808	0.0100822	4159	653	4523.1	654.9	1489.49	188.727
HCC38	Neratinib/HKI272	0.1	0.967529	0.989855	-0.00559381	0.0102888	4406	693	4523.1	654.9	1489.49	188.727
HCC38	Neratinib/HKI272	0.031623	0.87767	0.911097	-0.00567713	0.0155563	4088	672	4523.1	654.9	1489.49	188.727
HCC38	Neratinib/HKI272	0.01	0.966136	1.02268	-0.0159419	0.0244377	4401	777	4523.1	654.9	1489.49	188.727
HCC38	Neratinib/HKI272	0.0031623	0.994173	1.04809	-0.0160719	0.0230182	4502	786	4523.1	654.9	1489.49	188.727
HCC38	Neratinib/HKI272	0.001	1.04329	1.05475	-0.00519278	0.00575853	4681	708	4523.1	654.9	1489.49	188.727
HCC38	Neratinib/HKI272	0.00031623	1.08982	1.14427	-0.019268	0.0220791	4853	841	4523.1	654.9	1489.49	188.727
HCC70	Neratinib/HKI272	3.1623	0.0698672	0.428661	-0.0589739	0.152737	2634	1002	4275	597.5	2499.84	314.494
HCC70	Neratinib/HKI272	1	0.0640989	0.185788	-0.00641476	0.0590064	2623	583	4275	597.5	2499.84	314.494
HCC70	Neratinib/HKI272	0.31623	0.422564	0.54531	-0.010688	0.0430222	3284	653	4275	597.5	2499.84	314.494
HCC70	Neratinib/HKI272	0.1	0.522382	0.625188	-0.00829008	0.0334251	3461	641	4275	597.5	2499.84	314.494
HCC70	Neratinib/HKI272	0.031623	0.772795	0.851242	-0.00796119	0.0218996	3894	659	4275	597.5	2499.84	314.494
HCC70	Neratinib/HKI272	0.01	0.885326	0.923425	-0.00355	0.00988441	4084	625	4275	597.5	2499.84	314.494
HCC70	Neratinib/HKI272	0.0031623	0.97405	1.05617	-0.0115881	0.0209996	4232	711	4275	597.5	2499.84	314.494
HCC70	Neratinib/HKI272	0.001	0.793407	0.878605	-0.00935585	0.0235861	3929	674	4275	597.5	2499.84	314.494
HCC70	Neratinib/HKI272	0.00031623	1.20412	1.24238	-0.00910475	0.00966501	4609	704	4275	597.5	2499.84	314.494
HCC70	Neratinib/HKI272	3.1623	0.0767158	0.308402	-0.0357774	0.111158	2650	783	4320	556.4	2499.84	314.494
HCC70	Neratinib/HKI272	1	0.131577	0.274077	-0.0153181	0.0684158	2756	627	4320	556.4	2499.84	314.494
HCC70	Neratinib/HKI272	0.31623	0.338188	0.492728	-0.0183518	0.0597326	3146	675	4320	556.4	2499.84	314.494
HCC70	Neratinib/HKI272	0.1	0.423911	0.484045	-0.000449319	0.0208644	3304	528	4320	556.4	2499.84	314.494
HCC70	Neratinib/HKI272	0.031623	0.977734	1.05444	-0.0108886	0.0173272	4282	664	4320	556.4	2499.84	314.494
HCC70	Neratinib/HKI272	0.01	0.873567	0.96066	-0.0111952	0.0214645	4103	659	4320	556.4	2499.84	314.494
HCC70	Neratinib/HKI272	0.0031623	1.06416	1.08902	-0.00466193	0.00360948	4429	607	4320	556.4	2499.84	314.494
HCC70	Neratinib/HKI272	0.001	1.06888	1.03898	0.00316016	-0.0105783	4437	528	4320	556.4	2499.84	314.494
HCC70	Neratinib/HKI272	0.00031623	0.873567	0.921076	-0.00516653	0.0106554	4103	600	4320	556.4	2499.84	314.494
HCC70	Neratinib/HKI272	3.1623	0.0844392	0.459448	-0.0547657	0.140968	2647	979	4076.9	602.5	2499.84	314.494
HCC70	Neratinib/HKI272	1	0.12413	0.308465	-0.0173384	0.0722088	2715	684	4076.9	602.5	2499.84	314.494
HCC70	Neratinib/HKI272	0.31623	0.246889	0.363973	-0.00465869	0.0399632	2921	594	4076.9	602.5	2499.84	314.494
HCC70	Neratinib/HKI272	0.1	0.724457	0.856317	-0.0140293	0.0341455	3672	716	4076.9	602.5	2499.84	314.494
HCC70	Neratinib/HKI272	0.031623	0.761175	0.87121	-0.0113311	0.0279512	3727	694	4076.9	602.5	2499.84	314.494
HCC70	Neratinib/HKI272	0.01	1.15259	1.14859	-0.00263742	0.000155899	4294	637	4076.9	602.5	2499.84	314.494
HCC70	Neratinib/HKI272	0.0031623	1.08119	1.13857	-0.00923138	0.0136843	4193	698	4076.9	602.5	2499.84	314.494
HCC70	Neratinib/HKI272	0.001	0.816339	0.904845	-0.00905582	0.0218871	3809	677	4076.9	602.5	2499.84	314.494
HCC70	Neratinib/HKI272	0.00031623	0.826484	0.869623	-0.00259181	0.00990585	3824	617	4076.9	602.5	2499.84	314.494
HCC70	Neratinib/HKI272	3.1623	0.00708441	0.406466	-0.0603641	0.158327	2512	994	4026	584.7	2499.84	314.494
HCC70	Neratinib/HKI272	1	0.256662	0.479936	-0.0249432	0.0784611	2925	748	4026	584.7	2499.84	314.494
HCC70	Neratinib/HKI272	0.31623	0.416525	0.584263	-0.0160617	0.0532919	3176	690	4026	584.7	2499.84	314.494
HCC70	Neratinib/HKI272	0.1	0.719002	0.825072	-0.00995821	0.028928	3628	661	4026	584.7	2499.84	314.494
HCC70	Neratinib/HKI272	0.031623	0.807219	0.959747	-0.0175874	0.0392543	3755	739	4026	584.7	2499.84	314.494
HCC70	Neratinib/HKI272	0.01	1.08656	1.22932	-0.0193801	0.0331885	4145	780	4026	584.7	2499.84	314.494
HCC70	Neratinib/HKI272	0.0031623	0.834584	0.89503	-0.00522777	0.0162476	3794	625	4026	584.7	2499.84	314.494
HCC70	Neratinib/HKI272	0.001	1.27059	1.28427	-0.00674601	0.00645943	4393	666	4026	584.7	2499.84	314.494
HCC70	Neratinib/HKI272	0.00031623	1.34387	1.35168	-0.00730805	0.00566845	4490	676	4026	584.7	2499.84	314.494
MDAMB157	Neratinib/HKI272	3.1623	0.174344	0.21362	-0.00227014	0.0278613	1953	165	3445.9	177.9	1645.39	82.3701
MDAMB157	Neratinib/HKI272	1	0.355017	0.357021	0.00681317	-0.000334746	2275	119	3445.9	177.9	1645.39	82.3701
MDAMB157	Neratinib/HKI272	0.31623	0.65785	0.686015	-0.00276371	0.0118133	2821	186	3445.9	177.9	1645.39	82.3701
MDAMB157	Neratinib/HKI272	0.1	0.875161	0.859021	0.00446147	-0.00748282	3217	143	3445.9	177.9	1645.39	82.3701
MDAMB157	Neratinib/HKI272	0.031623	0.926492	0.926677	0.000670479	-0.000932641	3311	171	3445.9	177.9	1645.39	82.3701
MDAMB157	Neratinib/HKI272	0.01	1.02671	1.02707	-0.000317363	-0.000804046	3495	181	3445.9	177.9	1645.39	82.3701
MDAMB157	Neratinib/HKI272	0.0031623	1.0093	1.02489	-0.00297532	0.00455771	3463	200	3445.9	177.9	1645.39	82.3701
MDAMB157	Neratinib/HKI272	0.001	1.0093	1.00067	0.00152498	-0.00403684	3463	167	3445.9	177.9	1645.39	82.3701
MDAMB157	Neratinib/HKI272	0.00031623	1.03867	1.03744	-0.000134936	-0.00135422	3517	180	3445.9	177.9	1645.39	82.3701
MDAMB157	Neratinib/HKI272	3.1623	-0.00823561	0.0420615	-0.00606983	0.0486499	1631	172	3435.7	171	1645.39	82.3701
MDAMB157	Neratinib/HKI272	1	0.44912	0.446732	0.00627973	-0.00061692	2440	118	3435.7	171	1645.39	82.3701
MDAMB157	Neratinib/HKI272	0.31623	0.722697	0.727517	0.00157927	0.0028481	2932	153	3435.7	171	1645.39	82.3701
MDAMB157	Neratinib/HKI272	0.1	0.747026	0.733647	0.00524062	-0.00520082	2976	129	3435.7	171	1645.39	82.3701
MDAMB157	Neratinib/HKI272	0.031623	0.954644	0.92569	0.00596519	-0.0102525	3353	127	3435.7	171	1645.39	82.3701
MDAMB157	Neratinib/HKI272	0.01	1.01715	1.01304	0.000607392	-0.000791838	3467	167	3435.7	171	1645.39	82.3701
MDAMB157	Neratinib/HKI272	0.0031623	1.07024	1.08123	-0.00256873	0.0043715	3564	192	3435.7	171	1645.39	82.3701
MDAMB157	Neratinib/HKI272	0.001	0.832011	0.904695	-0.0128367	0.0288587	3130	256	3435.7	171	1645.39	82.3701
MDAMB157	Neratinib/HKI272	0.00031623	1.01058	1.0195	-0.00173681	0.00381663	3455	184	3435.7	171	1645.39	82.3701
MDAMB157	Neratinib/HKI272	3.1623	0.174222	0.220385	-0.00643101	0.0361059	1935	166	3312.5	147.8	1645.39	82.3701
MDAMB157	Neratinib/HKI272	1	0.440855	0.445582	0.0031902	0.00435263	2379	118	3312.5	147.8	1645.39	82.3701
MDAMB157	Neratinib/HKI272	0.31623	0.697433	0.725971	-0.00365754	0.0129318	2807	166	3312.5	147.8	1645.39	82.3701
MDAMB157	Neratinib/HKI272	0.1	0.895606	0.916073	-0.00304304	0.00762542	3138	167	3312.5	147.8	1645.39	82.3701
MDAMB157	Neratinib/HKI272	0.031623	0.91595	0.943404	-0.00439857	0.00994752	3172	177	3312.5	147.8	1645.39	82.3701
MDAMB157	Neratinib/HKI272	0.01	0.983552	0.957635	0.00471938	-0.0093648	3285	114	3312.5	147.8	1645.39	82.3701
MDAMB157	Neratinib/HKI272	0.0031623	1.15037	1.16389	-0.00314516	0.00364488	3564	174	3312.5	147.8	1645.39	82.3701
MDAMB157	Neratinib/HKI272	0.001	1.09239	1.13287	-0.00727119	0.0124093	3467	203	3312.5	147.8	1645.39	82.3701
MDAMB157	Neratinib/HKI272	0.00031623	1.01465	1.0513	-0.00637921	0.0120379	3337	194	3312.5	147.8	1645.39	82.3701
MDAMB157	Neratinib/HKI272	3.1623	0.128225	0.154004	-0.00066664	0.0251743	1868	134	3411	148.8	1645.39	82.3701
MDAMB157	Neratinib/HKI272	1	0.546682	0.54099	0.00474278	-0.00121323	2603	110	3411	148.8	1645.39	82.3701
MDAMB157	Neratinib/HKI272	0.31623	0.719075	0.717717	0.00228666	0.000388101	2909	128	3411	148.8	1645.39	82.3701
MDAMB157	Neratinib/HKI272	0.1	0.808294	0.81637	-0.000292029	0.00396442	3068	147	3411	148.8	1645.39	82.3701
MDAMB157	Neratinib/HKI272	0.031623	0.909581	0.919476	-0.00126921	0.00405622	3249	156	3411	148.8	1645.39	82.3701
MDAMB157	Neratinib/HKI272	0.01	0.875477	0.886259	-0.00123654	0.00460679	3188	155	3411	148.8	1645.39	82.3701
MDAMB157	Neratinib/HKI272	0.0031623	0.949236	0.94671	0.000811218	-0.000742001	3320	142	3411	148.8	1645.39	82.3701
MDAMB157	Neratinib/HKI272	0.001	0.952027	0.953852	-1.98009e-05	0.0008557	3325	148	3411	148.8	1645.39	82.3701
MDAMB157	Neratinib/HKI272	0.00031623	1.07074	1.05805	0.00177849	-0.00447984	3538	137	3411	148.8	1645.39	82.3701
MDAMB361	Neratinib/HKI272	3.1623	-0.522043	-0.0270159	-0.176222	0.437852	1094	1171	3859	332.4	2095.89	208.883
MDAMB361	Neratinib/HKI272	1	0.0299104	0.205056	-0.035056	0.117643	2151	527	3859	332.4	2095.89	208.883
MDAMB361	Neratinib/HKI272	0.31623	0.414808	0.495178	-0.0101847	0.0411385	2845	389	3859	332.4	2095.89	208.883
MDAMB361	Neratinib/HKI272	0.1	0.539675	0.599918	-0.0066547	0.0283089	3065	369	3859	332.4	2095.89	208.883
MDAMB361	Neratinib/HKI272	0.031623	0.709014	0.772849	-0.0082513	0.0248541	3360	390	3859	332.4	2095.89	208.883
MDAMB361	Neratinib/HKI272	0.01	0.780809	0.831234	-0.00636339	0.0187308	3484	378	3859	332.4	2095.89	208.883
MDAMB361	Neratinib/HKI272	0.0031623	0.817419	0.882508	-0.00904329	0.022652	3547	402	3859	332.4	2095.89	208.883
MDAMB361	Neratinib/HKI272	0.001	0.926601	0.9211	0.00166848	-0.00112125	3734	316	3859	332.4	2095.89	208.883
MDAMB361	Neratinib/HKI272	0.00031623	0.912546	0.936416	-0.00297226	0.00818493	3710	355	3859	332.4	2095.89	208.883
MDAMB361	Neratinib/HKI272	3.1623	-0.505024	0.000847964	-0.174843	0.432132	1136	1170	3833	314.5	2095.89	208.883
MDAMB361	Neratinib/HKI272	1	0.263275	0.355523	-0.0135032	0.0562675	2569	389	3833	314.5	2095.89	208.883
MDAMB361	Neratinib/HKI272	0.31623	0.358584	0.47678	-0.0186875	0.0613528	2737	433	3833	314.5	2095.89	208.883
MDAMB361	Neratinib/HKI272	0.1	0.489316	0.492069	0.00464594	0.00708717	2965	266	3833	314.5	2095.89	208.883
MDAMB361	Neratinib/HKI272	0.031623	0.521081	0.549941	-0.000956374	0.0175804	3020	309	3833	314.5	2095.89	208.883
MDAMB361	Neratinib/HKI272	0.01	0.859263	0.929982	-0.0101561	0.0239333	3597	396	3833	314.5	2095.89	208.883
MDAMB361	Neratinib/HKI272	0.0031623	0.870544	0.983279	-0.0167	0.0358708	3616	452	3833	314.5	2095.89	208.883
MDAMB361	Neratinib/HKI272	0.001	0.912182	0.90078	0.00263781	-0.00230266	3686	290	3833	314.5	2095.89	208.883
MDAMB361	Neratinib/HKI272	0.00031623	0.934834	0.923133	0.00245571	-0.00253112	3724	292	3833	314.5	2095.89	208.883
MDAMB361	Neratinib/HKI272	3.1623	-0.573564	0.0419304	-0.206985	0.44438	1044	1141	3694.2	313.1	2095.89	208.883
MDAMB361	Neratinib/HKI272	1	0.219424	0.398131	-0.03044	0.0919373	2465	504	3694.2	313.1	2095.89	208.883
MDAMB361	Neratinib/HKI272	0.31623	0.608866	0.712405	-0.0141397	0.0400148	3092	413	3694.2	313.1	2095.89	208.883
MDAMB361	Neratinib/HKI272	0.1	0.613321	0.729006	-0.0161561	0.0437818	3099	429	3694.2	313.1	2095.89	208.883
MDAMB361	Neratinib/HKI272	0.031623	0.958896	1.03016	-0.00995545	0.020495	3632	396	3694.2	313.1	2095.89	208.883
MDAMB361	Neratinib/HKI272	0.01	0.786203	0.838311	-0.00631936	0.0185073	3368	359	3694.2	313.1	2095.89	208.883
MDAMB361	Neratinib/HKI272	0.0031623	0.830406	0.935425	-0.0145167	0.0329492	3436	428	3694.2	313.1	2095.89	208.883
MDAMB361	Neratinib/HKI272	0.001	0.744782	0.814313	-0.00887963	0.0248448	3304	378	3694.2	313.1	2095.89	208.883
MDAMB361	Neratinib/HKI272	0.00031623	1.18948	1.22172	-0.00583556	0.0070693	3978	369	3694.2	313.1	2095.89	208.883
MDAMB361	Neratinib/HKI272	3.1623	-0.510004	-0.0499575	-0.168455	0.42945	1116	1115	3866.5	293.8	2095.89	208.883
MDAMB361	Neratinib/HKI272	1	0.28686	0.539076	-0.0478255	0.12184	2619	623	3866.5	293.8	2095.89	208.883
MDAMB361	Neratinib/HKI272	0.31623	0.556321	0.623311	-0.00941877	0.0330029	3098	357	3866.5	293.8	2095.89	208.883
MDAMB361	Neratinib/HKI272	0.1	0.460574	0.533415	-0.0105245	0.0394008	2929	361	3866.5	293.8	2095.89	208.883
MDAMB361	Neratinib/HKI272	0.031623	0.568837	0.656098	-0.0131881	0.0400251	3120	387	3866.5	293.8	2095.89	208.883
MDAMB361	Neratinib/HKI272	0.01	0.775244	0.827802	-0.00729379	0.0208209	3480	349	3866.5	293.8	2095.89	208.883
MDAMB361	Neratinib/HKI272	0.0031623	0.756778	0.814482	-0.00810964	0.0230218	3448	355	3866.5	293.8	2095.89	208.883
MDAMB361	Neratinib/HKI272	0.001	0.78333	0.815344	-0.00386409	0.013816	3494	321	3866.5	293.8	2095.89	208.883
MDAMB361	Neratinib/HKI272	0.00031623	1.01611	1.03789	-0.00342399	0.00648806	3894	324	3866.5	293.8	2095.89	208.883
MDAMB436	Neratinib/HKI272	3.1623	0.034456	0.0707743	-0.00184365	0.0570943	1266	166	3225	198.5	1206.61	99.6325
MDAMB436	Neratinib/HKI272	1	0.373202	0.382193	0.00548598	0.0137215	1892	148	3225	198.5	1206.61	99.6325
MDAMB436	Neratinib/HKI272	0.31623	0.634856	0.641662	0.00261149	0.00673364	2423	170	3225	198.5	1206.61	99.6325
MDAMB436	Neratinib/HKI272	0.1	0.978966	0.984104	-0.00104047	0.00150969	3177	204	3225	198.5	1206.61	99.6325
MDAMB436	Neratinib/HKI272	0.031623	1.03615	1.03775	-0.000804027	-0.000472803	3308	205	3225	198.5	1206.61	99.6325
MDAMB436	Neratinib/HKI272	0.01	1.19294	1.16417	0.00442582	-0.0128773	3675	177	3225	198.5	1206.61	99.6325
MDAMB436	Neratinib/HKI272	0.0031623	0.997376	1.00445	-0.0017225	0.00214101	3219	209	3225	198.5	1206.61	99.6325
MDAMB436	Neratinib/HKI272	0.001	0.921522	0.927524	-0.000619562	0.00247874	3047	199	3225	198.5	1206.61	99.6325
MDAMB436	Neratinib/HKI272	0.00031623	1.04656	1.05661	-0.00295935	0.00284528	3332	219	3225	198.5	1206.61	99.6325
MDAMB436	Neratinib/HKI272	3.1623	0.0200849	0.114651	-0.0270528	0.116933	1242	268	3305	214.7	1206.61	99.6325
MDAMB436	Neratinib/HKI272	1	0.512096	0.523969	0.00343915	0.0127126	2201	174	3305	214.7	1206.61	99.6325
MDAMB436	Neratinib/HKI272	0.31623	0.646482	0.67764	-0.00440427	0.0209391	2491	221	3305	214.7	1206.61	99.6325
MDAMB436	Neratinib/HKI272	0.1	0.853068	0.837252	0.00642938	-0.00620278	2958	170	3305	214.7	1206.61	99.6325
MDAMB436	Neratinib/HKI272	0.031623	0.949759	0.969118	-0.00436459	0.0092508	3185	239	3305	214.7	1206.61	99.6325
MDAMB436	Neratinib/HKI272	0.01	0.938373	0.941093	0.000114934	0.00207925	3158	211	3305	214.7	1206.61	99.6325
MDAMB436	Neratinib/HKI272	0.0031623	0.900627	0.915748	-0.00269258	0.00803817	3069	226	3305	214.7	1206.61	99.6325
MDAMB436	Neratinib/HKI272	0.001	1.06488	1.07415	-0.00313192	0.00377372	3462	238	3305	214.7	1206.61	99.6325
MDAMB436	Neratinib/HKI272	0.00031623	0.997502	0.996017	0.000413207	-0.000168948	3299	212	3305	214.7	1206.61	99.6325
MDAMB436	Neratinib/HKI272	3.1623	0.0305889	0.101308	-0.0158981	0.0867284	1257	219	3092.6	197.5	1206.61	99.6325
MDAMB436	Neratinib/HKI272	1	0.427817	0.467945	-0.00526694	0.0310758	1957	200	3092.6	197.5	1206.61	99.6325
MDAMB436	Neratinib/HKI272	0.31623	0.704951	0.765828	-0.012871	0.0312506	2490	255	3092.6	197.5	1206.61	99.6325
MDAMB436	Neratinib/HKI272	0.1	0.902166	0.937788	-0.00762642	0.0144657	2889	238	3092.6	197.5	1206.61	99.6325
MDAMB436	Neratinib/HKI272	0.031623	1.08668	1.10793	-0.00580346	0.00581811	3276	237	3092.6	197.5	1206.61	99.6325
MDAMB436	Neratinib/HKI272	0.01	1.08715	1.09487	-0.00275634	0.000729229	3277	218	3092.6	197.5	1206.61	99.6325
MDAMB436	Neratinib/HKI272	0.0031623	1.07071	1.0558	0.00262745	-0.00793864	3242	184	3092.6	197.5	1206.61	99.6325
MDAMB436	Neratinib/HKI272	0.001	1.04856	1.06137	-0.00352601	0.00304996	3195	221	3092.6	197.5	1206.61	99.6325
MDAMB436	Neratinib/HKI272	0.00031623	1.0059	1.00161	0.000950835	-0.00341083	3105	192	3092.6	197.5	1206.61	99.6325
MDAMB436	Neratinib/HKI272	3.1623	-0.0201859	0.0633071	-0.0225618	0.110669	1172	244	3244.8	208.7	1206.61	99.6325
MDAMB436	Neratinib/HKI272	1	0.431352	0.469443	-0.00463592	0.0307787	2013	205	3244.8	208.7	1206.61	99.6325
MDAMB436	Neratinib/HKI272	0.31623	0.589138	0.605838	0.000614683	0.0124418	2337	187	3244.8	208.7	1206.61	99.6325
MDAMB436	Neratinib/HKI272	0.1	0.828007	0.852448	-0.00435784	0.0117297	2854	226	3244.8	208.7	1206.61	99.6325
MDAMB436	Neratinib/HKI272	0.031623	0.794214	0.793091	0.00308263	-0.000181193	2779	182	3244.8	208.7	1206.61	99.6325
MDAMB436	Neratinib/HKI272	0.01	0.988411	0.999234	-0.00256914	0.00343153	3218	224	3244.8	208.7	1206.61	99.6325
MDAMB436	Neratinib/HKI272	0.0031623	1.064	1.06032	9.39124e-05	-0.00311709	3394	211	3244.8	208.7	1206.61	99.6325
MDAMB436	Neratinib/HKI272	0.001	0.945348	0.966039	-0.0045865	0.00814134	3119	234	3244.8	208.7	1206.61	99.6325
MDAMB436	Neratinib/HKI272	0.00031623	0.933972	0.949065	-0.00303687	0.00588399	3093	224	3244.8	208.7	1206.61	99.6325
MDAMB453	Neratinib/HKI272	3.1623	-0.286933	0.0399553	-0.128748	0.316113	537	485	1666.1	318	778.422	332.539
MDAMB453	Neratinib/HKI272	1	-0.01689	0.0483231	-0.0229694	0.100526	764	267	1666.1	318	778.422	332.539
MDAMB453	Neratinib/HKI272	0.31623	0.129769	0.27726	-0.0437334	0.174887	890	445	1666.1	318	778.422	332.539
MDAMB453	Neratinib/HKI272	0.1	0.340695	0.395073	-0.014298	0.0993284	1074	373	1666.1	318	778.422	332.539
MDAMB453	Neratinib/HKI272	0.031623	0.378167	0.526881	-0.0366984	0.125049	1107	438	1666.1	318	778.422	332.539
MDAMB453	Neratinib/HKI272	0.01	0.605484	0.606059	-4.07761e-05	0.0162069	1309	277	1666.1	318	778.422	332.539
MDAMB453	Neratinib/HKI272	0.0031623	0.798773	1.03233	-0.043697	0.0860774	1483	480	1666.1	318	778.422	332.539
MDAMB453	Neratinib/HKI272	0.001	0.916619	0.91675	-7.5926e-06	0.00603087	1590	313	1666.1	318	778.422	332.539
MDAMB453	Neratinib/HKI272	0.00031623	0.993329	1.06221	-0.0123683	0.0266298	1660	377	1666.1	318	778.422	332.539
MDAMB453	Neratinib/HKI272	3.1623	-0.18247	0.13132	-0.103273	0.298802	626	582	1647.5	366.9	778.422	332.539
MDAMB453	Neratinib/HKI272	1	0.0137431	0.148438	-0.0363932	0.1763	790	443	1647.5	366.9	778.422	332.539
MDAMB453	Neratinib/HKI272	0.31623	0.148286	0.329714	-0.0459813	0.161942	904	476	1647.5	366.9	778.422	332.539
MDAMB453	Neratinib/HKI272	0.1	0.354706	0.340447	0.00956468	0.0198165	1081	275	1647.5	366.9	778.422	332.539
MDAMB453	Neratinib/HKI272	0.031623	0.565449	0.717283	-0.0307222	0.0821305	1264	456	1647.5	366.9	778.422	332.539
MDAMB453	Neratinib/HKI272	0.01	0.734189	0.740595	0.000651149	0.0210728	1412	362	1647.5	366.9	778.422	332.539
MDAMB453	Neratinib/HKI272	0.0031623	0.889197	0.945523	-0.0101472	0.0222476	1549	400	1647.5	366.9	778.422	332.539
MDAMB453	Neratinib/HKI272	0.001	1.09577	1.12207	-0.00532526	-0.000438644	1733	387	1647.5	366.9	778.422	332.539
MDAMB453	Neratinib/HKI272	0.00031623	1.01066	1.08381	-0.0133784	0.0169176	1657	414	1647.5	366.9	778.422	332.539
MDAMB453	Neratinib/HKI272	3.1623	-0.425792	0.041706	-0.175904	0.387216	453	499	1531.02	235.94	778.422	332.539
MDAMB453	Neratinib/HKI272	1	-0.158206	-0.0568237	-0.0360023	0.248103	658	412	1531.02	235.94	778.422	332.539
MDAMB453	Neratinib/HKI272	0.31623	0.107525	0.203321	-0.0264105	0.179974	860	399	1531.02	235.94	778.422	332.539
MDAMB453	Neratinib/HKI272	0.1	0.377472	0.413543	-0.00822458	0.11376	1064	356	1531.02	235.94	778.422	332.539
MDAMB453	Neratinib/HKI272	0.031623	0.500978	0.588598	-0.0181883	0.113218	1157	386	1531.02	235.94	778.422	332.539
MDAMB453	Neratinib/HKI272	0.01	0.586116	0.705773	-0.0233135	0.111209	1221	403	1531.02	235.94	778.422	332.539
MDAMB453	Neratinib/HKI272	0.0031623	0.850187	0.86017	-0.00171766	0.0558887	1419	339	1531.02	235.94	778.422	332.539
MDAMB453	Neratinib/HKI272	0.001	0.87424	0.983704	-0.0182913	0.07781	1437	393	1531.02	235.94	778.422	332.539
MDAMB453	Neratinib/HKI272	0.00031623	0.900975	0.901152	-8.33755e-06	0.0366237	1457	306	1531.02	235.94	778.422	332.539
MDAMB453	Neratinib/HKI272	3.1623	-0.391262	0.0403366	-0.169021	0.379204	465	530	1598.4	287.5	778.422	332.539
MDAMB453	Neratinib/HKI272	1	-0.103455	0.0901829	-0.0651837	0.256057	695	482	1598.4	287.5	778.422	332.539
MDAMB453	Neratinib/HKI272	0.31623	0.150058	0.360517	-0.0563347	0.193894	900	479	1598.4	287.5	778.422	332.539
MDAMB453	Neratinib/HKI272	0.1	0.394115	0.530353	-0.0316365	0.124465	1099	423	1598.4	287.5	778.422	332.539
MDAMB453	Neratinib/HKI272	0.031623	0.238568	0.444336	-0.0516587	0.173411	972	472	1598.4	287.5	778.422	332.539
MDAMB453	Neratinib/HKI272	0.01	0.522217	0.756095	-0.0481972	0.130727	1204	478	1598.4	287.5	778.422	332.539
MDAMB453	Neratinib/HKI272	0.0031623	0.745734	0.841867	-0.0183422	0.0667658	1388	392	1598.4	287.5	778.422	332.539
MDAMB453	Neratinib/HKI272	0.001	0.95731	1.2109	-0.0413178	0.0799889	1563	476	1598.4	287.5	778.422	332.539
MDAMB453	Neratinib/HKI272	0.00031623	0.982639	1.0624	-0.0135666	0.0400238	1584	380	1598.4	287.5	778.422	332.539
MDAMB468	Neratinib/HKI272	3.1623	-0.400956	0.236436	-0.323417	0.606682	554	1265	4535	445.1	1353.95	97.5195
MDAMB468	Neratinib/HKI272	1	-0.0861978	0.351205	-0.183283	0.380754	1157	1024	4535	445.1	1353.95	97.5195
MDAMB468	Neratinib/HKI272	0.31623	0.256782	0.582714	-0.11235	0.222614	2017	912	4535	445.1	1353.95	97.5195
MDAMB468	Neratinib/HKI272	0.1	0.506268	0.660258	-0.0437709	0.0953153	2766	624	4535	445.1	1353.95	97.5195
MDAMB468	Neratinib/HKI272	0.031623	0.837776	0.905524	-0.0178099	0.0336935	3913	546	4535	445.1	1353.95	97.5195
MDAMB468	Neratinib/HKI272	0.01	0.901326	0.929778	-0.00634409	0.0139028	4152	475	4535	445.1	1353.95	97.5195
MDAMB468	Neratinib/HKI272	0.0031623	0.982494	1.00401	-0.00638027	0.0104781	4466	492	4535	445.1	1353.95	97.5195
MDAMB468	Neratinib/HKI272	0.001	0.963847	0.954987	0.00408252	-0.00396382	4393	407	4535	445.1	1353.95	97.5195
MDAMB468	Neratinib/HKI272	0.00031623	0.947132	0.96234	-0.00330973	0.00750678	4328	461	4535	445.1	1353.95	97.5195
MDAMB468	Neratinib/HKI272	3.1623	-0.39497	0.228324	-0.308012	0.591939	583	1216	4329.1	399.2	1353.95	97.5195
MDAMB468	Neratinib/HKI272	1	-0.0810637	0.394034	-0.191427	0.388155	1175	1051	4329.1	399.2	1353.95	97.5195
MDAMB468	Neratinib/HKI272	0.31623	0.238455	0.527659	-0.0970071	0.205076	1938	788	4329.1	399.2	1353.95	97.5195
MDAMB468	Neratinib/HKI272	0.1	0.657066	0.805975	-0.0414333	0.0798946	3158	619	4329.1	399.2	1353.95	97.5195
MDAMB468	Neratinib/HKI272	0.031623	0.901909	0.969606	-0.0185085	0.0317857	3979	521	4329.1	399.2	1353.95	97.5195
MDAMB468	Neratinib/HKI272	0.01	1.11113	1.17647	-0.0215942	0.0272024	4740	593	4329.1	399.2	1353.95	97.5195
MDAMB468	Neratinib/HKI272	0.0031623	1.11856	1.14293	-0.0102534	0.0110924	4768	501	4329.1	399.2	1353.95	97.5195
MDAMB468	Neratinib/HKI272	0.001	1.03503	1.03835	-0.00198441	0.00212647	4457	420	4329.1	399.2	1353.95	97.5195
MDAMB468	Neratinib/HKI272	0.00031623	1.02576	1.04842	-0.00754685	0.0105832	4423	462	4329.1	399.2	1353.95	97.5195
MDAMB468	Neratinib/HKI272	3.1623	-0.351444	0.372498	-0.338803	0.599522	636	1394	4538.3	422.2	1353.95	97.5195
MDAMB468	Neratinib/HKI272	1	-0.00634466	0.474573	-0.19065	0.367849	1339	1118	4538.3	422.2	1353.95	97.5195
MDAMB468	Neratinib/HKI272	0.31623	0.344654	0.581991	-0.0774759	0.15992	2270	745	4538.3	422.2	1353.95	97.5195
MDAMB468	Neratinib/HKI272	0.1	0.560085	0.78574	-0.0693362	0.124716	2942	791	4538.3	422.2	1353.95	97.5195
MDAMB468	Neratinib/HKI272	0.031623	0.777182	0.906559	-0.0373219	0.0626841	3693	651	4538.3	422.2	1353.95	97.5195
MDAMB468	Neratinib/HKI272	0.01	0.969189	1.01646	-0.0141832	0.0195967	4417	528	4538.3	422.2	1353.95	97.5195
MDAMB468	Neratinib/HKI272	0.0031623	0.893499	0.935502	-0.0107594	0.0180283	4125	485	4538.3	422.2	1353.95	97.5195
MDAMB468	Neratinib/HKI272	0.001	0.969955	1.00098	-0.00907587	0.0122517	4420	488	4538.3	422.2	1353.95	97.5195
MDAMB468	Neratinib/HKI272	0.00031623	0.937833	0.955958	-0.00408617	0.00632158	4295	443	4538.3	422.2	1353.95	97.5195
HCC1395	Neratinib/HKI272	3.1623	0.0459815	0.240175	-0.0417454	0.144066	1956	670	4135.4	519.9	1857.03	236.032
HCC1395	Neratinib/HKI272	1	0.540955	0.540997	0.0125742	0.000939209	3060	386	4135.4	519.9	1857.03	236.032
HCC1395	Neratinib/HKI272	0.31623	0.756267	0.768148	0.00332004	0.00579873	3559	471	4135.4	519.9	1857.03	236.032
HCC1395	Neratinib/HKI272	0.1	0.878239	0.850477	0.00950564	-0.0103032	3846	431	4135.4	519.9	1857.03	236.032
HCC1395	Neratinib/HKI272	0.031623	1.02075	1.00072	0.00382612	-0.00645341	4185	489	4135.4	519.9	1857.03	236.032
HCC1395	Neratinib/HKI272	0.01	1.01281	1.01242	-0.000223041	0.000462921	4166	523	4135.4	519.9	1857.03	236.032
HCC1395	Neratinib/HKI272	0.0031623	0.951589	0.976682	-0.00434688	0.00966019	4020	552	4135.4	519.9	1857.03	236.032
HCC1395	Neratinib/HKI272	0.001	1.04998	1.02892	0.00329328	-0.00667565	4255	496	4135.4	519.9	1857.03	236.032
HCC1395	Neratinib/HKI272	0.00031623	0.995226	1.01507	-0.00416104	0.00754037	4124	555	4135.4	519.9	1857.03	236.032
HCC1395	Neratinib/HKI272	3.1623	-0.0314167	0.167381	-0.0381476	0.147595	1791	672	4075.9	581.4	1857.03	236.032
HCC1395	Neratinib/HKI272	1	0.517425	0.547053	0.00783078	0.0112396	2980	471	4075.9	581.4	1857.03	236.032
HCC1395	Neratinib/HKI272	0.31623	0.626462	0.659954	0.00326551	0.0124948	3224	515	4075.9	581.4	1857.03	236.032
HCC1395	Neratinib/HKI272	0.1	0.739377	0.747877	0.00610443	0.00151447	3479	505	4075.9	581.4	1857.03	236.032
HCC1395	Neratinib/HKI272	0.031623	1.12414	1.11409	-0.00146996	-0.00295776	4364	608	4075.9	581.4	1857.03	236.032
HCC1395	Neratinib/HKI272	0.01	1.11298	1.09093	0.00134947	-0.00694987	4338	582	4075.9	581.4	1857.03	236.032
HCC1395	Neratinib/HKI272	0.0031623	1.20334	1.16066	0.00285293	-0.0125061	4549	578	4075.9	581.4	1857.03	236.032
HCC1395	Neratinib/HKI272	0.001	1.08891	1.08481	-0.00169896	-0.00126547	4282	606	4075.9	581.4	1857.03	236.032
HCC1395	Neratinib/HKI272	0.00031623	1.10568	1.12196	-0.00637396	0.00534095	4321	649	4075.9	581.4	1857.03	236.032
HCC1395	Neratinib/HKI272	3.1623	-0.06521	0.108156	-0.0304764	0.13859	1720	613	4083.2	569.5	1857.03	236.032
HCC1395	Neratinib/HKI272	1	0.471593	0.504593	0.0077818	0.012747	2881	457	4083.2	569.5	1857.03	236.032
HCC1395	Neratinib/HKI272	0.31623	0.844372	0.85932	0.00108184	0.00329882	3724	544	4083.2	569.5	1857.03	236.032
HCC1395	Neratinib/HKI272	0.1	0.954166	0.962459	-0.000529012	0.00100363	3977	569	4083.2	569.5	1857.03	236.032
HCC1395	Neratinib/HKI272	0.031623	1.09912	1.08809	-0.000449999	-0.00492901	4314	584	4083.2	569.5	1857.03	236.032
HCC1395	Neratinib/HKI272	0.01	0.984393	1.00389	-0.00380745	0.00495421	4047	600	4083.2	569.5	1857.03	236.032
HCC1395	Neratinib/HKI272	0.0031623	1.21512	1.21523	-0.00580176	-0.000857967	4586	645	4083.2	569.5	1857.03	236.032
HCC1395	Neratinib/HKI272	0.001	1.08328	1.13415	-0.0127447	0.0147555	4277	690	4083.2	569.5	1857.03	236.032
HCC1395	Neratinib/HKI272	0.00031623	0.940759	1.02061	-0.015734	0.0255909	3946	695	4083.2	569.5	1857.03	236.032
HCC1395	Neratinib/HKI272	3.1623	0.117255	0.30768	-0.0351559	0.121478	2101	667	4017.5	545.9	1857.03	236.032
HCC1395	Neratinib/HKI272	1	0.525157	0.56105	0.00456674	0.016093	2971	466	4017.5	545.9	1857.03	236.032
HCC1395	Neratinib/HKI272	0.31623	0.72659	0.777251	-0.00443739	0.0200152	3411	553	4017.5	545.9	1857.03	236.032
HCC1395	Neratinib/HKI272	0.1	0.954106	0.992192	-0.00693098	0.0132079	3915	599	4017.5	545.9	1857.03	236.032
HCC1395	Neratinib/HKI272	0.031623	0.83262	0.908838	-0.012559	0.0278781	3645	630	4017.5	545.9	1857.03	236.032
HCC1395	Neratinib/HKI272	0.01	0.994857	1.06546	-0.0145141	0.0234279	4006	668	4017.5	545.9	1857.03	236.032
HCC1395	Neratinib/HKI272	0.0031623	1.0694	1.08583	-0.00515802	0.0056669	4173	597	4017.5	545.9	1857.03	236.032
HCC1395	Neratinib/HKI272	0.001	0.9191	0.892209	0.00821934	-0.0101589	3837	471	4017.5	545.9	1857.03	236.032
HCC1395	Neratinib/HKI272	0.00031623	1.18219	1.18705	-0.00556766	0.00213665	4427	613	4017.5	545.9	1857.03	236.032
HCC1419	Neratinib/HKI272	3.1623	-0.454395	0.195187	-0.229149	0.504239	820	1007	3087.8	149.3	1521.9	90.8247
HCC1419	Neratinib/HKI272	1	-0.295128	0.154998	-0.148747	0.364014	1065	743	3087.8	149.3	1521.9	90.8247
HCC1419	Neratinib/HKI272	0.31623	-0.221933	0.0982887	-0.103863	0.278378	1178	568	3087.8	149.3	1521.9	90.8247
HCC1419	Neratinib/HKI272	0.1	-0.151463	0.127685	-0.0855993	0.23447	1287	504	3087.8	149.3	1521.9	90.8247
HCC1419	Neratinib/HKI272	0.031623	-0.0965945	0.114022	-0.0618686	0.181409	1372	406	3087.8	149.3	1521.9	90.8247
HCC1419	Neratinib/HKI272	0.01	0.0586126	0.153741	-0.0220411	0.0811707	1613	237	3087.8	149.3	1521.9	90.8247
HCC1419	Neratinib/HKI272	0.0031623	0.357441	0.369244	0.00187014	0.0110599	2079	128	3087.8	149.3	1521.9	90.8247
HCC1419	Neratinib/HKI272	0.001	0.614119	0.603558	0.00505301	-0.00337531	2481	113	3087.8	149.3	1521.9	90.8247
HCC1419	Neratinib/HKI272	0.00031623	0.688022	0.692011	0.00132252	0.00282479	2597	136	3087.8	149.3	1521.9	90.8247
HCC1419	Neratinib/HKI272	3.1623	-0.472374	0.179259	-0.224858	0.498683	812	993	3007.2	165.5	1521.9	90.8247
HCC1419	Neratinib/HKI272	1	-0.373685	0.0924097	-0.158219	0.39112	961	763	3007.2	165.5	1521.9	90.8247
HCC1419	Neratinib/HKI272	0.31623	-0.184854	0.175674	-0.105238	0.273016	1245	598	3007.2	165.5	1521.9	90.8247
HCC1419	Neratinib/HKI272	0.1	-0.153524	0.161818	-0.0904157	0.242534	1292	538	3007.2	165.5	1521.9	90.8247
HCC1419	Neratinib/HKI272	0.031623	-0.0974814	0.183167	-0.0769157	0.210347	1376	488	3007.2	165.5	1521.9	90.8247
HCC1419	Neratinib/HKI272	0.01	0.0683212	0.21821	-0.0342378	0.1084	1624	309	3007.2	165.5	1521.9	90.8247
HCC1419	Neratinib/HKI272	0.0031623	0.0770255	0.0919282	0.00547965	0.0163123	1637	119	3007.2	165.5	1521.9	90.8247
HCC1419	Neratinib/HKI272	0.001	0.655207	0.665133	0.00105969	0.00592474	2497	152	3007.2	165.5	1521.9	90.8247
HCC1419	Neratinib/HKI272	0.00031623	0.792933	0.804717	-0.000453579	0.00578718	2701	164	3007.2	165.5	1521.9	90.8247
HCC1419	Neratinib/HKI272	3.1623	-0.563648	0.0353346	-0.231997	0.487856	695	803	2930.2	146.8	1521.9	90.8247
HCC1419	Neratinib/HKI272	1	-0.434485	0.0405852	-0.168008	0.367213	888	631	2930.2	146.8	1521.9	90.8247
HCC1419	Neratinib/HKI272	0.31623	-0.297533	-0.00292186	-0.0966288	0.274369	1090	519	2930.2	146.8	1521.9	90.8247
HCC1419	Neratinib/HKI272	0.1	-0.1646	0.153397	-0.0903784	0.242024	1284	525	2930.2	146.8	1521.9	90.8247
HCC1419	Neratinib/HKI272	0.031623	-0.137729	0.0337179	-0.0476934	0.15434	1323	336	2930.2	146.8	1521.9	90.8247
HCC1419	Neratinib/HKI272	0.01	0.141028	0.253817	-0.0235676	0.0780121	1724	249	2930.2	146.8	1521.9	90.8247
HCC1419	Neratinib/HKI272	0.0031623	0.124228	0.148729	0.000150941	0.0238608	1700	132	2930.2	146.8	1521.9	90.8247
HCC1419	Neratinib/HKI272	0.001	0.607107	0.607064	0.00275125	0.00164889	2383	125	2930.2	146.8	1521.9	90.8247
HCC1419	Neratinib/HKI272	0.00031623	0.779564	0.755005	0.00603262	-0.00901183	2624	107	2930.2	146.8	1521.9	90.8247
HCC1419	Neratinib/HKI272	3.1623	-0.515393	-0.0163165	-0.195166	0.476315	765	830	2939.1	134.7	1521.9	90.8247
HCC1419	Neratinib/HKI272	1	-0.43972	0.0400524	-0.172526	0.339798	878	547	2939.1	134.7	1521.9	90.8247
HCC1419	Neratinib/HKI272	0.31623	-0.32152	0.0442833	-0.122008	0.260889	1053	462	2939.1	134.7	1521.9	90.8247
HCC1419	Neratinib/HKI272	0.1	-0.223462	-0.00280545	-0.0697832	0.211998	1197	412	2939.1	134.7	1521.9	90.8247
HCC1419	Neratinib/HKI272	0.031623	-0.0683172	0.109163	-0.0482104	0.148334	1423	339	2939.1	134.7	1521.9	90.8247
HCC1419	Neratinib/HKI272	0.01	0.0666152	0.163975	-0.0220947	0.0794489	1618	228	2939.1	134.7	1521.9	90.8247
HCC1419	Neratinib/HKI272	0.0031623	0.171006	0.1685	0.0059619	0.00693159	1768	95	2939.1	134.7	1521.9	90.8247
HCC1419	Neratinib/HKI272	0.001	0.448779	0.437703	0.0056795	-0.00116006	2164	97	2939.1	134.7	1521.9	90.8247
HCC1419	Neratinib/HKI272	0.00031623	0.759176	0.741186	0.00462179	-0.00562832	2602	104	2939.1	134.7	1521.9	90.8247
HCC1500	Neratinib/HKI272	3.1623	-0.154395	0.906668	-0.189726	0.340259	1379	1392	2711.8	529.4	1573.18	300.039
HCC1500	Neratinib/HKI272	1	0.524522	0.752693	-0.0291267	0.0720976	2191	670	2711.8	529.4	1573.18	300.039
HCC1500	Neratinib/HKI272	0.31623	0.862286	1.07317	-0.0295409	0.053576	2564	705	2711.8	529.4	1573.18	300.039
HCC1500	Neratinib/HKI272	0.1	0.792304	0.87273	-0.00799389	0.0235111	2488	567	2711.8	529.4	1573.18	300.039
HCC1500	Neratinib/HKI272	0.031623	1.164	1.28459	-0.0209934	0.0275205	2885	675	2711.8	529.4	1573.18	300.039
HCC1500	Neratinib/HKI272	0.01	0.978619	0.956777	0.00406744	-0.00450482	2689	503	2711.8	529.4	1573.18	300.039
HCC1500	Neratinib/HKI272	0.0031623	1.19365	1.23403	-0.0105581	0.0104449	2916	608	2711.8	529.4	1573.18	300.039
HCC1500	Neratinib/HKI272	0.001	1.28985	1.19588	0.0060627	-0.0191479	3016	503	2711.8	529.4	1573.18	300.039
HCC1500	Neratinib/HKI272	0.00031623	0.881724	0.969986	-0.0111428	0.024253	2585	592	2711.8	529.4	1573.18	300.039
HCC1500	Neratinib/HKI272	3.1623	-0.204751	0.78555	-0.173585	0.320819	1330	1313	2614.7	561.4	1573.18	300.039
HCC1500	Neratinib/HKI272	1	0.424544	0.675361	-0.0283541	0.0752283	2039	684	2614.7	561.4	1573.18	300.039
HCC1500	Neratinib/HKI272	0.31623	0.723954	0.957556	-0.0292944	0.0586953	2345	719	2614.7	561.4	1573.18	300.039
HCC1500	Neratinib/HKI272	0.1	1.10646	1.1254	-0.00589828	0.00596245	2716	604	2614.7	561.4	1573.18	300.039
HCC1500	Neratinib/HKI272	0.031623	0.935889	0.978163	-0.00459414	0.0107184	2553	586	2614.7	561.4	1573.18	300.039
HCC1500	Neratinib/HKI272	0.01	1.03483	0.949833	0.0120545	-0.0200838	2648	489	2614.7	561.4	1573.18	300.039
HCC1500	Neratinib/HKI272	0.0031623	0.983634	1.01946	-0.00495527	0.0093012	2599	591	2614.7	561.4	1573.18	300.039
HCC1500	Neratinib/HKI272	0.001	0.976348	0.9421	0.0060906	-0.00806799	2592	523	2614.7	561.4	1573.18	300.039
HCC1500	Neratinib/HKI272	0.00031623	1.06004	1.08096	-0.00489004	0.00615901	2672	595	2614.7	561.4	1573.18	300.039
HCC1500	Neratinib/HKI272	3.1623	-0.504644	0.249965	-0.184474	0.392284	934	1186	2631.5	528.2	1573.18	300.039
HCC1500	Neratinib/HKI272	1	0.407983	0.70566	-0.0382098	0.0916215	2028	708	2631.5	528.2	1573.18	300.039
HCC1500	Neratinib/HKI272	0.31623	0.898785	1.04433	-0.0192541	0.0348666	2532	641	2631.5	528.2	1573.18	300.039
HCC1500	Neratinib/HKI272	0.1	0.930174	1.01817	-0.0114456	0.0212599	2563	595	2631.5	528.2	1573.18	300.039
HCC1500	Neratinib/HKI272	0.031623	0.757715	0.894026	-0.015454	0.0355838	2391	608	2631.5	528.2	1573.18	300.039
HCC1500	Neratinib/HKI272	0.01	1.00256	1.01149	-0.00140514	0.00219676	2634	537	2631.5	528.2	1573.18	300.039
HCC1500	Neratinib/HKI272	0.0031623	1.03541	1.13851	-0.0156723	0.0234992	2666	628	2631.5	528.2	1573.18	300.039
HCC1500	Neratinib/HKI272	0.001	0.887679	0.915596	-0.00133136	0.00683382	2521	531	2631.5	528.2	1573.18	300.039
HCC1500	Neratinib/HKI272	0.00031623	1.10255	1.16034	-0.0107627	0.0132217	2731	601	2631.5	528.2	1573.18	300.039
HCC1500	Neratinib/HKI272	3.1623	-0.284994	0.443769	-0.144134	0.307681	1229	1100	2620.2	519.5	1573.18	300.039
HCC1500	Neratinib/HKI272	1	0.263784	0.618327	-0.0485584	0.119009	1869	740	2620.2	519.5	1573.18	300.039
HCC1500	Neratinib/HKI272	0.31623	0.670451	0.841255	-0.0194398	0.047257	2295	617	2620.2	519.5	1573.18	300.039
HCC1500	Neratinib/HKI272	0.1	0.848895	0.988994	-0.0174808	0.0353104	2473	618	2620.2	519.5	1573.18	300.039
HCC1500	Neratinib/HKI272	0.031623	0.894756	1.0547	-0.0210447	0.0387918	2518	643	2620.2	519.5	1573.18	300.039
HCC1500	Neratinib/HKI272	0.01	1.02785	1.14347	-0.0170205	0.026884	2647	627	2620.2	519.5	1573.18	300.039
HCC1500	Neratinib/HKI272	0.0031623	0.959455	1.08175	-0.0167702	0.0293164	2581	621	2620.2	519.5	1573.18	300.039
HCC1500	Neratinib/HKI272	0.001	1.68897	1.26651	0.0361371	-0.00539907	3258	617	2620.2	519.5	1573.18	300.039
HCC1500	Neratinib/HKI272	0.00031623	1.00809	1.04672	-0.00584398	0.00999824	2628	556	2620.2	519.5	1573.18	300.039
HCC1937	Neratinib/HKI272	3.1623	0.298053	0.420119	-0.0356233	0.103841	3098	647	6363.6	477.9	2006.44	165.805
HCC1937	Neratinib/HKI272	1	0.634214	0.690093	-0.0118969	0.0361957	4546	534	6363.6	477.9	2006.44	165.805
HCC1937	Neratinib/HKI272	0.31623	0.743001	0.807908	-0.0161478	0.0370659	5061	600	6363.6	477.9	2006.44	165.805
HCC1937	Neratinib/HKI272	0.1	0.848043	0.913596	-0.0174385	0.0338437	5579	639	6363.6	477.9	2006.44	165.805
HCC1937	Neratinib/HKI272	0.031623	0.886174	0.950259	-0.0173915	0.0320121	5772	648	6363.6	477.9	2006.44	165.805
HCC1937	Neratinib/HKI272	0.01	0.940408	0.988323	-0.0132189	0.0233368	6051	615	6363.6	477.9	2006.44	165.805
HCC1937	Neratinib/HKI272	0.0031623	0.990624	1.00901	-0.00526863	0.00932573	6314	536	6363.6	477.9	2006.44	165.805
HCC1937	Neratinib/HKI272	0.001	1.03927	1.04227	-0.00164657	0.00216291	6573	503	6363.6	477.9	2006.44	165.805
HCC1937	Neratinib/HKI272	0.00031623	1.0063	1.04216	-0.0106059	0.0168286	6397	600	6363.6	477.9	2006.44	165.805
HCC1937	Neratinib/HKI272	3.1623	0.291192	0.393467	-0.028096	0.0902459	3109	599	6580.7	499.2	2006.44	165.805
HCC1937	Neratinib/HKI272	1	0.65616	0.701777	-0.00875924	0.0281549	4763	526	6580.7	499.2	2006.44	165.805
HCC1937	Neratinib/HKI272	0.31623	0.718038	0.765252	-0.0102349	0.0271746	5072	554	6580.7	499.2	2006.44	165.805
HCC1937	Neratinib/HKI272	0.1	0.801403	0.878952	-0.0212472	0.0400118	5501	689	6580.7	499.2	2006.44	165.805
HCC1937	Neratinib/HKI272	0.031623	0.856228	0.946985	-0.0258093	0.0440409	5791	755	6580.7	499.2	2006.44	165.805
HCC1937	Neratinib/HKI272	0.01	0.946512	0.993294	-0.0133363	0.0212932	6282	641	6580.7	499.2	2006.44	165.805
HCC1937	Neratinib/HKI272	0.0031623	0.909004	0.943976	-0.00914439	0.0165279	6076	585	6580.7	499.2	2006.44	165.805
HCC1937	Neratinib/HKI272	0.001	0.951029	0.960874	-0.0020505	0.00405876	6307	514	6580.7	499.2	2006.44	165.805
HCC1937	Neratinib/HKI272	0.00031623	1.02829	1.02493	0.000429268	-0.00237411	6741	499	6580.7	499.2	2006.44	165.805
HCC1937	Neratinib/HKI272	3.1623	0.193046	0.302507	-0.0274169	0.101453	2660	572	6071.6	503	2006.44	165.805
HCC1937	Neratinib/HKI272	1	0.662872	0.730873	-0.0148473	0.0397373	4521	589	6071.6	503	2006.44	165.805
HCC1937	Neratinib/HKI272	0.31623	0.604698	0.648726	-0.00586457	0.0281457	4271	494	6071.6	503	2006.44	165.805
HCC1937	Neratinib/HKI272	0.1	0.82731	0.852732	-0.00397073	0.0138702	5256	516	6071.6	503	2006.44	165.805
HCC1937	Neratinib/HKI272	0.031623	0.798446	0.85742	-0.0138178	0.0308561	5124	610	6071.6	503	2006.44	165.805
HCC1937	Neratinib/HKI272	0.01	0.75373	0.789457	-0.00580894	0.0201924	4922	521	6071.6	503	2006.44	165.805
HCC1937	Neratinib/HKI272	0.0031623	0.824044	0.852399	-0.00481586	0.0153664	5241	524	6071.6	503	2006.44	165.805
HCC1937	Neratinib/HKI272	0.001	0.866023	0.881387	-0.00166438	0.0085648	5435	499	6071.6	503	2006.44	165.805
HCC1937	Neratinib/HKI272	0.00031623	0.898098	0.893509	0.00371243	-0.00126863	5585	448	6071.6	503	2006.44	165.805
HCC1937	Neratinib/HKI272	3.1623	0.272681	0.377387	-0.0293598	0.0934238	2971	565	6201.3	437.4	2006.44	165.805
HCC1937	Neratinib/HKI272	1	0.584361	0.640201	-0.0117583	0.0371453	4244	490	6201.3	437.4	2006.44	165.805
HCC1937	Neratinib/HKI272	0.31623	0.598539	0.694507	-0.0254834	0.059324	4306	619	6201.3	437.4	2006.44	165.805
HCC1937	Neratinib/HKI272	0.1	0.820275	0.881757	-0.0157592	0.0313321	5320	576	6201.3	437.4	2006.44	165.805
HCC1937	Neratinib/HKI272	0.031623	0.863254	0.932369	-0.0183845	0.0334922	5526	613	6201.3	437.4	2006.44	165.805
HCC1937	Neratinib/HKI272	0.01	0.837667	0.870512	-0.00723503	0.0169438	5403	491	6201.3	437.4	2006.44	165.805
HCC1937	Neratinib/HKI272	0.0031623	0.886362	0.910062	-0.00514547	0.0116437	5638	477	6201.3	437.4	2006.44	165.805
HCC1937	Neratinib/HKI272	0.001	0.970483	0.984555	-0.0035826	0.00611808	6053	473	6201.3	437.4	2006.44	165.805
HCC1937	Neratinib/HKI272	0.00031623	0.990417	0.993748	-0.000797245	0.00108344	6153	445	6201.3	437.4	2006.44	165.805
HCC1954	Neratinib/HKI272	3.1623	-0.094798	0.704084	-0.295174	0.468158	993	1650	3893.6	724	1178.97	321.019
HCC1954	Neratinib/HKI272	1	0.194265	0.584165	-0.13276	0.262953	1601	1155	3893.6	724	1178.97	321.019
HCC1954	Neratinib/HKI272	0.31623	0.223012	0.391162	-0.0421385	0.154896	1668	753	3893.6	724	1178.97	321.019
HCC1954	Neratinib/HKI272	0.1	0.388179	0.461259	-0.00270558	0.0724918	2075	615	3893.6	724	1178.97	321.019
HCC1954	Neratinib/HKI272	0.031623	0.471388	0.526746	0.00181145	0.0536503	2294	609	3893.6	724	1178.97	321.019
HCC1954	Neratinib/HKI272	0.01	0.897478	0.893526	0.00588057	0.00141288	3556	665	3893.6	724	1178.97	321.019
HCC1954	Neratinib/HKI272	0.0031623	0.996541	0.954183	0.0143993	-0.0172685	3882	626	3893.6	724	1178.97	321.019
HCC1954	Neratinib/HKI272	0.001	1.09563	1.02045	0.0203254	-0.0316514	4220	600	3893.6	724	1178.97	321.019
HCC1954	Neratinib/HKI272	0.00031623	0.93742	0.950736	-0.0018063	0.00785004	3686	723	3893.6	724	1178.97	321.019
HCC1954	Neratinib/HKI272	3.1623	-0.0428911	0.568315	-0.238605	0.415558	1091	1429	4017.8	688.9	1178.97	321.019
HCC1954	Neratinib/HKI272	1	0.113541	0.387631	-0.096806	0.241686	1426	924	4017.8	688.9	1178.97	321.019
HCC1954	Neratinib/HKI272	0.31623	0.337511	0.65131	-0.103835	0.200875	1972	1073	4017.8	688.9	1178.97	321.019
HCC1954	Neratinib/HKI272	0.1	0.289295	0.413374	-0.0272718	0.11777	1848	681	4017.8	688.9	1178.97	321.019
HCC1954	Neratinib/HKI272	0.031623	0.554574	0.616915	-0.00691242	0.048183	2573	642	4017.8	688.9	1178.97	321.019
HCC1954	Neratinib/HKI272	0.01	0.713362	0.695502	0.0189767	-0.00537571	3056	523	4017.8	688.9	1178.97	321.019
HCC1954	Neratinib/HKI272	0.0031623	0.960928	0.95745	0.00269345	-0.00556711	3880	663	4017.8	688.9	1178.97	321.019
HCC1954	Neratinib/HKI272	0.001	1.04304	1.00672	0.0103734	-0.0213975	4172	624	4017.8	688.9	1178.97	321.019
HCC1954	Neratinib/HKI272	0.00031623	1.08888	1.09686	-0.00584453	-0.0042968	4339	749	4017.8	688.9	1178.97	321.019
HCC1954	Neratinib/HKI272	3.1623	-0.22629	0.538607	-0.297635	0.502238	775	1505	3662.3	692.8	1178.97	321.019
HCC1954	Neratinib/HKI272	1	0.0505616	0.410544	-0.123758	0.285045	1278	1016	3662.3	692.8	1178.97	321.019
HCC1954	Neratinib/HKI272	0.31623	0.269649	0.48056	-0.0575068	0.162743	1742	822	3662.3	692.8	1178.97	321.019
HCC1954	Neratinib/HKI272	0.1	0.43455	0.506616	-0.00359349	0.0653061	2127	611	3662.3	692.8	1178.97	321.019
HCC1954	Neratinib/HKI272	0.031623	0.661728	0.68816	0.00524446	0.024683	2705	604	3662.3	692.8	1178.97	321.019
HCC1954	Neratinib/HKI272	0.01	0.84475	0.882922	-0.00622178	0.021854	3209	703	3662.3	692.8	1178.97	321.019
HCC1954	Neratinib/HKI272	0.0031623	0.95279	0.906389	0.0171655	-0.0175029	3522	575	3662.3	692.8	1178.97	321.019
HCC1954	Neratinib/HKI272	0.001	1.05617	1.05656	-0.00237519	0.000137736	3832	719	3662.3	692.8	1178.97	321.019
HCC1954	Neratinib/HKI272	0.00031623	1.21381	0.996613	0.0580477	-0.0103732	4324	748	3662.3	692.8	1178.97	321.019
HCC1954	Neratinib/HKI272	3.1623	-0.182716	0.880601	-0.376171	0.541635	834	1890	3872.2	680.6	1178.97	321.019
HCC1954	Neratinib/HKI272	1	0.123645	0.553476	-0.152912	0.297764	1440	1178	3872.2	680.6	1178.97	321.019
HCC1954	Neratinib/HKI272	0.31623	0.270165	0.49931	-0.0702597	0.17673	1777	871	3872.2	680.6	1178.97	321.019
HCC1954	Neratinib/HKI272	0.1	0.407399	0.56828	-0.0424057	0.117868	2119	784	3872.2	680.6	1178.97	321.019
HCC1954	Neratinib/HKI272	0.031623	0.719872	0.798109	-0.0171663	0.0443076	2989	731	3872.2	680.6	1178.97	321.019
HCC1954	Neratinib/HKI272	0.01	0.899373	0.955277	-0.0147524	0.0239994	3544	758	3872.2	680.6	1178.97	321.019
HCC1954	Neratinib/HKI272	0.0031623	0.945825	0.980754	-0.00939176	0.0133771	3694	733	3872.2	680.6	1178.97	321.019
HCC1954	Neratinib/HKI272	0.001	1.06247	1.08362	-0.00892342	0.00389075	4082	755	3872.2	680.6	1178.97	321.019
HCC1954	Neratinib/HKI272	0.00031623	1.1966	1.00257	0.0542083	-0.00885624	4548	761	3872.2	680.6	1178.97	321.019
CAL51	Neratinib/HKI272	3.1623	0.322347	0.393146	-0.0218067	0.0852723	3638	689	11330.5	894.1	1689.14	145.695
CAL51	Neratinib/HKI272	1	0.803232	0.80404	0.00694037	0.000105653	8526	682	11330.5	894.1	1689.14	145.695
CAL51	Neratinib/HKI272	0.31623	0.981628	0.974238	0.00435048	-0.00509659	11047	817	11330.5	894.1	1689.14	145.695
CAL51	Neratinib/HKI272	0.1	0.978292	0.971288	0.00428246	-0.00487809	10996	816	11330.5	894.1	1689.14	145.695
CAL51	Neratinib/HKI272	0.031623	1.0139	1.02108	-0.00399473	0.00315942	11548	965	11330.5	894.1	1689.14	145.695
CAL51	Neratinib/HKI272	0.01	1.00983	0.996576	0.00619485	-0.0083786	11484	806	11330.5	894.1	1689.14	145.695
CAL51	Neratinib/HKI272	0.0031623	0.965177	0.977568	-0.0049392	0.00644163	10797	944	11330.5	894.1	1689.14	145.695
CAL51	Neratinib/HKI272	0.001	1.0281	1.01961	0.00315009	-0.00558972	11773	864	11330.5	894.1	1689.14	145.695
CAL51	Neratinib/HKI272	0.00031623	0.980321	0.983747	-0.001002	0.0011885	11027	896	11330.5	894.1	1689.14	145.695
CAL51	Neratinib/HKI272	3.1623	0.33961	0.400263	-0.013604	0.0718159	3731	647	11055.3	910.8	1689.14	145.695
CAL51	Neratinib/HKI272	1	0.813261	0.794529	0.0175346	-0.0127501	8476	572	11055.3	910.8	1689.14	145.695
CAL51	Neratinib/HKI272	0.31623	0.963503	0.962834	0.00169398	-0.000214895	10517	862	11055.3	910.8	1689.14	145.695
CAL51	Neratinib/HKI272	0.1	0.970987	0.955452	0.00885023	-0.00897401	10626	763	11055.3	910.8	1689.14	145.695
CAL51	Neratinib/HKI272	0.031623	1.02658	1.02323	0.000639254	-0.00171785	11458	919	11055.3	910.8	1689.14	145.695
CAL51	Neratinib/HKI272	0.01	1.01332	0.995133	0.00841358	-0.0101539	11256	793	11055.3	910.8	1689.14	145.695
CAL51	Neratinib/HKI272	0.0031623	1.06441	1.07675	-0.0081345	0.00658426	12047	1084	11055.3	910.8	1689.14	145.695
CAL51	Neratinib/HKI272	0.001	1.02631	1.01586	0.00409899	-0.00567627	11454	866	11055.3	910.8	1689.14	145.695
CAL51	Neratinib/HKI272	0.00031623	1.02912	1.01955	0.00355973	-0.00516916	11497	876	11055.3	910.8	1689.14	145.695
CAL51	Neratinib/HKI272	3.1623	0.263441	0.339439	-0.0230709	0.0970235	3116	643	10373.9	831.8	1689.14	145.695
CAL51	Neratinib/HKI272	1	0.873213	0.856802	0.0128858	-0.0101869	8739	596	10373.9	831.8	1689.14	145.695
CAL51	Neratinib/HKI272	0.31623	0.913835	0.906452	0.00669916	-0.00419967	9244	694	10373.9	831.8	1689.14	145.695
CAL51	Neratinib/HKI272	0.1	0.90383	0.91217	-0.000718378	0.00542218	9118	787	10373.9	831.8	1689.14	145.695
CAL51	Neratinib/HKI272	0.031623	0.930011	0.932921	0.00103783	0.00203306	9450	778	10373.9	831.8	1689.14	145.695
CAL51	Neratinib/HKI272	0.01	1.01282	1.04315	-0.0144203	0.0164924	10549	1050	10373.9	831.8	1689.14	145.695
CAL51	Neratinib/HKI272	0.0031623	0.839405	0.85141	-0.000354982	0.00824515	8332	747	10373.9	831.8	1689.14	145.695
CAL51	Neratinib/HKI272	0.001	0.973589	0.981403	-0.00280081	0.00468001	10019	856	10373.9	831.8	1689.14	145.695
CAL51	Neratinib/HKI272	0.00031623	0.985492	0.999768	-0.00622599	0.00820361	10178	912	10373.9	831.8	1689.14	145.695
CAL51	Neratinib/HKI272	3.1623	0.195511	0.269607	-0.0218177	0.105501	2688	584	10252.4	799.5	1689.14	145.695
CAL51	Neratinib/HKI272	1	0.851674	0.839016	0.0115714	-0.0086363	8390	577	10252.4	799.5	1689.14	145.695
CAL51	Neratinib/HKI272	0.31623	0.915638	0.907996	0.00660603	-0.00514364	9165	667	10252.4	799.5	1689.14	145.695
CAL51	Neratinib/HKI272	0.1	0.99629	1.01966	-0.0106824	0.0121955	10203	950	10252.4	799.5	1689.14	145.695
CAL51	Neratinib/HKI272	0.031623	0.989428	1.0162	-0.0120556	0.0141341	10112	965	10252.4	799.5	1689.14	145.695
CAL51	Neratinib/HKI272	0.01	0.898238	0.937866	-0.0157034	0.0231588	8950	952	10252.4	799.5	1689.14	145.695
CAL51	Neratinib/HKI272	0.0031623	0.910566	0.925245	-0.00410701	0.00836505	9102	806	10252.4	799.5	1689.14	145.695
CAL51	Neratinib/HKI272	0.001	0.906767	0.911106	0.00103966	0.00218772	9055	736	10252.4	799.5	1689.14	145.695
CAL51	Neratinib/HKI272	0.00031623	0.91411	0.923886	-0.00184687	0.00541246	9146	778	10252.4	799.5	1689.14	145.695
PDXHCI002	Neratinib/HKI272	3.1623	-0.137114	0.0920661	-0.0995873	0.294031	1135	754	6228.7	714.2	1530.07	91.7338
PDXHCI002	Neratinib/HKI272	1	0.191807	0.235512	0.0189415	0.0261955	2183	330	6228.7	714.2	1530.07	91.7338
PDXHCI002	Neratinib/HKI272	0.31623	0.359965	0.379697	0.0237596	0.00055413	2852	337	6228.7	714.2	1530.07	91.7338
PDXHCI002	Neratinib/HKI272	0.1	0.530305	0.530066	0.0243517	-0.0128911	3622	368	6228.7	714.2	1530.07	91.7338
PDXHCI002	Neratinib/HKI272	0.031623	0.584598	0.595299	0.0158004	-0.00281216	3887	443	6228.7	714.2	1530.07	91.7338
PDXHCI002	Neratinib/HKI272	0.01	0.78478	0.759761	0.0211971	-0.0217265	4946	450	6228.7	714.2	1530.07	91.7338
PDXHCI002	Neratinib/HKI272	0.0031623	1.01269	1.00831	0.00109876	-0.00422381	6309	708	6228.7	714.2	1530.07	91.7338
PDXHCI002	Neratinib/HKI272	0.001	1.07135	1.03858	0.00910023	-0.0169024	6687	647	6228.7	714.2	1530.07	91.7338
PDXHCI002	Neratinib/HKI272	0.00031623	1.03259	1.04805	-0.0072115	0.00555959	6436	801	6228.7	714.2	1530.07	91.7338
PDXHCI002	Neratinib/HKI272	3.1623	-0.13692	0.10619	-0.104989	0.297533	1146	774	5965	680.7	1530.07	91.7338
PDXHCI002	Neratinib/HKI272	1	0.207392	0.26298	0.0105468	0.0368782	2215	368	5965	680.7	1530.07	91.7338
PDXHCI002	Neratinib/HKI272	0.31623	0.485445	0.51273	0.0124303	0.00744468	3327	424	5965	680.7	1530.07	91.7338
PDXHCI002	Neratinib/HKI272	0.1	0.557461	0.552759	0.024262	-0.01652	3651	357	5965	680.7	1530.07	91.7338
PDXHCI002	Neratinib/HKI272	0.031623	0.725039	0.708102	0.0203689	-0.0193743	4462	421	5965	680.7	1530.07	91.7338
PDXHCI002	Neratinib/HKI272	0.01	0.884205	0.863065	0.0136377	-0.016806	5306	517	5965	680.7	1530.07	91.7338
PDXHCI002	Neratinib/HKI272	0.0031623	1.06426	1.01698	0.0145292	-0.024914	6347	557	5965	680.7	1530.07	91.7338
PDXHCI002	Neratinib/HKI272	0.001	1.09191	1.06806	0.00460647	-0.0128471	6515	666	5965	680.7	1530.07	91.7338
PDXHCI002	Neratinib/HKI272	0.00031623	1.11777	1.10151	0.000741674	-0.00882638	6674	715	5965	680.7	1530.07	91.7338
PDXHCI002	Neratinib/HKI272	3.1623	-0.222733	0.104206	-0.166616	0.412013	913	986	6332.5	773	1530.07	91.7338
PDXHCI002	Neratinib/HKI272	1	0.188312	0.27257	-0.0029801	0.0726947	2179	478	6332.5	773	1530.07	91.7338
PDXHCI002	Neratinib/HKI272	0.31623	0.330528	0.371516	0.015954	0.0232136	2747	412	6332.5	773	1530.07	91.7338
PDXHCI002	Neratinib/HKI272	0.1	0.542514	0.55399	0.0195753	-0.000339024	3719	445	6332.5	773	1530.07	91.7338
PDXHCI002	Neratinib/HKI272	0.031623	0.605334	0.62236	0.0131568	0.00517437	4036	511	6332.5	773	1530.07	91.7338
PDXHCI002	Neratinib/HKI272	0.01	0.851753	0.842795	0.0113083	-0.00629304	5408	607	6332.5	773	1530.07	91.7338
PDXHCI002	Neratinib/HKI272	0.0031623	1.03641	1.02066	0.00431619	-0.0054986	6571	744	6332.5	773	1530.07	91.7338
PDXHCI002	Neratinib/HKI272	0.001	0.926692	0.951394	-0.00629787	0.0132004	5866	803	6332.5	773	1530.07	91.7338
PDXHCI002	Neratinib/HKI272	0.00031623	1.06419	1.07775	-0.00813581	0.00884649	6756	887	6332.5	773	1530.07	91.7338
PDXHCI002	Neratinib/HKI272	3.1623	-0.148823	0.110949	-0.116834	0.322119	1106	831	6181	734.9	1530.07	91.7338
PDXHCI002	Neratinib/HKI272	1	0.150971	0.23629	-0.00334393	0.0748129	2031	451	6181	734.9	1530.07	91.7338
PDXHCI002	Neratinib/HKI272	0.31623	0.395068	0.438174	0.010239	0.0228312	2992	446	6181	734.9	1530.07	91.7338
PDXHCI002	Neratinib/HKI272	0.1	0.536625	0.536675	0.0247475	-0.0115743	3635	383	6181	734.9	1530.07	91.7338
PDXHCI002	Neratinib/HKI272	0.031623	0.669133	0.684436	0.00986406	0.00297195	4294	530	6181	734.9	1530.07	91.7338
PDXHCI002	Neratinib/HKI272	0.01	0.806405	0.787648	0.0175828	-0.0155761	5035	506	6181	734.9	1530.07	91.7338
PDXHCI002	Neratinib/HKI272	0.0031623	0.946256	0.941975	0.00422104	-0.00373781	5851	673	6181	734.9	1530.07	91.7338
PDXHCI002	Neratinib/HKI272	0.001	0.934328	0.958675	-0.00643858	0.0108145	5779	771	6181	734.9	1530.07	91.7338
PDXHCI002	Neratinib/HKI272	0.00031623	1.01632	1.03101	-0.00628172	0.00667685	6283	805	6181	734.9	1530.07	91.7338
HCC1143	Neratinib/HKI272	3.1623	0.0734797	0.332961	-0.104558	0.245858	1378	629	4122.8	292.5	1216.23	89.1883
HCC1143	Neratinib/HKI272	1	0.489693	0.585559	-0.0267148	0.0674563	2454	383	4122.8	292.5	1216.23	89.1883
HCC1143	Neratinib/HKI272	0.31623	0.659549	0.731609	-0.0188563	0.0430329	2968	369	4122.8	292.5	1216.23	89.1883
HCC1143	Neratinib/HKI272	0.1	0.66589	0.717753	-0.0116825	0.0310971	2988	327	4122.8	292.5	1216.23	89.1883
HCC1143	Neratinib/HKI272	0.031623	0.870996	0.890076	-0.00362872	0.0087962	3666	303	4122.8	292.5	1216.23	89.1883
HCC1143	Neratinib/HKI272	0.01	0.822411	0.847225	-0.00466579	0.0123704	3500	304	4122.8	292.5	1216.23	89.1883
HCC1143	Neratinib/HKI272	0.0031623	0.935921	0.959539	-0.00626	0.0103797	3893	329	4122.8	292.5	1216.23	89.1883
HCC1143	Neratinib/HKI272	0.001	1.00143	1.00551	-0.00130667	0.000626112	4128	302	4122.8	292.5	1216.23	89.1883
HCC1143	Neratinib/HKI272	0.00031623	0.882848	0.893422	-0.0010383	0.00431234	3707	287	4122.8	292.5	1216.23	89.1883
HCC1143	Neratinib/HKI272	3.1623	0.107338	0.399132	-0.117327	0.259837	1462	713	4250.3	314.1	1216.23	89.1883
HCC1143	Neratinib/HKI272	1	0.420193	0.512457	-0.0250903	0.0730033	2291	376	4250.3	314.1	1216.23	89.1883
HCC1143	Neratinib/HKI272	0.31623	0.648066	0.707574	-0.0141912	0.038461	2997	357	4250.3	314.1	1216.23	89.1883
HCC1143	Neratinib/HKI272	0.1	0.813818	0.880059	-0.0186483	0.0363447	3563	415	4250.3	314.1	1216.23	89.1883
HCC1143	Neratinib/HKI272	0.031623	0.880516	0.905063	-0.00561859	0.0136437	3803	338	4250.3	314.1	1216.23	89.1883
HCC1143	Neratinib/HKI272	0.01	0.960242	0.992077	-0.00947162	0.0162479	4099	377	4250.3	314.1	1216.23	89.1883
HCC1143	Neratinib/HKI272	0.0031623	0.888446	0.896114	-5.89842e-05	0.00484938	3832	301	4250.3	314.1	1216.23	89.1883
HCC1143	Neratinib/HKI272	0.001	0.93521	0.934393	0.00174337	0.000408919	4005	294	4250.3	314.1	1216.23	89.1883
HCC1143	Neratinib/HKI272	0.00031623	1.00851	1.01382	-0.0018947	0.00335657	4283	329	4250.3	314.1	1216.23	89.1883
HCC1143	Neratinib/HKI272	3.1623	0.0109129	0.27064	-0.115875	0.278488	1241	647	4408.2	298.8	1216.23	89.1883
HCC1143	Neratinib/HKI272	1	0.533999	0.644052	-0.0343327	0.0765117	2693	441	4408.2	298.8	1216.23	89.1883
HCC1143	Neratinib/HKI272	0.31623	0.706335	0.787373	-0.0238725	0.0482902	3282	416	4408.2	298.8	1216.23	89.1883
HCC1143	Neratinib/HKI272	0.1	0.709132	0.75849	-0.0123204	0.0301573	3292	343	4408.2	298.8	1216.23	89.1883
HCC1143	Neratinib/HKI272	0.031623	0.868506	0.901887	-0.00888017	0.0173572	3885	345	4408.2	298.8	1216.23	89.1883
HCC1143	Neratinib/HKI272	0.01	0.849264	0.851081	0.00254168	0.000582238	3811	264	4408.2	298.8	1216.23	89.1883
HCC1143	Neratinib/HKI272	0.0031623	0.945088	0.960602	-0.00410225	0.00722553	4186	322	4408.2	298.8	1216.23	89.1883
HCC1143	Neratinib/HKI272	0.001	0.962529	0.972026	-0.00241385	0.00409819	4256	312	4408.2	298.8	1216.23	89.1883
HCC1143	Neratinib/HKI272	0.00031623	0.91943	0.925784	-0.00050865	0.00273779	4084	293	4408.2	298.8	1216.23	89.1883
HCC1143	Neratinib/HKI272	3.1623	0.124862	0.429398	-0.121779	0.26132	1504	737	4249.8	303.8	1216.23	89.1883
HCC1143	Neratinib/HKI272	1	0.427096	0.542523	-0.0351094	0.0871672	2311	423	4249.8	303.8	1216.23	89.1883
HCC1143	Neratinib/HKI272	0.31623	0.62208	0.691741	-0.0180103	0.0443732	2912	367	4249.8	303.8	1216.23	89.1883
HCC1143	Neratinib/HKI272	0.1	0.888013	0.945417	-0.0167019	0.028294	3830	406	4249.8	303.8	1216.23	89.1883
HCC1143	Neratinib/HKI272	0.031623	0.96883	0.990143	-0.00624827	0.00952656	4131	345	4249.8	303.8	1216.23	89.1883
HCC1143	Neratinib/HKI272	0.01	0.87816	0.930094	-0.0147862	0.0258777	3794	391	4249.8	303.8	1216.23	89.1883
HCC1143	Neratinib/HKI272	0.0031623	1.01824	1.00346	0.00435567	-0.00790817	4320	274	4249.8	303.8	1216.23	89.1883
HCC1143	Neratinib/HKI272	0.001	0.939877	0.912398	0.0105454	-0.0150188	4022	223	4249.8	303.8	1216.23	89.1883
HCC1143	Neratinib/HKI272	0.00031623	1.02599	1.00694	0.00555081	-0.00992553	4350	266	4249.8	303.8	1216.23	89.1883
CAL120	Neratinib/HKI272	3.1623	-0.251921	0.113418	-0.243707	0.537325	706	1033	6770.6	406.6	1375.9	101.091
CAL120	Neratinib/HKI272	1	0.443809	0.448368	0.0116564	0.00788743	3201	221	6770.6	406.6	1375.9	101.091
CAL120	Neratinib/HKI272	0.31623	0.626231	0.624521	0.0098786	0.000441768	4208	255	6770.6	406.6	1375.9	101.091
CAL120	Neratinib/HKI272	0.1	0.874018	0.857501	0.0100414	-0.00977626	5830	287	6770.6	406.6	1375.9	101.091
CAL120	Neratinib/HKI272	0.031623	0.970472	0.983314	-0.0046037	0.00711988	6543	446	6770.6	406.6	1375.9	101.091
CAL120	Neratinib/HKI272	0.01	1.11593	1.10255	0.00269558	-0.00700295	7707	403	6770.6	406.6	1375.9	101.091
CAL120	Neratinib/HKI272	0.0031623	0.861096	0.861316	0.0030326	0.000640617	5738	349	6770.6	406.6	1375.9	101.091
CAL120	Neratinib/HKI272	0.001	1.07371	1.06753	0.000846339	-0.00342655	7358	414	6770.6	406.6	1375.9	101.091
CAL120	Neratinib/HKI272	0.00031623	1.01781	1.01914	-0.000919473	0.000604085	6910	420	6770.6	406.6	1375.9	101.091
CAL120	Neratinib/HKI272	3.1623	-0.223381	0.225961	-0.279291	0.555688	771	1221	6733.6	403.8	1375.9	101.091
CAL120	Neratinib/HKI272	1	0.389226	0.395827	0.0119691	0.0103813	2922	212	6733.6	403.8	1375.9	101.091
CAL120	Neratinib/HKI272	0.31623	0.60955	0.614182	0.00707779	0.00503568	4094	272	6733.6	403.8	1375.9	101.091
CAL120	Neratinib/HKI272	0.1	0.877943	0.875256	0.00387977	-0.00184339	5829	342	6733.6	403.8	1375.9	101.091
CAL120	Neratinib/HKI272	0.031623	0.970999	0.979081	-0.00266736	0.00386643	6512	424	6733.6	403.8	1375.9	101.091
CAL120	Neratinib/HKI272	0.01	0.978774	0.966849	0.00535162	-0.00724222	6571	346	6733.6	403.8	1375.9	101.091
CAL120	Neratinib/HKI272	0.0031623	1.00665	0.999642	0.00268281	-0.00449272	6785	378	6733.6	403.8	1375.9	101.091
CAL120	Neratinib/HKI272	0.001	1.11056	1.0999	0.00176652	-0.00630452	7617	409	6733.6	403.8	1375.9	101.091
CAL120	Neratinib/HKI272	0.00031623	0.987948	0.989282	-0.000280509	8.17309e-05	6641	404	6733.6	403.8	1375.9	101.091
CAL120	Neratinib/HKI272	3.1623	-0.271617	0.192203	-0.292271	0.585768	679	1205	6447.7	369.1	1375.9	101.091
CAL120	Neratinib/HKI272	1	0.321548	0.362716	-0.00769702	0.0513424	2561	301	6447.7	369.1	1375.9	101.091
CAL120	Neratinib/HKI272	0.31623	0.649856	0.660375	0.00258746	0.0103566	4199	288	6447.7	369.1	1375.9	101.091
CAL120	Neratinib/HKI272	0.1	0.907355	0.901303	0.00435619	-0.00279002	5801	312	6447.7	369.1	1375.9	101.091
CAL120	Neratinib/HKI272	0.031623	1.04846	1.05289	-0.00262795	0.00237437	6801	405	6447.7	369.1	1375.9	101.091
CAL120	Neratinib/HKI272	0.01	0.947844	0.962953	-0.00499285	0.00892175	6079	407	6447.7	369.1	1375.9	101.091
CAL120	Neratinib/HKI272	0.0031623	1.04005	1.03196	0.0023343	-0.0040544	6739	353	6447.7	369.1	1375.9	101.091
CAL120	Neratinib/HKI272	0.001	0.972386	0.96127	0.00497787	-0.00570941	6251	316	6447.7	369.1	1375.9	101.091
CAL120	Neratinib/HKI272	0.00031623	1.00366	0.998607	0.00190362	-0.00240022	6474	351	6447.7	369.1	1375.9	101.091
CAL120	Neratinib/HKI272	3.1623	-0.295863	0.155749	-0.297144	0.600634	620	1186	6647.7	389.9	1375.9	101.091
CAL120	Neratinib/HKI272	1	0.311934	0.341775	-0.000472137	0.0390371	2550	268	6647.7	389.9	1375.9	101.091
CAL120	Neratinib/HKI272	0.31623	0.596557	0.594122	0.0106247	-0.000365382	3984	235	6647.7	389.9	1375.9	101.091
CAL120	Neratinib/HKI272	0.1	0.779836	0.776414	0.00639766	-0.00191148	5100	292	6647.7	389.9	1375.9	101.091
CAL120	Neratinib/HKI272	0.031623	1.02747	1.01749	0.00338255	-0.00605193	6857	361	6647.7	389.9	1375.9	101.091
CAL120	Neratinib/HKI272	0.01	0.967128	0.964509	0.00175377	-0.00198777	6402	366	6647.7	389.9	1375.9	101.091
CAL120	Neratinib/HKI272	0.0031623	0.932395	0.926707	0.0037895	-0.00366135	6148	340	6647.7	389.9	1375.9	101.091
CAL120	Neratinib/HKI272	0.001	0.981931	0.995374	-0.00501181	0.00668609	6512	436	6647.7	389.9	1375.9	101.091
CAL120	Neratinib/HKI272	0.00031623	0.925741	0.91516	0.0059902	-0.00651764	6100	318	6647.7	389.9	1375.9	101.091
CAL851	Neratinib/HKI272	3.1623	-0.361602	0.525875	-0.315203	0.539926	860	1715	4134.4	599.1	1594.03	174.24
CAL851	Neratinib/HKI272	1	0.0786862	0.665046	-0.168826	0.311068	1769	1374	4134.4	599.1	1594.03	174.24
CAL851	Neratinib/HKI272	0.31623	0.0729152	0.625327	-0.160088	0.302478	1756	1317	4134.4	599.1	1594.03	174.24
CAL851	Neratinib/HKI272	0.1	0.213948	0.633514	-0.113561	0.225013	2081	1126	4134.4	599.1	1594.03	174.24
CAL851	Neratinib/HKI272	0.031623	0.380742	0.673367	-0.0717286	0.148863	2484	942	4134.4	599.1	1594.03	174.24
CAL851	Neratinib/HKI272	0.01	0.776956	0.882373	-0.0215329	0.0439582	3514	720	4134.4	599.1	1594.03	174.24
CAL851	Neratinib/HKI272	0.0031623	0.857192	0.870525	0.0018532	0.00452328	3734	561	4134.4	599.1	1594.03	174.24
CAL851	Neratinib/HKI272	0.001	0.996692	1.03228	-0.00928055	0.0141731	4125	673	4134.4	599.1	1594.03	174.24
CAL851	Neratinib/HKI272	0.00031623	1.05133	1.03233	0.00304012	-0.00623352	4281	583	4134.4	599.1	1594.03	174.24
CAL851	Neratinib/HKI272	3.1623	-0.312987	0.543608	-0.304554	0.521952	933	1735	4285.5	650.6	1594.03	174.24
CAL851	Neratinib/HKI272	1	-0.00970757	0.609238	-0.191529	0.353353	1572	1461	4285.5	650.6	1594.03	174.24
CAL851	Neratinib/HKI272	0.31623	0.112957	0.597485	-0.141844	0.277031	1857	1266	4285.5	650.6	1594.03	174.24
CAL851	Neratinib/HKI272	0.1	0.238133	0.597351	-0.0971793	0.20313	2162	1072	4285.5	650.6	1594.03	174.24
CAL851	Neratinib/HKI272	0.031623	0.461412	0.70334	-0.0576142	0.123291	2739	921	4285.5	650.6	1594.03	174.24
CAL851	Neratinib/HKI272	0.01	0.611508	0.734252	-0.0226501	0.0600539	3149	731	4285.5	650.6	1594.03	174.24
CAL851	Neratinib/HKI272	0.0031623	0.864732	0.889324	-0.0014382	0.0123565	3878	635	4285.5	650.6	1594.03	174.24
CAL851	Neratinib/HKI272	0.001	0.963056	0.951882	0.00477613	-0.00172614	4173	605	4285.5	650.6	1594.03	174.24
CAL851	Neratinib/HKI272	0.00031623	1.10658	1.11236	-0.00588722	0.00693384	4615	722	4285.5	650.6	1594.03	174.24
CAL851	Neratinib/HKI272	3.1623	-0.331141	0.6715	-0.33378	0.543841	917	1859	4133.8	594	1594.03	174.24
CAL851	Neratinib/HKI272	1	-0.0948232	0.433685	-0.169335	0.345253	1390	1238	4133.8	594	1594.03	174.24
CAL851	Neratinib/HKI272	0.31623	0.12403	0.796338	-0.186747	0.322123	1872	1519	4133.8	594	1594.03	174.24
CAL851	Neratinib/HKI272	0.1	0.189706	0.52159	-0.0879396	0.19475	2024	955	4133.8	594	1594.03	174.24
CAL851	Neratinib/HKI272	0.031623	0.472284	0.677976	-0.0455615	0.101898	2713	800	4133.8	594	1594.03	174.24
CAL851	Neratinib/HKI272	0.01	0.752031	0.842462	-0.016708	0.0377647	3446	674	4133.8	594	1594.03	174.24
CAL851	Neratinib/HKI272	0.0031623	0.897726	0.918955	-0.00196292	0.00756592	3846	592	4133.8	594	1594.03	174.24
CAL851	Neratinib/HKI272	0.001	1.06409	1.08195	-0.0069652	0.00713092	4317	662	4133.8	594	1594.03	174.24
CAL851	Neratinib/HKI272	0.00031623	0.953768	0.962934	-0.00072789	0.00300819	4003	592	4133.8	594	1594.03	174.24
CAL851	Neratinib/HKI272	3.1623	-0.299913	0.837268	-0.360107	0.556701	965	2045	4229	588.2	1594.03	174.24
CAL851	Neratinib/HKI272	1	-0.0903991	0.413826	-0.16588	0.342817	1395	1215	4229	588.2	1594.03	174.24
CAL851	Neratinib/HKI272	0.31623	0.104326	0.515114	-0.120079	0.250847	1833	1093	4229	588.2	1594.03	174.24
CAL851	Neratinib/HKI272	0.1	0.270165	0.553483	-0.073048	0.163744	2232	896	4229	588.2	1594.03	174.24
CAL851	Neratinib/HKI272	0.031623	0.407871	0.564524	-0.0309136	0.0861311	2580	681	4229	588.2	1594.03	174.24
CAL851	Neratinib/HKI272	0.01	0.742423	0.805051	-0.00896834	0.0263344	3483	610	4229	588.2	1594.03	174.24
CAL851	Neratinib/HKI272	0.0031623	0.924834	0.913436	0.0060667	-0.00627276	4007	528	4229	588.2	1594.03	174.24
CAL851	Neratinib/HKI272	0.001	0.989574	0.958776	0.00889458	-0.0134283	4198	515	4229	588.2	1594.03	174.24
CAL851	Neratinib/HKI272	0.00031623	1.0238	0.993337	0.00738879	-0.0126012	4300	532	4229	588.2	1594.03	174.24
SUM149	Neratinib/HKI272	3.1623	0.194014	0.230817	-0.00251524	0.0579417	2513	317	10216.5	580.7	1551.69	88.461
SUM149	Neratinib/HKI272	1	0.22862	0.254252	0.00532504	0.0387799	2716	278	10216.5	580.7	1551.69	88.461
SUM149	Neratinib/HKI272	0.31623	0.330083	0.357659	0.00134803	0.0351168	3370	330	10216.5	580.7	1551.69	88.461
SUM149	Neratinib/HKI272	0.1	0.428773	0.444247	0.00702356	0.0171617	4094	314	10216.5	580.7	1551.69	88.461
SUM149	Neratinib/HKI272	0.031623	0.632567	0.634051	0.00962779	0.00101912	5883	343	10216.5	580.7	1551.69	88.461
SUM149	Neratinib/HKI272	0.01	0.870954	0.859622	0.00929604	-0.00784971	8522	413	10216.5	580.7	1551.69	88.461
SUM149	Neratinib/HKI272	0.0031623	1.02151	1.01584	0.00214284	-0.00352179	10518	560	10216.5	580.7	1551.69	88.461
SUM149	Neratinib/HKI272	0.001	0.949559	0.947591	0.00228521	-0.00148794	9531	529	10216.5	580.7	1551.69	88.461
SUM149	Neratinib/HKI272	0.00031623	0.997874	0.997567	0.000201808	-0.000467821	10187	577	10216.5	580.7	1551.69	88.461
SUM149	Neratinib/HKI272	3.1623	0.200821	0.239146	-0.00275724	0.057221	2517	321	9693.8	569.5	1551.69	88.461
SUM149	Neratinib/HKI272	1	0.258616	0.274045	0.0128206	0.0211857	2850	238	9693.8	569.5	1551.69	88.461
SUM149	Neratinib/HKI272	0.31623	0.304513	0.330045	0.00416535	0.0325624	3133	304	9693.8	569.5	1551.69	88.461
SUM149	Neratinib/HKI272	0.1	0.40821	0.417939	0.0119074	0.0103416	3835	272	9693.8	569.5	1551.69	88.461
SUM149	Neratinib/HKI272	0.031623	0.662881	0.662813	0.00969375	-0.000639928	5951	348	9693.8	569.5	1551.69	88.461
SUM149	Neratinib/HKI272	0.01	1.04025	1.01748	0.00948095	-0.0131662	10218	456	9693.8	569.5	1551.69	88.461
SUM149	Neratinib/HKI272	0.0031623	1.0953	1.07449	0.00691371	-0.0114346	10963	510	9693.8	569.5	1551.69	88.461
SUM149	Neratinib/HKI272	0.001	1.07592	1.05338	0.00828193	-0.0125991	10697	484	9693.8	569.5	1551.69	88.461
SUM149	Neratinib/HKI272	0.00031623	1.09255	1.07855	0.00391619	-0.0077906	10925	552	9693.8	569.5	1551.69	88.461
SUM149	Neratinib/HKI272	3.1623	0.139226	0.166915	0.00261296	0.0522233	2224	252	10522.3	535.5	1551.69	88.461
SUM149	Neratinib/HKI272	1	0.175485	0.197035	0.0068467	0.0387921	2425	235	10522.3	535.5	1551.69	88.461
SUM149	Neratinib/HKI272	0.31623	0.249118	0.269171	0.00622109	0.03151	2868	253	10522.3	535.5	1551.69	88.461
SUM149	Neratinib/HKI272	0.1	0.478794	0.490903	0.00598655	0.0129975	4571	305	10522.3	535.5	1551.69	88.461
SUM149	Neratinib/HKI272	0.031623	0.793606	0.795801	0.00382155	0.000799846	7789	413	10522.3	535.5	1551.69	88.461
SUM149	Neratinib/HKI272	0.01	1.03027	1.02639	0.00116072	-0.0033758	10968	531	10522.3	535.5	1551.69	88.461
SUM149	Neratinib/HKI272	0.0031623	1.00046	0.99446	0.0028968	-0.00465169	10529	495	10522.3	535.5	1551.69	88.461
SUM149	Neratinib/HKI272	0.001	1.05415	1.06055	-0.00422265	0.0023378	11328	620	10522.3	535.5	1551.69	88.461
SUM149	Neratinib/HKI272	0.00031623	1.03656	1.03882	-0.00190335	0.000102631	11062	578	10522.3	535.5	1551.69	88.461
SUM149	Neratinib/HKI272	3.1623	0.161295	0.195955	-0.000959	0.0594419	2338	295	10377.1	575.2	1551.69	88.461
SUM149	Neratinib/HKI272	1	0.198823	0.223699	0.00600885	0.0408637	2551	263	10377.1	575.2	1551.69	88.461
SUM149	Neratinib/HKI272	0.31623	0.23944	0.266081	0.00361647	0.0405238	2795	287	10377.1	575.2	1551.69	88.461
SUM149	Neratinib/HKI272	0.1	0.487634	0.495503	0.00987728	0.00850222	4610	300	10377.1	575.2	1551.69	88.461
SUM149	Neratinib/HKI272	0.031623	0.807089	0.806082	0.00566534	-0.000715339	7858	430	10377.1	575.2	1551.69	88.461
SUM149	Neratinib/HKI272	0.01	0.973537	0.971631	0.00160433	-0.00120856	10005	542	10377.1	575.2	1551.69	88.461
SUM149	Neratinib/HKI272	0.0031623	1.11379	1.03283	0.0354844	-0.00346759	12077	624	10377.1	575.2	1551.69	88.461
SUM149	Neratinib/HKI272	0.001	1.05525	1.05502	-0.00126374	-0.000224697	11182	618	10377.1	575.2	1551.69	88.461
SUM149	Neratinib/HKI272	0.00031623	1.08974	1.08451	0.000201504	-0.00290612	11704	612	10377.1	575.2	1551.69	88.461
T47D	Neratinib/HKI272	3.1623	0.228547	0.245459	-3.71491e-05	0.0231475	1885	119	3651.5	138.3	1425.68	74.4351
T47D	Neratinib/HKI272	1	0.374437	0.384689	0.00141141	0.0135498	2195	115	3651.5	138.3	1425.68	74.4351
T47D	Neratinib/HKI272	0.31623	0.664406	0.664297	0.00241705	0.00260444	2846	115	3651.5	138.3	1425.68	74.4351
T47D	Neratinib/HKI272	0.1	0.572546	0.578202	0.00145103	0.00697609	2635	119	3651.5	138.3	1425.68	74.4351
T47D	Neratinib/HKI272	0.031623	0.70902	0.71829	-0.000476358	0.00721628	2950	134	3651.5	138.3	1425.68	74.4351
T47D	Neratinib/HKI272	0.01	0.925835	0.936635	-0.00210927	0.00547892	3469	151	3651.5	138.3	1425.68	74.4351
T47D	Neratinib/HKI272	0.0031623	0.978362	0.983948	-0.00116998	0.00276194	3598	146	3651.5	138.3	1425.68	74.4351
T47D	Neratinib/HKI272	0.001	0.938912	0.946757	-0.00147488	0.00406227	3501	147	3651.5	138.3	1425.68	74.4351
T47D	Neratinib/HKI272	0.00031623	1.1038	1.08022	0.00459805	-0.00960362	3911	107	3651.5	138.3	1425.68	74.4351
T47D	Neratinib/HKI272	3.1623	0.263648	0.287002	-0.00252043	0.0273456	1969	134	3710.1	140.9	1425.68	74.4351
T47D	Neratinib/HKI272	1	0.451962	0.455066	0.00327984	0.00694842	2385	108	3710.1	140.9	1425.68	74.4351
T47D	Neratinib/HKI272	0.31623	0.642358	0.65985	-0.00237517	0.0127358	2827	146	3710.1	140.9	1425.68	74.4351
T47D	Neratinib/HKI272	0.1	0.637724	0.629902	0.00495258	-0.00174826	2816	101	3710.1	140.9	1425.68	74.4351
T47D	Neratinib/HKI272	0.031623	0.703402	0.702573	0.00238111	0.00180247	2973	118	3710.1	140.9	1425.68	74.4351
T47D	Neratinib/HKI272	0.01	0.8734	0.873059	0.00096177	0.000832463	3390	131	3710.1	140.9	1425.68	74.4351
T47D	Neratinib/HKI272	0.0031623	0.831569	0.832403	0.000962395	0.00168333	3286	130	3710.1	140.9	1425.68	74.4351
T47D	Neratinib/HKI272	0.001	0.998789	1.00836	-0.00224988	0.00425859	3707	157	3710.1	140.9	1425.68	74.4351
T47D	Neratinib/HKI272	0.00031623	0.973719	0.962023	0.00299481	-0.00474077	3643	119	3710.1	140.9	1425.68	74.4351
T47D	Neratinib/HKI272	3.1623	0.0858154	0.0962521	0.00484584	0.0206972	1599	101	3745.6	151.5	1425.68	74.4351
T47D	Neratinib/HKI272	1	0.376756	0.365084	0.00989724	-0.00444125	2226	79	3745.6	151.5	1425.68	74.4351
T47D	Neratinib/HKI272	0.31623	0.524597	0.530987	0.00218315	0.00738208	2566	124	3745.6	151.5	1425.68	74.4351
T47D	Neratinib/HKI272	0.1	0.662047	0.65471	0.00499193	-0.00209673	2894	110	3745.6	151.5	1425.68	74.4351
T47D	Neratinib/HKI272	0.031623	0.788756	0.788431	0.00181139	0.00111771	3206	133	3745.6	151.5	1425.68	74.4351
T47D	Neratinib/HKI272	0.01	0.890917	0.909225	-0.00375216	0.00911391	3464	174	3745.6	151.5	1425.68	74.4351
T47D	Neratinib/HKI272	0.0031623	0.901091	0.897653	0.0016527	-0.000942307	3490	137	3745.6	151.5	1425.68	74.4351
T47D	Neratinib/HKI272	0.001	1.01469	1.03111	-0.00399905	0.00693486	3784	181	3745.6	151.5	1425.68	74.4351
T47D	Neratinib/HKI272	0.00031623	0.984035	0.979353	0.00125846	-0.00179309	3704	142	3745.6	151.5	1425.68	74.4351
T47D	Neratinib/HKI272	3.1623	0.201665	0.215406	0.000986118	0.0218982	1849.2	112.8	3804	138.7	1425.68	74.4351
T47D	Neratinib/HKI272	1	0.387174	0.392898	0.00267369	0.00989873	2266	108	3804	138.7	1425.68	74.4351
T47D	Neratinib/HKI272	0.31623	0.408723	0.420124	0.000562626	0.013667	2316	120	3804	138.7	1425.68	74.4351
T47D	Neratinib/HKI272	0.1	0.803557	0.805393	0.000825523	0.00189857	3286	128	3804	138.7	1425.68	74.4351
T47D	Neratinib/HKI272	0.031623	0.814011	0.826071	-0.00196522	0.00689144	3313	147	3804	138.7	1425.68	74.4351
T47D	Neratinib/HKI272	0.01	0.906623	0.913967	-0.00125296	0.00359508	3555	145	3804	138.7	1425.68	74.4351
T47D	Neratinib/HKI272	0.0031623	0.986241	1.00063	-0.00340589	0.00588172	3767	163	3804	138.7	1425.68	74.4351
T47D	Neratinib/HKI272	0.001	1.01224	1.02902	-0.00409423	0.00659261	3837	169	3804	138.7	1425.68	74.4351
T47D	Neratinib/HKI272	0.00031623	1.05832	1.06634	-0.00224874	0.00252194	3962	157	3804	138.7	1425.68	74.4351
SUM159	Neratinib/HKI272	3.1623	0.715411	0.687901	0.0171459	-0.0221083	11342	270	15466.9	728.2	3811.24	105.058
SUM159	Neratinib/HKI272	1	0.897979	0.859165	0.0166857	-0.0241165	13914	302	15466.9	728.2	3811.24	105.058
SUM159	Neratinib/HKI272	0.31623	0.966706	0.926363	0.0154305	-0.0230609	14951	341	15466.9	728.2	3811.24	105.058
SUM159	Neratinib/HKI272	0.1	0.951479	0.915125	0.0143305	-0.0211607	14718	365	15466.9	728.2	3811.24	105.058
SUM159	Neratinib/HKI272	0.031623	0.944248	0.906068	0.0152067	-0.0224185	14608	343	15466.9	728.2	3811.24	105.058
SUM159	Neratinib/HKI272	0.01	0.974372	0.950405	0.00917312	-0.0136182	15069	494	15466.9	728.2	3811.24	105.058
SUM159	Neratinib/HKI272	0.0031623	1.0212	1.00829	0.00417624	-0.00695712	15800	631	15466.9	728.2	3811.24	105.058
SUM159	Neratinib/HKI272	0.001	1.02202	1.0152	0.00200654	-0.00378187	15813	686	15466.9	728.2	3811.24	105.058
SUM159	Neratinib/HKI272	0.00031623	0.967682	0.971946	-0.000948893	0.00169493	14966	739	15466.9	728.2	3811.24	105.058
SUM159	Neratinib/HKI272	3.1623	0.684418	0.656577	0.0180192	-0.0227341	10881	241	15371.6	716.4	3811.24	105.058
SUM159	Neratinib/HKI272	1	0.921107	0.87768	0.0177278	-0.0256447	14176	271	15371.6	716.4	3811.24	105.058
SUM159	Neratinib/HKI272	0.31623	0.95978	0.914781	0.0172703	-0.0253895	14756	286	15371.6	716.4	3811.24	105.058
SUM159	Neratinib/HKI272	0.1	0.968212	0.933134	0.0133544	-0.0194438	14884	381	15371.6	716.4	3811.24	105.058
SUM159	Neratinib/HKI272	0.031623	0.958724	0.928856	0.0116572	-0.0166984	14740	420	15371.6	716.4	3811.24	105.058
SUM159	Neratinib/HKI272	0.01	0.998473	0.974564	0.0085622	-0.0126088	15348	504	15371.6	716.4	3811.24	105.058
SUM159	Neratinib/HKI272	0.0031623	1.01189	0.998835	0.00439608	-0.00660986	15556	611	15371.6	716.4	3811.24	105.058
SUM159	Neratinib/HKI272	0.001	1.03337	1.02681	0.00169646	-0.00302276	15892	686	15371.6	716.4	3811.24	105.058
SUM159	Neratinib/HKI272	0.00031623	1.01472	1.00287	0.00391101	-0.00594136	15600	624	15371.6	716.4	3811.24	105.058
SUM159	Neratinib/HKI272	3.1623	0.649848	0.614016	0.0228361	-0.0304212	10569	149	15642.7	728.2	3811.24	105.058
SUM159	Neratinib/HKI272	1	0.843348	0.806823	0.0173723	-0.0238425	13248	277	15642.7	728.2	3811.24	105.058
SUM159	Neratinib/HKI272	0.31623	0.911833	0.868234	0.0182672	-0.0261588	14270	264	15642.7	728.2	3811.24	105.058
SUM159	Neratinib/HKI272	0.1	0.952617	0.914266	0.0151505	-0.0218165	14897	343	15642.7	728.2	3811.24	105.058
SUM159	Neratinib/HKI272	0.031623	0.946946	0.925852	0.00878696	-0.0119786	14809	495	15642.7	728.2	3811.24	105.058
SUM159	Neratinib/HKI272	0.01	1.05039	1.02718	0.00727394	-0.0114129	16456	560	15642.7	728.2	3811.24	105.058
SUM159	Neratinib/HKI272	0.0031623	1.03041	1.01837	0.0037191	-0.00587531	16131	645	15642.7	728.2	3811.24	105.058
SUM159	Neratinib/HKI272	0.001	1.05075	1.03792	0.00359566	-0.00605704	16462	655	15642.7	728.2	3811.24	105.058
SUM159	Neratinib/HKI272	0.00031623	1.04604	1.03706	0.0023319	-0.00413799	16385	686	15642.7	728.2	3811.24	105.058
SUM159	Neratinib/HKI272	3.1623	0.696771	0.660361	0.0220312	-0.0294698	11165	200	15596.2	767.9	3811.24	105.058
SUM159	Neratinib/HKI272	1	0.870169	0.82302	0.0210523	-0.0301614	13607	234	15596.2	767.9	3811.24	105.058
SUM159	Neratinib/HKI272	0.31623	0.969083	0.919897	0.0188751	-0.027918	15110	295	15596.2	767.9	3811.24	105.058
SUM159	Neratinib/HKI272	0.1	0.958476	0.915163	0.0169484	-0.0248236	14945	340	15596.2	767.9	3811.24	105.058
SUM159	Neratinib/HKI272	0.031623	0.961825	0.923029	0.015144	-0.0221018	14997	384	15596.2	767.9	3811.24	105.058
SUM159	Neratinib/HKI272	0.01	0.999167	0.965466	0.0122588	-0.0182737	15583	462	15596.2	767.9	3811.24	105.058
SUM159	Neratinib/HKI272	0.0031623	1.04316	1.02049	0.0071985	-0.0114824	16288	601	15596.2	767.9	3811.24	105.058
SUM159	Neratinib/HKI272	0.001	1.00767	0.983366	0.00860744	-0.0129621	15718	555	15596.2	767.9	3811.24	105.058
SUM159	Neratinib/HKI272	0.00031623	1.03704	1.02541	0.00340566	-0.00584766	16189	696	15596.2	767.9	3811.24	105.058
CAMA1	Neratinib/HKI272	3.1623	0.353398	0.434631	-0.0139512	0.050498	3491	460	5905.5	412.8	2322.93	121.896
CAMA1	Neratinib/HKI272	1	0.874973	0.883849	6.07775e-05	0.00255075	5414	398	5905.5	412.8	2322.93	121.896
CAMA1	Neratinib/HKI272	0.31623	0.791742	0.809333	-0.000733261	0.00638504	5093	397	5905.5	412.8	2322.93	121.896
CAMA1	Neratinib/HKI272	0.1	0.920831	0.932418	-0.00144508	0.0039204	5593	420	5905.5	412.8	2322.93	121.896
CAMA1	Neratinib/HKI272	0.031623	0.796966	0.828505	-0.00453033	0.0129764	5113	438	5905.5	412.8	2322.93	121.896
CAMA1	Neratinib/HKI272	0.01	0.939425	0.946777	-0.000714835	0.00216385	5666	414	5905.5	412.8	2322.93	121.896
CAMA1	Neratinib/HKI272	0.0031623	0.900127	0.921883	-0.00365008	0.00830755	5512	442	5905.5	412.8	2322.93	121.896
CAMA1	Neratinib/HKI272	0.001	0.971121	0.980596	-0.00179488	0.00319246	5791	430	5905.5	412.8	2322.93	121.896
CAMA1	Neratinib/HKI272	0.00031623	0.794877	0.836611	-0.00718263	0.0177192	5105	466	5905.5	412.8	2322.93	121.896
CAMA1	Neratinib/HKI272	3.1623	0.420046	0.492396	-0.0104758	0.0403968	3766	477	6036.7	461.4	2322.93	121.896
CAMA1	Neratinib/HKI272	1	0.848546	0.849334	0.00309732	-0.00212845	5416	407	6036.7	461.4	2322.93	121.896
CAMA1	Neratinib/HKI272	0.31623	0.926946	0.946794	-0.00356809	0.00698706	5735	492	6036.7	461.4	2322.93	121.896
CAMA1	Neratinib/HKI272	0.1	0.909602	0.892628	0.00643798	-0.00961681	5664	377	6036.7	461.4	2322.93	121.896
CAMA1	Neratinib/HKI272	0.031623	0.939368	0.947036	-0.0006853	0.00177172	5786	461	6036.7	461.4	2322.93	121.896
CAMA1	Neratinib/HKI272	0.01	0.86141	0.875137	-0.000667458	0.00401551	5468	450	6036.7	461.4	2322.93	121.896
CAMA1	Neratinib/HKI272	0.0031623	0.959277	0.958604	0.00103658	-0.00168149	5868	444	6036.7	461.4	2322.93	121.896
CAMA1	Neratinib/HKI272	0.001	0.831175	0.840513	0.00115367	0.00178088	5346	426	6036.7	461.4	2322.93	121.896
CAMA1	Neratinib/HKI272	0.00031623	1.05033	1.02756	0.00456571	-0.00987087	6247	414	6036.7	461.4	2322.93	121.896
CAMA1	Neratinib/HKI272	3.1623	0.489841	0.543108	-0.00593958	0.0280971	3930	409	5795.2	410.8	2322.93	121.896
CAMA1	Neratinib/HKI272	1	0.82475	0.831294	0.00165102	0.00172461	5135	374	5795.2	410.8	2322.93	121.896
CAMA1	Neratinib/HKI272	0.31623	0.971098	0.979331	-0.00145139	0.0032415	5685	424	5795.2	410.8	2322.93	121.896
CAMA1	Neratinib/HKI272	0.1	1.06607	1.06387	-0.000681943	-0.000372792	6049	426	5795.2	410.8	2322.93	121.896
CAMA1	Neratinib/HKI272	0.031623	1.06244	1.08081	-0.00533244	0.00751183	6035	480	5795.2	410.8	2322.93	121.896
CAMA1	Neratinib/HKI272	0.01	1.04012	1.04064	-0.000847408	0.000512828	5949	425	5795.2	410.8	2322.93	121.896
CAMA1	Neratinib/HKI272	0.0031623	1.12536	1.11043	0.00113279	-0.00472932	6279	411	5795.2	410.8	2322.93	121.896
CAMA1	Neratinib/HKI272	0.001	1.13895	1.11939	0.00191918	-0.00632762	6332	403	5795.2	410.8	2322.93	121.896
CAMA1	Neratinib/HKI272	0.00031623	1.11971	1.11403	-0.000847972	-0.00130105	6257	434	5795.2	410.8	2322.93	121.896
CAMA1	Neratinib/HKI272	3.1623	0.533998	0.571218	-0.00229802	0.0171025	4084	365	5794.4	391.5	2322.93	121.896
CAMA1	Neratinib/HKI272	1	0.745942	0.772032	-0.00238574	0.00957437	4844	390	5794.4	391.5	2322.93	121.896
CAMA1	Neratinib/HKI272	0.31623	1.05878	1.09111	-0.00833577	0.0110401	6020	495	5794.4	391.5	2322.93	121.896
CAMA1	Neratinib/HKI272	0.1	1.08569	1.09541	-0.00362756	0.00252007	6124	443	5794.4	391.5	2322.93	121.896
CAMA1	Neratinib/HKI272	0.031623	1.07147	1.09786	-0.00716955	0.00877951	6069	483	5794.4	391.5	2322.93	121.896
CAMA1	Neratinib/HKI272	0.01	1.0393	1.04855	-0.00280537	0.00221989	5945	428	5794.4	391.5	2322.93	121.896
CAMA1	Neratinib/HKI272	0.0031623	1.06551	1.07223	-0.00263503	0.00131639	6046	429	5794.4	391.5	2322.93	121.896
CAMA1	Neratinib/HKI272	0.001	1.03982	1.04976	-0.00297268	0.00249139	5947	430	5794.4	391.5	2322.93	121.896
CAMA1	Neratinib/HKI272	0.00031623	1.12278	1.13586	-0.00493356	0.00384778	6268	463	5794.4	391.5	2322.93	121.896
HTERT_HME1	Neratinib/HKI272	3.1623	0.117918	0.149838	-0.015496	0.0988183	3228	479	14626.1	478.6	2416.49	255.468
HTERT_HME1	Neratinib/HKI272	1	0.271743	0.27522	0.00476823	0.0354418	4512	318	14626.1	478.6	2416.49	255.468
HTERT_HME1	Neratinib/HKI272	0.31623	0.365435	0.359277	0.010075	0.0163274	5427	266	14626.1	478.6	2416.49	255.468
HTERT_HME1	Neratinib/HKI272	0.1	0.513345	0.506002	0.00873862	0.00825263	7089	285	14626.1	478.6	2416.49	255.468
HTERT_HME1	Neratinib/HKI272	0.031623	0.815021	0.803066	0.0073893	-0.0031823	11367	318	14626.1	478.6	2416.49	255.468
HTERT_HME1	Neratinib/HKI272	0.01	1.01319	1.00254	0.00458369	-0.00504457	14878	387	14626.1	478.6	2416.49	255.468
HTERT_HME1	Neratinib/HKI272	0.0031623	1.06289	1.06289	-0.000490495	0.000241772	15851	501	14626.1	478.6	2416.49	255.468
HTERT_HME1	Neratinib/HKI272	0.001	1.06394	1.06871	-0.00252924	0.00280061	15872	545	14626.1	478.6	2416.49	255.468
HTERT_HME1	Neratinib/HKI272	0.00031623	1.00152	0.999612	0.000829186	0.000164938	14655	462	14626.1	478.6	2416.49	255.468
HTERT_HME1	Neratinib/HKI272	3.1623	0.0913757	0.129707	-0.0212084	0.112565	3017	506	14037.4	442.3	2416.49	255.468
HTERT_HME1	Neratinib/HKI272	1	0.265278	0.264802	0.00657355	0.0296861	4391	284	14037.4	442.3	2416.49	255.468
HTERT_HME1	Neratinib/HKI272	0.31623	0.333593	0.33355	0.00555564	0.024817	5018	297	14037.4	442.3	2416.49	255.468
HTERT_HME1	Neratinib/HKI272	0.1	0.531109	0.520959	0.00939615	0.00257365	7125	248	14037.4	442.3	2416.49	255.468
HTERT_HME1	Neratinib/HKI272	0.031623	0.861955	0.855366	0.00402861	-0.00195329	11707	351	14037.4	442.3	2416.49	255.468
HTERT_HME1	Neratinib/HKI272	0.01	1.01599	1.01296	0.00118305	-0.00251054	14324	421	14037.4	442.3	2416.49	255.468
HTERT_HME1	Neratinib/HKI272	0.0031623	1.09488	1.09997	-0.00270986	0.000522809	15790	515	14037.4	442.3	2416.49	255.468
HTERT_HME1	Neratinib/HKI272	0.001	1.09117	1.09936	-0.00396115	0.00220924	15719	541	14037.4	442.3	2416.49	255.468
HTERT_HME1	Neratinib/HKI272	0.00031623	1.04	1.04593	-0.00276095	0.00201745	14761	505	14037.4	442.3	2416.49	255.468
HTERT_HME1	Neratinib/HKI272	3.1623	0.057493	0.100032	-0.0234974	0.124899	2771	516	13193.2	441.3	2416.49	255.468
HTERT_HME1	Neratinib/HKI272	1	0.230393	0.226232	0.00969735	0.023877	4015	238	13193.2	441.3	2416.49	255.468
HTERT_HME1	Neratinib/HKI272	0.31623	0.369805	0.362668	0.00971181	0.0102785	5222	231	13193.2	441.3	2416.49	255.468
HTERT_HME1	Neratinib/HKI272	0.1	0.66254	0.649865	0.00899576	-0.00124493	8391	267	13193.2	441.3	2416.49	255.468
HTERT_HME1	Neratinib/HKI272	0.031623	0.932413	0.920859	0.00547843	-0.00536008	12128	333	13193.2	441.3	2416.49	255.468
HTERT_HME1	Neratinib/HKI272	0.01	1.11495	1.11083	0.00083294	-0.00375794	15128	441	13193.2	441.3	2416.49	255.468
HTERT_HME1	Neratinib/HKI272	0.0031623	1.15671	1.12891	0.00975717	-0.00148056	15870	501	13193.2	441.3	2416.49	255.468
HTERT_HME1	Neratinib/HKI272	0.001	1.14736	1.11984	0.00975684	-0.00350142	15702	462	13193.2	441.3	2416.49	255.468
HTERT_HME1	Neratinib/HKI272	0.00031623	1.16606	1.13798	0.00975749	-0.00314358	16039	478	13193.2	441.3	2416.49	255.468
HTERT_HME1	Neratinib/HKI272	3.1623	0.12628	0.157958	-0.015164	0.0939913	3276	475	14239.5	468	2416.49	255.468
HTERT_HME1	Neratinib/HKI272	1	0.271712	0.269611	0.00841367	0.0259094	4470	278	14239.5	468	2416.49	255.468
HTERT_HME1	Neratinib/HKI272	0.31623	0.327284	0.320807	0.0105899	0.0158225	4987	254	14239.5	468	2416.49	255.468
HTERT_HME1	Neratinib/HKI272	0.1	0.608999	0.598859	0.00886405	0.000644393	8161	281	14239.5	468	2416.49	255.468
HTERT_HME1	Neratinib/HKI272	0.031623	0.918062	0.915697	0.00171439	-0.000710565	12794	422	14239.5	468	2416.49	255.468
HTERT_HME1	Neratinib/HKI272	0.01	1.00813	1.00736	0.00026918	-0.00139997	14388	464	14239.5	468	2416.49	255.468
HTERT_HME1	Neratinib/HKI272	0.0031623	1.0512	1.05459	-0.00182003	0.000148459	15191	515	14239.5	468	2416.49	255.468
HTERT_HME1	Neratinib/HKI272	0.001	1.08891	1.09585	-0.00354008	0.00134727	15916	560	14239.5	468	2416.49	255.468
HTERT_HME1	Neratinib/HKI272	0.00031623	1.09424	1.09223	0.000128619	-0.00343298	16020	482	14239.5	468	2416.49	255.468
HCC1428	Neratinib/HKI272	3.1623	0.0306055	0.378801	-0.094948	0.227239	1177	465	2473.6	146.7	1137.92	60.8766
HCC1428	Neratinib/HKI272	1	0.637388	0.680633	-0.00554431	0.019784	1977	162	2473.6	146.7	1137.92	60.8766
HCC1428	Neratinib/HKI272	0.31623	0.882216	0.879118	0.00211327	-0.00153334	2311	133	2473.6	146.7	1137.92	60.8766
HCC1428	Neratinib/HKI272	0.1	1.00895	1.01923	-0.00213438	0.00380562	2486	158	2473.6	146.7	1137.92	60.8766
HCC1428	Neratinib/HKI272	0.031623	1.1519	1.15864	-0.00299429	0.00260308	2685	167	2473.6	146.7	1137.92	60.8766
HCC1428	Neratinib/HKI272	0.01	1.21404	1.16217	0.00700654	-0.0164513	2772	114	2473.6	146.7	1137.92	60.8766
HCC1428	Neratinib/HKI272	0.0031623	1.01616	1.01602	-0.000166212	2.34707e-05	2496	148	2473.6	146.7	1137.92	60.8766
HCC1428	Neratinib/HKI272	0.001	1.04066	1.07002	-0.0061417	0.0104683	2530	180	2473.6	146.7	1137.92	60.8766
HCC1428	Neratinib/HKI272	0.00031623	1.05289	1.07724	-0.0052979	0.00868227	2547	176	2473.6	146.7	1137.92	60.8766
HCC1428	Neratinib/HKI272	3.1623	-0.0283241	0.22998	-0.0740132	0.197991	1102	371	2466.7	140.3	1137.92	60.8766
HCC1428	Neratinib/HKI272	1	0.670749	0.716906	-0.00672234	0.0208602	2018	163	2466.7	140.3	1137.92	60.8766
HCC1428	Neratinib/HKI272	0.31623	1.04012	1.04548	-0.00147462	0.00190822	2522	149	2466.7	140.3	1137.92	60.8766
HCC1428	Neratinib/HKI272	0.1	1.00385	1.00324	7.68035e-05	-0.000277354	2472	140	2466.7	140.3	1137.92	60.8766
HCC1428	Neratinib/HKI272	0.031623	1.05534	1.06644	-0.00272829	0.00392306	2543	156	2466.7	140.3	1137.92	60.8766
HCC1428	Neratinib/HKI272	0.01	0.998039	0.989066	0.00179818	-0.00339443	2464	131	2466.7	140.3	1137.92	60.8766
HCC1428	Neratinib/HKI272	0.0031623	1.09006	1.13176	-0.0087313	0.0141095	2591	189	2466.7	140.3	1137.92	60.8766
HCC1428	Neratinib/HKI272	0.001	1.08428	1.1031	-0.00445312	0.00650947	2583	166	2466.7	140.3	1137.92	60.8766
HCC1428	Neratinib/HKI272	0.00031623	1.10017	1.15339	-0.0108941	0.0177561	2605	201	2466.7	140.3	1137.92	60.8766
HCC1428	Neratinib/HKI272	3.1623	-0.127965	0.152321	-0.0893778	0.241314	976	399	2474.9	129.1	1137.92	60.8766
HCC1428	Neratinib/HKI272	1	0.640535	0.725074	-0.0158293	0.0402866	1982	194	2474.9	129.1	1137.92	60.8766
HCC1428	Neratinib/HKI272	0.31623	0.886494	0.890269	0.000329015	0.00229877	2318	125	2474.9	129.1	1137.92	60.8766
HCC1428	Neratinib/HKI272	0.1	0.898106	0.867479	0.00741293	-0.0117391	2334	90	2474.9	129.1	1137.92	60.8766
HCC1428	Neratinib/HKI272	0.031623	0.950255	0.945779	0.00138348	-0.000984966	2406	121	2474.9	129.1	1137.92	60.8766
HCC1428	Neratinib/HKI272	0.01	0.972655	0.985293	-0.0022429	0.00545891	2437	140	2474.9	129.1	1137.92	60.8766
HCC1428	Neratinib/HKI272	0.0031623	1.07918	1.0895	-0.00268008	0.00424572	2585	145	2474.9	129.1	1137.92	60.8766
HCC1428	Neratinib/HKI272	0.001	1.0188	1.01146	0.00125354	-0.00199283	2501	123	2474.9	129.1	1137.92	60.8766
HCC1428	Neratinib/HKI272	0.00031623	1.1007	1.07847	0.0032464	-0.00709429	2615	114	2474.9	129.1	1137.92	60.8766
HCC1428	Neratinib/HKI272	3.1623	-0.0390061	0.236893	-0.07878	0.20701	1090	378	2407.7	126.2	1137.92	60.8766
HCC1428	Neratinib/HKI272	1	0.758541	0.793293	-0.00501777	0.0142492	2095	145	2407.7	126.2	1137.92	60.8766
HCC1428	Neratinib/HKI272	0.31623	0.957172	0.943491	0.00306424	-0.00580378	2352	110	2407.7	126.2	1137.92	60.8766
HCC1428	Neratinib/HKI272	0.1	0.924056	0.948629	-0.00408313	0.0086043	2309	145	2407.7	126.2	1137.92	60.8766
HCC1428	Neratinib/HKI272	0.031623	1.1389	1.12877	0.000554269	-0.00407406	2589	126	2407.7	126.2	1137.92	60.8766
HCC1428	Neratinib/HKI272	0.01	0.984861	0.994006	-0.00159986	0.00264953	2388	134	2407.7	126.2	1137.92	60.8766
HCC1428	Neratinib/HKI272	0.0031623	0.752329	0.74084	0.00495621	-0.00563164	2087	98	2407.7	126.2	1137.92	60.8766
HCC1428	Neratinib/HKI272	0.001	0.942545	0.965927	-0.00398588	0.00803203	2333	145	2407.7	126.2	1137.92	60.8766
HCC1428	Neratinib/HKI272	0.00031623	0.838356	0.856103	-0.00207613	0.00657415	2198	133	2407.7	126.2	1137.92	60.8766
MCF10A	Neratinib/HKI272	3.1623	0.108273	0.202245	-0.0714812	0.180084	3617	928	24224.2	600	2597.32	76.5065
MCF10A	Neratinib/HKI272	1	0.194632	0.224415	-0.013595	0.0576417	4606	410	24224.2	600	2597.32	76.5065
MCF10A	Neratinib/HKI272	0.31623	0.375756	0.375819	0.00972169	0.00141344	7258	190	24224.2	600	2597.32	76.5065
MCF10A	Neratinib/HKI272	0.1	0.581069	0.578437	0.00797277	-0.00206009	11361	256	24224.2	600	2597.32	76.5065
MCF10A	Neratinib/HKI272	0.031623	0.761274	0.753139	0.00843063	-0.00638684	16085	290	24224.2	600	2597.32	76.5065
MCF10A	Neratinib/HKI272	0.01	0.973886	0.968765	0.00320378	-0.0032239	23220	495	24224.2	600	2597.32	76.5065
MCF10A	Neratinib/HKI272	0.0031623	1.00472	1.00469	-4.51157e-05	5.06796e-05	24409	604	24224.2	600	2597.32	76.5065
MCF10A	Neratinib/HKI272	0.001	1.00324	1.00056	0.00143594	-0.00161673	24351	560	24224.2	600	2597.32	76.5065
MCF10A	Neratinib/HKI272	0.00031623	0.988257	0.993243	-0.00259785	0.00323883	23769	668	24224.2	600	2597.32	76.5065
MCF10A	Neratinib/HKI272	3.1623	0.121162	0.209406	-0.0666595	0.167984	3752	885	24135.6	565.2	2597.32	76.5065
MCF10A	Neratinib/HKI272	1	0.203703	0.237816	-0.0181222	0.0644297	4715	451	24135.6	565.2	2597.32	76.5065
MCF10A	Neratinib/HKI272	0.31623	0.380592	0.381159	0.00860203	0.00240081	7328	190	24135.6	565.2	2597.32	76.5065
MCF10A	Neratinib/HKI272	0.1	0.590954	0.585571	0.00932495	-0.00478424	11563	213	24135.6	565.2	2597.32	76.5065
MCF10A	Neratinib/HKI272	0.031623	0.754072	0.743274	0.0100114	-0.00867069	15827	228	24135.6	565.2	2597.32	76.5065
MCF10A	Neratinib/HKI272	0.01	0.970865	0.967287	0.00235222	-0.00228226	23023	484	24135.6	565.2	2597.32	76.5065
MCF10A	Neratinib/HKI272	0.0031623	0.994557	0.993395	0.000705828	-0.000719584	23925	542	24135.6	565.2	2597.32	76.5065
MCF10A	Neratinib/HKI272	0.001	0.998515	0.997514	0.000567423	-0.000618968	24078	548	24135.6	565.2	2597.32	76.5065
MCF10A	Neratinib/HKI272	0.00031623	0.983945	0.98298	0.000729461	-0.000588675	23518	536	24135.6	565.2	2597.32	76.5065
MCF10A	Neratinib/HKI272	3.1623	0.0965584	0.192159	-0.0728766	0.185469	3490	928	23950.1	603.1	2597.32	76.5065
MCF10A	Neratinib/HKI272	1	0.264269	0.281865	-0.00304184	0.0309846	5507	324	23950.1	603.1	2597.32	76.5065
MCF10A	Neratinib/HKI272	0.31623	0.450965	0.44985	0.0093402	-0.000532171	8563	211	23950.1	603.1	2597.32	76.5065
MCF10A	Neratinib/HKI272	0.1	0.635302	0.625934	0.0116601	-0.00867888	12563	203	23950.1	603.1	2597.32	76.5065
MCF10A	Neratinib/HKI272	0.031623	0.863873	0.854658	0.00730939	-0.00664258	19107	349	23950.1	603.1	2597.32	76.5065
MCF10A	Neratinib/HKI272	0.01	0.997675	0.992233	0.00302169	-0.00345316	23861	515	23950.1	603.1	2597.32	76.5065
MCF10A	Neratinib/HKI272	0.0031623	0.992909	0.98653	0.00360907	-0.00406343	23679	496	23950.1	603.1	2597.32	76.5065
MCF10A	Neratinib/HKI272	0.001	0.994457	0.992368	0.00122057	-0.00133234	23738	565	23950.1	603.1	2597.32	76.5065
MCF10A	Neratinib/HKI272	0.00031623	1.01332	1.01409	-0.000591823	0.000446405	24465	628	23950.1	603.1	2597.32	76.5065
MCF10A	Neratinib/HKI272	3.1623	0.158029	0.254908	-0.071095	0.167799	4145	980	23634.9	568.3	2597.32	76.5065
MCF10A	Neratinib/HKI272	1	0.230782	0.256428	-0.0103062	0.0469529	5033	381	23634.9	568.3	2597.32	76.5065
MCF10A	Neratinib/HKI272	0.31623	0.430383	0.432766	0.00653402	0.00434428	8124	232	23634.9	568.3	2597.32	76.5065
MCF10A	Neratinib/HKI272	0.1	0.657672	0.649301	0.0102141	-0.00729483	12996	213	23634.9	568.3	2597.32	76.5065
MCF10A	Neratinib/HKI272	0.031623	0.846121	0.839454	0.00593684	-0.0047201	18314	349	23634.9	568.3	2597.32	76.5065
MCF10A	Neratinib/HKI272	0.01	1.00954	1.00757	0.000947013	-0.00117262	23996	546	23634.9	568.3	2597.32	76.5065
MCF10A	Neratinib/HKI272	0.0031623	0.998461	0.996274	0.00120955	-0.00131319	23577	533	23634.9	568.3	2597.32	76.5065
MCF10A	Neratinib/HKI272	0.001	0.999471	0.995107	0.0023842	-0.00268622	23615	500	23634.9	568.3	2597.32	76.5065
MCF10A	Neratinib/HKI272	0.00031623	1.00485	0.998082	0.00362147	-0.00419022	23818	467	23634.9	568.3	2597.32	76.5065
HCC1937	Neratinib/HKI272	3.1623	0.327573	0.482448	-0.0374534	0.102061	1841	440	3387.7	338.3	1207.6	95.2143
HCC1937	Neratinib/HKI272	1	0.624921	0.695836	-0.0119925	0.0365316	2487	363	3387.7	338.3	1207.6	95.2143
HCC1937	Neratinib/HKI272	0.31623	0.727413	0.817471	-0.0197197	0.0430264	2724	421	3387.7	338.3	1207.6	95.2143
HCC1937	Neratinib/HKI272	0.1	0.721442	0.823613	-0.0232207	0.0488457	2710	440	3387.7	338.3	1207.6	95.2143
HCC1937	Neratinib/HKI272	0.031623	0.908237	0.987258	-0.0195805	0.0336088	3159	449	3387.7	338.3	1207.6	95.2143
HCC1937	Neratinib/HKI272	0.01	0.961456	0.980079	-0.00412539	0.00776629	3291	360	3387.7	338.3	1207.6	95.2143
HCC1937	Neratinib/HKI272	0.0031623	0.986609	1.03372	-0.0124725	0.019508	3354	416	3387.7	338.3	1207.6	95.2143
HCC1937	Neratinib/HKI272	0.001	1.11592	1.09909	0.00128902	-0.00588899	3684	342	3387.7	338.3	1207.6	95.2143
HCC1937	Neratinib/HKI272	0.00031623	0.945404	0.979873	-0.00811962	0.0145567	3251	383	3387.7	338.3	1207.6	95.2143
HCC1937	Neratinib/HKI272	3.1623	0.202874	0.32924	-0.032028	0.103602	1577	340	3287.6	259.7	1207.6	95.2143
HCC1937	Neratinib/HKI272	1	0.675234	0.724471	-0.00827171	0.0259937	2545	282	3287.6	259.7	1207.6	95.2143
HCC1937	Neratinib/HKI272	0.31623	0.794549	0.889778	-0.0224873	0.0439437	2811	375	3287.6	259.7	1207.6	95.2143
HCC1937	Neratinib/HKI272	0.1	0.875916	0.916241	-0.00857722	0.0177842	2997	302	3287.6	259.7	1207.6	95.2143
HCC1937	Neratinib/HKI272	0.031623	0.972718	1.01407	-0.0102067	0.0168169	3223	321	3287.6	259.7	1207.6	95.2143
HCC1937	Neratinib/HKI272	0.01	0.954465	1.02386	-0.0171068	0.0284434	3180	362	3287.6	259.7	1207.6	95.2143
HCC1937	Neratinib/HKI272	0.0031623	1.03414	1.05022	-0.00472575	0.00600091	3369	292	3287.6	259.7	1207.6	95.2143
HCC1937	Neratinib/HKI272	0.001	1.13173	1.15569	-0.00820452	0.00847142	3605	323	3287.6	259.7	1207.6	95.2143
HCC1937	Neratinib/HKI272	0.00031623	0.987942	0.973532	0.00401941	-0.00676759	3259	234	3287.6	259.7	1207.6	95.2143
HCC1937	Neratinib/HKI272	3.1623	0.383973	0.455084	-0.0134165	0.0548844	1967	276	3418.8	255.9	1207.6	95.2143
HCC1937	Neratinib/HKI272	1	0.631415	0.703137	-0.0155658	0.0427106	2518	314	3418.8	255.9	1207.6	95.2143
HCC1937	Neratinib/HKI272	0.31623	0.830431	0.886179	-0.0128009	0.0284241	2993	320	3418.8	255.9	1207.6	95.2143
HCC1937	Neratinib/HKI272	0.1	0.890632	0.944314	-0.0129009	0.0260984	3142	327	3418.8	255.9	1207.6	95.2143
HCC1937	Neratinib/HKI272	0.031623	1.04464	1.08531	-0.0113126	0.0179482	3534	333	3418.8	255.9	1207.6	95.2143
HCC1937	Neratinib/HKI272	0.01	1.04425	1.06771	-0.00689672	0.0110635	3533	304	3418.8	255.9	1207.6	95.2143
HCC1937	Neratinib/HKI272	0.0031623	0.915798	0.931931	-0.0029332	0.0090016	3205	268	3418.8	255.9	1207.6	95.2143
HCC1937	Neratinib/HKI272	0.001	1.14025	1.09912	0.00798474	-0.0151253	3785	212	3418.8	255.9	1207.6	95.2143
HCC1937	Neratinib/HKI272	0.00031623	0.985244	0.986907	-0.000180193	0.00222257	3381	256	3418.8	255.9	1207.6	95.2143
HCC1937	Neratinib/HKI272	3.1623	0.429402	0.561705	-0.0341503	0.0859351	2045	378	3355.7	250	1207.6	95.2143
HCC1937	Neratinib/HKI272	1	0.62558	0.719482	-0.0220037	0.0517774	2472	343	3355.7	250	1207.6	95.2143
HCC1937	Neratinib/HKI272	0.31623	0.833059	0.86856	-0.00699553	0.0165906	2951	280	3355.7	250	1207.6	95.2143
HCC1937	Neratinib/HKI272	0.1	0.808971	0.89535	-0.020803	0.0402898	2894	359	3355.7	250	1207.6	95.2143
HCC1937	Neratinib/HKI272	0.031623	0.934532	1.00379	-0.0172063	0.0291689	3195	352	3355.7	250	1207.6	95.2143
HCC1937	Neratinib/HKI272	0.01	0.943146	0.947387	-0.000127419	0.00125556	3216	247	3355.7	250	1207.6	95.2143
HCC1937	Neratinib/HKI272	0.0031623	0.994459	1.02905	-0.00892113	0.0138117	3342	306	3355.7	250	1207.6	95.2143
HCC1937	Neratinib/HKI272	0.001	1.02631	1.03253	-0.00207514	0.00182377	3421	265	3355.7	250	1207.6	95.2143
HCC1937	Neratinib/HKI272	0.00031623	0.925899	0.947026	-0.00440181	0.00886222	3174	272	3355.7	250	1207.6	95.2143
HCC1954	Neratinib/HKI272	3.1623	-0.0941834	0.386072	-0.213181	0.419517	556	641	2470.7	320.2	669.838	106.961
HCC1954	Neratinib/HKI272	1	0.0901082	0.39072	-0.118266	0.269347	788	494	2470.7	320.2	669.838	106.961
HCC1954	Neratinib/HKI272	0.31623	0.229898	0.468831	-0.0846908	0.197206	989	451	2470.7	320.2	669.838	106.961
HCC1954	Neratinib/HKI272	0.1	0.317619	0.476858	-0.0478905	0.132343	1126	372	2470.7	320.2	669.838	106.961
HCC1954	Neratinib/HKI272	0.031623	0.494823	0.6014	-0.0263553	0.077232	1428	342	2470.7	320.2	669.838	106.961
HCC1954	Neratinib/HKI272	0.01	0.638303	0.727534	-0.0221542	0.0558027	1697	352	2470.7	320.2	669.838	106.961
HCC1954	Neratinib/HKI272	0.0031623	0.716632	0.787411	-0.0168643	0.0413559	1853	346	2470.7	320.2	669.838	106.961
HCC1954	Neratinib/HKI272	0.001	0.842916	0.91566	-0.0208764	0.0364726	2118	381	2470.7	320.2	669.838	106.961
HCC1954	Neratinib/HKI272	0.00031623	0.864522	0.98052	-0.0364741	0.0548274	2165	446	2470.7	320.2	669.838	106.961
HCC1954	Neratinib/HKI272	3.1623	-0.055915	0.573104	-0.241296	0.419741	606	746	2238.5	333.4	669.838	106.961
HCC1954	Neratinib/HKI272	1	0.094624	0.436317	-0.121817	0.264889	784	516	2238.5	333.4	669.838	106.961
HCC1954	Neratinib/HKI272	0.31623	0.214162	0.472489	-0.0826614	0.192912	939	452	2238.5	333.4	669.838	106.961
HCC1954	Neratinib/HKI272	0.1	0.409887	0.63357	-0.0661983	0.139933	1218	455	2238.5	333.4	669.838	106.961
HCC1954	Neratinib/HKI272	0.031623	0.511593	0.610054	-0.0182797	0.0624594	1375	332	2238.5	333.4	669.838	106.961
HCC1954	Neratinib/HKI272	0.01	0.732228	0.771513	-0.00284677	0.019791	1743	312	2238.5	333.4	669.838	106.961
HCC1954	Neratinib/HKI272	0.0031623	0.740208	0.829286	-0.0212631	0.0442437	1757	376	2238.5	333.4	669.838	106.961
HCC1954	Neratinib/HKI272	0.001	1.07818	1.09	-0.00695502	0.00219194	2393	371	2238.5	333.4	669.838	106.961
HCC1954	Neratinib/HKI272	0.00031623	0.97136	1.01007	-0.0116354	0.0145651	2183	375	2238.5	333.4	669.838	106.961
HCC1954	Neratinib/HKI272	3.1623	-0.077446	0.417233	-0.216991	0.414191	574	673	2526.9	356.1	669.838	106.961
HCC1954	Neratinib/HKI272	1	0.213898	0.515159	-0.111093	0.231023	971	538	2526.9	356.1	669.838	106.961
HCC1954	Neratinib/HKI272	0.31623	0.380358	0.543033	-0.0477364	0.121768	1242	408	2526.9	356.1	669.838	106.961
HCC1954	Neratinib/HKI272	0.1	0.342159	0.467869	-0.0302026	0.103703	1177	350	2526.9	356.1	669.838	106.961
HCC1954	Neratinib/HKI272	0.031623	0.494418	0.58425	-0.0171613	0.0644113	1446	339	2526.9	356.1	669.838	106.961
HCC1954	Neratinib/HKI272	0.01	0.874099	0.881158	0.00285115	0.00232955	2231	327	2526.9	356.1	669.838	106.961
HCC1954	Neratinib/HKI272	0.0031623	0.930765	1.05086	-0.0398631	0.0520719	2362	510	2526.9	356.1	669.838	106.961
HCC1954	Neratinib/HKI272	0.001	0.832004	0.86182	-0.00416662	0.0145919	2136	348	2526.9	356.1	669.838	106.961
HCC1954	Neratinib/HKI272	0.00031623	0.993006	0.983917	0.00361666	-0.00620645	2510	340	2526.9	356.1	669.838	106.961
HCC1954	Neratinib/HKI272	3.1623	0.0469421	0.575475	-0.197572	0.361134	726	683	2261.1	323.4	669.838	106.961
HCC1954	Neratinib/HKI272	1	0.353868	0.600554	-0.0770665	0.166554	1140	466	2261.1	323.4	669.838	106.961
HCC1954	Neratinib/HKI272	0.31623	0.452659	0.660835	-0.0615867	0.132448	1290	444	2261.1	323.4	669.838	106.961
HCC1954	Neratinib/HKI272	0.1	0.390706	0.522354	-0.0307182	0.098904	1195	342	2261.1	323.4	669.838	106.961
HCC1954	Neratinib/HKI272	0.031623	0.571554	0.688002	-0.0279259	0.0732472	1481	363	2261.1	323.4	669.838	106.961
HCC1954	Neratinib/HKI272	0.01	0.927389	0.932718	0.00110818	0.00437611	2119	311	2261.1	323.4	669.838	106.961
HCC1954	Neratinib/HKI272	0.0031623	0.844681	0.922679	-0.0208704	0.0393619	1962	382	2261.1	323.4	669.838	106.961
HCC1954	Neratinib/HKI272	0.001	1.01101	1.00689	0.000926261	-0.000335542	2283	321	2261.1	323.4	669.838	106.961
HCC1954	Neratinib/HKI272	0.00031623	1.0916	1.11271	-0.0101838	0.00963141	2446	376	2261.1	323.4	669.838	106.961
SUM149	Neratinib/HKI272	3.1623	0.144025	0.234522	-0.0336915	0.148218	2192	637	10049.7	851.5	1518.95	172.279
SUM149	Neratinib/HKI272	1	0.195782	0.271295	-0.0226019	0.118561	2473	601	10049.7	851.5	1518.95	172.279
SUM149	Neratinib/HKI272	0.31623	0.284067	0.357966	-0.0225756	0.100761	3003	649	10049.7	851.5	1518.95	172.279
SUM149	Neratinib/HKI272	0.1	0.372802	0.424959	-0.00931317	0.0664166	3603	603	10049.7	851.5	1518.95	172.279
SUM149	Neratinib/HKI272	0.031623	0.579728	0.607164	0.000174942	0.0288388	5283	625	10049.7	851.5	1518.95	172.279
SUM149	Neratinib/HKI272	0.01	0.860588	0.86322	0.00384799	0.00380295	8253	725	10049.7	851.5	1518.95	172.279
SUM149	Neratinib/HKI272	0.0031623	0.982144	0.990167	-0.00330806	0.00582216	9807	885	10049.7	851.5	1518.95	172.279
SUM149	Neratinib/HKI272	0.001	1.01482	1.00828	0.0026588	-0.00256835	10254	824	10049.7	851.5	1518.95	172.279
SUM149	Neratinib/HKI272	0.00031623	0.971717	0.983924	-0.00501167	0.00830738	9667	901	10049.7	851.5	1518.95	172.279
SUM149	Neratinib/HKI272	3.1623	0.141021	0.240221	-0.0392428	0.158096	2182	681	10187.7	891.1	1518.95	172.279
SUM149	Neratinib/HKI272	1	0.198459	0.280333	-0.0262805	0.12425	2497	640	10187.7	891.1	1518.95	172.279
SUM149	Neratinib/HKI272	0.31623	0.211275	0.317239	-0.0440623	0.147929	2571	758	10187.7	891.1	1518.95	172.279
SUM149	Neratinib/HKI272	0.1	0.407141	0.456472	-0.00744124	0.0591591	3880	626	10187.7	891.1	1518.95	172.279
SUM149	Neratinib/HKI272	0.031623	0.66268	0.680354	0.00354538	0.0172306	6135	659	10187.7	891.1	1518.95	172.279
SUM149	Neratinib/HKI272	0.01	0.880084	0.879279	0.00512984	0.00086636	8597	754	10187.7	891.1	1518.95	172.279
SUM149	Neratinib/HKI272	0.0031623	0.969369	0.958035	0.00691547	-0.00579802	9765	780	10187.7	891.1	1518.95	172.279
SUM149	Neratinib/HKI272	0.001	0.984183	0.973973	0.00573165	-0.00512878	9968	804	10187.7	891.1	1518.95	172.279
SUM149	Neratinib/HKI272	0.00031623	0.832192	0.919042	-0.0384909	0.0550502	8009	1248	10187.7	891.1	1518.95	172.279
SUM149	Neratinib/HKI272	3.1623	0.106217	0.193936	-0.0348089	0.158354	2014	611	10538.9	841.5	1518.95	172.279
SUM149	Neratinib/HKI272	1	0.164903	0.249742	-0.03245	0.139178	2327	632	10538.9	841.5	1518.95	172.279
SUM149	Neratinib/HKI272	0.31623	0.251295	0.315571	-0.0175557	0.0970204	2842	588	10538.9	841.5	1518.95	172.279
SUM149	Neratinib/HKI272	0.1	0.387451	0.425919	-0.00208983	0.0512258	3793	545	10538.9	841.5	1518.95	172.279
SUM149	Neratinib/HKI272	0.031623	0.585488	0.599165	0.00748519	0.0160956	5507	548	10538.9	841.5	1518.95	172.279
SUM149	Neratinib/HKI272	0.01	0.894663	0.888131	0.00722097	-0.00382955	9060	688	10538.9	841.5	1518.95	172.279
SUM149	Neratinib/HKI272	0.0031623	1.04682	1.03385	0.00477551	-0.00790199	11243	801	10538.9	841.5	1518.95	172.279
SUM149	Neratinib/HKI272	0.001	0.977715	0.968726	0.00534712	-0.00557779	10214	755	10538.9	841.5	1518.95	172.279
SUM149	Neratinib/HKI272	0.00031623	1.07329	1.06494	0.00155041	-0.00538752	11654	864	10538.9	841.5	1518.95	172.279
SUM159	Neratinib/HKI272	3.1623	0.329599	0.336536	0.00455662	0.0141089	3413	131	14469.4	339	1245.71	41.8182
SUM159	Neratinib/HKI272	1	0.468776	0.476462	0.00189013	0.0115592	4854	173	14469.4	339	1245.71	41.8182
SUM159	Neratinib/HKI272	0.31623	0.650763	0.652659	0.00370882	0.00277245	7338	193	14469.4	339	1245.71	41.8182
SUM159	Neratinib/HKI272	0.1	0.865524	0.862811	0.00360612	-0.00173856	11311	244	14469.4	339	1245.71	41.8182
SUM159	Neratinib/HKI272	0.031623	0.969512	0.966078	0.00251467	-0.00220178	13704	289	14469.4	339	1245.71	41.8182
SUM159	Neratinib/HKI272	0.01	0.979481	0.97508	0.00296189	-0.00283529	13951	285	14469.4	339	1245.71	41.8182
SUM159	Neratinib/HKI272	0.0031623	0.987342	0.9854	0.00134793	-0.00121054	14148	313	14469.4	339	1245.71	41.8182
SUM159	Neratinib/HKI272	0.001	1.01081	1.01251	-0.00116346	0.00110269	14748	362	14469.4	339	1245.71	41.8182
SUM159	Neratinib/HKI272	0.00031623	1.0045	1.00659	-0.00131306	0.00136395	14585	362	14469.4	339	1245.71	41.8182
SUM159	Neratinib/HKI272	3.1623	0.305722	0.316499	0.00229301	0.0205632	3200	151	14457.1	362.9	1245.71	41.8182
SUM159	Neratinib/HKI272	1	0.437312	0.445837	0.00232738	0.0129833	4494	175	14457.1	362.9	1245.71	41.8182
SUM159	Neratinib/HKI272	0.31623	0.693123	0.698337	0.00106055	0.00537621	8021	247	14457.1	362.9	1245.71	41.8182
SUM159	Neratinib/HKI272	0.1	0.844392	0.845725	0.00144925	0.00125808	10856	287	14457.1	362.9	1245.71	41.8182
SUM159	Neratinib/HKI272	0.031623	0.904639	0.900786	0.00385241	-0.00262426	12163	272	14457.1	362.9	1245.71	41.8182
SUM159	Neratinib/HKI272	0.01	0.988689	0.989833	-0.000532025	0.000747922	14170	367	14457.1	362.9	1245.71	41.8182
SUM159	Neratinib/HKI272	0.0031623	0.981994	0.987622	-0.0031601	0.00368079	14002	406	14457.1	362.9	1245.71	41.8182
SUM159	Neratinib/HKI272	0.001	0.992963	0.994452	-0.000800311	0.000961011	14278	373	14457.1	362.9	1245.71	41.8182
SUM159	Neratinib/HKI272	0.00031623	0.981874	0.979824	0.0015119	-0.00133144	13999	332	14457.1	362.9	1245.71	41.8182
SUM159	Neratinib/HKI272	3.1623	0.364502	0.377914	-0.000221122	0.0216639	3696	184	14086.8	372.4	1245.71	41.8182
SUM159	Neratinib/HKI272	1	0.557354	0.565686	0.0011285	0.0100494	5870	218	14086.8	372.4	1245.71	41.8182
SUM159	Neratinib/HKI272	0.31623	0.790273	0.785528	0.00652284	-0.00356379	9560	217	14086.8	372.4	1245.71	41.8182
SUM159	Neratinib/HKI272	0.1	0.901876	0.896035	0.00520423	-0.00406102	11813	262	14086.8	372.4	1245.71	41.8182
SUM159	Neratinib/HKI272	0.031623	0.984771	0.979159	0.00362371	-0.00365535	13715	310	14086.8	372.4	1245.71	41.8182
SUM159	Neratinib/HKI272	0.01	0.987619	0.982148	0.00349038	-0.00355543	13784	313	14086.8	372.4	1245.71	41.8182
SUM159	Neratinib/HKI272	0.0031623	1.01913	1.01564	0.00178871	-0.00222538	14564	351	14086.8	372.4	1245.71	41.8182
SUM159	Neratinib/HKI272	0.001	1.0198	1.01668	0.0015576	-0.00199066	14581	355	14086.8	372.4	1245.71	41.8182
SUM159	Neratinib/HKI272	0.00031623	1.03459	1.02262	0.00656542	-0.00751248	14958	278	14086.8	372.4	1245.71	41.8182
SUM159	Neratinib/HKI272	3.1623	0.334789	0.359225	-0.00989326	0.0397063	3440	238	14265.8	367.5	1245.71	41.8182
SUM159	Neratinib/HKI272	1	0.567184	0.569761	0.00519117	0.00388963	6050	180	14265.8	367.5	1245.71	41.8182
SUM159	Neratinib/HKI272	0.31623	0.731983	0.732263	0.00403328	0.000824084	8600	228	14265.8	367.5	1245.71	41.8182
SUM159	Neratinib/HKI272	0.1	0.899468	0.894531	0.0046513	-0.00329766	11899	264	14265.8	367.5	1245.71	41.8182
SUM159	Neratinib/HKI272	0.031623	0.995692	0.987083	0.00527267	-0.00547374	14158	282	14265.8	367.5	1245.71	41.8182
SUM159	Neratinib/HKI272	0.01	1.00343	1.00326	5.27256e-05	-2.8302e-06	14352	368	14265.8	367.5	1245.71	41.8182
SUM159	Neratinib/HKI272	0.0031623	0.996453	0.994446	0.00126141	-0.00117855	14177	346	14265.8	367.5	1245.71	41.8182
SUM159	Neratinib/HKI272	0.001	1.01403	1.01657	-0.00171436	0.00169135	14621	401	14265.8	367.5	1245.71	41.8182
SUM159	Neratinib/HKI272	0.00031623	1.01219	1.0019	0.00600377	-0.00648306	14574	275	14265.8	367.5	1245.71	41.8182
SUM1315	Neratinib/HKI272	3.1623	0.104406	0.211154	-0.0190312	0.0934626	1142	260	2399	240.4	1008.69	112.481
SUM1315	Neratinib/HKI272	1	0.164353	0.271148	-0.0190057	0.0864645	1220	265	2399	240.4	1008.69	112.481
SUM1315	Neratinib/HKI272	0.31623	0.177315	0.284863	-0.0192705	0.0855399	1237	267	2399	240.4	1008.69	112.481
SUM1315	Neratinib/HKI272	0.1	0.595706	0.658236	-0.00879267	0.0328319	1809	258	2399	240.4	1008.69	112.481
SUM1315	Neratinib/HKI272	0.031623	0.556063	0.602484	-0.0037461	0.0262225	1753	235	2399	240.4	1008.69	112.481
SUM1315	Neratinib/HKI272	0.01	0.886465	0.887497	0.00199353	3.28281e-05	2230	226	2399	240.4	1008.69	112.481
SUM1315	Neratinib/HKI272	0.0031623	0.868169	0.888541	-0.00231798	0.00809498	2203	245	2399	240.4	1008.69	112.481
SUM1315	Neratinib/HKI272	0.001	1.03859	1.02693	0.00187884	-0.00536962	2457	233	2399	240.4	1008.69	112.481
SUM1315	Neratinib/HKI272	0.00031623	1.108	1.11598	-0.00372993	0.00143154	2562	264	2399	240.4	1008.69	112.481
SUM1315	Neratinib/HKI272	3.1623	0.159649	0.251447	-0.0141116	0.0772032	1218	249	2437.7	242.6	1008.69	112.481
SUM1315	Neratinib/HKI272	1	0.160397	0.263556	-0.0182288	0.0849319	1219	263	2437.7	242.6	1008.69	112.481
SUM1315	Neratinib/HKI272	0.31623	0.278437	0.35264	-0.00879143	0.0551823	1379	239	2437.7	242.6	1008.69	112.481
SUM1315	Neratinib/HKI272	0.1	0.4964	0.566607	-0.00996904	0.0402534	1685	258	2437.7	242.6	1008.69	112.481
SUM1315	Neratinib/HKI272	0.031623	0.699926	0.724645	-0.000402573	0.0114474	1982	230	2437.7	242.6	1008.69	112.481
SUM1315	Neratinib/HKI272	0.01	0.824024	0.848418	-0.00258865	0.0093746	2168	246	2437.7	242.6	1008.69	112.481
SUM1315	Neratinib/HKI272	0.0031623	1.06372	1.06943	-0.00248782	-0.000223255	2537	258	2437.7	242.6	1008.69	112.481
SUM1315	Neratinib/HKI272	0.001	0.961423	1.01597	-0.011877	0.0188293	2378	298	2437.7	242.6	1008.69	112.481
SUM1315	Neratinib/HKI272	0.00031623	1.01436	1.04612	-0.00749044	0.00965883	2460	280	2437.7	242.6	1008.69	112.481
SUM1315	Neratinib/HKI272	3.1623	0.0969115	0.237619	-0.0273516	0.107019	1127	296	2315.8	252.2	1008.69	112.481
SUM1315	Neratinib/HKI272	1	0.214211	0.33351	-0.0199396	0.0803587	1273	282	2315.8	252.2	1008.69	112.481
SUM1315	Neratinib/HKI272	0.31623	0.340223	0.442692	-0.0153722	0.0605061	1433	276	2315.8	252.2	1008.69	112.481
SUM1315	Neratinib/HKI272	0.1	0.538651	0.622115	-0.0120925	0.0401966	1691	278	2315.8	252.2	1008.69	112.481
SUM1315	Neratinib/HKI272	0.031623	0.746907	0.81025	-0.00992765	0.0246743	1969	283	2315.8	252.2	1008.69	112.481
SUM1315	Neratinib/HKI272	0.01	0.972736	0.965918	0.00212029	-0.00531893	2278	241	2315.8	252.2	1008.69	112.481
SUM1315	Neratinib/HKI272	0.0031623	1.03968	1.06285	-0.00582022	0.00530294	2371	282	2315.8	252.2	1008.69	112.481
SUM1315	Neratinib/HKI272	0.001	1.02317	1.03605	-0.00329558	0.00179763	2348	269	2315.8	252.2	1008.69	112.481
SUM1315	Neratinib/HKI272	0.00031623	1.03896	1.06321	-0.00603663	0.00567987	2370	283	2315.8	252.2	1008.69	112.481
SUM1315	Neratinib/HKI272	3.1623	0.0950905	0.176945	-0.0104022	0.0774659	1129	227	2383.3	233.8	1008.69	112.481
SUM1315	Neratinib/HKI272	1	0.160312	0.293498	-0.0286095	0.104617	1213	293	2383.3	233.8	1008.69	112.481
SUM1315	Neratinib/HKI272	0.31623	0.342085	0.38802	-0.000585248	0.0347606	1453	207	2383.3	233.8	1008.69	112.481
SUM1315	Neratinib/HKI272	0.1	0.385108	0.476474	-0.015221	0.0587942	1511	264	2383.3	233.8	1008.69	112.481
SUM1315	Neratinib/HKI272	0.031623	0.680164	0.695254	0.00233843	0.00865335	1920	210	2383.3	233.8	1008.69	112.481
SUM1315	Neratinib/HKI272	0.01	0.929137	0.957219	-0.00517318	0.0106932	2279	255	2383.3	233.8	1008.69	112.481
SUM1315	Neratinib/HKI272	0.0031623	0.986933	1.04979	-0.0136808	0.0223412	2364	299	2383.3	233.8	1008.69	112.481
SUM1315	Neratinib/HKI272	0.001	0.827492	0.849699	-0.0021411	0.00976606	2131	236	2383.3	233.8	1008.69	112.481
SUM1315	Neratinib/HKI272	0.00031623	1.15333	1.12606	0.00304243	-0.0106291	2612	225	2383.3	233.8	1008.69	112.481
184A1	Neratinib/HKI272	0.00031623	0.981719	0.981726	-1.53439e-06	-0.00329407	5843	91	5969.88	113	1179.63	231.058
184A1	Neratinib/HKI272	0.00031623	1.05914	1.05912	4.75012e-06	-0.00467086	6262	112	5854.12	132	1179.63	231.058
184A1	Neratinib/HKI272	0.00031623	0.950394	0.950416	-4.21445e-06	-0.00211777	5405	112	5723.33	129.722	1179.63	231.058
184A1	Neratinib/HKI272	0.00031623	1.01494	1.01493	1.22968e-06	-0.00477703	6002	105	5899.17	131.667	1179.63	231.058
184A1	Neratinib/HKI272	0.001	0.957159	0.957177	-3.64534e-06	4.60014e-05	5675	108	5969.88	113	1179.63	231.058
184A1	Neratinib/HKI272	0.001	1.05073	1.0507	4.0924e-06	-0.00326391	6203	120	5854.12	132	1179.63	231.058
184A1	Neratinib/HKI272	0.001	1.05762	1.0576	4.6208e-06	-0.00141497	6106	131	5723.33	129.722	1179.63	231.058
184A1	Neratinib/HKI272	0.001	0.944655	0.944679	-4.73562e-06	0.00290608	5527	141	5899.17	131.667	1179.63	231.058
184A1	Neratinib/HKI272	0.0031623	1.01682	1.01681	1.38487e-06	-0.00262813	6088	99	5969.88	113	1179.63	231.058
184A1	Neratinib/HKI272	0.0031623	0.995095	0.995098	-4.07742e-07	-0.00253864	5821	117	5854.12	132	1179.63	231.058
184A1	Neratinib/HKI272	0.0031623	1.04679	1.04677	3.77363e-06	-0.005152	6033	106	5723.33	129.722	1179.63	231.058
184A1	Neratinib/HKI272	0.0031623	1.02273	1.02272	1.86273e-06	-0.00317586	6056	116	5899.17	131.667	1179.63	231.058
184A1	Neratinib/HKI272	0.01	0.924208	0.924239	-6.57015e-06	-0.00150922	5454	95	5969.88	113	1179.63	231.058
184A1	Neratinib/HKI272	0.01	0.857039	0.857099	-1.2846e-05	0.00612655	4932	144	5854.12	132	1179.63	231.058
184A1	Neratinib/HKI272	0.01	0.847314	0.84738	-1.37487e-05	-0.00452846	4776	87	5723.33	129.722	1179.63	231.058
184A1	Neratinib/HKI272	0.01	0.849794	0.849857	-1.35696e-05	0.00357414	4921	129	5899.17	131.667	1179.63	231.058
184A1	Neratinib/HKI272	0.031623	0.499642	0.499841	-5.66524e-05	0.013485	3044	101	5969.88	113	1179.63	231.058
184A1	Neratinib/HKI272	0.031623	0.501935	0.502136	-5.60312e-05	0.0334175	3020	178	5854.12	132	1179.63	231.058
184A1	Neratinib/HKI272	0.031623	0.435895	0.436124	-6.60633e-05	0.0154926	2690	106	5723.33	129.722	1179.63	231.058
184A1	Neratinib/HKI272	0.031623	0.382591	0.382835	-7.58013e-05	0.0274029	2503	130	5899.17	131.667	1179.63	231.058
184A1	Neratinib/HKI272	0.1	0.312865	0.31313	-8.92487e-05	0.0164203	2230	81	5969.88	113	1179.63	231.058
184A1	Neratinib/HKI272	0.1	0.299187	0.299461	-9.14361e-05	0.0241154	2160	105	5854.12	132	1179.63	231.058
184A1	Neratinib/HKI272	0.1	0.269838	0.270126	-9.67444e-05	0.0509633	2033	161	5723.33	129.722	1179.63	231.058
184A1	Neratinib/HKI272	0.1	0.274534	0.274815	-9.67298e-05	0.0271347	2072	107	5899.17	131.667	1179.63	231.058
184A1	Neratinib/HKI272	0.31623	0.229575	0.229869	-0.000106908	0.0205469	1913	78	5969.88	113	1179.63	231.058
184A1	Neratinib/HKI272	0.31623	0.234078	0.234374	-0.000105201	0.0407768	1918	129	5854.12	132	1179.63	231.058
184A1	Neratinib/HKI272	0.31623	0.208171	0.208481	-0.000110185	0.0448989	1815	131	5723.33	129.722	1179.63	231.058
184A1	Neratinib/HKI272	0.31623	0.207305	0.207608	-0.000111567	0.0214851	1827	83	5899.17	131.667	1179.63	231.058
184A1	Neratinib/HKI272	1	0.193423	0.193728	-0.000115306	0.0278698	1784	87	5969.88	113	1179.63	231.058
184A1	Neratinib/HKI272	1	0.174875	0.17519	-0.00011897	0.0282292	1712	91	5854.12	132	1179.63	231.058
184A1	Neratinib/HKI272	1	0.203486	0.203796	-0.000111259	0.0297415	1799	99	5723.33	129.722	1179.63	231.058
184A1	Neratinib/HKI272	1	0.202169	0.202473	-0.000112765	0.0213929	1809	82	5899.17	131.667	1179.63	231.058
184A1	Neratinib/HKI272	3.1623	0.132748	0.133072	-0.000130532	0.0628133	1579	140	5969.88	113	1179.63	231.058
184A1	Neratinib/HKI272	3.1623	0.182562	0.182875	-0.000117109	0.0377902	1738	111	5854.12	132	1179.63	231.058
184A1	Neratinib/HKI272	3.1623	0.160216	0.160541	-0.000121558	0.0420245	1655	114	5723.33	129.722	1179.63	231.058
184A1	Neratinib/HKI272	3.1623	0.1722	0.172514	-0.000119953	0.0416959	1706	116	5899.17	131.667	1179.63	231.058
AU565	Neratinib/HKI272	0.00031623	0.94813	0.950979	-0.000571588	0.00204841	2500	80	2595.83	77.6111	962.36	60.2857
AU565	Neratinib/HKI272	0.00031623	0.720594	0.743235	-0.0052442	0.0158418	1897	86	2289.78	64.7222	962.36	60.2857
AU565	Neratinib/HKI272	0.00031623	0.680138	0.684842	-0.000416016	0.00761051	2074	79	2684.17	79.8889	962.36	60.2857
AU565	Neratinib/HKI272	0.00031623	1.05957	1.06066	-0.000435495	-0.000328813	2703	84	2591.94	81.2778	962.36	60.2857
AU565	Neratinib/HKI272	0.001	0.760155	0.784946	-0.00607975	0.0165153	2162	103	2595.83	77.6111	962.36	60.2857
AU565	Neratinib/HKI272	0.001	0.397849	0.405364	-0.0017419	0.0181353	1463	70	2289.78	64.7222	962.36	60.2857
AU565	Neratinib/HKI272	0.001	0.43069	0.451979	-0.00547262	0.0263768	1635	96	2684.17	79.8889	962.36	60.2857
AU565	Neratinib/HKI272	0.001	0.637185	0.627757	0.00402386	-9.02622e-05	1947	61	2591.94	81.2778	962.36	60.2857
AU565	Neratinib/HKI272	0.0031623	0.254247	0.254098	0.00242194	0.0169188	1331	64	2595.83	77.6111	962.36	60.2857
AU565	Neratinib/HKI272	0.0031623	-0.0102838	-0.00552431	-0.00102586	0.0374338	950	66	2289.78	64.7222	962.36	60.2857
AU565	Neratinib/HKI272	0.0031623	0.0905003	0.106379	-0.00379865	0.0422248	1094	84	2684.17	79.8889	962.36	60.2857
AU565	Neratinib/HKI272	0.0031623	0.277015	0.328983	-0.0163614	0.0577076	1365	132	2591.94	81.2778	962.36	60.2857
AU565	Neratinib/HKI272	0.01	-0.108087	0.0332443	-0.064661	0.0800919	817	100	2595.83	77.6111	962.36	60.2857
AU565	Neratinib/HKI272	0.01	-0.268431	0.0346029	-0.133727	0.0683065	651	69	2289.78	64.7222	962.36	60.2857
AU565	Neratinib/HKI272	0.01	-0.181128	0.0301181	-0.103701	0.104089	716	110	2684.17	79.8889	962.36	60.2857
AU565	Neratinib/HKI272	0.01	-0.0945412	0.0336583	-0.0573317	0.0915081	835	116	2591.94	81.2778	962.36	60.2857
AU565	Neratinib/HKI272	0.031623	-0.325214	0.0276157	-0.179083	0.149451	548	119	2595.83	77.6111	962.36	60.2857
AU565	Neratinib/HKI272	0.031623	-0.469064	0.0279563	-0.240034	0.199424	436	128	2289.78	64.7222	962.36	60.2857
AU565	Neratinib/HKI272	0.031623	-0.311451	0.0265488	-0.175728	0.170339	554	138	2684.17	79.8889	962.36	60.2857
AU565	Neratinib/HKI272	0.031623	-0.232729	0.0297474	-0.127257	0.148859	659	144	2591.94	81.2778	962.36	60.2857
AU565	Neratinib/HKI272	0.1	-0.392042	0.0254232	-0.218132	0.210976	472	149	2595.83	77.6111	962.36	60.2857
AU565	Neratinib/HKI272	0.1	-0.561747	0.0255436	-0.297753	0.151899	343	75	2289.78	64.7222	962.36	60.2857
AU565	Neratinib/HKI272	0.1	-0.382977	0.0245878	-0.218392	0.244066	471	177	2684.17	79.8889	962.36	60.2857
AU565	Neratinib/HKI272	0.1	-0.368392	0.0257814	-0.203046	0.178723	499	132	2591.94	81.2778	962.36	60.2857
AU565	Neratinib/HKI272	0.31623	-0.52552	0.0212548	-0.30399	0.157773	331	76	2595.83	77.6111	962.36	60.2857
AU565	Neratinib/HKI272	0.31623	-0.607312	0.0227248	-0.328392	0.21359	299	95	2289.78	64.7222	962.36	60.2857
AU565	Neratinib/HKI272	0.31623	-0.486415	0.0209638	-0.284767	0.294835	359	172	2684.17	79.8889	962.36	60.2857
AU565	Neratinib/HKI272	0.31623	-0.472244	0.0232569	-0.267548	0.249382	386	150	2591.94	81.2778	962.36	60.2857
AU565	Neratinib/HKI272	1	-0.587024	0.0175822	-0.356632	0.190137	260	73	2684.17	79.8889	962.36	60.2857
AU565	Neratinib/HKI272	1	-0.582635	0.0190322	-0.343724	0.221564	276	93	2591.94	81.2778	962.36	60.2857
AU565	Neratinib/HKI272	3.1623	-0.742958	0.0173676	-0.435908	0.320621	176	94	2289.78	64.7222	962.36	60.2857
AU565	Neratinib/HKI272	3.1623	-0.558511	0.0193364	-0.335662	0.297209	287	139	2684.17	79.8889	962.36	60.2857
AU565	Neratinib/HKI272	3.1623	-0.613823	0.0185538	-0.367422	0.331288	247	140	2591.94	81.2778	962.36	60.2857
BT474	Neratinib/HKI272	0.00031623	0.934035	0.963908	-0.0032148	0.00768904	2068	86	2112.94	69.8333	1354.91	59.0261
BT474	Neratinib/HKI272	0.00031623	1.24886	1.25358	-0.000847816	-0.000404914	2267	76	2104.28	71	1354.91	59.0261
BT474	Neratinib/HKI272	0.00031623	0.80438	0.815797	-0.000858956	0.00326115	1984	81	2120.44	77.3889	1354.91	59.0261
BT474	Neratinib/HKI272	0.00031623	1.04308	1.04023	0.000167795	-0.00123914	2066	77	2040.17	77.7222	1354.91	59.0261
BT474	Neratinib/HKI272	0.001	0.470684	0.502747	-0.00373076	0.0149901	1735	86	2112.94	69.8333	1354.91	59.0261
BT474	Neratinib/HKI272	0.001	1.04466	1.06047	-0.00173011	0.00329173	2134	80	2104.28	71	1354.91	59.0261
BT474	Neratinib/HKI272	0.001	0.524145	0.553716	-0.00283043	0.0116805	1779	89	2120.44	77.3889	1354.91	59.0261
BT474	Neratinib/HKI272	0.001	1.1514	1.13866	0.000809451	-0.00359476	2130	74	2040.17	77.7222	1354.91	59.0261
BT474	Neratinib/HKI272	0.0031623	-0.337089	0.0722169	-0.0959321	0.0929734	1041	149	2112.94	69.8333	1354.91	59.0261
BT474	Neratinib/HKI272	0.0031623	0.207153	0.211351	0.000961687	0.00798719	1527	65	2104.28	71	1354.91	59.0261
BT474	Neratinib/HKI272	0.0031623	-0.148744	-0.0668733	-0.0157154	0.062929	1221	134	2120.44	77.3889	1354.91	59.0261
BT474	Neratinib/HKI272	0.0031623	-0.101411	-0.0642965	-0.00387954	0.028223	1272	89	2040.17	77.7222	1354.91	59.0261
BT474	Neratinib/HKI272	0.01	-0.737374	0.052015	-0.255159	0.259635	575	237	2112.94	69.8333	1354.91	59.0261
BT474	Neratinib/HKI272	0.01	-0.7533	0.0513427	-0.262679	0.218502	557	187	2104.28	71	1354.91	59.0261
BT474	Neratinib/HKI272	0.01	-0.702499	0.0528305	-0.235781	0.250902	619	249	2120.44	77.3889	1354.91	59.0261
BT474	Neratinib/HKI272	0.01	-0.730996	0.0594057	-0.233861	0.200925	624	195	2040.17	77.7222	1354.91	59.0261
BT474	Neratinib/HKI272	0.031623	-0.835508	0.0450466	-0.325053	0.35393	426	268	2112.94	69.8333	1354.91	59.0261
BT474	Neratinib/HKI272	0.031623	-0.813708	0.0476171	-0.304711	0.364312	466	307	2104.28	71	1354.91	59.0261
BT474	Neratinib/HKI272	0.031623	-0.809553	0.0464947	-0.304861	0.367635	464	314	2120.44	77.3889	1354.91	59.0261
BT474	Neratinib/HKI272	0.031623	-0.845939	0.0494186	-0.312151	0.313986	449	243	2040.17	77.7222	1354.91	59.0261
BT474	Neratinib/HKI272	0.1	-0.866298	0.0412358	-0.35378	0.394799	373	278	2112.94	69.8333	1354.91	59.0261
BT474	Neratinib/HKI272	0.1	-0.867121	0.0414225	-0.351883	0.415838	376	306	2104.28	71	1354.91	59.0261
BT474	Neratinib/HKI272	0.1	-0.853296	0.0417252	-0.342193	0.3428	392	239	2120.44	77.3889	1354.91	59.0261
BT474	Neratinib/HKI272	0.1	-0.817024	0.0513818	-0.288733	0.332919	497	292	2040.17	77.7222	1354.91	59.0261
BT474	Neratinib/HKI272	0.31623	-0.875681	0.0398737	-0.36357	0.342104	356	213	2112.94	69.8333	1354.91	59.0261
BT474	Neratinib/HKI272	0.31623	-0.862642	0.0431682	-0.347554	0.403281	384	297	2104.28	71	1354.91	59.0261
BT474	Neratinib/HKI272	0.31623	-0.871962	0.0390378	-0.360831	0.365703	359	241	2120.44	77.3889	1354.91	59.0261
BT474	Neratinib/HKI272	0.31623	-0.875459	0.0454095	-0.339846	0.393864	396	300	2040.17	77.7222	1354.91	59.0261
BT474	Neratinib/HKI272	1	-0.8937	0.0392636	-0.384434	0.435532	322	283	2112.94	69.8333	1354.91	59.0261
BT474	Neratinib/HKI272	1	-0.895901	0.0395689	-0.384291	0.493629	322	358	2104.28	71	1354.91	59.0261
BT474	Neratinib/HKI272	1	-0.868078	0.0408167	-0.356946	0.440431	366	333	2120.44	77.3889	1354.91	59.0261
BT474	Neratinib/HKI272	1	-0.908543	0.0417396	-0.378329	0.425371	330	284	2040.17	77.7222	1354.91	59.0261
BT474	Neratinib/HKI272	3.1623	-0.925674	0.0331882	-0.42902	0.371027	256	173	2112.94	69.8333	1354.91	59.0261
BT474	Neratinib/HKI272	3.1623	-0.918334	0.0348753	-0.41456	0.522714	276	345	2104.28	71	1354.91	59.0261
BT474	Neratinib/HKI272	3.1623	-0.904021	0.0352553	-0.398819	0.42024	298	250	2120.44	77.3889	1354.91	59.0261
BT474	Neratinib/HKI272	3.1623	-0.9278	0.0390773	-0.40629	0.573413	287	450	2040.17	77.7222	1354.91	59.0261
EFM19	Neratinib/HKI272	0.00031623	1.10092	1.10084	7.66865e-06	-0.00575777	3467	92	3208.22	102.944	1076.28	102.279
EFM19	Neratinib/HKI272	0.00031623	1.0681	1.06984	-0.000573372	-0.00152016	3474	121	3291.39	117	1076.28	102.279
EFM19	Neratinib/HKI272	0.00031623	1.01121	1.01121	9.08381e-07	-0.00485763	3443	56	3411.11	71.2778	1076.28	102.279
EFM19	Neratinib/HKI272	0.001	0.933197	0.933248	-5.45256e-06	-0.00441643	3041	85	3208.22	102.944	1076.28	102.279
EFM19	Neratinib/HKI272	0.001	1.12121	1.11177	0.00220502	-0.00724356	3619	104	3291.39	117	1076.28	102.279
EFM19	Neratinib/HKI272	0.001	1.15289	1.15796	-0.00132199	0.0073636	3856	112	3411.11	71.2778	1076.28	102.279
EFM19	Neratinib/HKI272	0.0031623	0.93481	0.938572	-0.00101215	0.00295156	3045	109	3208.22	102.944	1076.28	102.279
EFM19	Neratinib/HKI272	0.0031623	1.17209	1.17389	-0.000742953	-0.00350148	3760	123	3291.39	117	1076.28	102.279
EFM19	Neratinib/HKI272	0.0031623	1.11611	1.11603	8.99e-06	-0.00123897	3747	75	3411.11	71.2778	1076.28	102.279
EFM19	Neratinib/HKI272	0.01	1.04863	1.04859	3.77652e-06	-0.0061617	3332	87	3208.22	102.944	1076.28	102.279
EFM19	Neratinib/HKI272	0.01	1.06367	1.05675	0.00170699	-0.00519764	3462	107	3291.39	117	1076.28	102.279
EFM19	Neratinib/HKI272	0.01	0.985127	0.985138	-1.21878e-06	-0.00307795	3369	61	3411.11	71.2778	1076.28	102.279
EFM19	Neratinib/HKI272	0.031623	0.798965	0.799114	-1.74434e-05	-0.00822644	2715	65	3208.22	102.944	1076.28	102.279
EFM19	Neratinib/HKI272	0.031623	1.07548	1.07464	8.62704e-05	-0.00277703	3494	117	3291.39	117	1076.28	102.279
EFM19	Neratinib/HKI272	0.031623	1.05754	1.06388	-0.00171053	0.0100321	3576	114	3411.11	71.2778	1076.28	102.279
EFM19	Neratinib/HKI272	0.1	1.0275	1.02748	2.15453e-06	-0.0127511	3278	63	3208.22	102.944	1076.28	102.279
EFM19	Neratinib/HKI272	0.1	1.03397	1.06746	-0.0088593	0.0129503	3382	171	3291.39	117	1076.28	102.279
EFM19	Neratinib/HKI272	0.1	0.95452	0.954553	-3.77831e-06	-0.00379634	3283	57	3411.11	71.2778	1076.28	102.279
EFM19	Neratinib/HKI272	0.31623	0.968514	0.968539	-2.53038e-06	-0.0124855	3129	61	3208.22	102.944	1076.28	102.279
EFM19	Neratinib/HKI272	0.31623	0.932842	0.934812	-0.000429084	0.00161851	3115	119	3291.39	117	1076.28	102.279
EFM19	Neratinib/HKI272	0.31623	0.932256	0.932304	-5.68503e-06	-0.00108132	3221	65	3411.11	71.2778	1076.28	102.279
EFM19	Neratinib/HKI272	1	0.811136	0.811276	-1.62942e-05	-0.00327912	2744	80	3208.22	102.944	1076.28	102.279
EFM19	Neratinib/HKI272	1	0.796749	0.790428	0.00229269	-0.00573533	2769	84	3291.39	117	1076.28	102.279
EFM19	Neratinib/HKI272	1	0.849609	0.849715	-1.31139e-05	0.00324988	2995	74	3411.11	71.2778	1076.28	102.279
EFM19	Neratinib/HKI272	3.1623	0.884019	0.884106	-9.67686e-06	-0.00559039	2920	78	3208.22	102.944	1076.28	102.279
EFM19	Neratinib/HKI272	3.1623	0.688092	0.712394	-0.00710326	0.0216958	2504	151	3291.39	117	1076.28	102.279
EFM19	Neratinib/HKI272	3.1623	0.582782	0.583059	-4.16156e-05	0.00279643	2311	56	3411.11	71.2778	1076.28	102.279
EVSAT	Neratinib/HKI272	0.00031623	1.05121	1.05119	6.43333e-06	-0.00298356	6955	133	6431.11	141.167	751.263	194.213
EVSAT	Neratinib/HKI272	0.00031623	0.963534	0.963549	-4.82935e-06	0.00427318	6524	143	6920.12	120.375	751.263	194.213
EVSAT	Neratinib/HKI272	0.00031623	0.96398	0.963994	-4.74071e-06	0.000497522	6851	111	7271.12	114.125	751.263	194.213
EVSAT	Neratinib/HKI272	0.00031623	1.01529	1.01529	1.9691e-06	-0.00654473	6565	127	6412.12	166.375	751.263	194.213
EVSAT	Neratinib/HKI272	0.001	1.03595	1.03594	4.5633e-06	-0.00311951	6796	129	6431.11	141.167	751.263	194.213
EVSAT	Neratinib/HKI272	0.001	0.999357	0.999357	-8.30097e-08	-0.000812624	6913	115	6920.12	120.375	751.263	194.213
EVSAT	Neratinib/HKI272	0.001	0.993836	0.993839	-7.93729e-07	-0.00690623	7198	62	7271.12	114.125	751.263	194.213
EVSAT	Neratinib/HKI272	0.001	1.0363	1.03647	-9.11877e-05	0.00257774	6779	196	6412.12	166.375	751.263	194.213
EVSAT	Neratinib/HKI272	0.0031623	1.01858	1.01857	2.38654e-06	0.00257785	6618	165	6431.11	141.167	751.263	194.213
EVSAT	Neratinib/HKI272	0.0031623	0.954848	0.954867	-6.0173e-06	0.00620719	6432	154	6920.12	120.375	751.263	194.213
EVSAT	Neratinib/HKI272	0.0031623	1.00893	1.00893	1.13768e-06	-0.0061807	7378	69	7271.12	114.125	751.263	194.213
EVSAT	Neratinib/HKI272	0.0031623	1.04326	1.04325	5.46641e-06	-0.00479648	6851	145	6412.12	166.375	751.263	194.213
EVSAT	Neratinib/HKI272	0.01	1.01285	1.01285	1.6573e-06	-0.00466646	6560	114	6431.11	141.167	751.263	194.213
EVSAT	Neratinib/HKI272	0.01	0.954564	0.954582	-6.05649e-06	-0.00261412	6429	95	6920.12	120.375	751.263	194.213
EVSAT	Neratinib/HKI272	0.01	0.969999	0.970011	-3.93111e-06	-0.00288909	6920	88	7271.12	114.125	751.263	194.213
EVSAT	Neratinib/HKI272	0.01	1.02339	1.02338	2.99594e-06	-0.0033102	6647	151	6412.12	166.375	751.263	194.213
EVSAT	Neratinib/HKI272	0.031623	0.96199	0.962007	-5.07673e-06	-0.00296528	6060	116	6431.11	141.167	751.263	194.213
EVSAT	Neratinib/HKI272	0.031623	0.96822	0.968233	-4.19468e-06	-0.00219223	6574	100	6920.12	120.375	751.263	194.213
EVSAT	Neratinib/HKI272	0.031623	0.988576	0.988581	-1.47673e-06	6.3663e-06	7136	112	7271.12	114.125	751.263	194.213
EVSAT	Neratinib/HKI272	0.031623	1.00039	1.00039	5.08179e-08	-0.00372051	6416	143	6412.12	166.375	751.263	194.213
EVSAT	Neratinib/HKI272	0.1	1.02281	1.0228	2.92074e-06	-0.00535664	6661	111	6431.11	141.167	751.263	194.213
EVSAT	Neratinib/HKI272	0.1	0.897617	0.897658	-1.42292e-05	-0.00235095	5848	88	6920.12	120.375	751.263	194.213
EVSAT	Neratinib/HKI272	0.1	0.900771	0.90081	-1.36902e-05	-0.00309059	6155	77	7271.12	114.125	751.263	194.213
EVSAT	Neratinib/HKI272	0.1	0.917862	0.917897	-1.1321e-05	0.00193378	5632	159	6412.12	166.375	751.263	194.213
EVSAT	Neratinib/HKI272	0.31623	0.93624	0.936267	-8.67189e-06	-0.00651151	5817	90	6431.11	141.167	751.263	194.213
EVSAT	Neratinib/HKI272	0.31623	0.851414	0.851475	-2.13795e-05	-0.0024082	5404	81	6920.12	120.375	751.263	194.213
EVSAT	Neratinib/HKI272	0.31623	0.864928	0.864981	-1.91521e-05	-0.000960828	5783	85	7271.12	114.125	751.263	194.213
EVSAT	Neratinib/HKI272	0.31623	0.925754	0.925786	-1.01759e-05	-0.00156642	5704	140	6412.12	166.375	751.263	194.213
EVSAT	Neratinib/HKI272	1	0.81474	0.814819	-2.75294e-05	0.00364656	4759	124	6431.11	141.167	751.263	194.213
EVSAT	Neratinib/HKI272	1	0.741635	0.74174	-4.04966e-05	7.70768e-05	4443	78	6920.12	120.375	751.263	194.213
EVSAT	Neratinib/HKI272	1	0.845194	0.845254	-2.22878e-05	-0.000107667	5585	87	7271.12	114.125	751.263	194.213
EVSAT	Neratinib/HKI272	1	0.830062	0.830135	-2.49688e-05	0.00415275	4872	149	6412.12	166.375	751.263	194.213
EVSAT	Neratinib/HKI272	3.1623	0.7601	0.760203	-3.71595e-05	-0.00583496	4329	70	6431.11	141.167	751.263	194.213
EVSAT	Neratinib/HKI272	3.1623	0.72419	0.724302	-4.38416e-05	0.00952109	4302	118	6920.12	120.375	751.263	194.213
EVSAT	Neratinib/HKI272	3.1623	0.62772	0.627867	-6.40524e-05	0.00698719	3704	85	7271.12	114.125	751.263	194.213
EVSAT	Neratinib/HKI272	3.1623	0.485042	0.485264	-0.00010005	0.0207979	2553	124	6412.12	166.375	751.263	194.213
HCC1187	Neratinib/HKI272	0.00031623	0.994172	0.994177	-4.30801e-07	-0.0160568	3037	58	3049.94	101.222	1110.61	113.55
HCC1187	Neratinib/HKI272	0.00031623	0.462815	0.455582	0.00635771	0.00982682	2064	121	3435.89	162.667	1110.61	113.55
HCC1187	Neratinib/HKI272	0.00031623	1.04676	1.02361	0.00632617	-0.0131904	3732	108	3588.88	154.5	1110.61	113.55
HCC1187	Neratinib/HKI272	0.001	1.13126	1.13115	9.18194e-06	-0.010876	3346	82	3049.94	101.222	1110.61	113.55
HCC1187	Neratinib/HKI272	0.001	0.60592	0.653387	-0.0135442	0.0390207	2403	222	3435.89	162.667	1110.61	113.55
HCC1187	Neratinib/HKI272	0.001	0.989484	1.00774	-0.00517553	0.00863117	3557	187	3588.88	154.5	1110.61	113.55
HCC1187	Neratinib/HKI272	0.0031623	0.505433	0.505795	-4.58656e-05	0.00566025	2016	85	3049.94	101.222	1110.61	113.55
HCC1187	Neratinib/HKI272	0.0031623	0.791624	0.775574	0.00627231	-0.00448231	2872	123	3435.89	162.667	1110.61	113.55
HCC1187	Neratinib/HKI272	0.0031623	1.06936	1.04558	0.00632789	-0.0122041	3802	114	3588.88	154.5	1110.61	113.55
HCC1187	Neratinib/HKI272	0.01	1.19248	1.19232	1.31499e-05	-0.00583538	3487	104	3049.94	101.222	1110.61	113.55
HCC1187	Neratinib/HKI272	0.01	0.981767	0.96168	0.00577161	-0.00938903	3385	127	3435.89	162.667	1110.61	113.55
HCC1187	Neratinib/HKI272	0.01	1.06582	1.07528	-0.00291752	0.00280966	3791	175	3588.88	154.5	1110.61	113.55
HCC1187	Neratinib/HKI272	0.031623	0.978827	0.978844	-1.5751e-06	-0.00948022	3003	78	3049.94	101.222	1110.61	113.55
HCC1187	Neratinib/HKI272	0.031623	0.857859	0.845416	0.00458319	-0.00372686	3047	133	3435.89	162.667	1110.61	113.55
HCC1187	Neratinib/HKI272	0.031623	1.03116	1.02124	0.00266636	-0.00520866	3684	138	3588.88	154.5	1110.61	113.55
HCC1187	Neratinib/HKI272	0.1	0.437608	0.438013	-5.40768e-05	0.00100895	1885	70	3049.94	101.222	1110.61	113.55
HCC1187	Neratinib/HKI272	0.1	0.780114	0.759579	0.00780122	-0.00959418	2842	106	3435.89	162.667	1110.61	113.55
HCC1187	Neratinib/HKI272	0.1	0.918871	0.911463	0.00260731	-0.0019815	3346	137	3588.88	154.5	1110.61	113.55
HCC1187	Neratinib/HKI272	0.31623	0.920101	0.920165	-6.09283e-06	-0.00639911	2874	84	3049.94	101.222	1110.61	113.55
HCC1187	Neratinib/HKI272	0.31623	0.70373	0.699115	0.00334926	0.00401821	2646	138	3435.89	162.667	1110.61	113.55
HCC1187	Neratinib/HKI272	0.31623	0.868596	0.864167	0.00199604	0.000613314	3199	140	3588.88	154.5	1110.61	113.55
HCC1187	Neratinib/HKI272	1	0.696259	0.705173	-0.00250317	0.0154804	2399	127	3049.94	101.222	1110.61	113.55
HCC1187	Neratinib/HKI272	1	0.591111	0.577296	0.00748786	0.00116692	2367	116	3435.89	162.667	1110.61	113.55
HCC1187	Neratinib/HKI272	1	0.652748	0.67199	-0.00484779	0.0210944	2599	173	3588.88	154.5	1110.61	113.55
HCC1187	Neratinib/HKI272	3.1623	0.238568	0.272418	-0.0129017	0.0633008	1517	165	3049.94	101.222	1110.61	113.55
HCC1187	Neratinib/HKI272	3.1623	0.483602	0.474073	0.00702434	0.00736404	2112	118	3435.89	162.667	1110.61	113.55
HCC1187	Neratinib/HKI272	3.1623	0.542323	0.534463	0.00536601	0.00763564	2312	119	3588.88	154.5	1110.61	113.55
HCC1569	Neratinib/HKI272	0.00031623	1.15776	1.13842	0.0028472	-0.0105323	3258	223	2893.56	231.778	979.69	130.351
HCC1569	Neratinib/HKI272	0.00031623	0.925529	0.941135	-0.00375871	0.00895797	2959	247	3154.62	230.5	979.69	130.351
HCC1569	Neratinib/HKI272	0.00031623	0.950357	0.924636	0.00789604	-0.0111971	2794	176	2906.38	218.875	979.69	130.351
HCC1569	Neratinib/HKI272	0.001	0.947609	0.975573	-0.00706056	0.0128481	2776	266	2893.56	231.778	979.69	130.351
HCC1569	Neratinib/HKI272	0.001	0.964601	0.97671	-0.00314732	0.00630259	3061	246	3154.62	230.5	979.69	130.351
HCC1569	Neratinib/HKI272	0.001	0.941446	0.932003	0.00338657	-0.00352062	2774	199	2906.38	218.875	979.69	130.351
HCC1569	Neratinib/HKI272	0.0031623	0.990451	0.999662	-0.00239703	0.00371113	2872	244	2893.56	231.778	979.69	130.351
HCC1569	Neratinib/HKI272	0.0031623	0.839339	0.871681	-0.00805258	0.019827	2739	264	3154.62	230.5	979.69	130.351
HCC1569	Neratinib/HKI272	0.0031623	0.862913	0.848744	0.00589949	-0.00436442	2600	184	2906.38	218.875	979.69	130.351
HCC1569	Neratinib/HKI272	0.01	0.793723	0.780967	0.00694226	-0.00273127	2441	189	2893.56	231.778	979.69	130.351
HCC1569	Neratinib/HKI272	0.01	0.707498	0.728612	-0.00313007	0.0191835	2416	231	3154.62	230.5	979.69	130.351
HCC1569	Neratinib/HKI272	0.01	0.606	0.607356	0.0048216	0.0107211	2060	182	2906.38	218.875	979.69	130.351
HCC1569	Neratinib/HKI272	0.031623	0.679245	0.674431	0.00641963	0.0040667	2202	188	2893.56	231.778	979.69	130.351
HCC1569	Neratinib/HKI272	0.031623	0.577118	0.605532	-0.00434336	0.0296946	2113	229	3154.62	230.5	979.69	130.351
HCC1569	Neratinib/HKI272	0.031623	0.611957	0.618343	0.00302453	0.0135401	2072	190	2906.38	218.875	979.69	130.351
HCC1569	Neratinib/HKI272	0.1	0.536695	0.534673	0.00802731	0.00993283	1917	177	2893.56	231.778	979.69	130.351
HCC1569	Neratinib/HKI272	0.1	0.562916	0.574431	0.00206959	0.0195958	2081	200	3154.62	230.5	979.69	130.351
HCC1569	Neratinib/HKI272	0.1	0.381729	0.387619	0.00658036	0.0236416	1627	169	2906.38	218.875	979.69	130.351
HCC1569	Neratinib/HKI272	0.31623	0.363333	0.360906	0.0116214	0.0163147	1590	159	2893.56	231.778	979.69	130.351
HCC1569	Neratinib/HKI272	0.31623	0.443099	0.453385	0.00428179	0.024683	1819	186	3154.62	230.5	979.69	130.351
HCC1569	Neratinib/HKI272	0.31623	0.280535	0.283352	0.00955646	0.0270436	1444	156	2906.38	218.875	979.69	130.351
HCC1569	Neratinib/HKI272	1	0.225448	0.213613	0.0190211	0.00788686	1346	121	2893.56	231.778	979.69	130.351
HCC1569	Neratinib/HKI272	1	0.252841	0.272514	0.00295095	0.0457059	1433	184	3154.62	230.5	979.69	130.351
HCC1569	Neratinib/HKI272	1	0.216885	0.216507	0.0121814	0.028259	1333	146	2906.38	218.875	979.69	130.351
HCC1569	Neratinib/HKI272	3.1623	0.0900641	0.0859725	0.0189917	0.0286056	1121	129	2893.56	231.778	979.69	130.351
HCC1569	Neratinib/HKI272	3.1623	0.135539	0.146105	0.00925167	0.0477197	1214	159	3154.62	230.5	979.69	130.351
HCC1569	Neratinib/HKI272	3.1623	0.124073	0.122534	0.0147004	0.0338054	1177	137	2906.38	218.875	979.69	130.351
HCC202	Neratinib/HKI272	0.00031623	1.08626	1.08619	5.09426e-06	-0.00296213	3549	543	3349.38	525.125	1294.88	684.042
HCC202	Neratinib/HKI272	0.00031623	0.921678	0.921734	-5.03312e-06	-0.00472495	3263	439	3452.75	484.5	1294.88	684.042
HCC202	Neratinib/HKI272	0.00031623	1.02175	1.02173	1.31497e-06	-0.0139603	3390	451	3340.25	502.75	1294.88	684.042
HCC202	Neratinib/HKI272	0.00031623	1.08767	1.0876	4.97334e-06	-0.0228935	3324	512	3146.28	578.889	1294.88	684.042
HCC202	Neratinib/HKI272	0.001	0.950394	0.950431	-3.09246e-06	-0.0195716	3236	425	3349.38	525.125	1294.88	684.042
HCC202	Neratinib/HKI272	0.001	0.847829	0.847936	-1.00927e-05	0.0124688	3087	485	3452.75	484.5	1294.88	684.042
HCC202	Neratinib/HKI272	0.001	0.955473	0.955507	-2.76534e-06	0.00211619	3239	499	3340.25	502.75	1294.88	684.042
HCC202	Neratinib/HKI272	0.001	1.28804	1.28779	1.52017e-05	-0.0442519	3738	472	3146.28	578.889	1294.88	684.042
HCC202	Neratinib/HKI272	0.0031623	0.901369	0.901441	-6.2747e-06	0.0254138	3125	600	3349.38	525.125	1294.88	684.042
HCC202	Neratinib/HKI272	0.0031623	0.752457	0.752628	-1.71295e-05	0.0419484	2864	567	3452.75	484.5	1294.88	684.042
HCC202	Neratinib/HKI272	0.0031623	0.901321	0.901394	-6.26701e-06	0.0111258	3117	518	3340.25	502.75	1294.88	684.042
HCC202	Neratinib/HKI272	0.0031623	0.913471	0.91354	-5.25258e-06	-0.00361581	2973	536	3146.28	578.889	1294.88	684.042
HCC202	Neratinib/HKI272	0.01	0.783278	0.783435	-1.4505e-05	-0.00504039	2862	430	3349.38	525.125	1294.88	684.042
HCC202	Neratinib/HKI272	0.01	0.527485	0.527793	-3.64352e-05	0.0422956	2358	468	3452.75	484.5	1294.88	684.042
HCC202	Neratinib/HKI272	0.01	0.634559	0.634814	-2.61324e-05	0.0147995	2535	434	3340.25	502.75	1294.88	684.042
HCC202	Neratinib/HKI272	0.01	0.797395	0.797553	-1.29045e-05	-0.0119942	2744	463	3146.28	578.889	1294.88	684.042
HCC202	Neratinib/HKI272	0.031623	0.51997	0.520294	-3.63749e-05	0.0340763	2299	470	3349.38	525.125	1294.88	684.042
HCC202	Neratinib/HKI272	0.031623	0.364954	0.36535	-5.34054e-05	0.0808852	2011	516	3452.75	484.5	1294.88	684.042
HCC202	Neratinib/HKI272	0.031623	0.462302	0.46266	-4.18831e-05	0.0590277	2177	512	3340.25	502.75	1294.88	684.042
HCC202	Neratinib/HKI272	0.031623	0.550039	0.550368	-3.20508e-05	0.000394896	2270	422	3146.28	578.889	1294.88	684.042
HCC202	Neratinib/HKI272	0.1	0.307415	0.307854	-5.88177e-05	0.0502346	1870	427	3349.38	525.125	1294.88	684.042
HCC202	Neratinib/HKI272	0.1	0.269034	0.269476	-6.49642e-05	0.103459	1814	532	3452.75	484.5	1294.88	684.042
HCC202	Neratinib/HKI272	0.1	0.341538	0.341961	-5.47378e-05	0.0785039	1935	514	3340.25	502.75	1294.88	684.042
HCC202	Neratinib/HKI272	0.1	0.416713	0.417124	-4.4409e-05	0.0449764	2023	510	3146.28	578.889	1294.88	684.042
HCC202	Neratinib/HKI272	0.31623	0.218047	0.218527	-6.9988e-05	0.0855423	1697	482	3349.38	525.125	1294.88	684.042
HCC202	Neratinib/HKI272	0.31623	0.208605	0.209074	-7.29554e-05	0.113734	1693	526	3452.75	484.5	1294.88	684.042
HCC202	Neratinib/HKI272	0.31623	0.210323	0.210808	-7.08562e-05	0.118511	1681	560	3340.25	502.75	1294.88	684.042
HCC202	Neratinib/HKI272	0.31623	0.416713	0.417124	-4.4409e-05	0.0275793	2023	456	3146.28	578.889	1294.88	684.042
HCC202	Neratinib/HKI272	1	0.276684	0.277138	-6.25256e-05	0.0652229	1810	455	3349.38	525.125	1294.88	684.042
HCC202	Neratinib/HKI272	1	0.213143	0.21361	-7.23345e-05	0.106903	1702	509	3452.75	484.5	1294.88	684.042
HCC202	Neratinib/HKI272	1	0.174845	0.175346	-7.56718e-05	0.0985842	1614	482	3340.25	502.75	1294.88	684.042
HCC202	Neratinib/HKI272	1	0.0905904	0.0911609	-8.35449e-05	0.132228	1447	587	3146.28	578.889	1294.88	684.042
HCC202	Neratinib/HKI272	3.1623	-0.0010609	0.0378842	-0.0171839	0.148393	1293	513	3349.38	525.125	1294.88	684.042
HCC202	Neratinib/HKI272	3.1623	0.11891	0.119415	-8.6e-05	0.132573	1518	522	3452.75	484.5	1294.88	684.042
HCC202	Neratinib/HKI272	3.1623	0.0950351	0.0955673	-8.73403e-05	0.138906	1466	543	3340.25	502.75	1294.88	684.042
HCC202	Neratinib/HKI272	3.1623	0.0917671	0.0923371	-8.33738e-05	0.0944097	1449	485	3146.28	578.889	1294.88	684.042
MCF12A	Neratinib/HKI272	0.00031623	0.937979	0.95481	-0.0105931	0.0140311	2672	114	3004.94	83.0556	226.808	73.7045
MCF12A	Neratinib/HKI272	0.00031623	1.11218	1.11205	4.28345e-05	-0.0031941	3068	62	2536.83	59.5	226.808	73.7045
MCF12A	Neratinib/HKI272	0.00031623	1.07135	1.07126	2.81729e-05	-0.00762911	2810	60	2489.39	72.2222	226.808	73.7045
MCF12A	Neratinib/HKI272	0.00031623	1.06648	1.07022	-0.00225095	-0.000764415	3150	86	2797.89	78.1111	226.808	73.7045
MCF12A	Neratinib/HKI272	0.001	1.01573	1.02097	-0.00326124	0.00259776	3094	94	3004.94	83.0556	226.808	73.7045
MCF12A	Neratinib/HKI272	0.001	1.03177	1.03173	1.28739e-05	0.00174286	2680	68	2536.83	59.5	226.808	73.7045
MCF12A	Neratinib/HKI272	0.001	0.979428	0.987103	-0.0044454	0.00641876	2402	87	2489.39	72.2222	226.808	73.7045
MCF12A	Neratinib/HKI272	0.001	0.969439	1.00341	-0.0204551	0.0225698	2646	139	2797.89	78.1111	226.808	73.7045
MCF12A	Neratinib/HKI272	0.0031623	1.00782	1.01119	-0.00209992	0.00178374	3049	90	3004.94	83.0556	226.808	73.7045
MCF12A	Neratinib/HKI272	0.0031623	0.999585	1.00878	-0.00531784	0.0112833	2535	90	2536.83	59.5	226.808	73.7045
MCF12A	Neratinib/HKI272	0.0031623	1.11924	1.1191	4.54745e-05	-0.0120409	3041	51	2489.39	72.2222	226.808	73.7045
MCF12A	Neratinib/HKI272	0.0031623	1.02084	1.07982	-0.0342407	0.033442	2905	188	2797.89	78.1111	226.808	73.7045
MCF12A	Neratinib/HKI272	0.01	1.04905	1.05192	-0.00184286	-0.000252713	3289	90	3004.94	83.0556	226.808	73.7045
MCF12A	Neratinib/HKI272	0.01	1.09198	1.09188	3.56428e-05	-0.00221033	2967	63	2536.83	59.5	226.808	73.7045
MCF12A	Neratinib/HKI272	0.01	1.03384	1.0338	1.37374e-05	-0.00956888	2638	51	2489.39	72.2222	226.808	73.7045
MCF12A	Neratinib/HKI272	0.01	1.00709	1.01719	-0.00606749	0.00575407	2834	97	2797.89	78.1111	226.808	73.7045
MCF12A	Neratinib/HKI272	0.031623	1.0376	1.03771	-0.000142055	-0.00147178	3221	84	3004.94	83.0556	226.808	73.7045
MCF12A	Neratinib/HKI272	0.031623	1.03177	1.03173	1.28739e-05	-0.0101111	2680	35	2536.83	59.5	226.808	73.7045
MCF12A	Neratinib/HKI272	0.031623	0.93178	0.93186	-2.99466e-05	0.00176799	2208	69	2489.39	72.2222	226.808	73.7045
MCF12A	Neratinib/HKI272	0.031623	1.11339	1.11118	0.00115265	-0.000290321	3417	95	2797.89	78.1111	226.808	73.7045
MCF12A	Neratinib/HKI272	0.1	0.888204	0.884725	0.00254301	-0.00117467	2425	64	3004.94	83.0556	226.808	73.7045
MCF12A	Neratinib/HKI272	0.1	0.851779	0.851951	-6.91891e-05	0.00163309	1940	49	2536.83	59.5	226.808	73.7045
MCF12A	Neratinib/HKI272	0.1	0.916185	0.916283	-3.72466e-05	0.000850134	2147	65	2489.39	72.2222	226.808	73.7045
MCF12A	Neratinib/HKI272	0.1	0.898378	0.905785	-0.004595	0.010066	2316	90	2797.89	78.1111	226.808	73.7045
MCF12A	Neratinib/HKI272	0.31623	0.545358	0.546951	-0.000206574	0.0374444	1149	79	3004.94	83.0556	226.808	73.7045
MCF12A	Neratinib/HKI272	0.31623	0.465131	0.465776	-0.000354157	0.0183384	858	37	2536.83	59.5	226.808	73.7045
MCF12A	Neratinib/HKI272	0.31623	0.547144	0.547691	-0.000276918	0.0206301	1025	53	2489.39	72.2222	226.808	73.7045
MCF12A	Neratinib/HKI272	0.31623	0.588162	0.596068	-0.00551767	0.0388643	1213	86	2797.89	78.1111	226.808	73.7045
MCF12A	Neratinib/HKI272	1	0.326358	0.325984	0.00207192	0.0753221	650	74	3004.94	83.0556	226.808	73.7045
MCF12A	Neratinib/HKI272	1	0.289545	0.290417	-0.000565031	0.04003	550	37	2536.83	59.5	226.808	73.7045
MCF12A	Neratinib/HKI272	1	0.394036	0.406494	-0.0100197	0.0799438	715	87	2489.39	72.2222	226.808	73.7045
MCF12A	Neratinib/HKI272	1	0.346046	0.35475	-0.00695734	0.0846596	666	84	2797.89	78.1111	226.808	73.7045
MCF12A	Neratinib/HKI272	3.1623	0.0836521	0.084456	0.00163986	0.165724	306	73	3004.94	83.0556	226.808	73.7045
MCF12A	Neratinib/HKI272	3.1623	0.176885	0.177909	-0.000743273	0.0801366	400	46	2536.83	59.5	226.808	73.7045
MCF12A	Neratinib/HKI272	3.1623	0.0976734	0.0988151	-0.000892323	0.125519	313	57	2489.39	72.2222	226.808	73.7045
MCF12A	Neratinib/HKI272	3.1623	0.05459	0.0556558	0.000102767	0.184694	275	74	2797.89	78.1111	226.808	73.7045
MDAMB175VII	Neratinib/HKI272	0.00031623	1.43649	1.43601	8.84602e-06	-0.00728839	3815	74	3335.39	89.1111	2081.02	152.397
MDAMB175VII	Neratinib/HKI272	0.00031623	0.790969	0.791139	-5.80022e-06	-0.0125	3291	75	3589.5	129.444	2081.02	152.397
MDAMB175VII	Neratinib/HKI272	0.00031623	0.637296	0.637649	-8.913e-06	-0.00529197	2847	68	3233.17	93.5556	2081.02	152.397
MDAMB175VII	Neratinib/HKI272	0.00031623	0.715674	0.715906	-7.97394e-06	0.000806293	3154	86	3549.44	92.9444	2081.02	152.397
MDAMB175VII	Neratinib/HKI272	0.001	0.534431	0.534841	-1.26156e-05	-0.00867973	2785	50	3335.39	89.1111	2081.02	152.397
MDAMB175VII	Neratinib/HKI272	0.001	0.618449	0.618745	-1.12955e-05	-0.00508816	3039	93	3589.5	129.444	2081.02	152.397
MDAMB175VII	Neratinib/HKI272	0.001	0.375901	0.376458	-1.70078e-05	0.0014413	2549	79	3233.17	93.5556	2081.02	152.397
MDAMB175VII	Neratinib/HKI272	0.001	0.524741	0.525108	-1.4358e-05	-0.0100158	2880	46	3549.44	92.9444	2081.02	152.397
MDAMB175VII	Neratinib/HKI272	0.0031623	0.123756	0.124413	-2.85454e-05	0.00921441	2253	83	3335.39	89.1111	2081.02	152.397
MDAMB175VII	Neratinib/HKI272	0.0031623	0.197536	0.198074	-2.86265e-05	0.0132533	2398	121	3589.5	129.444	2081.02	152.397
MDAMB175VII	Neratinib/HKI272	0.0031623	0.151307	0.151998	-2.56384e-05	0.0186805	2276	113	3233.17	93.5556	2081.02	152.397
MDAMB175VII	Neratinib/HKI272	0.0031623	0.0124838	0.0131036	-3.821e-05	0.0131469	2101	85	3549.44	92.9444	2081.02	152.397
MDAMB175VII	Neratinib/HKI272	0.01	-0.492279	0.0607835	-0.153834	0.0484368	1312	106	3335.39	89.1111	2081.02	152.397
MDAMB175VII	Neratinib/HKI272	0.01	-0.518094	0.0493305	-0.184451	0.0671341	1172	133	3589.5	129.444	2081.02	152.397
MDAMB175VII	Neratinib/HKI272	0.01	-0.617884	0.0603079	-0.194372	0.0421623	1129	86	3233.17	93.5556	2081.02	152.397
MDAMB175VII	Neratinib/HKI272	0.01	-0.584977	0.047434	-0.211477	0.0731548	1057	116	3549.44	92.9444	2081.02	152.397
MDAMB175VII	Neratinib/HKI272	0.031623	-0.841138	0.0390928	-0.346839	0.186647	595	161	3335.39	89.1111	2081.02	152.397
MDAMB175VII	Neratinib/HKI272	0.031623	-0.82977	0.0310174	-0.376298	0.230843	517	187	3589.5	129.444	2081.02	152.397
MDAMB175VII	Neratinib/HKI272	0.031623	-0.911045	0.0361458	-0.405531	0.198024	447	131	3233.17	93.5556	2081.02	152.397
MDAMB175VII	Neratinib/HKI272	0.031623	-0.855076	0.0304068	-0.39561	0.230592	470	162	3549.44	92.9444	2081.02	152.397
MDAMB175VII	Neratinib/HKI272	0.1	-0.906767	0.0317821	-0.42029	0.262343	414	168	3335.39	89.1111	2081.02	152.397
MDAMB175VII	Neratinib/HKI272	0.1	-0.878715	0.0266224	-0.428698	0.28246	396	184	3589.5	129.444	2081.02	152.397
MDAMB175VII	Neratinib/HKI272	0.1	-0.93505	0.0323699	-0.443426	0.33375	366	208	3233.17	93.5556	2081.02	152.397
MDAMB175VII	Neratinib/HKI272	0.1	-0.903354	0.0258711	-0.454707	0.269345	344	144	3549.44	92.9444	2081.02	152.397
MDAMB175VII	Neratinib/HKI272	0.31623	-0.945579	0.0262806	-0.486313	0.39035	287	205	3335.39	89.1111	2081.02	152.397
MDAMB175VII	Neratinib/HKI272	0.31623	-0.9097	0.0233882	-0.47078	0.421966	314	264	3589.5	129.444	2081.02	152.397
MDAMB175VII	Neratinib/HKI272	0.31623	-0.956421	0.0282646	-0.488119	0.387018	284	202	3233.17	93.5556	2081.02	152.397
MDAMB175VII	Neratinib/HKI272	0.31623	-0.918385	0.0242168	-0.477652	0.428151	302	251	3549.44	92.9444	2081.02	152.397
MDAMB175VII	Neratinib/HKI272	1	-0.967754	0.0221454	-0.543401	0.471184	201	199	3335.39	89.1111	2081.02	152.397
MDAMB175VII	Neratinib/HKI272	1	-0.930004	0.0206072	-0.50461	0.407735	257	204	3589.5	129.444	2081.02	152.397
MDAMB175VII	Neratinib/HKI272	3.1623	-0.960767	0.0170153	-0.573976	0.408904	163	130	3589.5	129.444	2081.02	152.397
MDAMB175VII	Neratinib/HKI272	3.1623	-0.992727	0.0149427	-0.648754	0.489899	91	98	3233.17	93.5556	2081.02	152.397
MDAMB175VII	Neratinib/HKI272	3.1623	-0.983292	0.0123925	-0.651355	0.65866	89	193	3549.44	92.9444	2081.02	152.397
MDAMB330	Neratinib/HKI272	0.00031623	0.798667	0.800489	-0.000190592	0.00144175	2661	32	2844.89	29.9444	1838.56	29.763
MDAMB330	Neratinib/HKI272	0.00031623	1.18055	1.185	-0.000449432	0.000629173	3014	34	2853.28	30.3889	1838.56	29.763
MDAMB330	Neratinib/HKI272	0.00031623	0.833177	0.833389	-4.0294e-06	-0.000831753	2619	22	2755.61	25.6667	1838.56	29.763
MDAMB330	Neratinib/HKI272	0.00031623	1.10161	1.09499	0.000594848	-0.00222678	2898	29	2811.33	34.8333	1838.56	29.763
MDAMB330	Neratinib/HKI272	0.001	0.779387	0.781218	-0.000191801	0.00152171	2643	32	2844.89	29.9444	1838.56	29.763
MDAMB330	Neratinib/HKI272	0.001	0.882696	0.882834	-2.99013e-06	-0.00329502	2746	20	2853.28	30.3889	1838.56	29.763
MDAMB330	Neratinib/HKI272	0.001	0.733618	0.733947	-6.6533e-06	0.000603694	2535	25	2755.61	25.6667	1838.56	29.763
MDAMB330	Neratinib/HKI272	0.001	1.06739	1.08467	-0.00174183	0.00398343	2869	47	2811.33	34.8333	1838.56	29.763
MDAMB330	Neratinib/HKI272	0.0031623	0.0668158	0.0943644	-0.00521288	0.0199388	1915	60	2844.89	29.9444	1838.56	29.763
MDAMB330	Neratinib/HKI272	0.0031623	0.483576	0.506947	-0.00323923	0.0106186	2361	51	2853.28	30.3889	1838.56	29.763
MDAMB330	Neratinib/HKI272	0.0031623	0.0693907	0.0763978	-0.00113882	0.00982216	1912	37	2755.61	25.6667	1838.56	29.763
MDAMB330	Neratinib/HKI272	0.0031623	0.367307	0.379646	-0.00143836	0.00680819	2227	43	2811.33	34.8333	1838.56	29.763
MDAMB330	Neratinib/HKI272	0.01	-0.295197	0.0747597	-0.0846491	0.0488703	1475	93	2844.89	29.9444	1838.56	29.763
MDAMB330	Neratinib/HKI272	0.01	-0.316072	0.0739692	-0.0908489	0.0419333	1445	80	2853.28	30.3889	1838.56	29.763
MDAMB330	Neratinib/HKI272	0.01	-0.36684	0.0793331	-0.0984711	0.0323629	1408	61	2755.61	25.6667	1838.56	29.763
MDAMB330	Neratinib/HKI272	0.01	-0.191538	0.0802983	-0.0568603	0.0440058	1614	96	2811.33	34.8333	1838.56	29.763
MDAMB330	Neratinib/HKI272	0.031623	-0.574122	0.0632649	-0.174647	0.0982728	1074	131	2844.89	29.9444	1838.56	29.763
MDAMB330	Neratinib/HKI272	0.031623	-0.518977	0.065237	-0.15456	0.0741932	1156	107	2853.28	30.3889	1838.56	29.763
MDAMB330	Neratinib/HKI272	0.031623	-0.610673	0.0675404	-0.178117	0.0601972	1060	79	2755.61	25.6667	1838.56	29.763
MDAMB330	Neratinib/HKI272	0.031623	-0.509054	0.0687211	-0.146318	0.0690092	1189	105	2811.33	34.8333	1838.56	29.763
MDAMB330	Neratinib/HKI272	0.1	-0.519372	0.0656095	-0.153815	0.0876136	1159	126	2844.89	29.9444	1838.56	29.763
MDAMB330	Neratinib/HKI272	0.1	-0.625107	0.0604582	-0.197185	0.0635831	987	79	2853.28	30.3889	1838.56	29.763
MDAMB330	Neratinib/HKI272	0.1	-0.633661	0.0673591	-0.187766	0.070046	1023	88	2755.61	25.6667	1838.56	29.763
MDAMB330	Neratinib/HKI272	0.1	-0.557936	0.0660629	-0.163982	0.0761729	1115	108	2811.33	34.8333	1838.56	29.763
MDAMB330	Neratinib/HKI272	0.31623	-0.609446	0.061252	-0.189192	0.0716891	1017	91	2844.89	29.9444	1838.56	29.763
MDAMB330	Neratinib/HKI272	0.31623	-0.5817	0.0620868	-0.178645	0.0515311	1058	70	2853.28	30.3889	1838.56	29.763
MDAMB330	Neratinib/HKI272	0.31623	-0.65845	0.0659775	-0.198563	0.0652961	982	79	2755.61	25.6667	1838.56	29.763
MDAMB330	Neratinib/HKI272	0.31623	-0.588573	0.0650063	-0.175987	0.0719856	1067	98	2811.33	34.8333	1838.56	29.763
MDAMB330	Neratinib/HKI272	1	-0.611882	0.0613642	-0.190274	0.0946828	1013	119	2844.89	29.9444	1838.56	29.763
MDAMB330	Neratinib/HKI272	1	-0.66157	0.0585176	-0.214055	0.0690763	925	80	2853.28	30.3889	1838.56	29.763
MDAMB330	Neratinib/HKI272	1	-0.696256	0.0625846	-0.216164	0.0847116	917	95	2755.61	25.6667	1838.56	29.763
MDAMB330	Neratinib/HKI272	1	-0.649622	0.06168	-0.202066	0.0721458	967	89	2811.33	34.8333	1838.56	29.763
MDAMB330	Neratinib/HKI272	3.1623	-0.635338	0.0600149	-0.200588	0.0935149	974	113	2844.89	29.9444	1838.56	29.763
MDAMB330	Neratinib/HKI272	3.1623	-0.603927	0.061894	-0.188038	0.0769743	1022	98	2853.28	30.3889	1838.56	29.763
MDAMB330	Neratinib/HKI272	3.1623	-0.666748	0.0650728	-0.202258	0.0671739	968	80	2755.61	25.6667	1838.56	29.763
MDAMB330	Neratinib/HKI272	3.1623	-0.594222	0.0640412	-0.178157	0.0742212	1058	100	2811.33	34.8333	1838.56	29.763
MDAMB415	Neratinib/HKI272	0.00031623	1.07616	1.07611	1.87621e-06	-0.0017971	4799	103	4634.28	108.222	2424.6	168.879
MDAMB415	Neratinib/HKI272	0.00031623	0.966598	0.966616	-9.12273e-07	0.00104715	4843	106	4927.17	102.333	2424.6	168.879
MDAMB415	Neratinib/HKI272	0.00031623	1.2329	1.23275	5.48898e-06	-0.00506014	5172	81	4661.67	96.8333	2424.6	168.879
MDAMB415	Neratinib/HKI272	0.00031623	1.04614	1.04612	1.24e-06	0.00305667	5108	122	4988.17	102.722	2424.6	168.879
MDAMB415	Neratinib/HKI272	0.001	0.944511	0.944544	-1.43028e-06	-0.00582287	4514	78	4634.28	108.222	2424.6	168.879
MDAMB415	Neratinib/HKI272	0.001	1.03683	1.03681	9.8101e-07	0.0016431	5020	113	4927.17	102.333	2424.6	168.879
MDAMB415	Neratinib/HKI272	0.001	1.27641	1.27623	6.42654e-06	0.000523816	5267	113	4661.67	96.8333	2424.6	168.879
MDAMB415	Neratinib/HKI272	0.001	1.11422	1.11416	2.998e-06	-0.000426074	5285	107	4988.17	102.722	2424.6	168.879
MDAMB415	Neratinib/HKI272	0.0031623	1.0595	1.05946	1.47399e-06	0.00216548	4763	122	4634.28	108.222	2424.6	168.879
MDAMB415	Neratinib/HKI272	0.0031623	1.15019	1.1501	3.84855e-06	0.00712135	5306	150	4927.17	102.333	2424.6	168.879
MDAMB415	Neratinib/HKI272	0.0031623	1.26175	1.26158	6.11343e-06	0.00411484	5235	132	4661.67	96.8333	2424.6	168.879
MDAMB415	Neratinib/HKI272	0.0031623	1.10346	1.1034	2.72551e-06	-0.00123689	5257	102	4988.17	102.722	2424.6	168.879
MDAMB415	Neratinib/HKI272	0.01	0.954191	0.954219	-1.17673e-06	-0.00313751	4535	91	4634.28	108.222	2424.6	168.879
MDAMB415	Neratinib/HKI272	0.01	1.13593	1.13585	3.4998e-06	0.000256816	5270	111	4927.17	102.333	2424.6	168.879
MDAMB415	Neratinib/HKI272	0.01	1.16384	1.16373	3.94738e-06	-0.00364027	5021	86	4661.67	96.8333	2424.6	168.879
MDAMB415	Neratinib/HKI272	0.01	1.05461	1.05458	1.46318e-06	0.000161257	5130	107	4988.17	102.722	2424.6	168.879
MDAMB415	Neratinib/HKI272	0.031623	0.883732	0.883802	-3.06281e-06	0.00514138	4382	126	4634.28	108.222	2424.6	168.879
MDAMB415	Neratinib/HKI272	0.031623	1.06815	1.06812	1.79584e-06	0.000933863	5099	111	4927.17	102.333	2424.6	168.879
MDAMB415	Neratinib/HKI272	0.031623	1.09262	1.09256	2.28427e-06	0.000252787	4865	103	4661.67	96.8333	2424.6	168.879
MDAMB415	Neratinib/HKI272	0.031623	1.04499	1.04496	1.20947e-06	-0.00313513	5105	89	4988.17	102.722	2424.6	168.879
MDAMB415	Neratinib/HKI272	0.1	0.78593	0.786055	-5.84763e-06	0.00426224	4169	116	4634.28	108.222	2424.6	168.879
MDAMB415	Neratinib/HKI272	0.1	0.99676	0.996761	-8.75505e-08	-0.00299217	4919	87	4927.17	102.333	2424.6	168.879
MDAMB415	Neratinib/HKI272	0.1	0.981505	0.981516	-4.73736e-07	0.00688276	4621	130	4661.67	96.8333	2424.6	168.879
MDAMB415	Neratinib/HKI272	0.1	1.07039	1.07035	1.87551e-06	0.00296356	5171	123	4988.17	102.722	2424.6	168.879
MDAMB415	Neratinib/HKI272	0.31623	0.849716	0.849805	-4.00846e-06	0.00142663	4308	107	4634.28	108.222	2424.6	168.879
MDAMB415	Neratinib/HKI272	0.31623	0.882405	0.882469	-3.31263e-06	0.00447602	4631	118	4927.17	102.333	2424.6	168.879
MDAMB415	Neratinib/HKI272	0.31623	1.04886	1.04883	1.2229e-06	0.00326626	4769	116	4661.67	96.8333	2424.6	168.879
MDAMB415	Neratinib/HKI272	0.31623	0.895807	0.895863	-2.95674e-06	-0.00073579	4718	94	4988.17	102.722	2424.6	168.879
MDAMB415	Neratinib/HKI272	1	0.538224	0.538475	-1.39414e-05	0.00999981	3626	123	4634.28	108.222	2424.6	168.879
MDAMB415	Neratinib/HKI272	1	0.887571	0.887632	-3.16102e-06	-0.000531725	4644	94	4927.17	102.333	2424.6	168.879
MDAMB415	Neratinib/HKI272	1	0.64586	0.646057	-1.02933e-05	0.00611985	3879	106	4661.67	96.8333	2424.6	168.879
MDAMB415	Neratinib/HKI272	1	0.827419	0.82751	-5.02645e-06	0.00526619	4541	119	4988.17	102.722	2424.6	168.879
MDAMB415	Neratinib/HKI272	3.1623	-0.0231928	-0.0227468	-4.12684e-05	0.0238149	2372	116	4634.28	108.222	2424.6	168.879
MDAMB415	Neratinib/HKI272	3.1623	0.157125	0.15749	-3.30225e-05	0.0172355	2815	110	4927.17	102.333	2424.6	168.879
MDAMB415	Neratinib/HKI272	3.1623	0.0395798	0.040008	-3.75728e-05	0.0118402	2515	84	4661.67	96.8333	2424.6	168.879
MDAMB415	Neratinib/HKI272	3.1623	0.195193	0.195541	-3.13154e-05	0.0166812	2919	112	4988.17	102.722	2424.6	168.879
MGH312	Neratinib/HKI272	0.00031623	1.08162	1.04426	0.00410287	-0.00988629	2447	134	2374.17	155.722	1406.4	73.9251
MGH312	Neratinib/HKI272	0.00031623	0.807013	0.804124	0.00121603	-0.00131093	2147	97	2308.56	104.556	1406.4	73.9251
MGH312	Neratinib/HKI272	0.00031623	1.01779	0.983095	0.00509348	-0.0110875	2541	143	2522.11	171.833	1406.4	73.9251
MGH312	Neratinib/HKI272	0.00031623	0.887827	0.903764	-0.00126969	0.00355543	2229	138	2324.22	132.5	1406.4	73.9251
MGH312	Neratinib/HKI272	0.001	1.05801	1.07134	-0.00236969	0.00368121	2426	170	2374.17	155.722	1406.4	73.9251
MGH312	Neratinib/HKI272	0.001	1.19085	1.16456	0.00224008	-0.00816656	2464	93	2308.56	104.556	1406.4	73.9251
MGH312	Neratinib/HKI272	0.001	0.957617	0.918631	0.0066962	-0.0134083	2477	133	2522.11	171.833	1406.4	73.9251
MGH312	Neratinib/HKI272	0.001	0.978396	0.972289	0.000962552	-0.00254729	2306	127	2324.22	132.5	1406.4	73.9251
MGH312	Neratinib/HKI272	0.0031623	0.932076	0.895475	0.005976	-0.0117015	2313	122	2374.17	155.722	1406.4	73.9251
MGH312	Neratinib/HKI272	0.0031623	1.06017	1.05075	0.000889102	-0.00385383	2358	100	2308.56	104.556	1406.4	73.9251
MGH312	Neratinib/HKI272	0.0031623	0.951991	0.914753	0.00650466	-0.0129266	2471	134	2522.11	171.833	1406.4	73.9251
MGH312	Neratinib/HKI272	0.0031623	1.04141	1.04469	-0.000728415	0.0001416	2359	137	2324.22	132.5	1406.4	73.9251
MGH312	Neratinib/HKI272	0.01	0.681938	0.731381	-0.00421684	0.0144708	2083	172	2374.17	155.722	1406.4	73.9251
MGH312	Neratinib/HKI272	0.01	0.892331	0.933696	-0.00486884	0.0108054	2219	130	2308.56	104.556	1406.4	73.9251
MGH312	Neratinib/HKI272	0.01	0.661236	0.711774	-0.00457115	0.0158044	2157	188	2522.11	171.833	1406.4	73.9251
MGH312	Neratinib/HKI272	0.01	0.976029	1.01128	-0.00434894	0.00866841	2304	156	2324.22	132.5	1406.4	73.9251
MGH312	Neratinib/HKI272	0.031623	0.339605	0.433888	-0.00999404	0.0363964	1754	191	2374.17	155.722	1406.4	73.9251
MGH312	Neratinib/HKI272	0.031623	0.685782	0.735261	-0.00572895	0.0161523	2043	132	2308.56	104.556	1406.4	73.9251
MGH312	Neratinib/HKI272	0.031623	0.526847	0.548884	0.00227807	0.00467925	2009	149	2522.11	171.833	1406.4	73.9251
MGH312	Neratinib/HKI272	0.031623	0.887827	1.04269	-0.0191854	0.0406272	2229	235	2324.22	132.5	1406.4	73.9251
MGH312	Neratinib/HKI272	0.1	0.380195	0.431172	-0.00200824	0.0172513	1794	154	2374.17	155.722	1406.4	73.9251
MGH312	Neratinib/HKI272	0.1	0.663895	0.645563	0.00422764	-0.0060575	2024	81	2308.56	104.556	1406.4	73.9251
MGH312	Neratinib/HKI272	0.1	0.433504	0.508022	-0.00724821	0.0280588	1905	194	2522.11	171.833	1406.4	73.9251
MGH312	Neratinib/HKI272	0.1	0.544255	0.607114	-0.00624717	0.0210332	1927	158	2324.22	132.5	1406.4	73.9251
MGH312	Neratinib/HKI272	0.31623	0.387328	0.466697	-0.00738063	0.0290591	1801	180	2374.17	155.722	1406.4	73.9251
MGH312	Neratinib/HKI272	0.31623	0.490668	0.528682	-0.00381965	0.0157339	1871	120	2308.56	104.556	1406.4	73.9251
MGH312	Neratinib/HKI272	0.31623	0.513327	0.535571	0.00241758	0.00472814	1994	148	2522.11	171.833	1406.4	73.9251
MGH312	Neratinib/HKI272	0.31623	0.549786	0.655913	-0.013005	0.0356493	1932	192	2324.22	132.5	1406.4	73.9251
MGH312	Neratinib/HKI272	1	0.148042	0.257927	-0.0130621	0.0507598	1561	198	2374.17	155.722	1406.4	73.9251
MGH312	Neratinib/HKI272	1	0.309021	0.345996	-0.00342832	0.019164	1705	116	2308.56	104.556	1406.4	73.9251
MGH312	Neratinib/HKI272	1	0.269831	0.356762	-0.00899348	0.0379303	1720	196	2522.11	171.833	1406.4	73.9251
MGH312	Neratinib/HKI272	1	0.207148	0.29761	-0.0107293	0.0411596	1612	171	2324.22	132.5	1406.4	73.9251
MGH312	Neratinib/HKI272	3.1623	-0.391799	0.0534327	-0.117214	0.119552	966	214	2374.17	155.722	1406.4	73.9251
MGH312	Neratinib/HKI272	3.1623	-0.265471	0.0641376	-0.0798694	0.053784	1128	123	2308.56	104.556	1406.4	73.9251
MGH312	Neratinib/HKI272	3.1623	-0.21573	0.0519183	-0.0644609	0.08041	1146	194	2522.11	171.833	1406.4	73.9251
MGH312	Neratinib/HKI272	3.1623	-0.237943	0.0617786	-0.0679459	0.11192	1155	231	2324.22	132.5	1406.4	73.9251
PDX1328	Neratinib/HKI272	0.00031623	0.814739	0.805883	0.00259835	-0.00800225	1380	19	1569.78	34.7778	626.339	25.7078
PDX1328	Neratinib/HKI272	0.00031623	1.02936	1.05458	-0.00580594	0.0101085	1659	57	1626.06	38.3333	626.339	25.7078
PDX1328	Neratinib/HKI272	0.00031623	0.885382	0.901001	-0.00347793	0.00802618	1511	50	1640.06	40.1667	626.339	25.7078
PDX1328	Neratinib/HKI272	0.00031623	1.05763	1.05155	0.00134637	-0.00974295	1753	15	1683.39	31	626.339	25.7078
PDX1328	Neratinib/HKI272	0.00031623	1.02584	1.02626	-0.000202796	5.96007e-05	1501	45	1477.33	44.2222	626.339	25.7078
PDX1328	Neratinib/HKI272	0.00031623	0.898041	0.88125	0.00402052	-0.00703072	1296	35	1375.28	46.7778	626.339	25.7078
PDX1328	Neratinib/HKI272	0.00031623	1.14409	1.1884	-0.00915038	0.0142741	1623	71	1488	41.3333	626.339	25.7078
PDX1328	Neratinib/HKI272	0.00031623	0.944138	0.938821	0.001353	-0.00197193	1344	41	1388.44	45.1667	626.339	25.7078
PDX1328	Neratinib/HKI272	0.001	0.932559	0.941084	-0.00181624	0.00439065	1500	40	1569.78	34.7778	626.339	25.7078
PDX1328	Neratinib/HKI272	0.001	1.04179	1.0543	-0.00295458	0.00478249	1673	48	1626.06	38.3333	626.339	25.7078
PDX1328	Neratinib/HKI272	0.001	0.871885	0.85848	0.00381889	-0.00563187	1496	28	1640.06	40.1667	626.339	25.7078
PDX1328	Neratinib/HKI272	0.001	0.970429	0.968058	0.000610997	-0.000934324	1648	29	1683.39	31	626.339	25.7078
PDX1328	Neratinib/HKI272	0.001	1.18786	1.15861	0.00488154	-0.0112013	1651	30	1477.33	44.2222	626.339	25.7078
PDX1328	Neratinib/HKI272	0.001	1.07252	1.07184	-0.000251176	-0.000894308	1432	48	1375.28	46.7778	626.339	25.7078
PDX1328	Neratinib/HKI272	0.001	1.059	1.06646	-0.00174871	0.00192125	1543	47	1488	41.3333	626.339	25.7078
PDX1328	Neratinib/HKI272	0.001	1.1156	1.10023	0.00231642	-0.00591692	1481	39	1388.44	45.1667	626.339	25.7078
PDX1328	Neratinib/HKI272	0.0031623	0.817714	0.814898	0.00109823	0.000340245	1383	31	1569.78	34.7778	626.339	25.7078
PDX1328	Neratinib/HKI272	0.0031623	1.01601	1.02074	-0.0011329	0.00180276	1644	42	1626.06	38.3333	626.339	25.7078
PDX1328	Neratinib/HKI272	0.0031623	0.895255	0.88	0.00415819	-0.00657397	1522	27	1640.06	40.1667	626.339	25.7078
PDX1328	Neratinib/HKI272	0.0031623	0.998843	1.00408	-0.00124769	0.00215728	1682	35	1683.39	31	626.339	25.7078
PDX1328	Neratinib/HKI272	0.0031623	1.04653	1.01714	0.00590973	-0.0167021	1520	19	1477.33	44.2222	626.339	25.7078
PDX1328	Neratinib/HKI272	0.0031623	1.04954	1.0957	-0.00888151	0.0157654	1414	73	1375.28	46.7778	626.339	25.7078
PDX1328	Neratinib/HKI272	0.0031623	1.01506	1.03002	-0.00318553	0.00520117	1502	51	1488	41.3333	626.339	25.7078
PDX1328	Neratinib/HKI272	0.0031623	1.24562	1.22502	0.00248873	-0.00757482	1586	39	1388.44	45.1667	626.339	25.7078
PDX1328	Neratinib/HKI272	0.01	0.849354	0.839978	0.00260328	-0.00833372	1415	19	1569.78	34.7778	626.339	25.7078
PDX1328	Neratinib/HKI272	0.01	1.06568	1.04844	0.00371303	-0.012631	1700	18	1626.06	38.3333	626.339	25.7078
PDX1328	Neratinib/HKI272	0.01	0.895255	0.891946	0.00117629	-0.000898027	1522	36	1640.06	40.1667	626.339	25.7078
PDX1328	Neratinib/HKI272	0.01	0.812615	0.830788	-0.00452239	0.01097	1463	44	1683.39	31	626.339	25.7078
PDX1328	Neratinib/HKI272	0.01	0.900621	0.895513	0.0015935	-0.00169854	1387	39	1477.33	44.2222	626.339	25.7078
PDX1328	Neratinib/HKI272	0.01	1.06487	1.02609	0.00705758	-0.0154204	1426	26	1375.28	46.7778	626.339	25.7078
PDX1328	Neratinib/HKI272	0.01	0.8905	0.911601	-0.00426855	0.00916706	1387	53	1488	41.3333	626.339	25.7078
PDX1328	Neratinib/HKI272	0.01	0.947916	0.947726	0.000296379	5.70999e-05	1347	44	1388.44	45.1667	626.339	25.7078
PDX1328	Neratinib/HKI272	0.031623	0.760905	0.764528	-0.000375954	0.00413301	1326	35	1569.78	34.7778	626.339	25.7078
PDX1328	Neratinib/HKI272	0.031623	0.77057	0.759325	0.00367278	-0.00595316	1375	24	1626.06	38.3333	626.339	25.7078
PDX1328	Neratinib/HKI272	0.031623	0.749575	0.748001	0.00130673	0.00104911	1362	35	1640.06	40.1667	626.339	25.7078
PDX1328	Neratinib/HKI272	0.031623	0.763689	0.774415	-0.00259451	0.00807047	1407	38	1683.39	31	626.339	25.7078
PDX1328	Neratinib/HKI272	0.031623	0.776779	0.770878	0.00246827	-0.00160875	1276	36	1477.33	44.2222	626.339	25.7078
PDX1328	Neratinib/HKI272	0.031623	0.947003	0.913578	0.00704432	-0.0171026	1334	22	1375.28	46.7778	626.339	25.7078
PDX1328	Neratinib/HKI272	0.031623	0.883946	0.894235	-0.00185462	0.00459696	1381	46	1488	41.3333	626.339	25.7078
PDX1328	Neratinib/HKI272	0.031623	0.751224	0.783399	-0.00583216	0.0155875	1192	59	1388.44	45.1667	626.339	25.7078
PDX1328	Neratinib/HKI272	0.1	0.526232	0.532719	-0.000743612	0.00933535	1097	35	1569.78	34.7778	626.339	25.7078
PDX1328	Neratinib/HKI272	0.1	0.843914	0.831232	0.00368373	-0.00753617	1454	23	1626.06	38.3333	626.339	25.7078
PDX1328	Neratinib/HKI272	0.1	0.576921	0.600687	-0.00543922	0.0182375	1179	52	1640.06	40.1667	626.339	25.7078
PDX1328	Neratinib/HKI272	0.1	0.645082	0.673059	-0.00756383	0.0202635	1274	51	1683.39	31	626.339	25.7078
PDX1328	Neratinib/HKI272	0.1	0.702167	0.684499	0.00586408	-0.0111906	1210	22	1477.33	44.2222	626.339	25.7078
PDX1328	Neratinib/HKI272	0.1	0.671578	0.689107	-0.00214578	0.00933538	1122	50	1375.28	46.7778	626.339	25.7078
PDX1328	Neratinib/HKI272	0.1	0.738271	0.726187	0.00402211	-0.00494679	1249	29	1488	41.3333	626.339	25.7078
PDX1328	Neratinib/HKI272	0.1	0.681939	0.697389	-0.0018951	0.00889736	1138	48	1388.44	45.1667	626.339	25.7078
PDX1328	Neratinib/HKI272	0.31623	0.355091	0.362074	-0.000639221	0.0134321	937	34	1569.78	34.7778	626.339	25.7078
PDX1328	Neratinib/HKI272	0.31623	0.57753	0.569878	0.00364017	-0.00469823	1173	22	1626.06	38.3333	626.339	25.7078
PDX1328	Neratinib/HKI272	0.31623	0.563415	0.554892	0.00420134	-0.0171845	1165	8	1640.06	40.1667	626.339	25.7078
PDX1328	Neratinib/HKI272	0.31623	0.582099	0.587594	-0.00109809	0.00842879	1205	33	1683.39	31	626.339	25.7078
PDX1328	Neratinib/HKI272	0.31623	0.521415	0.517042	0.00367594	0.000445314	1053	32	1477.33	44.2222	626.339	25.7078
PDX1328	Neratinib/HKI272	0.31623	0.572705	0.554967	0.00699295	-0.0155031	1047	19	1375.28	46.7778	626.339	25.7078
PDX1328	Neratinib/HKI272	0.31623	0.552913	0.548491	0.00312212	0.000139279	1085	31	1488	41.3333	626.339	25.7078
PDX1328	Neratinib/HKI272	0.31623	0.35521	0.430303	-0.0172185	0.0510698	888	80	1388.44	45.1667	626.339	25.7078
PDX1328	Neratinib/HKI272	1	0.212953	0.228976	-0.00372312	0.0255309	809	40	1569.78	34.7778	626.339	25.7078
PDX1328	Neratinib/HKI272	1	0.216214	0.216027	0.00295757	0.0099106	820	28	1626.06	38.3333	626.339	25.7078
PDX1328	Neratinib/HKI272	1	0.341617	0.337311	0.00415421	-0.0135004	942	10	1640.06	40.1667	626.339	25.7078
PDX1328	Neratinib/HKI272	1	0.259077	0.258816	0.00120114	0.00643657	870	22	1683.39	31	626.339	25.7078
PDX1328	Neratinib/HKI272	1	0.201313	0.218752	-0.00149928	0.0216769	786	42	1477.33	44.2222	626.339	25.7078
PDX1328	Neratinib/HKI272	1	0.327759	0.337974	0.00137957	0.00986263	864	39	1375.28	46.7778	626.339	25.7078
PDX1328	Neratinib/HKI272	1	0.310697	0.307557	0.00421388	0.00326658	878	28	1488	41.3333	626.339	25.7078
PDX1328	Neratinib/HKI272	1	0.229406	0.260829	-0.00513862	0.0287802	794	51	1388.44	45.1667	626.339	25.7078
PDX1328	Neratinib/HKI272	3.1623	0.021199	0.0518324	-0.0102765	0.0517979	644	51	1569.78	34.7778	626.339	25.7078
PDX1328	Neratinib/HKI272	3.1623	0.0683398	0.068628	0.00351396	-0.00732635	686	11	1626.06	38.3333	626.339	25.7078
PDX1328	Neratinib/HKI272	3.1623	0.0190838	0.0598413	-0.0138632	0.0626432	643	61	1640.06	40.1667	626.339	25.7078
PDX1328	Neratinib/HKI272	3.1623	0.0702208	0.0896639	-0.00708936	0.0404359	690	43	1683.39	31	626.339	25.7078
PDX1328	Neratinib/HKI272	3.1623	-0.0904206	-0.0316558	-0.0191374	0.0840096	557	71	1477.33	44.2222	626.339	25.7078
PDX1328	Neratinib/HKI272	3.1623	0.0191965	0.06563	-0.0101003	0.0510796	640	59	1375.28	46.7778	626.339	25.7078
PDX1328	Neratinib/HKI272	3.1623	0.0705789	0.163669	-0.030145	0.0957548	682	96	1488	41.3333	626.339	25.7078
PDX1328	Neratinib/HKI272	3.1623	-0.073168	-0.00430413	-0.0204079	0.0839876	574	75	1388.44	45.1667	626.339	25.7078
SUM185PE	Neratinib/HKI272	0.00031623	1.13187	1.15119	-0.00469995	-0.00131715	1547	209	1420.94	194.278	564.763	175.535
SUM185PE	Neratinib/HKI272	0.00031623	0.860669	0.86287	0.00120861	0.00855128	1359	219	1505.11	225.111	564.763	175.535
SUM185PE	Neratinib/HKI272	0.00031623	0.61137	0.596847	0.00620869	0.0113179	1070	161	1429.11	194	564.763	175.535
SUM185PE	Neratinib/HKI272	0.00031623	1.30753	1.30675	3.22332e-05	-0.0298722	1333	73	1150.89	101.889	564.763	175.535
SUM185PE	Neratinib/HKI272	0.001	1.13394	1.1306	8.14653e-05	-0.00852572	1549	195	1420.94	194.278	564.763	175.535
SUM185PE	Neratinib/HKI272	0.001	0.960266	0.959023	0.000813743	0.00151875	1463	222	1505.11	225.111	564.763	175.535
SUM185PE	Neratinib/HKI272	0.001	0.720325	0.703109	0.00604107	0.0121284	1168	177	1429.11	194	564.763	175.535
SUM185PE	Neratinib/HKI272	0.001	1.25358	1.25294	2.70388e-05	-0.0211427	1301	84	1150.89	101.889	564.763	175.535
SUM185PE	Neratinib/HKI272	0.0031623	0.978874	1.12493	-0.0316735	0.0477146	1401	283	1420.94	194.278	564.763	175.535
SUM185PE	Neratinib/HKI272	0.0031623	0.978235	0.979783	-0.000116281	0.0015782	1482	225	1505.11	225.111	564.763	175.535
SUM185PE	Neratinib/HKI272	0.0031623	0.733503	0.726418	0.00323687	0.0154273	1180	184	1429.11	194	564.763	175.535
SUM185PE	Neratinib/HKI272	0.0031623	1.056	1.05587	6.3796e-06	-0.00462964	1184	99	1150.89	101.889	564.763	175.535
SUM185PE	Neratinib/HKI272	0.01	0.803281	0.826185	-0.00470602	0.0217275	1238	205	1420.94	194.278	564.763	175.535
SUM185PE	Neratinib/HKI272	0.01	0.790407	0.81859	-0.00498667	0.0236142	1287	234	1505.11	225.111	564.763	175.535
SUM185PE	Neratinib/HKI272	0.01	0.811878	0.802366	0.00334812	0.00866363	1252	184	1429.11	194	564.763	175.535
SUM185PE	Neratinib/HKI272	0.01	1.04924	1.04912	5.62239e-06	-0.0123919	1180	88	1150.89	101.889	564.763	175.535
SUM185PE	Neratinib/HKI272	0.031623	0.885826	0.92859	-0.00955036	0.0225195	1314	219	1420.94	194.278	564.763	175.535
SUM185PE	Neratinib/HKI272	0.031623	0.871306	0.991207	-0.0287442	0.05039	1370	302	1505.11	225.111	564.763	175.535
SUM185PE	Neratinib/HKI272	0.031623	0.806473	0.870264	-0.0147444	0.0368222	1247	231	1429.11	194	564.763	175.535
SUM185PE	Neratinib/HKI272	0.031623	0.807035	0.807474	-2.40851e-05	0.0125306	1037	108	1150.89	101.889	564.763	175.535
SUM185PE	Neratinib/HKI272	0.1	0.694951	0.708504	-0.00200164	0.0270072	1140	197	1420.94	194.278	564.763	175.535
SUM185PE	Neratinib/HKI272	0.1	0.666628	0.673299	0.00255248	0.0239498	1163	212	1505.11	225.111	564.763	175.535
SUM185PE	Neratinib/HKI272	0.1	0.719225	0.780258	-0.0143608	0.0439708	1167	228	1429.11	194	564.763	175.535
SUM185PE	Neratinib/HKI272	0.1	0.594597	0.595469	-5.51908e-05	0.0223332	912	106	1150.89	101.889	564.763	175.535
SUM185PE	Neratinib/HKI272	0.31623	0.68153	0.773757	-0.0222744	0.0592987	1128	247	1420.94	194.278	564.763	175.535
SUM185PE	Neratinib/HKI272	0.31623	0.647327	0.723086	-0.0173389	0.0555331	1144	261	1505.11	225.111	564.763	175.535
SUM185PE	Neratinib/HKI272	0.31623	0.470958	0.544417	-0.019107	0.0779876	947	233	1429.11	194	564.763	175.535
SUM185PE	Neratinib/HKI272	0.31623	0.541797	0.542768	-6.38355e-05	0.0201443	881	100	1150.89	101.889	564.763	175.535
SUM185PE	Neratinib/HKI272	1	0.589984	0.638449	-0.0113215	0.0519944	1047	218	1420.94	194.278	564.763	175.535
SUM185PE	Neratinib/HKI272	1	0.57228	0.622153	-0.00947122	0.0522108	1071	239	1505.11	225.111	564.763	175.535
SUM185PE	Neratinib/HKI272	1	0.38071	0.438974	-0.0151972	0.0838266	870	222	1429.11	194	564.763	175.535
SUM185PE	Neratinib/HKI272	1	0.18788	0.189402	-0.000134711	0.123396	674	174	1150.89	101.889	564.763	175.535
SUM185PE	Neratinib/HKI272	3.1623	0.335415	0.393145	-0.0151504	0.0899383	830	221	1420.94	194.278	564.763	175.535
SUM185PE	Neratinib/HKI272	3.1623	0.345206	0.459186	-0.0300429	0.11294	859	276	1505.11	225.111	564.763	175.535
SUM185PE	Neratinib/HKI272	3.1623	0.198786	0.212779	-0.000410098	0.0884507	720	189	1429.11	194	564.763	175.535
SUM185PE	Neratinib/HKI272	3.1623	0.120903	0.122504	-0.000151437	0.0967327	635	138	1150.89	101.889	564.763	175.535
SUM190PT	Neratinib/HKI272	0.00031623	1.24688	1.25111	-0.000725948	-0.00287225	2515	113	2273.25	108.75	1245.3	103.287
SUM190PT	Neratinib/HKI272	0.00031623	0.959454	0.949765	0.0016634	-0.00268558	2242	125	2282.5	133.75	1245.3	103.287
SUM190PT	Neratinib/HKI272	0.00031623	0.772135	0.757664	0.00409351	-0.00335759	2120	124	2372.38	146.75	1245.3	103.287
SUM190PT	Neratinib/HKI272	0.00031623	1.17007	1.16324	0.000911566	-0.00631254	2670	100	2463.88	109.125	1245.3	103.287
SUM190PT	Neratinib/HKI272	0.001	1.06677	1.06021	0.000874311	-0.00605135	2339	97	2273.25	108.75	1245.3	103.287
SUM190PT	Neratinib/HKI272	0.001	1.17586	1.18827	-0.00242415	0.00131878	2457	148	2282.5	133.75	1245.3	103.287
SUM190PT	Neratinib/HKI272	0.001	0.954364	0.915171	0.00682013	-0.0129934	2322	111	2372.38	146.75	1245.3	103.287
SUM190PT	Neratinib/HKI272	0.001	1.00752	1.01985	-0.00202141	0.00386482	2473	120	2463.88	109.125	1245.3	103.287
SUM190PT	Neratinib/HKI272	0.0031623	1.28293	1.27442	0.000883322	-0.0128787	2550	87	2273.25	108.75	1245.3	103.287
SUM190PT	Neratinib/HKI272	0.0031623	0.960454	0.967419	-0.000892315	0.0024638	2243	138	2282.5	133.75	1245.3	103.287
SUM190PT	Neratinib/HKI272	0.0031623	0.967945	0.925651	0.00721255	-0.0140535	2337	109	2372.38	146.75	1245.3	103.287
SUM190PT	Neratinib/HKI272	0.0031623	1.15769	1.15096	0.000910998	-0.00646591	2655	99	2463.88	109.125	1245.3	103.287
SUM190PT	Neratinib/HKI272	0.01	1.04541	1.05495	-0.00138743	0.00178745	2318	116	2273.25	108.75	1245.3	103.287
SUM190PT	Neratinib/HKI272	0.01	0.992484	1.06837	-0.0111165	0.0219583	2275	191	2282.5	133.75	1245.3	103.287
SUM190PT	Neratinib/HKI272	0.01	1.00601	0.977737	0.00454321	-0.00945539	2379	123	2372.38	146.75	1245.3	103.287
SUM190PT	Neratinib/HKI272	0.01	0.949815	0.96348	-0.00226023	0.00552615	2403	121	2463.88	109.125	1245.3	103.287
SUM190PT	Neratinib/HKI272	0.031623	1.03221	1.02595	0.000872752	-0.00548771	2305	97	2273.25	108.75	1245.3	103.287
SUM190PT	Neratinib/HKI272	0.031623	1.23066	1.19866	0.00340485	-0.0109745	2511	117	2282.5	133.75	1245.3	103.287
SUM190PT	Neratinib/HKI272	0.031623	1.1214	1.08648	0.00465058	-0.0118302	2506	123	2372.38	146.75	1245.3	103.287
SUM190PT	Neratinib/HKI272	0.031623	0.975369	1.00488	-0.00485814	0.010136	2434	135	2463.88	109.125	1245.3	103.287
SUM190PT	Neratinib/HKI272	0.1	0.887697	0.882665	0.000865823	-0.00208479	2162	99	2273.25	108.75	1245.3	103.287
SUM190PT	Neratinib/HKI272	0.1	1.26524	1.21436	0.00576494	-0.0162349	2545	104	2282.5	133.75	1245.3	103.287
SUM190PT	Neratinib/HKI272	0.1	0.891978	0.946764	-0.00848894	0.0187795	2253	189	2372.38	146.75	1245.3	103.287
SUM190PT	Neratinib/HKI272	0.1	1.01907	1.03135	-0.00201166	0.00361629	2487	120	2463.88	109.125	1245.3	103.287
SUM190PT	Neratinib/HKI272	0.31623	0.613927	0.626312	-0.00189257	0.0125125	1887	117	2273.25	108.75	1245.3	103.287
SUM190PT	Neratinib/HKI272	0.31623	0.950458	0.91489	0.00575109	-0.0114026	2233	103	2282.5	133.75	1245.3	103.287
SUM190PT	Neratinib/HKI272	0.31623	0.915469	0.993377	-0.0122417	0.0253872	2279	209	2372.38	146.75	1245.3	103.287
SUM190PT	Neratinib/HKI272	0.31623	0.914377	0.909566	0.000898833	-0.00528592	2360	91	2463.88	109.125	1245.3	103.287
SUM190PT	Neratinib/HKI272	1	0.461246	0.522816	-0.0114595	0.0382563	1731	159	2273.25	108.75	1245.3	103.287
SUM190PT	Neratinib/HKI272	1	0.83796	0.807539	0.00574539	-0.0182562	2120	82	2282.5	133.75	1245.3	103.287
SUM190PT	Neratinib/HKI272	1	0.671652	0.804981	-0.0223057	0.0524951	2008	251	2372.38	146.75	1245.3	103.287
SUM190PT	Neratinib/HKI272	1	0.643594	0.736047	-0.017579	0.0447774	2031	194	2463.88	109.125	1245.3	103.287
SUM190PT	Neratinib/HKI272	3.1623	0.358675	0.412853	-0.0107242	0.0406948	1625	154	2273.25	108.75	1245.3	103.287
SUM190PT	Neratinib/HKI272	3.1623	0.465245	0.535396	-0.0112998	0.0383038	1739	180	2282.5	133.75	1245.3	103.287
SUM190PT	Neratinib/HKI272	3.1623	0.408186	0.594238	-0.0351206	0.0892187	1712	297	2372.38	146.75	1245.3	103.287
SUM190PT	Neratinib/HKI272	3.1623	0.448956	0.44737	0.000868195	0.00636686	1794	92	2463.88	109.125	1245.3	103.287
SUM229PE	Neratinib/HKI272	0.00031623	1.09024	1.07033	0.00465006	-0.00906367	2682	98	2480.72	114.722	728.519	28.7435
SUM229PE	Neratinib/HKI272	0.00031623	0.941532	0.952617	-0.00285491	0.00587789	2456	117	2593.17	107.333	728.519	28.7435
SUM229PE	Neratinib/HKI272	0.00031623	1.08109	1.07532	0.000741979	-0.00267481	2761	106	2568.56	105.944	728.519	28.7435
SUM229PE	Neratinib/HKI272	0.00031623	0.970795	0.979564	-0.00248417	0.00430216	2569	117	2640.17	107.389	728.519	28.7435
SUM229PE	Neratinib/HKI272	0.001	0.971235	0.985138	-0.00391811	0.00670494	2418	130	2480.72	114.722	728.519	28.7435
SUM229PE	Neratinib/HKI272	0.001	1.03919	1.0397	-0.000657296	0.000419964	2687	112	2593.17	107.333	728.519	28.7435
SUM229PE	Neratinib/HKI272	0.001	0.962206	0.963459	8.20376e-05	0.000584849	2481	104	2568.56	105.944	728.519	28.7435
SUM229PE	Neratinib/HKI272	0.001	0.957542	0.951166	0.00265317	-0.00352917	2537	94	2640.17	107.389	728.519	28.7435
SUM229PE	Neratinib/HKI272	0.0031623	0.854182	0.86445	-0.00122395	0.00518081	2170	113	2480.72	114.722	728.519	28.7435
SUM229PE	Neratinib/HKI272	0.0031623	0.952726	0.93447	0.00661391	-0.00950445	2482	77	2593.17	107.333	728.519	28.7435
SUM229PE	Neratinib/HKI272	0.0031623	0.99075	0.978461	0.00403553	-0.00625067	2547	88	2568.56	105.944	728.519	28.7435
SUM229PE	Neratinib/HKI272	0.0031623	1.09819	1.11173	-0.0053534	0.00606219	2886	137	2640.17	107.389	728.519	28.7435
SUM229PE	Neratinib/HKI272	0.01	0.969389	0.937607	0.0105586	-0.0165265	2414	69	2480.72	114.722	728.519	28.7435
SUM229PE	Neratinib/HKI272	0.01	0.94412	0.953583	-0.00235767	0.00503121	2462	115	2593.17	107.333	728.519	28.7435
SUM229PE	Neratinib/HKI272	0.01	0.958287	0.954745	0.0016803	-0.00188938	2472	97	2568.56	105.944	728.519	28.7435
SUM229PE	Neratinib/HKI272	0.01	0.944211	0.948529	-0.00070932	0.00207477	2505	108	2640.17	107.389	728.519	28.7435
SUM229PE	Neratinib/HKI272	0.031623	0.751447	0.758082	0.00150058	0.00325735	1962	98	2480.72	114.722	728.519	28.7435
SUM229PE	Neratinib/HKI272	0.031623	0.941532	0.930436	0.0044202	-0.0057627	2456	86	2593.17	107.333	728.519	28.7435
SUM229PE	Neratinib/HKI272	0.031623	0.962641	0.994541	-0.00965381	0.0159083	2482	146	2568.56	105.944	728.519	28.7435
SUM229PE	Neratinib/HKI272	0.031623	1.02266	1.03404	-0.00389604	0.00539215	2696	126	2640.17	107.389	728.519	28.7435
SUM229PE	Neratinib/HKI272	0.1	0.583084	0.604101	-0.00139228	0.0136639	1641	101	2480.72	114.722	728.519	28.7435
SUM229PE	Neratinib/HKI272	0.1	0.787994	0.788676	0.00264425	0.000405674	2112	88	2593.17	107.333	728.519	28.7435
SUM229PE	Neratinib/HKI272	0.1	0.737085	0.746183	0.000285251	0.00550164	1988	94	2568.56	105.944	728.519	28.7435
SUM229PE	Neratinib/HKI272	0.1	0.764043	0.775518	-0.000981469	0.00681961	2091	101	2640.17	107.389	728.519	28.7435
SUM229PE	Neratinib/HKI272	0.31623	0.435902	0.445985	0.00526855	0.00654364	1381	74	2480.72	114.722	728.519	28.7435
SUM229PE	Neratinib/HKI272	0.31623	0.578001	0.581747	0.00460037	0.00259496	1680	74	2593.17	107.333	728.519	28.7435
SUM229PE	Neratinib/HKI272	0.31623	0.54576	0.577942	-0.00643941	0.0238356	1608	109	2568.56	105.944	728.519	28.7435
SUM229PE	Neratinib/HKI272	0.31623	0.680125	0.680586	0.00427183	-2.16216e-05	1910	78	2640.17	107.389	728.519	28.7435
SUM229PE	Neratinib/HKI272	1	0.261205	0.281089	0.00366874	0.0180244	1098	73	2480.72	114.722	728.519	28.7435
SUM229PE	Neratinib/HKI272	1	0.388476	0.397936	0.00508314	0.00839994	1329	67	2593.17	107.333	728.519	28.7435
SUM229PE	Neratinib/HKI272	1	0.383844	0.396889	0.00344481	0.0115793	1315	71	2568.56	105.944	728.519	28.7435
SUM229PE	Neratinib/HKI272	1	0.405478	0.417562	0.00347318	0.010639	1371	72	2640.17	107.389	728.519	28.7435
SUM229PE	Neratinib/HKI272	3.1623	0.188095	0.204397	0.0066559	0.0156274	988	63	2480.72	114.722	728.519	28.7435
SUM229PE	Neratinib/HKI272	3.1623	0.218961	0.22394	0.0101997	0.0051137	1047	49	2593.17	107.333	728.519	28.7435
SUM229PE	Neratinib/HKI272	3.1623	0.224632	0.234687	0.00733475	0.0108487	1053	56	2568.56	105.944	728.519	28.7435
SUM229PE	Neratinib/HKI272	3.1623	0.187826	0.205095	0.00397514	0.0207242	1003	64	2640.17	107.389	728.519	28.7435
SUM44PE	Neratinib/HKI272	0.00031623	0.207958	0.219335	0.000331514	0.0322351	2188	215	4339.88	233.875	1692.78	179.812
SUM44PE	Neratinib/HKI272	0.00031623	1.16081	1.1263	0.00676554	-0.0251651	4861	135	4372.62	237.875	1692.78	179.812
SUM44PE	Neratinib/HKI272	0.00031623	0.961772	0.896032	0.01801	-0.0354648	4495	155	4622.5	337	1692.78	179.812
SUM44PE	Neratinib/HKI272	0.00031623	0.970512	0.956164	0.00419775	-0.00633485	4593	308	4694.5	346.625	1692.78	179.812
SUM44PE	Neratinib/HKI272	0.001	0.932452	0.907642	0.00630738	-0.0175889	4142	171	4339.88	233.875	1692.78	179.812
SUM44PE	Neratinib/HKI272	0.001	0.908815	1.04479	-0.0311271	0.055298	4102	494	4372.62	237.875	1692.78	179.812
SUM44PE	Neratinib/HKI272	0.001	0.987893	0.926572	0.0162366	-0.0277768	4582	196	4622.5	337	1692.78	179.812
SUM44PE	Neratinib/HKI272	0.001	0.87316	0.812697	0.0189525	-0.039145	4263	132	4694.5	346.625	1692.78	179.812
SUM44PE	Neratinib/HKI272	0.0031623	0.807675	0.786877	0.00630088	-0.0135054	3783	173	4339.88	233.875	1692.78	179.812
SUM44PE	Neratinib/HKI272	0.0031623	0.837281	0.814223	0.00675025	-0.0177125	3893	139	4372.62	237.875	1692.78	179.812
SUM44PE	Neratinib/HKI272	0.0031623	0.720353	0.673903	0.0179964	-0.0314925	3716	144	4622.5	337	1692.78	179.812
SUM44PE	Neratinib/HKI272	0.0031623	0.717173	0.766942	-0.0105812	0.0291381	3751	409	4694.5	346.625	1692.78	179.812
SUM44PE	Neratinib/HKI272	0.01	0.484118	0.472911	0.00628018	-0.00237034	2894	168	4339.88	233.875	1692.78	179.812
SUM44PE	Neratinib/HKI272	0.01	0.410553	0.56909	-0.0451592	0.109792	2711	524	4372.62	237.875	1692.78	179.812
SUM44PE	Neratinib/HKI272	0.01	0.51913	0.487546	0.0179824	-0.0244495	3103	144	4622.5	337	1692.78	179.812
SUM44PE	Neratinib/HKI272	0.01	0.446766	0.526005	-0.0186072	0.0604118	2915	434	4694.5	346.625	1692.78	179.812
[truncated: 190 more rows]

## Sheet: Fig 4a top
cell_line	agent	concentration	GRvalue	GR_static	GR_toxic	increase_fraction_dead	cell_count	dead_count	cell_count__ctrl	dead_count__ctrl	cell_count__time0	dead_count__time0
AU565	AZD1775	0.001	0.922849	0.978816	-0.0144942	0.0253724	1855	166	1972.12	117.375	670.529	50.3961
AU565	AZD1775	0.001	0.878769	0.922898	-0.0115539	0.0223815	1868	150	2067.75	112.875	670.529	50.3961
AU565	AZD1775	0.001	0.804308	0.820095	-0.00351384	0.0110735	1797	96	2134.25	87.5	670.529	50.3961
AU565	AZD1775	0.00316228	0.930167	0.951578	-0.00505588	0.00976811	1866	133	1972.12	117.375	670.529	50.3961
AU565	AZD1775	0.00316228	0.912626	0.891509	0.00739051	-0.010096	1923	84	2067.75	112.875	670.529	50.3961
AU565	AZD1775	0.00316228	0.703215	0.72752	-0.00580524	0.0186407	1632	101	2134.25	87.5	670.529	50.3961
AU565	AZD1775	0.01	0.812511	0.81456	0.00201371	0.00166556	1692	105	1972.12	117.375	670.529	50.3961
AU565	AZD1775	0.01	0.779303	0.789835	-0.000507354	0.00745639	1710	108	2067.75	112.875	670.529	50.3961
AU565	AZD1775	0.01	0.645705	0.684305	-0.0104294	0.0292425	1541	114	2134.25	87.5	670.529	50.3961
AU565	AZD1775	0.0316228	0.713961	0.78346	-0.0174086	0.0388617	1551	164	1972.12	117.375	670.529	50.3961
AU565	AZD1775	0.0316228	0.584925	0.573012	0.00995087	-0.0042345	1417	71	2067.75	112.875	670.529	50.3961
AU565	AZD1775	0.0316228	0.498001	0.525854	-0.00641751	0.02896	1317	97	2134.25	87.5	670.529	50.3961
AU565	AZD1775	0.1	0.759074	0.805703	-0.0107862	0.0256212	1615	145	1972.12	117.375	670.529	50.3961
AU565	AZD1775	0.1	0.612315	0.636334	-0.0031433	0.0188413	1457	111	2067.75	112.875	670.529	50.3961
AU565	AZD1775	0.1	0.54917	0.598727	-0.0142688	0.0408884	1393	122	2134.25	87.5	670.529	50.3961
AU565	AZD1775	0.316228	0.527145	0.582614	-0.0121858	0.0394692	1296	138	1972.12	117.375	670.529	50.3961
AU565	AZD1775	0.316228	0.436656	0.499712	-0.0161595	0.0525723	1208	141	2067.75	112.875	670.529	50.3961
AU565	AZD1775	0.316228	0.521035	0.579126	-0.0173811	0.0481388	1351	130	2134.25	87.5	670.529	50.3961
AU565	AZD1775	1	0.491326	0.589303	-0.0265166	0.0673583	1249	177	1972.12	117.375	670.529	50.3961
AU565	AZD1775	1	0.257545	0.479441	-0.0775337	0.176441	973	288	2067.75	112.875	670.529	50.3961
AU565	AZD1775	1	0.28775	0.414014	-0.0460901	0.119077	1023	193	2134.25	87.5	670.529	50.3961
AU565	AZD1775	3.16228	0.207312	0.401134	-0.065497	0.162175	899	252	1972.12	117.375	670.529	50.3961
AU565	AZD1775	3.16228	0.208418	0.436942	-0.0822176	0.190575	912	292	2067.75	112.875	670.529	50.3961
AU565	AZD1775	3.16228	0.0736167	0.228647	-0.0659476	0.183611	755	217	2134.25	87.5	670.529	50.3961
AU565	AZD1775	10	-0.514179	0.0183733	-0.306463	0.472393	218	245	1972.12	117.375	670.529	50.3961
AU565	AZD1775	10	-0.40304	0.0209807	-0.23994	0.469503	290	316	2067.75	112.875	670.529	50.3961
AU565	AZD1775	10	-0.537413	0.0171798	-0.348956	0.594748	185	321	2134.25	87.5	670.529	50.3961
AU565	AZD2014	0.001	0.592246	0.653649	-0.0144484	0.0399037	1383	148	1972.12	117.375	670.529	50.3961
AU565	AZD2014	0.001	0.529236	0.572568	-0.00926637	0.0341749	1337	126	2067.75	112.875	670.529	50.3961
AU565	AZD2014	0.001	0.635454	0.668795	-0.00864386	0.0264963	1525	108	2134.25	87.5	670.529	50.3961
AU565	AZD2014	0.00316228	0.502809	0.499932	0.00871322	0.00135705	1264	78	1972.12	117.375	670.529	50.3961
AU565	AZD2014	0.00316228	0.508734	0.502317	0.00928034	0.000224362	1308	72	2067.75	112.875	670.529	50.3961
AU565	AZD2014	0.00316228	0.655913	0.681965	-0.00622777	0.0212771	1557	101	2134.25	87.5	670.529	50.3961
AU565	AZD2014	0.01	0.373635	0.407493	-0.00324753	0.0319579	1099	107	1972.12	117.375	670.529	50.3961
AU565	AZD2014	0.01	0.414589	0.527029	-0.0342856	0.0869393	1178	190	2067.75	112.875	670.529	50.3961
AU565	AZD2014	0.01	0.449117	0.464703	-0.00155867	0.0221073	1246	82	2134.25	87.5	670.529	50.3961
AU565	AZD2014	0.0316228	0.203857	0.218187	0.00712227	0.022453	895	77	1972.12	117.375	670.529	50.3961
AU565	AZD2014	0.0316228	0.356181	0.396743	-0.00723977	0.0412079	1100	113	2067.75	112.875	670.529	50.3961
AU565	AZD2014	0.0316228	0.248922	0.311474	-0.0210303	0.0751144	972	126	2134.25	87.5	670.529	50.3961
AU565	AZD2014	0.1	0.155787	0.257577	-0.0309148	0.105747	840	163	1972.12	117.375	670.529	50.3961
AU565	AZD2014	0.1	0.253564	0.273134	0.00255202	0.0287722	968	85	2067.75	112.875	670.529	50.3961
AU565	AZD2014	0.1	0.218676	0.231233	0.00113989	0.0310774	933	71	2134.25	87.5	670.529	50.3961
AU565	AZD2014	0.316228	0.148702	0.250813	-0.0311553	0.107054	832	163	1972.12	117.375	670.529	50.3961
AU565	AZD2014	0.316228	0.0250214	0.139917	-0.0429714	0.148509	698	175	2067.75	112.875	670.529	50.3961
AU565	AZD2014	0.316228	0.172738	0.199256	-0.00521774	0.048902	875	85	2134.25	87.5	670.529	50.3961
AU565	AZD2014	1	0.105671	0.194483	-0.0259786	0.102033	784	148	1972.12	117.375	670.529	50.3961
AU565	AZD2014	1	0.0966836	0.159843	-0.0169836	0.0853705	779	124	2067.75	112.875	670.529	50.3961
AU565	AZD2014	1	0.131324	0.159809	-0.00613609	0.0548658	824	86	2134.25	87.5	670.529	50.3961
AU565	AZD2014	3.16228	-0.0159093	0.0158804	0.00159143	0.057056	654	84	1972.12	117.375	670.529	50.3961
AU565	AZD2014	3.16228	0.00134951	0.113093	-0.0421874	0.150897	672	171	2067.75	112.875	670.529	50.3961
AU565	AZD2014	3.16228	-0.0320678	-0.0150287	0.000280701	0.0583717	635	69	2134.25	87.5	670.529	50.3961
AU565	AZD2014	10	-0.0579859	0.0261754	-0.02623	0.12639	611	137	1972.12	117.375	670.529	50.3961
AU565	AZD2014	10	-0.00969453	0.182283	-0.0798592	0.222776	660	250	2067.75	112.875	670.529	50.3961
AU565	AZD2014	10	0.00398636	0.0571841	-0.0195551	0.100488	675	110	2134.25	87.5	670.529	50.3961
AU565	AZD5363	0.001	1.14619	1.13791	0.000227146	-0.00465491	2201	121	1972.12	117.375	670.529	50.3961
AU565	AZD5363	0.001	1.16841	1.13642	0.00647229	-0.0143985	2358	92	2067.75	112.875	670.529	50.3961
AU565	AZD5363	0.001	0.81271	0.808744	0.00264165	0.000127006	1811	75	2134.25	87.5	670.529	50.3961
AU565	AZD5363	0.00316228	0.975071	0.927674	0.0136777	-0.0227991	1934	68	1972.12	117.375	670.529	50.3961
AU565	AZD5363	0.00316228	1.05036	1.06497	-0.00460811	0.0058185	2153	132	2067.75	112.875	670.529	50.3961
AU565	AZD5363	0.00316228	0.99087	1.00748	-0.00466876	0.00759377	2118	105	2134.25	87.5	670.529	50.3961
AU565	AZD5363	0.01	0.943434	0.975069	-0.00800975	0.0141708	1886	144	1972.12	117.375	670.529	50.3961
AU565	AZD5363	0.01	0.826939	0.81635	0.00549587	-0.00445755	1785	89	2067.75	112.875	670.529	50.3961
AU565	AZD5363	0.01	0.883692	0.891694	-0.00157331	0.00536525	1931	91	2134.25	87.5	670.529	50.3961
AU565	AZD5363	0.0316228	0.793182	0.816877	-0.00423767	0.0131063	1664	125	1972.12	117.375	670.529	50.3961
AU565	AZD5363	0.0316228	0.922406	0.893128	0.00968796	-0.0142324	1939	76	2067.75	112.875	670.529	50.3961
AU565	AZD5363	0.0316228	0.716302	0.724326	-0.00050384	0.00871954	1653	84	2134.25	87.5	670.529	50.3961
AU565	AZD5363	0.1	1.04782	1.01942	0.00701118	-0.0132869	2046	93	1972.12	117.375	670.529	50.3961
AU565	AZD5363	0.1	0.786339	0.840627	-0.0141019	0.0301838	1721	154	2067.75	112.875	670.529	50.3961
AU565	AZD5363	0.1	0.764337	0.793805	-0.00765744	0.0195994	1731	109	2134.25	87.5	670.529	50.3961
AU565	AZD5363	0.316228	0.763969	0.747674	0.00845033	-0.0080848	1622	83	1972.12	117.375	670.529	50.3961
AU565	AZD5363	0.316228	0.717139	0.707198	0.00700213	-0.00360049	1614	82	2067.75	112.875	670.529	50.3961
AU565	AZD5363	0.316228	0.698211	0.709688	-0.00153548	0.0112078	1624	87	2134.25	87.5	670.529	50.3961
AU565	AZD5363	1	0.655175	0.66166	0.00292318	0.00577473	1469	98	1972.12	117.375	670.529	50.3961
AU565	AZD5363	1	0.617759	0.68189	-0.0167176	0.0426116	1465	153	2067.75	112.875	670.529	50.3961
AU565	AZD5363	1	0.709455	0.733527	-0.00575099	0.0183064	1642	101	2134.25	87.5	670.529	50.3961
AU565	AZD5363	3.16228	0.777913	0.799693	-0.00349319	0.0123958	1642	122	1972.12	117.375	670.529	50.3961
AU565	AZD5363	3.16228	0.68221	0.679189	0.00522096	0.000841712	1561	87	2067.75	112.875	670.529	50.3961
AU565	AZD5363	3.16228	0.623224	0.63467	-0.00106472	0.0131905	1506	84	2134.25	87.5	670.529	50.3961
AU565	AZD5363	10	0.411888	0.430562	0.00213082	0.0189802	1147	94	1972.12	117.375	670.529	50.3961
AU565	AZD5363	10	0.399014	0.456403	-0.0139921	0.0511512	1157	133	2067.75	112.875	670.529	50.3961
AU565	AZD5363	10	0.307245	0.364426	-0.0182708	0.0645448	1049	122	2134.25	87.5	670.529	50.3961
AU565	AZD6738	0.001	0.973102	0.924875	0.0139568	-0.0232316	1931	67	1972.12	117.375	670.529	50.3961
AU565	AZD6738	0.001	0.862008	0.881289	-0.00408903	0.0106777	1841	123	2067.75	112.875	670.529	50.3961
AU565	AZD6738	0.001	1.0905	1.09637	-0.0022239	0.00126181	2298	98	2134.25	87.5	670.529	50.3961
AU565	AZD6738	0.00316228	0.919517	0.988249	-0.0179315	0.031006	1850	178	1972.12	117.375	670.529	50.3961
AU565	AZD6738	0.00316228	0.850156	0.868332	-0.00363858	0.0103253	1822	121	2067.75	112.875	670.529	50.3961
AU565	AZD6738	0.00316228	0.990307	0.974609	0.00459973	-0.00763238	2117	70	2134.25	87.5	670.529	50.3961
AU565	AZD6738	0.01	1.04975	1.00326	0.0119294	-0.0214544	2049	75	1972.12	117.375	670.529	50.3961
AU565	AZD6738	0.01	1.05504	1.02856	0.00670479	-0.012394	2161	89	2067.75	112.875	670.529	50.3961
AU565	AZD6738	0.01	0.847246	0.83092	0.00620875	-0.007031	1869	63	2134.25	87.5	670.529	50.3961
AU565	AZD6738	0.0316228	1.12105	1.09667	0.00474841	-0.0112705	2161	103	1972.12	117.375	670.529	50.3961
AU565	AZD6738	0.0316228	1.25562	1.17936	0.0166845	-0.019617	2514	84	2067.75	112.875	670.529	50.3961
AU565	AZD6738	0.0316228	1.13538	1.1823	-0.0132441	0.01739	2381	144	2134.25	87.5	670.529	50.3961
AU565	AZD6738	0.1	1.08493	1.06958	0.0029255	-0.00751075	2104	109	1972.12	117.375	670.529	50.3961
AU565	AZD6738	0.1	0.889891	0.910132	-0.0046451	0.0106747	1886	126	2067.75	112.875	670.529	50.3961
AU565	AZD6738	0.1	1.00266	0.969481	0.0095652	-0.016352	2139	51	2134.25	87.5	670.529	50.3961
AU565	AZD6738	0.316228	0.886694	0.844284	0.0140566	-0.0214143	1801	66	1972.12	117.375	670.529	50.3961
AU565	AZD6738	0.316228	1.34023	1.25751	0.0166932	-0.00278674	2669	138	2067.75	112.875	670.529	50.3961
AU565	AZD6738	0.316228	0.982416	0.976231	0.00191065	-0.00299288	2103	80	2134.25	87.5	670.529	50.3961
AU565	AZD6738	1	0.952031	0.966628	-0.00341021	0.00638235	1899	128	1972.12	117.375	670.529	50.3961
AU565	AZD6738	1	0.768394	0.76734	0.00332342	0.00118244	1693	95	2067.75	112.875	670.529	50.3961
AU565	AZD6738	1	0.897092	0.925988	-0.00785381	0.015486	1954	114	2134.25	87.5	670.529	50.3961
AU565	AZD6738	3.16228	1.08047	1.10213	-0.00667895	0.00790924	2097	145	1972.12	117.375	670.529	50.3961
AU565	AZD6738	3.16228	1.0807	1.095	-0.00482198	0.00533989	2205	134	2067.75	112.875	670.529	50.3961
AU565	AZD6738	3.16228	0.96203	0.979846	-0.00487826	0.00870285	2067	105	2134.25	87.5	670.529	50.3961
AU565	AZD6738	10	0.281136	0.403747	-0.0372539	0.104086	986	189	1972.12	117.375	670.529	50.3961
AU565	AZD6738	10	0.386326	0.48834	-0.030813	0.0831036	1140	178	2067.75	112.875	670.529	50.3961
AU565	AZD6738	10	0.267293	0.300421	-0.00825787	0.0474364	996	95	2134.25	87.5	670.529	50.3961
AU565	BJP-6-5-3	0.01	0.887367	0.959636	-0.0187714	0.0335932	1802	179	1972.12	117.375	670.529	50.3961
AU565	BJP-6-5-3	0.01	1.05855	1.02619	0.00830108	-0.0150607	2167	83	2067.75	112.875	670.529	50.3961
AU565	BJP-6-5-3	0.01	0.753943	0.744897	0.00481667	-0.00202038	1714	67	2134.25	87.5	670.529	50.3961
AU565	BJP-6-5-3	0.0316228	1.11537	1.07843	0.00814676	-0.0166224	2152	90	1972.12	117.375	670.529	50.3961
AU565	BJP-6-5-3	0.0316228	0.973847	0.972975	0.000568869	-0.000403159	2024	110	2067.75	112.875	670.529	50.3961
AU565	BJP-6-5-3	0.0316228	0.711947	0.693529	0.00840538	-0.00730577	1646	55	2134.25	87.5	670.529	50.3961
AU565	BJP-6-5-3	0.1	0.90214	0.873365	0.00970106	-0.0142455	1824	81	1972.12	117.375	670.529	50.3961
AU565	BJP-6-5-3	0.1	0.982239	0.976982	0.00171997	-0.00250925	2038	106	2067.75	112.875	670.529	50.3961
AU565	BJP-6-5-3	0.1	0.980723	0.966338	0.00430731	-0.00693587	2100	71	2134.25	87.5	670.529	50.3961
AU565	BJP-6-5-3	0.316228	1.13364	1.12539	0.0003877	-0.00461392	2181	120	1972.12	117.375	670.529	50.3961
AU565	BJP-6-5-3	0.316228	1.07314	1.02202	0.0133438	-0.0235808	2192	64	2067.75	112.875	670.529	50.3961
AU565	BJP-6-5-3	0.316228	0.975071	0.983977	-0.00238878	0.00427613	2090	96	2134.25	87.5	670.529	50.3961
AU565	BJP-6-5-3	1	1.05232	1.02055	0.00785002	-0.014768	2053	90	1972.12	117.375	670.529	50.3961
AU565	BJP-6-5-3	1	1.01025	1.02489	-0.00421963	0.00631603	2085	129	2067.75	112.875	670.529	50.3961
AU565	BJP-6-5-3	1	0.799495	0.80897	-0.00150614	0.00775115	1789	89	2134.25	87.5	670.529	50.3961
AU565	BJP-6-5-3	3.16228	1.14682	1.1558	-0.00415893	0.0022092	2202	138	1972.12	117.375	670.529	50.3961
AU565	BJP-6-5-3	3.16228	0.927284	0.889283	0.0122382	-0.0186824	1947	67	2067.75	112.875	670.529	50.3961
AU565	BJP-6-5-3	3.16228	0.938064	0.939236	9.87235e-05	0.00109929	2025	86	2134.25	87.5	670.529	50.3961
AU565	BJP-6-5-3	10	0.982936	0.952771	0.00862778	-0.0144423	1946	86	1972.12	117.375	670.529	50.3961
AU565	BJP-6-5-3	10	0.701377	0.717919	-0.0015568	0.0122058	1590	109	2067.75	112.875	670.529	50.3961
AU565	BJP-6-5-3	10	0.700714	0.718593	-0.00367565	0.014948	1628	94	2134.25	87.5	670.529	50.3961
AU565	BMS-265246	0.001	0.823505	0.853083	-0.00629079	0.0154782	1708	133	1972.12	117.375	670.529	50.3961
AU565	BMS-265246	0.001	0.762602	0.818464	-0.0144871	0.0318372	1684	154	2067.75	112.875	670.529	50.3961
AU565	BMS-265246	0.001	0.621933	0.646418	-0.00558085	0.0215338	1504	98	2134.25	87.5	670.529	50.3961
AU565	BMS-265246	0.00316228	1.05296	1.05034	3.6809e-07	-0.00200216	2054	119	1972.12	117.375	670.529	50.3961
AU565	BMS-265246	0.00316228	0.828199	0.818465	0.00520903	-0.0040007	1787	90	2067.75	112.875	670.529	50.3961
AU565	BMS-265246	0.00316228	0.693198	0.678215	0.00745254	-0.00499215	1616	58	2134.25	87.5	670.529	50.3961
AU565	BMS-265246	0.01	0.658069	0.6915	-0.00586625	0.0214576	1473	125	1972.12	117.375	670.529	50.3961
AU565	BMS-265246	0.01	0.656216	0.719906	-0.0166416	0.0404774	1522	155	2067.75	112.875	670.529	50.3961
AU565	BMS-265246	0.01	0.644426	0.672763	-0.00696703	0.0230887	1539	103	2134.25	87.5	670.529	50.3961
AU565	BMS-265246	0.0316228	0.622417	0.631192	0.00264679	0.00762381	1424	98	1972.12	117.375	670.529	50.3961
AU565	BMS-265246	0.0316228	0.575269	0.606301	-0.0052424	0.0244165	1403	116	2067.75	112.875	670.529	50.3961
AU565	BMS-265246	0.0316228	0.630955	0.654184	-0.00518105	0.0204222	1518	97	2134.25	87.5	670.529	50.3961
AU565	BMS-265246	0.1	0.433937	0.449261	0.00308868	0.0158473	1175	92	1972.12	117.375	670.529	50.3961
AU565	BMS-265246	0.1	0.545375	0.591599	-0.0103759	0.0352988	1360	130	2067.75	112.875	670.529	50.3961
AU565	BMS-265246	0.1	0.669248	0.742123	-0.021607	0.047694	1578	151	2134.25	87.5	670.529	50.3961
AU565	BMS-265246	0.316228	0.489024	0.515703	-0.00180939	0.0223184	1246	107	1972.12	117.375	670.529	50.3961
AU565	BMS-265246	0.316228	0.63064	0.671706	-0.00908615	0.0285957	1484	130	2067.75	112.875	670.529	50.3961
AU565	BMS-265246	0.316228	0.409767	0.449806	-0.0109916	0.0428584	1190	107	2134.25	87.5	670.529	50.3961
AU565	BMS-265246	1	0.471305	0.557012	-0.0224338	0.0614757	1223	164	1972.12	117.375	670.529	50.3961
AU565	BMS-265246	1	0.372059	0.435702	-0.016392	0.0576613	1121	138	2067.75	112.875	670.529	50.3961
AU565	BMS-265246	1	0.231145	0.285708	-0.0177496	0.0701164	949	117	2134.25	87.5	670.529	50.3961
AU565	BMS-265246	3.16228	0.189985	0.262833	-0.0183791	0.077225	879	136	1972.12	117.375	670.529	50.3961
AU565	BMS-265246	3.16228	0.0322366	0.122603	-0.0309742	0.123284	706	150	2067.75	112.875	670.529	50.3961
AU565	BMS-265246	3.16228	-0.0393868	-0.02131	-0.0002931	0.0607907	627	70	2134.25	87.5	670.529	50.3961
AU565	BMS-265246	10	-0.183596	0.0280165	-0.0967924	0.136304	489	117	1972.12	117.375	670.529	50.3961
AU565	BMS-265246	10	-0.150942	0.0273846	-0.0834275	0.175118	514	151	2067.75	112.875	670.529	50.3961
AU565	BMS-265246	10	-0.139213	0.0279446	-0.0855369	0.118425	522	98	2134.25	87.5	670.529	50.3961
AU565	BSJ-01-175	0.001	0.974415	0.960941	0.00408727	-0.00664231	1933	102	1972.12	117.375	670.529	50.3961
AU565	BSJ-01-175	0.001	0.953976	0.941263	0.00426608	-0.00595051	1991	96	2067.75	112.875	670.529	50.3961
AU565	BSJ-01-175	0.001	0.829438	0.836816	-0.00103936	0.00602714	1839	88	2134.25	87.5	670.529	50.3961
AU565	BSJ-01-175	0.00316228	0.820074	0.866309	-0.0111053	0.0236884	1703	149	1972.12	117.375	670.529	50.3961
AU565	BSJ-01-175	0.00316228	0.683536	0.702163	-0.00205207	0.0138006	1563	110	2067.75	112.875	670.529	50.3961
AU565	BSJ-01-175	0.00316228	0.824072	0.860596	-0.00996865	0.0214173	1830	119	2134.25	87.5	670.529	50.3961
AU565	BSJ-01-175	0.01	0.18476	0.337411	-0.0507971	0.139367	873	213	1972.12	117.375	670.529	50.3961
AU565	BSJ-01-175	0.01	0.363756	0.522501	-0.0516449	0.121543	1110	233	2067.75	112.875	670.529	50.3961
AU565	BSJ-01-175	0.01	0.240441	0.312679	-0.0252485	0.0843348	961	136	2134.25	87.5	670.529	50.3961
AU565	BSJ-01-175	0.0316228	-0.144425	0.109317	-0.1122	0.303332	526	296	1972.12	117.375	670.529	50.3961
AU565	BSJ-01-175	0.0316228	0.11907	0.283906	-0.0616963	0.168767	805	228	2067.75	112.875	670.529	50.3961
AU565	BSJ-01-175	0.0316228	-0.335245	0.0218575	-0.2054	0.259947	339	145	2134.25	87.5	670.529	50.3961
AU565	BSJ-01-175	0.1	-0.0950463	0.138783	-0.0989548	0.270316	574	279	1972.12	117.375	670.529	50.3961
AU565	BSJ-01-175	0.1	-0.279113	0.024075	-0.15963	0.295733	394	210	2067.75	112.875	670.529	50.3961
AU565	BSJ-01-175	0.1	-0.164136	0.0349316	-0.103848	0.302082	497	258	2134.25	87.5	670.529	50.3961
AU565	BSJ-01-175	0.316228	-0.425496	0.022002	-0.244902	0.374962	283	215	1972.12	117.375	670.529	50.3961
AU565	BSJ-01-175	0.316228	-0.380499	0.0217257	-0.224849	0.349992	308	207	2067.75	112.875	670.529	50.3961
AU565	BSJ-01-175	0.316228	-0.339952	0.021974	-0.208589	0.343417	335	208	2134.25	87.5	670.529	50.3961
AU565	BSJ-01-175	1	-0.453263	0.0213082	-0.263788	0.45984	262	280	1972.12	117.375	670.529	50.3961
AU565	BSJ-01-175	1	-0.449808	0.0194086	-0.272155	0.44308	254	249	2067.75	112.875	670.529	50.3961
AU565	BSJ-01-175	1	-0.430267	0.0203502	-0.270181	0.366256	262	179	2134.25	87.5	670.529	50.3961
AU565	BSJ-01-175	3.16228	-0.483221	0.0191385	-0.28417	0.44009	240	237	1972.12	117.375	670.529	50.3961
AU565	BSJ-01-175	3.16228	-0.516358	0.0181242	-0.320755	0.43176	206	193	2067.75	112.875	670.529	50.3961
AU565	BSJ-01-175	3.16228	-0.505224	0.0179248	-0.324392	0.338739	207	126	2134.25	87.5	670.529	50.3961
AU565	BSJ-01-175	10	-0.804181	0.0100956	-0.565213	0.627759	53	115	1972.12	117.375	670.529	50.3961
AU565	BSJ-01-175	10	-0.748934	0.0110938	-0.521892	0.732899	71	259	2067.75	112.875	670.529	50.3961
AU565	BSJ-03-123	0.001	0.848789	0.853131	0.000819494	0.00253404	1745	110	1972.12	117.375	670.529	50.3961
AU565	BSJ-03-123	0.001	0.995979	0.989747	0.00181978	-0.003034	2061	106	2067.75	112.875	670.529	50.3961
AU565	BSJ-03-123	0.001	0.96203	0.964067	-0.000321872	0.00119557	2067	88	2134.25	87.5	670.529	50.3961
AU565	BSJ-03-123	0.00316228	0.875232	0.872521	0.00251206	-0.00118019	1784	105	1972.12	117.375	670.529	50.3961
AU565	BSJ-03-123	0.00316228	0.828829	0.813418	0.00697888	-0.00707776	1788	84	2067.75	112.875	670.529	50.3961
AU565	BSJ-03-123	0.00316228	0.899416	0.884674	0.00518979	-0.00655328	1958	67	2134.25	87.5	670.529	50.3961
AU565	BSJ-03-123	0.01	0.637749	0.626626	0.00909329	-0.00492789	1445	79	1972.12	117.375	670.529	50.3961
AU565	BSJ-03-123	0.01	0.790808	0.802479	-0.000999559	0.00789811	1728	110	2067.75	112.875	670.529	50.3961
AU565	BSJ-03-123	0.01	0.819892	0.828571	-0.00138344	0.00690842	1823	89	2134.25	87.5	670.529	50.3961
AU565	BSJ-03-123	0.0316228	0.636292	0.67631	-0.00779134	0.0258795	1443	130	1972.12	117.375	670.529	50.3961
AU565	BSJ-03-123	0.0316228	0.758734	0.745158	0.00752585	-0.00590066	1678	81	2067.75	112.875	670.529	50.3961
AU565	BSJ-03-123	0.0316228	0.860233	0.84248	0.00651837	-0.00789366	1891	62	2134.25	87.5	670.529	50.3961
AU565	BSJ-03-123	0.1	0.959947	0.977999	-0.00445112	0.00784571	1911	132	1972.12	117.375	670.529	50.3961
AU565	BSJ-03-123	0.1	0.808613	0.829587	-0.00407918	0.012515	1756	121	2067.75	112.875	670.529	50.3961
AU565	BSJ-03-123	0.1	0.833009	0.826409	0.00329508	-0.00157922	1845	73	2134.25	87.5	670.529	50.3961
AU565	BSJ-03-123	0.316228	0.739417	0.759964	-0.00267555	0.0124431	1587	118	1972.12	117.375	670.529	50.3961
AU565	BSJ-03-123	0.316228	0.831975	0.803272	0.0111212	-0.0143757	1793	70	2067.75	112.875	670.529	50.3961
AU565	BSJ-03-123	0.316228	0.775298	0.780157	0.000121734	0.00566598	1749	83	2134.25	87.5	670.529	50.3961
AU565	BSJ-03-123	1	0.606267	0.668781	-0.0148627	0.0398843	1402	150	1972.12	117.375	670.529	50.3961
AU565	BSJ-03-123	1	0.41015	0.432698	-0.000512218	0.0244886	1172	97	2067.75	112.875	670.529	50.3961
AU565	BSJ-03-123	1	0.407638	0.459947	-0.0157478	0.0521736	1187	120	2134.25	87.5	670.529	50.3961
AU565	BSJ-03-123	3.16228	0.566984	0.638301	-0.0176076	0.0468893	1349	156	1972.12	117.375	670.529	50.3961
AU565	BSJ-03-123	3.16228	0.459962	0.497715	-0.00679955	0.0335962	1240	116	2067.75	112.875	670.529	50.3961
AU565	BSJ-03-123	3.16228	0.520361	0.539108	-0.00312158	0.0215564	1350	88	2134.25	87.5	670.529	50.3961
AU565	BSJ-03-123	10	-0.385816	0.0223517	-0.218426	0.280788	314	160	1972.12	117.375	670.529	50.3961
AU565	BSJ-03-123	10	-0.378026	0.0216638	-0.223148	0.306229	310	173	2067.75	112.875	670.529	50.3961
AU565	BSJ-03-123	10	-0.394561	0.0207906	-0.245243	0.33536	290	174	2134.25	87.5	670.529	50.3961
AU565	BSJ-03-124	0.001	0.839927	0.863173	-0.00461087	0.012052	1732	128	1972.12	117.375	670.529	50.3961
AU565	BSJ-03-124	0.001	0.853904	0.851866	0.00246214	-8.23307e-05	1828	100	2067.75	112.875	670.529	50.3961
AU565	BSJ-03-124	0.001	0.775298	0.795934	-0.00490373	0.0144436	1749	100	2134.25	87.5	670.529	50.3961
AU565	BSJ-03-124	0.00316228	0.946743	0.951599	-0.000638365	0.00197053	1891	118	1972.12	117.375	670.529	50.3961
AU565	BSJ-03-124	0.00316228	0.810514	0.817077	0.000363393	0.00488691	1759	106	2067.75	112.875	670.529	50.3961
AU565	BSJ-03-124	0.00316228	0.925431	0.93731	-0.00297083	0.00655078	2003	97	2134.25	87.5	670.529	50.3961
AU565	BSJ-03-124	0.01	0.667457	0.696179	-0.00445163	0.0185304	1486	121	1972.12	117.375	670.529	50.3961
AU565	BSJ-03-124	0.01	0.879388	0.891752	-0.00220124	0.00696284	1869	117	2067.75	112.875	670.529	50.3961
AU565	BSJ-03-124	0.01	0.809713	0.824359	-0.00318552	0.010334	1806	95	2134.25	87.5	670.529	50.3961
AU565	BSJ-03-124	0.0316228	0.69473	0.688451	0.00646736	-0.00217459	1524	88	1972.12	117.375	670.529	50.3961
AU565	BSJ-03-124	0.0316228	0.680883	0.737173	-0.0143235	0.035287	1559	149	2067.75	112.875	670.529	50.3961
AU565	BSJ-03-124	0.0316228	0.754556	0.782527	-0.00715572	0.019087	1715	107	2134.25	87.5	670.529	50.3961
AU565	BSJ-03-124	0.1	0.699728	0.67728	0.0116626	-0.0118494	1531	72	1972.12	117.375	670.529	50.3961
AU565	BSJ-03-124	0.1	0.629287	0.663718	-0.00684347	0.024686	1482	123	2067.75	112.875	670.529	50.3961
AU565	BSJ-03-124	0.1	0.920247	0.928625	-0.00190937	0.00492188	1994	93	2134.25	87.5	670.529	50.3961
AU565	BSJ-03-124	0.316228	0.936807	0.948531	-0.00243187	0.00523484	1876	124	1972.12	117.375	670.529	50.3961
AU565	BSJ-03-124	0.316228	0.724332	0.728977	0.0020717	0.00492799	1625	98	2067.75	112.875	670.529	50.3961
AU565	BSJ-03-124	0.316228	0.688175	0.689868	0.00182174	0.00549095	1608	76	2134.25	87.5	670.529	50.3961
AU565	BSJ-03-124	1	0.832411	0.824938	0.00457579	-0.00340982	1721	97	1972.12	117.375	670.529	50.3961
AU565	BSJ-03-124	1	0.785061	0.858999	-0.0200063	0.039968	1719	174	2067.75	112.875	670.529	50.3961
AU565	BSJ-03-124	1	0.648899	0.692091	-0.011965	0.0318318	1546	119	2134.25	87.5	670.529	50.3961
AU565	BSJ-03-124	3.16228	0.69044	0.716528	-0.0038572	0.0164949	1518	120	1972.12	117.375	670.529	50.3961
AU565	BSJ-03-124	3.16228	0.542575	0.536009	0.00874056	-0.000201299	1356	74	2067.75	112.875	670.529	50.3961
AU565	BSJ-03-124	3.16228	0.72251	0.776206	-0.0152985	0.0344138	1663	133	2134.25	87.5	670.529	50.3961
AU565	BSJ-03-124	10	0.112907	0.206444	-0.0279746	0.10514	792	153	1972.12	117.375	670.529	50.3961
AU565	BSJ-03-124	10	0.187095	0.279095	-0.0291653	0.0993914	886	158	2067.75	112.875	670.529	50.3961
AU565	BSJ-03-124	10	0.162276	0.274905	-0.0441392	0.129917	862	176	2134.25	87.5	670.529	50.3961
AU565	BVD523	0.001	1.17615	1.12415	0.0109992	-0.0224157	2249	80	1972.12	117.375	670.529	50.3961
AU565	BVD523	0.001	0.880625	0.858896	0.00809839	-0.0104536	1871	81	2067.75	112.875	670.529	50.3961
AU565	BVD523	0.001	1.17434	1.17101	-0.00030531	-0.00350458	2454	92	2134.25	87.5	670.529	50.3961
AU565	BVD523	0.00316228	0.866441	0.883606	-0.00314368	0.0086702	1771	124	1972.12	117.375	670.529	50.3961
AU565	BVD523	0.00316228	1.18479	1.16757	0.00233821	-0.00827968	2387	109	2067.75	112.875	670.529	50.3961
AU565	BVD523	0.00316228	0.924855	0.897221	0.00883497	-0.0133751	2002	54	2134.25	87.5	670.529	50.3961
AU565	BVD523	0.01	1.03752	1.05857	-0.00608535	0.00818187	2030	141	1972.12	117.375	670.529	50.3961
AU565	BVD523	0.01	1.15537	1.14036	0.00214482	-0.00735053	2335	109	2067.75	112.875	670.529	50.3961
AU565	BVD523	0.01	0.927732	0.902713	0.0080092	-0.0120234	2007	57	2134.25	87.5	670.529	50.3961
AU565	BVD523	0.0316228	0.940785	0.927959	0.00442899	-0.00631107	1882	100	1972.12	117.375	670.529	50.3961
AU565	BVD523	0.0316228	0.919353	0.905284	0.00517243	-0.00653988	1934	92	2067.75	112.875	670.529	50.3961
AU565	BVD523	0.0316228	1.03111	1.02658	0.00105839	-0.00270038	2190	84	2134.25	87.5	670.529	50.3961
AU565	BVD523	0.1	1.09955	1.10123	-0.00173261	-0.000420879	2127	127	1972.12	117.375	670.529	50.3961
AU565	BVD523	0.1	1.06264	1.02718	0.00910674	-0.0164571	2174	80	2067.75	112.875	670.529	50.3961
AU565	BVD523	0.1	0.990307	1.00601	-0.00440906	0.00718606	2117	104	2134.25	87.5	670.529	50.3961
AU565	BVD523	0.316228	0.955991	0.930958	0.00764949	-0.0121313	1905	89	1972.12	117.375	670.529	50.3961
AU565	BVD523	0.316228	0.981641	0.96698	0.00443447	-0.00694252	2037	96	2067.75	112.875	670.529	50.3961
AU565	BVD523	0.316228	0.73735	0.752922	-0.00310248	0.0126075	1687	93	2134.25	87.5	670.529	50.3961
AU565	BVD523	1	1.05103	1.04553	0.000794563	-0.00323493	2051	116	1972.12	117.375	670.529	50.3961
AU565	BVD523	1	0.984633	1.02421	-0.0109251	0.0177543	2042	153	2067.75	112.875	670.529	50.3961
AU565	BVD523	1	0.871401	0.886395	-0.00361164	0.00916508	1910	98	2134.25	87.5	670.529	50.3961
AU565	BVD523	3.16228	0.949388	1.01682	-0.0177081	0.0295415	1895	179	1972.12	117.375	670.529	50.3961
AU565	BVD523	3.16228	0.761313	0.744762	0.00845517	-0.00763137	1682	78	2067.75	112.875	670.529	50.3961
AU565	BVD523	3.16228	0.703839	0.714181	-0.00119189	0.0103894	1633	86	2134.25	87.5	670.529	50.3961
AU565	BVD523	10	0.479023	0.520366	-0.00695828	0.0325997	1233	121	1972.12	117.375	670.529	50.3961
AU565	BVD523	10	0.525008	0.600567	-0.0205791	0.0547619	1331	159	2067.75	112.875	670.529	50.3961
AU565	BVD523	10	0.560461	0.615306	-0.0160873	0.0435853	1410	128	2134.25	87.5	670.529	50.3961
AU565	CFI-400945	0.0001	0.95137	0.936708	0.00478274	-0.00719079	1898	99	1972.12	117.375	670.529	50.3961
AU565	CFI-400945	0.0001	0.995979	0.999236	-0.000873332	0.00133479	2061	116	2067.75	112.875	670.529	50.3961
AU565	CFI-400945	0.0001	0.968274	0.968205	0.00024557	0.000101524	2078	86	2134.25	87.5	670.529	50.3961
AU565	CFI-400945	0.000316228	0.883327	0.879994	0.00257436	-0.00153107	1796	105	1972.12	117.375	670.529	50.3961
AU565	CFI-400945	0.000316228	1.00728	1.01069	-0.00104521	0.00130489	2080	117	2067.75	112.875	670.529	50.3961
AU565	CFI-400945	0.000316228	0.960324	0.953208	0.0023617	-0.00322513	2064	78	2134.25	87.5	670.529	50.3961
AU565	CFI-400945	0.001	1.02136	1.0284	-0.00217815	0.00236201	2005	126	1972.12	117.375	670.529	50.3961
AU565	CFI-400945	0.001	0.873812	0.885605	-0.0019694	0.0067549	1860	116	2067.75	112.875	670.529	50.3961
AU565	CFI-400945	0.001	0.705088	0.707073	0.00158885	0.00533694	1635	77	2134.25	87.5	670.529	50.3961
AU565	CFI-400945	0.00316228	0.601847	0.582446	0.0126528	-0.0103171	1396	68	1972.12	117.375	670.529	50.3961
AU565	CFI-400945	0.00316228	0.512281	0.579795	-0.0177816	0.0505795	1313	150	2067.75	112.875	670.529	50.3961
AU565	CFI-400945	0.00316228	0.614821	0.63027	-0.00241344	0.0160213	1493	88	2134.25	87.5	670.529	50.3961
AU565	CFI-400945	0.01	-0.246086	0.0262431	-0.132529	0.239652	432	182	1972.12	117.375	670.529	50.3961
AU565	CFI-400945	0.01	-0.127754	0.0278146	-0.0701754	0.139316	537	127	2067.75	112.875	670.529	50.3961
AU565	CFI-400945	0.01	-0.0784446	-0.0165593	-0.0258298	0.128212	585	118	2134.25	87.5	670.529	50.3961
AU565	CFI-400945	0.0316228	-0.236032	0.027135	-0.12696	0.230795	441	178	1972.12	117.375	670.529	50.3961
AU565	CFI-400945	0.0316228	-0.0795912	-0.00741561	-0.023635	0.126171	586	127	2067.75	112.875	670.529	50.3961
AU565	CFI-400945	0.0316228	-0.147135	0.0271357	-0.0898237	0.102263	514	85	2134.25	87.5	670.529	50.3961
AU565	CFI-400945	0.1	-0.197608	0.0272743	-0.104516	0.07144	476	70	1972.12	117.375	670.529	50.3961
AU565	CFI-400945	0.1	-0.161147	-0.0219018	-0.0637273	0.22702	504	195	2067.75	112.875	670.529	50.3961
AU565	CFI-400945	0.1	-0.124489	0.0275617	-0.076664	0.107979	537	93	2134.25	87.5	670.529	50.3961
AU565	CFI-400945	0.316228	-0.0789184	0.0305545	-0.0397496	0.0793988	590	93	1972.12	117.375	670.529	50.3961
AU565	CFI-400945	0.316228	-0.168338	-0.0339061	-0.0615482	0.224615	497	190	2067.75	112.875	670.529	50.3961
AU565	CFI-400945	0.316228	-0.246424	0.0243299	-0.149107	0.0766394	418	55	2134.25	87.5	670.529	50.3961
AU565	CFI-400945	1	-0.10929	0.0293013	-0.0556824	0.0998613	560	104	1972.12	117.375	670.529	50.3961
AU565	CFI-400945	1	-0.047079	0.03634	-0.0290941	0.132261	620	140	2067.75	112.875	670.529	50.3961
AU565	CFI-400945	1	-0.154108	0.0273163	-0.0940653	0.120956	507	97	2134.25	87.5	670.529	50.3961
AU565	E17	0.0001	1.14807	1.12749	0.00335155	-0.00964021	2204	109	1972.12	117.375	670.529	50.3961
AU565	E17	0.0001	0.763246	0.750311	0.00724323	-0.00554321	1685	82	2067.75	112.875	670.529	50.3961
AU565	E17	0.0001	0.972807	0.976248	-0.000801529	0.0017206	2086	90	2134.25	87.5	670.529	50.3961
AU565	E17	0.000316228	1.31304	1.22102	0.0184311	-0.0182737	2473	99	1972.12	117.375	670.529	50.3961
AU565	E17	0.000316228	1.03979	1.03421	0.00107413	-0.00295178	2135	110	2067.75	112.875	670.529	50.3961
AU565	E17	0.000316228	0.920823	0.936611	-0.00409459	0.00854733	1995	101	2134.25	87.5	670.529	50.3961
AU565	E17	0.001	-0.0265764	0.0904734	-0.041816	0.153309	643	171	1972.12	117.375	670.529	50.3961
AU565	E17	0.001	0.0563589	0.242104	-0.0733562	0.199327	733	246	2067.75	112.875	670.529	50.3961
AU565	E17	0.001	0.103977	0.211008	-0.0434673	0.136402	791	169	2134.25	87.5	670.529	50.3961
AU565	E17	0.00316228	1.02524	0.994675	0.00799303	-0.0143842	2011	89	1972.12	117.375	670.529	50.3961
AU565	E17	0.00316228	-0.396726	0.0208249	-0.23553	0.362733	295	209	2067.75	112.875	670.529	50.3961
AU565	E17	0.00316228	-0.3086	0.0236052	-0.188614	0.223089	362	129	2134.25	87.5	670.529	50.3961
AU565	E17	0.01	-0.504212	0.0196609	-0.299601	0.433031	225	216	1972.12	117.375	670.529	50.3961
AU565	E17	0.01	-0.48658	0.0188797	-0.298711	0.442483	227	222	2067.75	112.875	670.529	50.3961
AU565	E17	0.01	-0.450026	0.0194617	-0.284028	0.470281	247	257	2134.25	87.5	670.529	50.3961
AU565	E17	0.0316228	-0.502798	0.0196248	-0.298551	0.421295	226	207	1972.12	117.375	670.529	50.3961
AU565	E17	0.0316228	-0.496383	0.017642	-0.305518	0.396672	220	179	2067.75	112.875	670.529	50.3961
AU565	E17	0.0316228	-0.522601	0.016821	-0.337298	0.429025	195	172	2134.25	87.5	670.529	50.3961
AU565	E17	0.1	-0.573507	0.0165911	-0.351158	0.428784	178	168	1972.12	117.375	670.529	50.3961
AU565	E17	0.1	-0.533898	0.0170097	-0.333796	0.523543	194	263	2067.75	112.875	670.529	50.3961
AU565	E17	0.1	-0.561798	0.0161739	-0.367937	0.481607	169	184	2134.25	87.5	670.529	50.3961
AU565	E17	0.316228	-0.696173	0.0141227	-0.455115	0.49832	105	131	1972.12	117.375	670.529	50.3961
AU565	E17	0.316228	-0.565634	0.0161722	-0.358459	0.472776	173	191	2067.75	112.875	670.529	50.3961
AU565	E17	0.316228	-0.608503	0.013887	-0.405617	0.620554	140	272	2134.25	87.5	670.529	50.3961
AU565	E17	1	-0.600517	0.0153316	-0.386608	0.61398	151	301	2067.75	112.875	670.529	50.3961
AU565	E17	1	-0.724168	0.010656	-0.510019	0.724711	78	253	2134.25	87.5	670.529	50.3961
AU565	FMF-03-145-1	0.0001	0.967188	0.96942	-0.00017667	0.000615913	1922	117	1972.12	117.375	670.529	50.3961
AU565	FMF-03-145-1	0.0001	0.952768	0.944858	0.00287925	-0.00362419	1989	101	2067.75	112.875	670.529	50.3961
AU565	FMF-03-145-1	0.0001	1.0571	1.06998	-0.00395194	0.00478576	2237	104	2134.25	87.5	670.529	50.3961
AU565	FMF-03-145-1	0.000316228	1.05809	1.09187	-0.00959863	0.0131491	2062	155	1972.12	117.375	670.529	50.3961
AU565	FMF-03-145-1	0.000316228	0.74645	0.771526	-0.00477151	0.016028	1659	121	2067.75	112.875	670.529	50.3961
AU565	FMF-03-145-1	0.000316228	0.975071	0.952683	0.00670761	-0.0108293	2090	62	2134.25	87.5	670.529	50.3961
AU565	FMF-03-145-1	0.001	1.05681	1.00479	0.0133139	-0.0239013	2060	70	1972.12	117.375	670.529	50.3961
AU565	FMF-03-145-1	0.001	0.919964	0.922868	0.000133836	0.00184018	1935	110	2067.75	112.875	670.529	50.3961
AU565	FMF-03-145-1	0.001	0.990307	0.993022	-0.00070938	0.00113964	2117	90	2134.25	87.5	670.529	50.3961
AU565	FMF-03-145-1	0.00316228	0.823505	0.836826	-0.00150292	0.00734443	1708	117	1972.12	117.375	670.529	50.3961
AU565	FMF-03-145-1	0.00316228	0.971445	0.943418	0.00848514	-0.0133965	2020	81	2067.75	112.875	670.529	50.3961
AU565	FMF-03-145-1	0.00316228	0.971674	0.982578	-0.0029429	0.00527323	2084	98	2134.25	87.5	670.529	50.3961
AU565	FMF-03-145-1	0.01	-0.228262	0.026934	-0.122271	0.250808	448	199	1972.12	117.375	670.529	50.3961
AU565	FMF-03-145-1	0.01	-0.215528	0.0258468	-0.121126	0.23059	452	178	2067.75	112.875	670.529	50.3961
AU565	FMF-03-145-1	0.01	-0.150119	0.0272127	-0.0916368	0.0853603	511	73	2134.25	87.5	670.529	50.3961
AU565	FMF-03-145-1	0.0316228	0.00809868	0.105825	-0.0316699	0.127129	679	153	1972.12	117.375	670.529	50.3961
AU565	FMF-03-145-1	0.0316228	-0.130757	0.0278907	-0.071949	0.145043	534	131	2067.75	112.875	670.529	50.3961
AU565	FMF-03-145-1	0.0316228	-0.0803321	0.0293481	-0.0519588	0.0756866	583	76	2134.25	87.5	670.529	50.3961
AU565	FMF-03-145-1	0.1	-0.199776	0.0273292	-0.105798	0.183619	474	150	1972.12	117.375	670.529	50.3961
AU565	FMF-03-145-1	0.1	-0.163198	0.0276991	-0.0907741	0.101507	502	91	2067.75	112.875	670.529	50.3961
AU565	FMF-03-145-1	0.1	-0.0955267	0.0287811	-0.0604166	0.0973466	567	90	2134.25	87.5	670.529	50.3961
AU565	FMF-03-146-1	0.001	1.20403	1.17268	0.00523361	-0.0137948	2294	103	1972.12	117.375	670.529	50.3961
AU565	FMF-03-146-1	0.001	0.955184	0.971828	-0.00423823	0.00795611	1993	127	2067.75	112.875	670.529	50.3961
AU565	FMF-03-146-1	0.001	0.871987	0.868446	0.00201655	-0.00042401	1911	78	2134.25	87.5	670.529	50.3961
AU565	FMF-03-146-1	0.00316228	1.05296	1.04123	0.00243086	-0.00593336	2054	110	1972.12	117.375	670.529	50.3961
AU565	FMF-03-146-1	0.00316228	0.923016	0.907753	0.0054741	-0.00714404	1940	91	2067.75	112.875	670.529	50.3961
AU565	FMF-03-146-1	0.00316228	1.02277	1.0455	-0.00651741	0.00974842	2175	113	2134.25	87.5	670.529	50.3961
AU565	FMF-03-146-1	0.01	1.16931	1.14089	0.00503445	-0.0127669	2238	103	1972.12	117.375	670.529	50.3961
AU565	FMF-03-146-1	0.01	1.03037	1.01412	0.00418943	-0.00774567	2119	98	2067.75	112.875	670.529	50.3961
AU565	FMF-03-146-1	0.01	0.775298	0.788492	-0.00254196	0.0103331	1749	92	2134.25	87.5	670.529	50.3961
AU565	FMF-03-146-1	0.0316228	0.90348	0.899596	0.00243775	-0.00189973	1826	106	1972.12	117.375	670.529	50.3961
AU565	FMF-03-146-1	0.0316228	1.01618	1.01419	0.000363025	-0.00120193	2095	112	2067.75	112.875	670.529	50.3961
AU565	FMF-03-146-1	0.0316228	1.00434	0.99909	0.00146918	-0.00276919	2142	82	2134.25	87.5	670.529	50.3961
AU565	FMF-03-146-1	0.1	0.959947	0.929617	0.0090886	-0.0146599	1911	84	1972.12	117.375	670.529	50.3961
AU565	FMF-03-146-1	0.1	0.841393	0.826074	0.00674996	-0.00704728	1808	85	2067.75	112.875	670.529	50.3961
AU565	FMF-03-146-1	0.1	0.927732	0.9321	-0.000772444	0.00282214	2007	89	2134.25	87.5	670.529	50.3961
AU565	FMF-03-146-1	0.316228	0.948066	0.981392	-0.00851408	0.0148386	1893	146	1972.12	117.375	670.529	50.3961
AU565	FMF-03-146-1	0.316228	0.923626	0.90644	0.0060385	-0.00810719	1941	89	2067.75	112.875	670.529	50.3961
AU565	FMF-03-146-1	0.316228	0.796482	0.808857	-0.00240157	0.00940082	1784	92	2134.25	87.5	670.529	50.3961
AU565	FMF-03-146-1	1	0.873881	0.874293	0.00162041	0.000377701	1782	108	1972.12	117.375	670.529	50.3961
AU565	FMF-03-146-1	1	0.87815	0.906875	-0.00704056	0.015017	1867	134	2067.75	112.875	670.529	50.3961
AU565	FMF-03-146-1	1	0.840137	0.860102	-0.00497279	0.0124277	1857	102	2134.25	87.5	670.529	50.3961
AU565	FMF-03-146-1	3.16228	1.02201	1.03205	-0.00299052	0.00365639	2006	129	1972.12	117.375	670.529	50.3961
AU565	FMF-03-146-1	3.16228	0.893589	0.873783	0.00729975	-0.00943943	1892	84	2067.75	112.875	670.529	50.3961
AU565	FMF-03-146-1	3.16228	0.887777	0.866188	0.00740882	-0.0100954	1938	59	2134.25	87.5	670.529	50.3961
AU565	FMF-03-146-1	10	0.446453	0.496894	-0.00999737	0.0402781	1191	128	1972.12	117.375	670.529	50.3961
AU565	FMF-03-146-1	10	0.747746	0.750873	0.00225594	0.00376392	1661	98	2067.75	112.875	670.529	50.3961
AU565	FMF-03-146-1	10	0.694452	0.709778	-0.00279639	0.0136078	1618	91	2134.25	87.5	670.529	50.3961
AU565	FMF-04-107-2	0.001	1.02524	0.998673	0.00689243	-0.0125636	2011	93	1972.12	117.375	670.529	50.3961
AU565	FMF-04-107-2	0.001	0.910177	0.884547	0.00879398	-0.01241	1919	79	2067.75	112.875	670.529	50.3961
AU565	FMF-04-107-2	0.001	0.801903	0.833662	-0.00846669	0.0196468	1793	113	2134.25	87.5	670.529	50.3961
AU565	FMF-04-107-2	0.00316228	0.560259	0.605422	-0.00889727	0.0316702	1340	130	1972.12	117.375	670.529	50.3961
AU565	FMF-04-107-2	0.00316228	0.515115	0.586363	-0.0190906	0.0527411	1317	154	2067.75	112.875	670.529	50.3961
AU565	FMF-04-107-2	0.00316228	0.521035	0.56872	-0.0136649	0.0413127	1351	119	2134.25	87.5	670.529	50.3961
AU565	FMF-04-107-2	0.01	-0.0343754	0.111687	-0.0557822	0.181844	635	199	1972.12	117.375	670.529	50.3961
AU565	FMF-04-107-2	0.01	-0.037648	0.00643252	-0.0075954	0.0826658	630	98	2067.75	112.875	670.529	50.3961
AU565	FMF-04-107-2	0.01	0.0119792	0.0891697	-0.0318328	0.126214	684	136	2134.25	87.5	670.529	50.3961
AU565	FMF-04-107-2	0.0316228	-0.152809	0.0283109	-0.0794231	0.147536	518	133	1972.12	117.375	670.529	50.3961
AU565	FMF-04-107-2	0.0316228	-0.157056	0.0275406	-0.0870864	0.20536	508	176	2067.75	112.875	670.529	50.3961
AU565	FMF-04-107-2	0.0316228	-0.110894	0.0282025	-0.0690401	0.0885249	551	81	2134.25	87.5	670.529	50.3961
AU565	FMF-04-107-2	0.1	-0.277858	0.0258846	-0.151529	0.235704	404	167	1972.12	117.375	670.529	50.3961
AU565	FMF-04-107-2	0.1	-0.29842	0.0233845	-0.171578	0.272423	377	181	2067.75	112.875	670.529	50.3961
AU565	FMF-04-107-2	0.1	-0.216597	0.0257743	-0.131216	0.145004	446	101	2134.25	87.5	670.529	50.3961
AU565	FMF-04-107-2	0.316228	-0.385816	0.0223517	-0.218426	0.224699	314	123	1972.12	117.375	670.529	50.3961
AU565	FMF-04-107-2	0.316228	-0.435262	0.0204365	-0.262217	0.438435	265	255	2067.75	112.875	670.529	50.3961
AU565	FMF-04-107-2	0.316228	-0.341132	0.0220034	-0.209391	0.271701	334	151	2134.25	87.5	670.529	50.3961
AU565	FMF-04-107-2	1	-0.435984	0.0208699	-0.251633	0.326643	275	171	1972.12	117.375	670.529	50.3961
AU565	FMF-04-107-2	1	-0.413231	0.0212372	-0.247101	0.336337	282	179	2067.75	112.875	670.529	50.3961
AU565	FMF-04-107-2	1	-0.464823	0.0184081	-0.294402	0.397114	236	183	2134.25	87.5	670.529	50.3961
AU565	FMF-04-107-2	3.16228	-0.57814	0.0167029	-0.354862	0.433031	175	168	1972.12	117.375	670.529	50.3961
AU565	FMF-04-107-2	3.16228	-0.378026	0.0216638	-0.223148	0.332971	310	194	2067.75	112.875	670.529	50.3961
AU565	FMF-04-107-2	3.16228	-0.522601	0.016821	-0.337298	0.373011	195	137	2134.25	87.5	670.529	50.3961
AU565	FMF-04-107-2	10	-0.59565	0.0152163	-0.382533	0.601983	154	291	2067.75	112.875	670.529	50.3961
AU565	FMF-04-107-2	10	-0.730569	0.0107964	-0.516421	0.685635	75	198	2134.25	87.5	670.529	50.3961
AU565	FMF-04-112-1	0.01	0.822819	0.859606	-0.00838728	0.0190334	1707	140	1972.12	117.375	670.529	50.3961
AU565	FMF-04-112-1	0.01	0.839512	0.828077	0.00556919	-0.00495905	1805	89	2067.75	112.875	670.529	50.3961
AU565	FMF-04-112-1	0.01	0.917363	0.899153	0.00606173	-0.0084658	1989	64	2134.25	87.5	670.529	50.3961
AU565	FMF-04-112-1	0.0316228	0.980972	0.962961	0.0052511	-0.00874948	1943	98	1972.12	117.375	670.529	50.3961
AU565	FMF-04-112-1	0.0316228	1.20109	1.15916	0.00859681	-0.0183496	2416	84	2067.75	112.875	670.529	50.3961
AU565	FMF-04-112-1	0.0316228	0.96714	0.967118	0.000240128	0.000138287	2076	86	2134.25	87.5	670.529	50.3961
AU565	FMF-04-112-1	0.1	0.961265	0.945821	0.00484619	-0.00756038	1913	99	1972.12	117.375	670.529	50.3961
AU565	FMF-04-112-1	0.1	1.05738	1.03731	0.00487535	-0.00949046	2165	96	2067.75	112.875	670.529	50.3961
AU565	FMF-04-112-1	0.1	0.89302	0.880368	0.00461499	-0.00541351	1947	69	2134.25	87.5	670.529	50.3961
AU565	FMF-04-112-1	0.316228	1.02201	0.996699	0.00659985	-0.0120033	2006	94	1972.12	117.375	670.529	50.3961
AU565	FMF-04-112-1	0.316228	0.739314	0.768684	-0.0060736	0.0185524	1648	125	2067.75	112.875	670.529	50.3961
AU565	FMF-04-112-1	0.316228	1.04717	1.0512	-0.00144906	0.00100017	2219	94	2134.25	87.5	670.529	50.3961
AU565	FMF-04-112-1	1	1.0709	1.04764	0.00524569	-0.0109356	2082	100	1972.12	117.375	670.529	50.3961
AU565	FMF-04-112-1	1	0.897283	0.899858	0.000509622	0.00188893	1898	108	2067.75	112.875	670.529	50.3961
AU565	FMF-04-112-1	1	0.940355	0.923043	0.0055591	-0.00813612	2029	66	2134.25	87.5	670.529	50.3961
AU565	FMF-04-112-1	3.16228	0.925512	0.904873	0.00691555	-0.0100985	1859	91	1972.12	117.375	670.529	50.3961
AU565	FMF-04-112-1	3.16228	0.923016	0.934272	-0.00234881	0.0058455	1940	119	2067.75	112.875	670.529	50.3961
AU565	FMF-04-112-1	3.16228	0.865529	0.866856	0.000576469	0.00221608	1900	83	2134.25	87.5	670.529	50.3961
AU565	FMF-04-112-1	10	0.666736	0.643722	0.0125287	-0.0123636	1485	69	1972.12	117.375	670.529	50.3961
AU565	FMF-04-112-1	10	0.751629	0.825824	-0.0200565	0.0415795	1667	172	2067.75	112.875	670.529	50.3961
AU565	FMF-04-112-1	10	0.606389	0.622138	-0.00247379	0.0164828	1480	88	2134.25	87.5	670.529	50.3961
AU565	Flavopiridol	0.0001	1.20588	1.16434	0.00778396	-0.017853	2297	93	1972.12	117.375	670.529	50.3961
AU565	Flavopiridol	0.0001	0.853279	0.860762	-0.000434497	0.0048393	1827	110	2067.75	112.875	670.529	50.3961
AU565	Flavopiridol	0.0001	1.11113	1.08121	0.00741129	-0.014598	2336	60	2134.25	87.5	670.529	50.3961
AU565	Flavopiridol	0.000316228	1.01747	0.972605	0.012108	-0.0210681	1999	74	1972.12	117.375	670.529	50.3961
AU565	Flavopiridol	0.000316228	1.02269	1.01455	0.00201048	-0.00402912	2106	106	2067.75	112.875	670.529	50.3961
AU565	Flavopiridol	0.000316228	1.14717	1.19923	-0.014571	0.0191147	2403	150	2134.25	87.5	670.529	50.3961
AU565	Flavopiridol	0.001	0.906158	0.9325	-0.00618471	0.0124108	1830	136	1972.12	117.375	670.529	50.3961
AU565	Flavopiridol	0.001	0.948535	1.02392	-0.0206281	0.0342653	1982	187	2067.75	112.875	670.529	50.3961
AU565	Flavopiridol	0.001	0.865529	0.850309	0.00567523	-0.00656082	1900	65	2134.25	87.5	670.529	50.3961
AU565	Flavopiridol	0.00316228	0.852191	0.856274	0.000848774	0.00237463	1750	110	1972.12	117.375	670.529	50.3961
AU565	Flavopiridol	0.00316228	0.95035	0.954933	-0.000718987	0.00236203	1985	114	2067.75	112.875	670.529	50.3961
AU565	Flavopiridol	0.00316228	0.699463	0.684246	0.00746092	-0.00519789	1626	58	2134.25	87.5	670.529	50.3961
AU565	Flavopiridol	0.01	1.05103	1.06383	-0.00405678	0.00456207	2051	134	1972.12	117.375	670.529	50.3961
AU565	Flavopiridol	0.01	1.00312	0.97473	0.00807188	-0.0134523	2073	83	2067.75	112.875	670.529	50.3961
AU565	Flavopiridol	0.01	0.818696	0.799836	0.00731916	-0.00825672	1821	59	2134.25	87.5	670.529	50.3961
AU565	Flavopiridol	0.0316228	0.732367	0.702621	0.0133716	-0.0160109	1577	67	1972.12	117.375	670.529	50.3961
AU565	Flavopiridol	0.0316228	0.85827	0.897034	-0.00985193	0.0203457	1835	143	2067.75	112.875	670.529	50.3961
AU565	Flavopiridol	0.0316228	0.890691	0.912364	-0.00569757	0.0120929	1943	106	2134.25	87.5	670.529	50.3961
AU565	Flavopiridol	0.1	0.358329	0.402046	-0.00692688	0.0402248	1080	116	1972.12	117.375	670.529	50.3961
AU565	Flavopiridol	0.1	0.472249	0.490371	0.000497443	0.0190039	1257	96	2067.75	112.875	670.529	50.3961
AU565	Flavopiridol	0.1	0.569718	0.598848	-0.00705291	0.0265898	1424	101	2134.25	87.5	670.529	50.3961
AU565	Flavopiridol	0.316228	-0.203034	-0.0255486	-0.0815925	0.267482	471	226	1972.12	117.375	670.529	50.3961
AU565	Flavopiridol	0.316228	-0.158078	0.0275669	-0.087699	0.203557	507	174	2067.75	112.875	670.529	50.3961
AU565	Flavopiridol	0.316228	-0.197819	0.0263635	-0.119971	0.261565	464	200	2134.25	87.5	670.529	50.3961
AU565	Flavopiridol	1	-0.717026	0.0125733	-0.474411	0.611079	94	189	1972.12	117.375	670.529	50.3961
AU565	Flavopiridol	1	-0.66217	0.0131751	-0.439167	0.593112	115	209	2067.75	112.875	670.529	50.3961
AU565	GSK2334470	0.001	0.973759	0.93736	0.0105615	-0.0174812	1932	79	1972.12	117.375	670.529	50.3961
AU565	GSK2334470	0.001	0.955788	0.917663	0.0117478	-0.0185031	1994	69	2067.75	112.875	670.529	50.3961
AU565	GSK2334470	0.001	1.01329	1.04298	-0.00841317	0.0130381	2158	120	2134.25	87.5	670.529	50.3961
AU565	GSK2334470	0.00316228	0.905489	0.882422	0.00796759	-0.0113581	1829	87	1972.12	117.375	670.529	50.3961
AU565	GSK2334470	0.00316228	0.820002	0.830679	-0.00102503	0.00693639	1774	111	2067.75	112.875	670.529	50.3961
AU565	GSK2334470	0.00316228	0.900577	0.900501	0.000742937	0.000986834	1960	83	2134.25	87.5	670.529	50.3961
AU565	GSK2334470	0.01	0.908165	0.895883	0.00478888	-0.00601425	1833	98	1972.12	117.375	670.529	50.3961
AU565	GSK2334470	0.01	0.698082	0.710088	-2.31415e-05	0.00962535	1585	104	2067.75	112.875	670.529	50.3961
AU565	GSK2334470	0.01	0.72313	0.724438	0.00167128	0.00458776	1664	77	2134.25	87.5	670.529	50.3961
AU565	GSK2334470	0.0316228	0.977695	0.953937	0.00691583	-0.011445	1938	92	1972.12	117.375	670.529	50.3961
AU565	GSK2334470	0.0316228	0.93337	0.934392	0.000521662	0.000809404	1957	109	2067.75	112.875	670.529	50.3961
AU565	GSK2334470	0.0316228	0.717545	0.737585	-0.00446371	0.0157256	1655	97	2134.25	87.5	670.529	50.3961
AU565	GSK2334470	0.1	0.889385	0.902761	-0.00232631	0.00654569	1805	122	1972.12	117.375	670.529	50.3961
AU565	GSK2334470	0.1	0.900358	0.899877	0.00138185	0.000341286	1903	105	2067.75	112.875	670.529	50.3961
AU565	GSK2334470	0.1	0.894184	0.91385	-0.00511631	0.0110179	1949	104	2134.25	87.5	670.529	50.3961
AU565	GSK2334470	0.316228	0.766064	0.752592	0.00752626	-0.00650215	1625	86	1972.12	117.375	670.529	50.3961
AU565	GSK2334470	0.316228	0.84828	0.865628	-0.00336947	0.00993802	1819	120	2067.75	112.875	670.529	50.3961
AU565	GSK2334470	0.316228	0.662272	0.656656	0.00455276	0.00136398	1567	67	2134.25	87.5	670.529	50.3961
AU565	GSK2334470	1	0.674658	0.700852	-0.00371953	0.0169191	1496	119	1972.12	117.375	670.529	50.3961
AU565	GSK2334470	1	0.571119	0.603354	-0.00563011	0.0253292	1397	117	2067.75	112.875	670.529	50.3961
AU565	GSK2334470	1	0.655276	0.696351	-0.0112596	0.0302946	1556	117	2134.25	87.5	670.529	50.3961
AU565	GSK2334470	3.16228	0.747154	0.752036	0.00208823	0.00378746	1598	103	1972.12	117.375	670.529	50.3961
AU565	GSK2334470	3.16228	0.615719	0.650985	-0.00702444	0.025653	1462	123	2067.75	112.875	670.529	50.3961
AU565	GSK2334470	3.16228	0.772258	0.812695	-0.0111111	0.0252397	1744	121	2134.25	87.5	670.529	50.3961
AU565	GSK2334470	10	0.392037	0.480448	-0.0236313	0.0694031	1122	162	1972.12	117.375	670.529	50.3961
AU565	GSK2334470	10	0.372812	0.417245	-0.00887027	0.0432117	1122	118	2067.75	112.875	670.529	50.3961
AU565	GSK2334470	10	0.409058	0.435165	-0.0055228	0.0321792	1189	92	2134.25	87.5	670.529	50.3961
AU565	LEE011/Ribociclib	0.001	0.875232	0.831742	0.0146254	-0.0221331	1784	64	1972.12	117.375	670.529	50.3961
AU565	LEE011/Ribociclib	0.001	0.745802	0.749056	0.0022408	0.00385911	1658	98	2067.75	112.875	670.529	50.3961
AU565	LEE011/Ribociclib	0.001	0.819892	0.803725	0.00644694	-0.00674845	1823	62	2134.25	87.5	670.529	50.3961
AU565	LEE011/Ribociclib	0.00316228	0.867795	0.840685	0.00984948	-0.0135919	1773	80	1972.12	117.375	670.529	50.3961
AU565	LEE011/Ribociclib	0.00316228	0.739314	0.765811	-0.00515879	0.016977	1648	122	2067.75	112.875	670.529	50.3961
AU565	LEE011/Ribociclib	0.00316228	0.709455	0.698429	0.00592736	-0.00268955	1642	63	2134.25	87.5	670.529	50.3961
AU565	LEE011/Ribociclib	0.01	0.645022	0.663225	-0.00078619	0.0129279	1455	109	1972.12	117.375	670.529	50.3961
AU565	LEE011/Ribociclib	0.01	0.911402	0.964921	-0.0144219	0.0258229	1921	162	2067.75	112.875	670.529	50.3961
AU565	LEE011/Ribociclib	0.01	0.571697	0.611995	-0.0109907	0.0337369	1427	113	2134.25	87.5	670.529	50.3961
AU565	LEE011/Ribociclib	0.0316228	0.646475	0.660566	0.000544284	0.0104564	1457	105	1972.12	117.375	670.529	50.3961
AU565	LEE011/Ribociclib	0.0316228	0.784422	0.795566	-0.00076008	0.0077111	1718	109	2067.75	112.875	670.529	50.3961
AU565	LEE011/Ribociclib	0.0316228	0.742277	0.77822	-0.00966351	0.0238962	1695	115	2134.25	87.5	670.529	50.3961
AU565	LEE011/Ribociclib	0.1	0.444891	0.458538	0.00355808	0.0143286	1189	91	1972.12	117.375	670.529	50.3961
AU565	LEE011/Ribociclib	0.1	0.646822	0.649787	0.00369434	0.00496102	1508	91	2067.75	112.875	670.529	50.3961
AU565	LEE011/Ribociclib	0.1	0.569058	0.601947	-0.00838253	0.0290776	1423	105	2134.25	87.5	670.529	50.3961
AU565	LEE011/Ribociclib	0.316228	0.595943	0.650948	-0.0123817	0.0360453	1388	142	1972.12	117.375	670.529	50.3961
AU565	LEE011/Ribociclib	0.316228	0.476571	0.501047	-0.00195165	0.0234531	1263	103	2067.75	112.875	670.529	50.3961
AU565	LEE011/Ribociclib	0.316228	0.546505	0.58392	-0.00996805	0.033124	1389	109	2134.25	87.5	670.529	50.3961
AU565	LEE011/Ribociclib	1	0.619487	0.666767	-0.0100128	0.0306384	1420	136	1972.12	117.375	670.529	50.3961
AU565	LEE011/Ribociclib	1	0.486624	0.546875	-0.015178	0.0474863	1277	141	2067.75	112.875	670.529	50.3961
AU565	LEE011/Ribociclib	1	0.419673	0.46596	-0.0133891	0.046855	1204	114	2134.25	87.5	670.529	50.3961
AU565	LEE011/Ribociclib	3.16228	0.374438	0.397379	0.000984488	0.0235024	1100	96	1972.12	117.375	670.529	50.3961
AU565	LEE011/Ribociclib	3.16228	0.53205	0.627885	-0.0274889	0.0663936	1341	180	2067.75	112.875	670.529	50.3961
AU565	LEE011/Ribociclib	3.16228	0.425313	0.471422	-0.0133058	0.0463332	1212	114	2134.25	87.5	670.529	50.3961
AU565	LEE011/Ribociclib	10	0.199532	0.258937	-0.0126385	0.0646564	890	123	1972.12	117.375	670.529	50.3961
AU565	LEE011/Ribociclib	10	0.303948	0.342482	-0.00610008	0.0427873	1032	108	2067.75	112.875	670.529	50.3961
AU565	LEE011/Ribociclib	10	0.227257	0.253226	-0.00504867	0.0438554	944	86	2134.25	87.5	670.529	50.3961
AU565	LY2606368	1e-05	1.0792	1.05024	0.00663572	-0.0133862	2095	95	1972.12	117.375	670.529	50.3961
AU565	LY2606368	1e-05	0.888657	0.883305	0.00299738	-0.00202519	1884	99	2067.75	112.875	670.529	50.3961
AU565	LY2606368	1e-05	0.832414	0.86016	-0.0073178	0.0166551	1844	110	2134.25	87.5	670.529	50.3961
AU565	LY2606368	3.16e-05	1.28409	1.19458	0.0184282	-0.0171612	2425	100	1972.12	117.375	670.529	50.3961
AU565	LY2606368	3.16e-05	0.840139	0.863778	-0.00519109	0.0132678	1806	126	2067.75	112.875	670.529	50.3961
AU565	LY2606368	3.16e-05	0.969975	0.967067	0.0010572	-0.0012848	2081	83	2134.25	87.5	670.529	50.3961
AU565	LY2606368	0.0001	1.11348	1.10791	-3.51358e-05	-0.00346119	2149	121	1972.12	117.375	670.529	50.3961
AU565	LY2606368	0.0001	0.970244	0.937628	0.00985552	-0.0156554	2018	76	2067.75	112.875	670.529	50.3961
AU565	LY2606368	0.0001	1.103	1.11204	-0.00315288	0.00245688	2321	102	2134.25	87.5	670.529	50.3961
AU565	LY2606368	0.000316228	1.09002	1.06118	0.00642592	-0.0132869	2112	96	1972.12	117.375	670.529	50.3961
AU565	LY2606368	0.000316228	0.780584	0.795786	-0.00199388	0.00996826	1712	113	2067.75	112.875	670.529	50.3961
AU565	LY2606368	0.000316228	1.15625	1.15557	-0.000879521	-0.00224908	2420	94	2134.25	87.5	670.529	50.3961
AU565	LY2606368	0.001	0.275285	0.412951	-0.0429556	0.114978	979	203	1972.12	117.375	670.529	50.3961
AU565	LY2606368	0.001	0.218991	0.425629	-0.0737445	0.175285	925	272	2067.75	112.875	670.529	50.3961
AU565	LY2606368	0.001	0.216328	0.35336	-0.0524982	0.138806	930	202	2134.25	87.5	670.529	50.3961
AU565	LY2606368	0.00316228	0.112004	0.224932	-0.0364108	0.121843	791	172	1972.12	117.375	670.529	50.3961
AU565	LY2606368	0.00316228	0.0554716	0.27081	-0.0856742	0.220416	732	274	2067.75	112.875	670.529	50.3961
AU565	LY2606368	0.00316228	0.116463	0.264678	-0.0609961	0.167833	806	211	2134.25	87.5	670.529	50.3961
AU565	LY2606368	0.01	0.0383727	0.333295	-0.112079	0.263503	711	335	1972.12	117.375	670.529	50.3961
AU565	LY2606368	0.01	-0.0451881	0.0679454	-0.0444317	0.163687	622	171	2067.75	112.875	670.529	50.3961
AU565	LY2606368	0.01	0.0322159	0.186896	-0.0679614	0.19438	707	216	2134.25	87.5	670.529	50.3961
AU565	LY2606368	0.0316228	0.0411857	0.270436	-0.0870966	0.223477	714	278	1972.12	117.375	670.529	50.3961
AU565	LY2606368	0.0316228	0.0474652	0.213839	-0.0654982	0.186998	723	227	2067.75	112.875	670.529	50.3961
AU565	LY2606368	0.0316228	0.0295914	0.171299	-0.0622264	0.184175	704	203	2134.25	87.5	670.529	50.3961
AU565	LY2606368	0.1	0.131778	0.321204	-0.0668754	0.174804	813	245	1972.12	117.375	670.529	50.3961
AU565	LY2606368	0.1	0.0766392	0.347978	-0.106106	0.249344	756	326	2067.75	112.875	670.529	50.3961
AU565	LY2606368	0.1	0.0770183	0.269844	-0.081754	0.211101	759	254	2134.25	87.5	670.529	50.3961
AU565	LY3023414	0.001	0.437855	0.472765	-0.00426714	0.0299222	1180	112	1972.12	117.375	670.529	50.3961
AU565	LY3023414	0.001	0.676234	0.737685	-0.0159651	0.0383201	1552	154	2067.75	112.875	670.529	50.3961
AU565	LY3023414	0.001	0.518338	0.510547	0.006849	0.00232332	1347	59	2134.25	87.5	670.529	50.3961
AU565	LY3023414	0.00316228	0.486719	0.54376	-0.0125404	0.0425102	1243	137	1972.12	117.375	670.529	50.3961
AU565	LY3023414	0.00316228	0.614358	0.628766	0.00016031	0.0127526	1460	101	2067.75	112.875	670.529	50.3961
AU565	LY3023414	0.00316228	0.356609	0.396414	-0.0109713	0.0463554	1116	105	2134.25	87.5	670.529	50.3961
AU565	LY3023414	0.01	0.603321	0.660901	-0.013256	0.0372076	1398	145	1972.12	117.375	670.529	50.3961
AU565	LY3023414	0.01	0.369797	0.429706	-0.0149402	0.0550792	1118	134	2067.75	112.875	670.529	50.3961
AU565	LY3023414	0.01	0.46369	0.475116	-3.32666e-05	0.0183529	1267	78	2134.25	87.5	670.529	50.3961
AU565	LY3023414	0.0316228	0.251729	0.299477	-0.00787944	0.0502771	951	114	1972.12	117.375	670.529	50.3961
AU565	LY3023414	0.0316228	0.314807	0.345257	-0.00279184	0.0353105	1046	100	2067.75	112.875	670.529	50.3961
AU565	LY3023414	0.0316228	0.273378	0.343793	-0.0240616	0.0788853	1004	135	2134.25	87.5	670.529	50.3961
AU565	LY3023414	0.1	0.269419	0.287789	0.00430798	0.0236511	972	85	1972.12	117.375	670.529	50.3961
AU565	LY3023414	0.1	0.339421	0.400912	-0.0155642	0.0586115	1078	134	2067.75	112.875	670.529	50.3961
AU565	LY3023414	0.1	0.164696	0.207934	-0.0130923	0.0667653	865	103	2134.25	87.5	670.529	50.3961
AU565	LY3023414	0.316228	0.0911192	0.20902	-0.0390127	0.129676	768	176	1972.12	117.375	670.529	50.3961
AU565	LY3023414	0.316228	0.0845102	0.128509	-0.00764962	0.066714	765	103	2067.75	112.875	670.529	50.3961
AU565	LY3023414	0.316228	0.138706	0.212456	-0.0274925	0.0998231	833	135	2134.25	87.5	670.529	50.3961
AU565	LY3023414	1	0.00714449	0.0549978	-0.0069823	0.0740041	678	102	1972.12	117.375	670.529	50.3961
AU565	LY3023414	1	0.0660882	0.125757	-0.0154556	0.0859415	744	119	2067.75	112.875	670.529	50.3961
AU565	LY3023414	1	0.163083	0.202672	-0.011393	0.0632709	863	99	2134.25	87.5	670.529	50.3961
AU565	LY3023414	3.16228	-0.02075	0.00657464	0.00406004	0.0517513	649	79	1972.12	117.375	670.529	50.3961
AU565	LY3023414	3.16228	-0.0273402	0.0264702	-0.0129241	0.0933838	641	109	2067.75	112.875	670.529	50.3961
AU565	LY3023414	3.16228	-0.0653039	-0.028969	-0.0109755	0.0909844	599	90	2134.25	87.5	670.529	50.3961
AU565	LY3023414	10	-0.532997	0.0188419	-0.320703	0.510745	205	269	1972.12	117.375	670.529	50.3961
AU565	MFH-2-90	1e-05	0.940122	0.919336	0.00670962	-0.0101357	1881	92	1972.12	117.375	670.529	50.3961
AU565	MFH-2-90	1e-05	0.952768	0.975333	-0.005904	0.0107272	1989	133	2067.75	112.875	670.529	50.3961
AU565	MFH-2-90	1e-05	0.785003	0.774766	0.00490077	-0.00306764	1765	67	2134.25	87.5	670.529	50.3961
AU565	MFH-2-90	3.16e-05	0.870501	0.882284	-0.00163682	0.00599856	1777	119	1972.12	117.375	670.529	50.3961
AU565	MFH-2-90	3.16e-05	0.852031	0.85012	0.00244841	-1.49868e-06	1825	100	2067.75	112.875	670.529	50.3961
AU565	MFH-2-90	3.16e-05	0.851385	0.871837	-0.00516877	0.0124068	1876	103	2134.25	87.5	670.529	50.3961
AU565	MFH-2-90	0.0001	0.997311	0.966994	0.00841463	-0.0144294	1968	87	1972.12	117.375	670.529	50.3961
AU565	MFH-2-90	0.0001	0.994787	1.01341	-0.00517982	0.00829691	2059	132	2067.75	112.875	670.529	50.3961
AU565	MFH-2-90	0.0001	0.864941	0.846087	0.00681088	-0.00851725	1899	61	2134.25	87.5	670.529	50.3961
AU565	MFH-2-90	0.000316228	1.02201	1.00875	0.00330138	-0.00657576	2006	106	1972.12	117.375	670.529	50.3961
AU565	MFH-2-90	0.000316228	0.969041	0.96756	0.000803805	-0.000655433	2016	109	2067.75	112.875	670.529	50.3961
AU565	MFH-2-90	0.000316228	0.826458	0.816443	0.00442987	-0.00338116	1834	69	2134.25	87.5	670.529	50.3961
AU565	MFH-2-90	0.001	-0.348731	0.0240154	-0.195002	0.323415	344	211	1972.12	117.375	670.529	50.3961
AU565	MFH-2-90	0.001	-0.415796	0.0199581	-0.248352	0.511913	280	362	2067.75	112.875	670.529	50.3961
AU565	MFH-2-90	0.001	-0.484062	0.0188823	-0.308823	0.447658	222	211	2134.25	87.5	670.529	50.3961
AU565	MFH-2-90	0.00316228	-0.430727	0.0207402	-0.247969	0.384117	279	220	1972.12	117.375	670.529	50.3961
AU565	MFH-2-90	0.00316228	-0.492167	0.0190194	-0.302909	0.518378	223	296	2067.75	112.875	670.529	50.3961
AU565	MFH-2-90	0.00316228	-0.432875	0.0190429	-0.27151	0.403615	260	207	2134.25	87.5	670.529	50.3961
AU565	MFH-2-90	0.01	-0.469487	0.0202737	-0.274803	0.404442	250	214	1972.12	117.375	670.529	50.3961
AU565	MFH-2-90	0.01	-0.513473	0.0180529	-0.318537	0.373465	208	154	2067.75	112.875	670.529	50.3961
AU565	MFH-2-90	0.01	-0.448694	0.0194286	-0.28305	0.454238	248	242	2134.25	87.5	670.529	50.3961
AU565	MFH-2-90	0.0316228	-0.587491	0.0169336	-0.3624	0.44471	169	170	1972.12	117.375	670.529	50.3961
AU565	MFH-2-90	0.0316228	-0.544323	0.0172623	-0.342	0.431476	187	175	2067.75	112.875	670.529	50.3961
AU565	MFH-2-90	0.0316228	-0.464823	0.0184081	-0.294402	0.412796	236	195	2134.25	87.5	670.529	50.3961
AU565	MFH-2-90	0.1	-0.538872	0.0189935	-0.325205	0.510977	201	264	1972.12	117.375	670.529	50.3961
AU565	MFH-2-90	0.1	-0.411951	0.0212046	-0.246198	0.357236	283	196	2067.75	112.875	670.529	50.3961
AU565	MFH-2-90	0.1	-0.495275	0.0176825	-0.316768	0.407389	214	173	2134.25	87.5	670.529	50.3961
AU565	Pin1-3	0.01	1.16494	1.11289	0.011222	-0.022566	2231	79	1972.12	117.375	670.529	50.3961
AU565	Pin1-3	0.01	1.01085	1.01209	-0.000480699	0.000299427	2086	115	2067.75	112.875	670.529	50.3961
AU565	Pin1-3	0.01	0.99312	0.982811	0.00301357	-0.00506281	2122	76	2134.25	87.5	670.529	50.3961
AU565	Pin1-3	0.0316228	0.92085	0.985301	-0.0167822	0.0291184	1852	174	1972.12	117.375	670.529	50.3961
AU565	Pin1-3	0.0316228	0.874432	0.901491	-0.00651734	0.0142823	1861	132	2067.75	112.875	670.529	50.3961
AU565	Pin1-3	0.0316228	0.892438	0.912175	-0.00512973	0.011092	1946	104	2134.25	87.5	670.529	50.3961
AU565	Pin1-3	0.1	0.916182	0.899271	0.00599653	-0.00828656	1845	94	1972.12	117.375	670.529	50.3961
AU565	Pin1-3	0.1	0.834489	0.87294	-0.00959782	0.0208059	1797	141	2067.75	112.875	670.529	50.3961
AU565	Pin1-3	0.1	1.0172	1.00865	0.00230774	-0.0044347	2165	79	2134.25	87.5	670.529	50.3961
AU565	Pin1-3	0.316228	0.929503	0.899583	0.00952788	-0.0146491	1865	82	1972.12	117.375	670.529	50.3961
AU565	Pin1-3	0.316228	0.96844	0.955654	0.00408068	-0.00602152	2015	97	2067.75	112.875	670.529	50.3961
AU565	Pin1-3	0.316228	0.666714	0.653623	0.00709941	-0.00350987	1574	59	2134.25	87.5	670.529	50.3961
AU565	Pin1-3	1	0.936807	0.943456	-0.00101188	0.00288397	1876	119	1972.12	117.375	670.529	50.3961
AU565	Pin1-3	1	0.945508	0.928679	0.00559985	-0.00794568	1977	91	2067.75	112.875	670.529	50.3961
AU565	Pin1-3	1	0.901738	0.911795	-0.00229753	0.00608015	1962	94	2134.25	87.5	670.529	50.3961
AU565	Pin1-3	3.16228	1.00122	1.04995	-0.013054	0.0203737	1974	165	1972.12	117.375	670.529	50.3961
AU565	Pin1-3	3.16228	0.826309	0.983857	-0.0436352	0.075252	1784	260	2067.75	112.875	670.529	50.3961
AU565	Pin1-3	3.16228	0.897673	0.905113	-0.00149137	0.00483733	1955	91	2134.25	87.5	670.529	50.3961
AU565	Pin1-3	10	0.496691	0.536906	-0.00670171	0.031107	1256	121	1972.12	117.375	670.529	50.3961
AU565	Pin1-3	10	0.622512	0.675662	-0.0130848	0.0360306	1472	142	2067.75	112.875	670.529	50.3961
AU565	Pin1-3	10	0.584192	0.602582	-0.00329395	0.0189541	1446	90	2134.25	87.5	670.529	50.3961
AU565	R0-3306	0.001	1.11411	1.11357	-0.00134169	-0.00140488	2150	126	1972.12	117.375	670.529	50.3961
AU565	R0-3306	0.001	0.615038	0.608729	0.00741925	-0.000650849	1461	79	2067.75	112.875	670.529	50.3961
AU565	R0-3306	0.001	0.80551	0.805508	0.00144547	0.00242633	1799	79	2134.25	87.5	670.529	50.3961
AU565	R0-3306	0.00316228	0.797334	0.840123	-0.0099323	0.0226174	1670	144	1972.12	117.375	670.529	50.3961
AU565	R0-3306	0.00316228	0.756153	0.791147	-0.00798263	0.0211402	1674	132	2067.75	112.875	670.529	50.3961
AU565	R0-3306	0.00316228	0.663542	0.676299	-0.00176017	0.0128965	1569	87	2134.25	87.5	670.529	50.3961
AU565	R0-3306	0.01	0.696873	0.742851	-0.010144	0.027218	1527	140	1972.12	117.375	670.529	50.3961
AU565	R0-3306	0.01	0.522186	0.516832	0.00864172	0.000869864	1327	74	2067.75	112.875	670.529	50.3961
AU565	R0-3306	0.01	0.489815	0.517011	-0.00615203	0.0288828	1305	96	2134.25	87.5	670.529	50.3961
AU565	R0-3306	0.0316228	0.54676	0.549796	0.0058077	0.00498076	1322	87	1972.12	117.375	670.529	50.3961
AU565	R0-3306	0.0316228	0.749688	0.737639	0.00717346	-0.00498506	1664	82	2067.75	112.875	670.529	50.3961
AU565	R0-3306	0.0316228	0.734882	0.744983	-0.00130622	0.00951285	1683	87	2134.25	87.5	670.529	50.3961
AU565	R0-3306	0.1	0.691871	0.692758	0.00418931	0.00205837	1520	95	1972.12	117.375	670.529	50.3961
AU565	R0-3306	0.1	0.825049	0.845877	-0.00419477	0.0121261	1782	122	2067.75	112.875	670.529	50.3961
AU565	R0-3306	0.1	0.654002	0.729363	-0.0224986	0.0499912	1554	153	2134.25	87.5	670.529	50.3961
AU565	R0-3306	0.316228	0.954011	0.928137	0.00792377	-0.0125441	1902	88	1972.12	117.375	670.529	50.3961
AU565	R0-3306	0.316228	0.498774	0.517252	5.36707e-05	0.0184527	1294	98	2067.75	112.875	670.529	50.3961
AU565	R0-3306	0.316228	0.710701	0.727277	-0.0032946	0.0139009	1644	93	2134.25	87.5	670.529	50.3961
AU565	R0-3306	1	0.681124	0.725148	-0.00941955	0.0266697	1505	137	1972.12	117.375	670.529	50.3961
AU565	R0-3306	1	0.548171	0.609693	-0.0157219	0.0447392	1364	146	2067.75	112.875	670.529	50.3961
AU565	R0-3306	1	0.474039	0.480534	0.00179858	0.0142348	1282	73	2134.25	87.5	670.529	50.3961
AU565	R0-3306	3.16228	0.578157	0.582031	0.00499908	0.00513306	1364	90	1972.12	117.375	670.529	50.3961
AU565	R0-3306	3.16228	0.37507	0.4347	-0.0148342	0.0544841	1125	134	2067.75	112.875	670.529	50.3961
AU565	R0-3306	3.16228	0.309482	0.358147	-0.0147448	0.057356	1052	113	2134.25	87.5	670.529	50.3961
AU565	R0-3306	10	-0.243845	0.107779	-0.16668	0.408752	434	378	1972.12	117.375	670.529	50.3961
AU565	R0-3306	10	-0.214461	0.0118326	-0.113607	0.329198	453	279	2067.75	112.875	670.529	50.3961
AU565	R0-3306	10	-0.096482	-0.00747431	-0.0415376	0.166531	566	147	2134.25	87.5	670.529	50.3961
AU565	Rucaparib	0.001	1.08175	1.01682	0.0163457	-0.029425	2099	59	1972.12	117.375	670.529	50.3961
AU565	Rucaparib	0.001	0.891124	0.90841	-0.00378516	0.00921405	1888	123	2067.75	112.875	670.529	50.3961
AU565	Rucaparib	0.001	0.951783	0.961653	-0.00253206	0.00511555	2049	96	2134.25	87.5	670.529	50.3961
AU565	Rucaparib	0.00316228	1.12042	1.06118	0.0139931	-0.0262445	2160	68	1972.12	117.375	670.529	50.3961
AU565	Rucaparib	0.00316228	1.09345	1.08965	-7.86407e-05	-0.00244037	2227	116	2067.75	112.875	670.529	50.3961
AU565	Rucaparib	0.00316228	0.898835	0.915517	-0.00425195	0.00943708	1957	101	2134.25	87.5	670.529	50.3961
AU565	Rucaparib	0.01	0.803551	0.828508	-0.00472515	0.013556	1679	127	1972.12	117.375	670.529	50.3961
AU565	Rucaparib	0.01	0.739314	0.730751	0.00619334	-0.00290166	1648	85	2067.75	112.875	670.529	50.3961
AU565	Rucaparib	0.01	0.992557	0.996103	-0.000962057	0.00149954	2121	91	2134.25	87.5	670.529	50.3961
AU565	Rucaparib	0.0316228	0.916182	0.975787	-0.015446	0.0271475	1845	169	1972.12	117.375	670.529	50.3961
AU565	Rucaparib	0.0316228	1.03155	0.991786	0.0108624	-0.018677	2121	73	2067.75	112.875	670.529	50.3961
AU565	Rucaparib	0.0316228	0.846655	0.857061	-0.00208021	0.00729908	1868	92	2134.25	87.5	670.529	50.3961
AU565	Rucaparib	0.1	0.972446	1.00899	-0.00959816	0.0157961	1930	151	1972.12	117.375	670.529	50.3961
AU565	Rucaparib	0.1	0.925455	0.914732	0.0040881	-0.00489073	1944	96	2067.75	112.875	670.529	50.3961
AU565	Rucaparib	0.1	0.873746	0.855456	0.00654169	-0.00826318	1914	62	2134.25	87.5	670.529	50.3961
AU565	Rucaparib	0.316228	0.845383	0.832928	0.00585946	-0.00602866	1740	93	1972.12	117.375	670.529	50.3961
AU565	Rucaparib	0.316228	0.961217	0.951769	0.00321139	-0.00439843	2003	100	2067.75	112.875	670.529	50.3961
AU565	Rucaparib	0.316228	0.831224	0.826533	0.00271209	-0.000516065	1842	75	2134.25	87.5	670.529	50.3961
AU565	Rucaparib	1	0.873881	0.896583	-0.00481817	0.0112265	1782	130	1972.12	117.375	670.529	50.3961
AU565	Rucaparib	1	1.17633	1.17112	-0.000689491	-0.00341365	2372	121	2067.75	112.875	670.529	50.3961
AU565	Rucaparib	1	1.01218	1.00936	0.00071428	-0.0017102	2156	85	2134.25	87.5	670.529	50.3961
AU565	Rucaparib	3.16228	0.93216	0.925036	0.00294082	-0.00357367	1869	105	1972.12	117.375	670.529	50.3961
AU565	Rucaparib	3.16228	1.06673	1.02537	0.0106989	-0.0191336	2181	74	2067.75	112.875	670.529	50.3961
AU565	Rucaparib	3.16228	0.887777	0.887292	0.000962119	0.000954364	1938	82	2134.25	87.5	670.529	50.3961
AU565	Rucaparib	10	0.789025	0.767893	0.00950272	-0.0107352	1658	80	1972.12	117.375	670.529	50.3961
AU565	Rucaparib	10	0.649509	0.694219	-0.0104108	0.0300177	1512	135	2067.75	112.875	670.529	50.3961
AU565	Rucaparib	10	0.714436	0.705053	0.00532187	-0.00173882	1650	65	2134.25	87.5	670.529	50.3961
AU565	SHP099	0.001	0.971789	0.93654	0.0102713	-0.0169443	1929	80	1972.12	117.375	670.529	50.3961
AU565	SHP099	0.001	1.17802	1.15001	0.00527328	-0.0127101	2375	97	2067.75	112.875	670.529	50.3961
AU565	SHP099	0.001	0.939782	0.978195	-0.0107057	0.0188561	2028	126	2134.25	87.5	670.529	50.3961
AU565	SHP099	0.00316228	0.961924	0.923489	0.0113698	-0.0185742	1914	76	1972.12	117.375	670.529	50.3961
AU565	SHP099	0.00316228	0.901587	0.877484	0.00847478	-0.0116473	1905	80	2067.75	112.875	670.529	50.3961
AU565	SHP099	0.00316228	0.940355	0.937742	0.00119745	-0.000795546	2029	82	2134.25	87.5	670.529	50.3961
AU565	SHP099	0.01	1.07856	1.03767	0.00985867	-0.0186393	2094	83	1972.12	117.375	670.529	50.3961
AU565	SHP099	0.01	0.767751	0.751712	0.00817936	-0.00734198	1692	79	2067.75	112.875	670.529	50.3961
AU565	SHP099	0.01	0.815106	0.818422	0.000327189	0.00409055	1815	83	2134.25	87.5	670.529	50.3961
AU565	SHP099	0.0316228	1.06898	1.04588	0.00523429	-0.0108725	2079	100	1972.12	117.375	670.529	50.3961
AU565	SHP099	0.0316228	0.878769	0.851557	0.00981667	-0.0133494	1868	75	2067.75	112.875	670.529	50.3961
AU565	SHP099	0.0316228	1.07904	1.04958	0.00762946	-0.0143828	2277	59	2134.25	87.5	670.529	50.3961
AU565	SHP099	0.1	1.00383	0.968005	0.0098366	-0.0169593	1978	82	1972.12	117.375	670.529	50.3961
AU565	SHP099	0.1	0.997171	0.971073	0.00750437	-0.0123779	2063	85	2067.75	112.875	670.529	50.3961
AU565	SHP099	0.1	1.02333	0.999859	0.00651909	-0.0115021	2176	63	2134.25	87.5	670.529	50.3961
AU565	SHP099	0.316228	1.06258	1.039	0.00546611	-0.0111009	2069	99	1972.12	117.375	670.529	50.3961
AU565	SHP099	0.316228	0.948535	0.953246	-0.000734568	0.00243976	1982	114	2067.75	112.875	670.529	50.3961
AU565	SHP099	0.316228	0.947788	0.937508	0.00340014	-0.00466805	2042	74	2134.25	87.5	670.529	50.3961
AU565	SHP099	1	1.13678	1.10407	0.00667289	-0.0146968	2186	96	1972.12	117.375	670.529	50.3961
AU565	SHP099	1	0.925455	0.87369	0.0164732	-0.0258974	1944	52	2067.75	112.875	670.529	50.3961
AU565	SHP099	1	0.88836	0.894322	-0.000988461	0.00424591	1939	89	2134.25	87.5	670.529	50.3961
AU565	SHP099	3.16228	1.09256	1.08164	0.00165003	-0.00564408	2116	114	1972.12	117.375	670.529	50.3961
AU565	SHP099	3.16228	0.932154	0.961938	-0.00778865	0.0144306	1955	139	2067.75	112.875	670.529	50.3961
AU565	SHP099	3.16228	0.919093	0.924739	-0.00109356	0.00358797	1992	90	2134.25	87.5	670.529	50.3961
AU565	SHP099	10	0.938133	0.927524	0.00384042	-0.00525	1878	102	1972.12	117.375	670.529	50.3961
AU565	SHP099	10	1.03273	0.992881	0.0108658	-0.0187073	2123	73	2067.75	112.875	670.529	50.3961
AU565	SHP099	10	0.938637	0.969578	-0.00856312	0.0153976	2026	118	2134.25	87.5	670.529	50.3961
AU565	THZ-P1-2	0.01	0.963899	0.957297	0.00232569	-0.00343182	1917	108	1972.12	117.375	670.529	50.3961
AU565	THZ-P1-2	0.01	0.973247	0.970521	0.00110891	-0.00126912	2023	108	2067.75	112.875	670.529	50.3961
AU565	THZ-P1-2	0.01	0.917363	0.932361	-0.00384535	0.0082301	1989	100	2134.25	87.5	670.529	50.3961
AU565	THZ-P1-2	0.0316228	1.14745	1.08892	0.0132609	-0.0255426	2203	71	1972.12	117.375	670.529	50.3961
AU565	THZ-P1-2	0.0316228	1.02151	0.999308	0.00600677	-0.0104917	2104	91	2067.75	112.875	670.529	50.3961
AU565	THZ-P1-2	0.0316228	0.993682	1.00089	-0.00201246	0.00319168	2123	95	2134.25	87.5	670.529	50.3961
AU565	THZ-P1-2	0.1	0.979006	0.970199	0.00271842	-0.00449354	1940	107	1972.12	117.375	670.529	50.3961
AU565	THZ-P1-2	0.1	0.885571	0.923423	-0.00977056	0.0192319	1879	144	2067.75	112.875	670.529	50.3961
AU565	THZ-P1-2	0.1	1.09322	1.11759	-0.00722349	0.00910049	2303	118	2134.25	87.5	670.529	50.3961
AU565	THZ-P1-2	0.316228	0.846746	0.815309	0.0115603	-0.0160163	1742	74	1972.12	117.375	670.529	50.3961
AU565	THZ-P1-2	0.316228	0.84202	0.872251	-0.0071915	0.0165365	1809	133	2067.75	112.875	670.529	50.3961
AU565	THZ-P1-2	0.316228	0.841916	0.833129	0.00389967	-0.00287118	1860	71	2134.25	87.5	670.529	50.3961
AU565	THZ-P1-2	1	0.782779	0.842107	-0.0146793	0.0311773	1649	159	1972.12	117.375	670.529	50.3961
AU565	THZ-P1-2	1	0.865119	0.863265	0.00225603	-7.48716e-05	1846	101	2067.75	112.875	670.529	50.3961
AU565	THZ-P1-2	1	0.99593	0.993792	0.000640904	-0.00121293	2127	85	2134.25	87.5	670.529	50.3961
AU565	THZ-P1-2	3.16228	1.08621	1.11768	-0.00925195	0.0117886	2106	155	1972.12	117.375	670.529	50.3961
AU565	THZ-P1-2	3.16228	0.880625	0.864521	0.00637642	-0.00751646	1871	87	2067.75	112.875	670.529	50.3961
AU565	THZ-P1-2	3.16228	0.789238	0.780671	0.00432114	-0.00216007	1772	69	2134.25	87.5	670.529	50.3961
AU565	THZ-P1-2	10	-0.601743	0.0155555	-0.373462	0.471258	160	179	1972.12	117.375	670.529	50.3961
AU565	THZ-P1-2	10	-0.693538	0.0120551	-0.480842	0.666985	93	224	2134.25	87.5	670.529	50.3961
AU565	THZ-P1-2R	0.01	0.877258	0.846444	0.0107765	-0.0154561	1787	77	1972.12	117.375	670.529	50.3961
AU565	THZ-P1-2R	0.01	1.0061	0.986876	0.00538762	-0.00911215	2078	93	2067.75	112.875	670.529	50.3961
AU565	THZ-P1-2R	0.01	1.04331	1.02357	0.00525315	-0.00981513	2212	68	2134.25	87.5	670.529	50.3961
AU565	THZ-P1-2R	0.0316228	0.943434	0.9304	0.00444654	-0.00641269	1886	100	1972.12	117.375	670.529	50.3961
AU565	THZ-P1-2R	0.0316228	0.963626	0.928677	0.0106615	-0.0168534	2007	73	2067.75	112.875	670.529	50.3961
AU565	THZ-P1-2R	0.0316228	0.994244	0.994022	0.000104191	-0.000290985	2124	87	2134.25	87.5	670.529	50.3961
AU565	THZ-P1-2R	0.1	1.17801	1.10605	0.0161818	-0.0308136	2252	60	1972.12	117.375	670.529	50.3961
AU565	THZ-P1-2R	0.1	0.941872	0.940403	0.00114293	-0.000457732	1971	107	2067.75	112.875	670.529	50.3961
AU565	THZ-P1-2R	0.1	0.989181	0.985479	0.00114076	-0.00187809	2115	83	2134.25	87.5	670.529	50.3961
AU565	THZ-P1-2R	0.316228	1.15933	1.14994	0.000330526	-0.00512196	2222	121	1972.12	117.375	670.529	50.3961
AU565	THZ-P1-2R	0.316228	1.0392	1.04793	-0.00288194	0.00338467	2134	125	2067.75	112.875	670.529	50.3961
AU565	THZ-P1-2R	0.316228	0.954063	0.94169	0.00396206	-0.00575734	2053	72	2134.25	87.5	670.529	50.3961
AU565	THZ-P1-2R	1	1.00643	0.986384	0.00540601	-0.00964977	1982	98	1972.12	117.375	670.529	50.3961
AU565	THZ-P1-2R	1	0.87815	0.903992	-0.00619035	0.013616	1867	131	2067.75	112.875	670.529	50.3961
AU565	THZ-P1-2R	1	0.971108	0.957119	0.00428071	-0.00667776	2083	71	2134.25	87.5	670.529	50.3961
AU565	THZ-P1-2R	3.16228	1.19723	1.17453	0.00316042	-0.0103992	2283	111	1972.12	117.375	670.529	50.3961
AU565	THZ-P1-2R	3.16228	0.982239	1.01137	-0.00800445	0.0131881	2038	142	2067.75	112.875	670.529	50.3961
AU565	THZ-P1-2R	3.16228	0.852567	0.862739	-0.00204334	0.00706081	1878	92	2134.25	87.5	670.529	50.3961
AU565	THZ-P1-2R	10	0.794566	0.801979	0.000645257	0.00464329	1666	109	1972.12	117.375	670.529	50.3961
AU565	THZ-P1-2R	10	0.750335	0.76657	-0.00199254	0.011078	1665	112	2067.75	112.875	670.529	50.3961
AU565	THZ-P1-2R	10	0.715058	0.708399	0.00439995	-8.18134e-05	1651	68	2134.25	87.5	670.529	50.3961
AU565	THZ1	0.0001	1.0645	1.02576	0.00953263	-0.0178041	2072	84	1972.12	117.375	670.529	50.3961
AU565	THZ1	0.0001	0.90343	0.895173	0.00366476	-0.0035705	1908	97	2067.75	112.875	670.529	50.3961
AU565	THZ1	0.0001	0.807912	0.794956	0.00554653	-0.00484312	1803	65	2134.25	87.5	670.529	50.3961
AU565	THZ1	0.000316228	1.10715	1.07389	0.00731289	-0.0150985	2139	93	1972.12	117.375	670.529	50.3961
AU565	THZ1	0.000316228	0.795269	0.791499	0.00381198	-0.000555346	1735	94	2067.75	112.875	670.529	50.3961
AU565	THZ1	0.000316228	1.02444	1.01191	0.00337941	-0.00635075	2178	75	2134.25	87.5	670.529	50.3961
AU565	THZ1	0.001	1.24945	1.16293	0.0184246	-0.0139196	2368	106	1972.12	117.375	670.529	50.3961
AU565	THZ1	0.001	0.972046	0.951476	0.00629294	-0.00976946	2021	89	2067.75	112.875	670.529	50.3961
AU565	THZ1	0.001	0.754556	0.808922	-0.0154526	0.0333333	1715	135	2134.25	87.5	670.529	50.3961
AU565	THZ1	0.00316228	1.03945	1.03589	0.000430474	-0.00234655	2033	117	1972.12	117.375	670.529	50.3961
AU565	THZ1	0.00316228	0.709926	0.72592	-0.00147178	0.0117187	1603	109	2067.75	112.875	670.529	50.3961
AU565	THZ1	0.00316228	0.840137	0.833257	0.00331966	-0.00181586	1857	73	2134.25	87.5	670.529	50.3961
AU565	THZ1	0.01	0.796642	0.849777	-0.0129515	0.027711	1669	154	1972.12	117.375	670.529	50.3961
AU565	THZ1	0.01	0.834489	0.839445	0.000565811	0.00375197	1797	106	2067.75	112.875	670.529	50.3961
AU565	THZ1	0.01	0.706961	0.703357	0.00344852	0.00190507	1638	71	2134.25	87.5	670.529	50.3961
AU565	THZ1	0.0316228	0.315938	0.439861	-0.0372076	0.100612	1028	192	1972.12	117.375	670.529	50.3961
AU565	THZ1	0.0316228	0.133558	0.203741	-0.0200348	0.0873175	822	133	2067.75	112.875	670.529	50.3961
AU565	THZ1	0.0316228	0.224921	0.293766	-0.0240049	0.0833799	941	132	2134.25	87.5	670.529	50.3961
AU565	THZ1	0.1	-0.325841	0.0246873	-0.18074	0.279615	363	184	1972.12	117.375	670.529	50.3961
AU565	THZ1	0.1	-0.276863	0.0240188	-0.158184	0.261742	396	181	2067.75	112.875	670.529	50.3961
AU565	THZ1	0.1	-0.324735	0.0228153	-0.198858	0.239863	348	135	2134.25	87.5	670.529	50.3961
AU565	THZ1	0.316228	-0.549256	0.017648	-0.33265	0.480228	194	225	1972.12	117.375	670.529	50.3961
AU565	THZ1	0.316228	-0.547329	0.0173366	-0.344381	0.551905	185	282	2067.75	112.875	670.529	50.3961
AU565	THZ1	0.316228	-0.474383	0.0186408	-0.301539	0.433924	229	206	2134.25	87.5	670.529	50.3961
AU565	THZ1	1	-0.653209	0.0149906	-0.416686	0.527106	129	181	1972.12	117.375	670.529	50.3961
AU565	THZ1	1	-0.517804	0.0181601	-0.32187	0.579345	205	351	2067.75	112.875	670.529	50.3961
AU565	THZ1	1	-0.75042	0.0112589	-0.536715	0.697412	66	185	2134.25	87.5	670.529	50.3961
AU565	THZ531	0.0001	0.95137	0.93972	0.00393138	-0.00576516	1898	102	1972.12	117.375	670.529	50.3961
AU565	THZ531	0.0001	0.924846	0.924564	0.00101072	0.000245571	1943	107	2067.75	112.875	670.529	50.3961
AU565	THZ531	0.0001	0.911007	0.917907	-0.00141421	0.0043429	1978	91	2134.25	87.5	670.529	50.3961
AU565	THZ531	0.000316228	0.856268	0.838992	0.00711701	-0.00852667	1756	89	1972.12	117.375	670.529	50.3961
AU565	THZ531	0.000316228	0.935802	0.94426	-0.00167514	0.00435459	1961	117	2067.75	112.875	670.529	50.3961
AU565	THZ531	0.000316228	1.09594	1.10436	-0.00294563	0.00228641	2308	101	2134.25	87.5	670.529	50.3961
AU565	THZ531	0.001	0.948066	0.946749	0.00107179	-0.000904807	1893	112	1972.12	117.375	670.529	50.3961
AU565	THZ531	0.001	1.03331	1.00745	0.006866	-0.0121665	2124	88	2067.75	112.875	670.529	50.3961
AU565	THZ531	0.001	0.818098	0.821297	0.000342315	0.00397565	1820	83	2134.25	87.5	670.529	50.3961
AU565	THZ531	0.00316228	1.00057	0.974985	0.00703816	-0.0122131	1973	92	1972.12	117.375	670.529	50.3961
AU565	THZ531	0.00316228	0.993594	1.01038	-0.00465606	0.00749261	2057	130	2067.75	112.875	670.529	50.3961
AU565	THZ531	0.00316228	0.915631	0.917717	-1.29459e-05	0.0018661	1986	86	2134.25	87.5	670.529	50.3961
AU565	THZ531	0.01	1.07537	1.06585	0.00152092	-0.00501754	2089	114	1972.12	117.375	670.529	50.3961
AU565	THZ531	0.01	1.04801	1.00428	0.0117061	-0.0204038	2149	70	2067.75	112.875	670.529	50.3961
AU565	THZ531	0.01	1.00546	1.03267	-0.00770084	0.0121073	2144	117	2134.25	87.5	670.529	50.3961
AU565	THZ531	0.0316228	0.79595	0.876174	-0.0207468	0.0406374	1668	180	1972.12	117.375	670.529	50.3961
AU565	THZ531	0.0316228	0.786339	0.794508	0.000154614	0.00606906	1721	106	2067.75	112.875	670.529	50.3961
AU565	THZ531	0.0316228	0.726847	0.786081	-0.0170351	0.0371983	1670	139	2134.25	87.5	670.529	50.3961
AU565	THZ531	0.1	0.148702	0.292342	-0.048264	0.13937	832	203	1972.12	117.375	670.529	50.3961
AU565	THZ531	0.1	-0.00232335	0.087297	-0.0313256	0.129423	668	148	2067.75	112.875	670.529	50.3961
AU565	THZ531	0.1	0.0997942	0.202067	-0.0414407	0.132992	786	164	2134.25	87.5	670.529	50.3961
AU565	THZ531	0.316228	-0.342664	0.0238597	-0.191054	0.296939	349	191	1972.12	117.375	670.529	50.3961
AU565	THZ531	0.316228	-0.260124	0.0247466	-0.148029	0.341856	411	267	2067.75	112.875	670.529	50.3961
AU565	THZ531	0.316228	-0.368682	0.021437	-0.227727	0.232023	311	116	2134.25	87.5	670.529	50.3961
AU565	THZ531	1	-0.521368	0.0185494	-0.311871	0.353207	213	148	1972.12	117.375	670.529	50.3961
AU565	THZ531	1	-0.565634	0.0161722	-0.358459	0.487944	173	203	2067.75	112.875	670.529	50.3961
AU565	THZ531	1	-0.495275	0.0176825	-0.316768	0.547233	214	304	2134.25	87.5	670.529	50.3961
AU565	YKL-5-124	0.001	0.305221	0.333238	-0.000191511	0.0304651	1015	97	1972.12	117.375	670.529	50.3961
AU565	YKL-5-124	0.001	0.362243	0.353098	0.0131969	-0.000579688	1108	60	2067.75	112.875	670.529	50.3961
AU565	YKL-5-124	0.001	0.274137	0.299705	-0.00496689	0.0400306	1005	87	2134.25	87.5	670.529	50.3961
AU565	YKL-5-124	0.00316228	0.138921	0.175898	-0.00239404	0.0488993	821	97	1972.12	117.375	670.529	50.3961
AU565	YKL-5-124	0.00316228	0.33176	0.390762	-0.0145719	0.0573082	1068	131	2067.75	112.875	670.529	50.3961
AU565	YKL-5-124	0.00316228	0.280199	0.301925	-0.00330504	0.0360902	1013	83	2134.25	87.5	670.529	50.3961
AU565	YKL-5-124	0.01	0.128197	0.228164	-0.0305507	0.108354	809	160	1972.12	117.375	670.529	50.3961
AU565	YKL-5-124	0.01	0.158846	0.24623	-0.0275297	0.0994449	852	152	2067.75	112.875	670.529	50.3961
AU565	YKL-5-124	0.01	0.109816	0.15621	-0.014955	0.0766394	798	105	2134.25	87.5	670.529	50.3961
AU565	YKL-5-124	0.0316228	0.126404	0.198292	-0.0182519	0.0838099	807	132	1972.12	117.375	670.529	50.3961
AU565	YKL-5-124	0.0316228	0.0177744	0.0727454	-0.0133131	0.0877013	690	112	2067.75	112.875	670.529	50.3961
AU565	YKL-5-124	0.0316228	0.0650807	0.116146	-0.0176847	0.087995	745	109	2134.25	87.5	670.529	50.3961
AU565	YKL-5-124	0.1	0.0100055	0.0634932	-0.00986114	0.080117	681	108	1972.12	117.375	670.529	50.3961
AU565	YKL-5-124	0.1	-0.111849	0.0505768	-0.0725958	0.231729	553	219	2067.75	112.875	670.529	50.3961
AU565	YKL-5-124	0.1	-0.0211582	0.013452	-0.00970509	0.0812842	647	89	2134.25	87.5	670.529	50.3961
AU565	YKL-5-124	0.316228	0.0579756	0.115227	-0.0116789	0.0779866	732	114	1972.12	117.375	670.529	50.3961
AU565	YKL-5-124	0.316228	-0.122764	0.0286919	-0.0677485	0.114204	542	108	2067.75	112.875	670.529	50.3961
AU565	YKL-5-124	0.316228	-0.0587799	0.0222866	-0.0358706	0.146937	606	139	2134.25	87.5	670.529	50.3961
AU565	YKL-5-124	1	-0.147563	0.0292379	-0.0769245	0.109104	523	104	1972.12	117.375	670.529	50.3961
AU565	YKL-5-124	1	-0.11086	0.0283856	-0.0607604	0.112455	554	109	2067.75	112.875	670.529	50.3961
AU565	YKL-5-124	1	-0.0662384	-0.00910505	-0.0228879	0.119291	598	113	2134.25	87.5	670.529	50.3961
AU565	YKL-5-124	3.16228	-0.182523	0.027989	-0.0961639	0.199684	490	169	1972.12	117.375	670.529	50.3961
AU565	YKL-5-124	3.16228	-0.158078	0.00918168	-0.0783325	0.25353	507	223	2067.75	112.875	670.529	50.3961
AU565	YKL-5-124	3.16228	-0.172217	0.026753	-0.104636	0.214933	489	167	2134.25	87.5	670.529	50.3961
AU565	YKL-5-124	10	-0.570434	0.0165178	-0.348711	0.55193	180	280	1972.12	117.375	670.529	50.3961
AU565	YKL-5-124	10	-0.554899	0.0159207	-0.34983	0.495789	180	218	2067.75	112.875	670.529	50.3961
AU565	ZZ1-33B	0.001	0.786944	0.784885	0.0036427	-0.000322739	1655	99	1972.12	117.375	670.529	50.3961
AU565	ZZ1-33B	0.001	0.853904	0.853758	0.00188324	0.00090019	1828	102	2067.75	112.875	670.529	50.3961
AU565	ZZ1-33B	0.001	0.966005	0.96603	0.000234678	0.000175119	2074	86	2134.25	87.5	670.529	50.3961
AU565	ZZ1-33B	0.00316228	0.76327	0.782076	-0.00242099	0.0110899	1621	118	1972.12	117.375	670.529	50.3961
AU565	ZZ1-33B	0.00316228	0.823157	0.830772	-0.000116241	0.00528415	1779	108	2067.75	112.875	670.529	50.3961
AU565	ZZ1-33B	0.00316228	0.796482	0.820964	-0.00619344	0.0159453	1784	105	2134.25	87.5	670.529	50.3961
AU565	ZZ1-33B	0.01	0.619487	0.636455	-5.15752e-05	0.0126975	1420	106	1972.12	117.375	670.529	50.3961
AU565	ZZ1-33B	0.01	0.553056	0.639736	-0.0243026	0.0595216	1371	172	2067.75	112.875	670.529	50.3961
AU565	ZZ1-33B	0.01	0.49732	0.523336	-0.00573212	0.0276884	1316	95	2134.25	87.5	670.529	50.3961
AU565	ZZ1-33B	0.0316228	0.242407	0.32573	-0.0224434	0.0800576	940	149	1972.12	117.375	670.529	50.3961
AU565	ZZ1-33B	0.0316228	0.0748852	0.191986	-0.0425374	0.139905	754	179	2067.75	112.875	670.529	50.3961
AU565	ZZ1-33B	0.0316228	0.179945	0.290226	-0.0426268	0.124822	884	174	2134.25	87.5	670.529	50.3961
AU565	ZZ1-33B	0.1	-0.0569956	0.0752393	-0.0502077	0.175355	612	185	1972.12	117.375	670.529	50.3961
AU565	ZZ1-33B	0.1	0.0268282	0.148556	-0.0461417	0.1544	700	182	2067.75	112.875	670.529	50.3961
AU565	ZZ1-33B	0.1	-0.0812768	6.97394e-05	-0.0367629	0.153148	582	139	2134.25	87.5	670.529	50.3961
AU565	ZZ1-33B	0.316228	-0.14547	0.0291837	-0.0757228	0.174567	525	158	1972.12	117.375	670.529	50.3961
AU565	ZZ1-33B	0.316228	-0.165251	0.0309613	-0.0936099	0.282271	500	251	2067.75	112.875	670.529	50.3961
AU565	ZZ1-33B	0.316228	-0.0718587	0.0581929	-0.062022	0.203327	592	190	2134.25	87.5	670.529	50.3961
AU565	ZZ1-33B	1	-0.291714	0.0250403	-0.159637	0.246965	392	171	1972.12	117.375	670.529	50.3961
AU565	ZZ1-33B	1	-0.163198	0.0276991	-0.0907741	0.18629	502	157	2067.75	112.875	670.529	50.3961
AU565	ZZ1-33B	1	-0.250749	0.0244392	-0.151882	0.271508	414	187	2134.25	87.5	670.529	50.3961
AU565	ZZ1-33B	3.16228	-0.306897	0.024206	-0.168662	0.259119	379	175	1972.12	117.375	670.529	50.3961
AU565	ZZ1-33B	3.16228	-0.311091	0.0237026	-0.179859	0.343092	366	239	2067.75	112.875	670.529	50.3961
AU565	ZZ1-33B	3.16228	-0.287098	0.0242275	-0.174946	0.381333	381	277	2134.25	87.5	670.529	50.3961
AU565	ZZ1-33B	10	-0.653209	0.0149906	-0.416686	0.596461	129	243	1972.12	117.375	670.529	50.3961
AU565	ZZ1-33B	10	-0.764473	0.0114748	-0.53825	0.700946	64	195	2067.75	112.875	670.529	50.3961
AU565	ZZ1-33B	10	-0.687657	0.0119225	-0.47528	0.664976	96	229	2134.25	87.5	670.529	50.3961
AU565	senexin b	0.001	1.12861	1.09157	0.00794419	-0.0165708	2173	91	1972.12	117.375	670.529	50.3961
AU565	senexin b	0.001	1.02151	1.00967	0.00306847	-0.00571202	2104	102	2067.75	112.875	670.529	50.3961
AU565	senexin b	0.001	0.639303	0.652018	-0.00160279	0.0135452	1531	86	2134.25	87.5	670.529	50.3961
AU565	senexin b	0.00316228	0.961924	0.948435	0.00428549	-0.00664109	1914	101	1972.12	117.375	670.529	50.3961
AU565	senexin b	0.00316228	0.918742	0.894392	0.00826456	-0.0117311	1933	81	2067.75	112.875	670.529	50.3961
AU565	senexin b	0.00316228	0.843694	0.840354	0.00218613	5.10258e-05	1863	77	2134.25	87.5	670.529	50.3961
AU565	senexin b	0.01	0.879957	0.875877	0.00284154	-0.00188389	1791	104	1972.12	117.375	670.529	50.3961
AU565	senexin b	0.01	0.812414	0.782231	0.0119577	-0.0153175	1762	67	2067.75	112.875	670.529	50.3961
AU565	senexin b	0.01	1.0422	1.07533	-0.00943818	0.0138935	2210	125	2134.25	87.5	670.529	50.3961
AU565	senexin b	0.0316228	1.16182	1.15121	0.000607314	-0.00561426	2226	120	1972.12	117.375	670.529	50.3961
AU565	senexin b	0.0316228	1.05329	1.02411	0.00748776	-0.0136251	2158	86	2067.75	112.875	670.529	50.3961
AU565	senexin b	0.0316228	0.855518	0.870217	-0.00344048	0.0093502	1883	97	2134.25	87.5	670.529	50.3961
AU565	senexin b	0.1	0.896776	0.842775	0.0173181	-0.0273691	1816	55	1972.12	117.375	670.529	50.3961
AU565	senexin b	0.1	1.01203	0.981134	0.00864817	-0.0146052	2088	81	2067.75	112.875	670.529	50.3961
AU565	senexin b	0.1	0.831819	0.84374	-0.00246043	0.00839749	1843	93	2134.25	87.5	670.529	50.3961
AU565	senexin b	0.316228	0.78139	0.750953	0.0125692	-0.0159964	1647	70	1972.12	117.375	670.529	50.3961
AU565	senexin b	0.316228	0.931546	0.938397	-0.00115915	0.00363286	1954	115	2067.75	112.875	670.529	50.3961
AU565	senexin b	0.316228	0.904058	0.929862	-0.00696663	0.0138028	1966	111	2134.25	87.5	670.529	50.3961
AU565	senexin b	1	0.785557	0.798678	-0.000965673	0.00775097	1653	114	1972.12	117.375	670.529	50.3961
AU565	senexin b	1	0.736064	0.766604	-0.00641855	0.0192771	1643	126	2067.75	112.875	670.529	50.3961
AU565	senexin b	1	0.94893	0.954282	-0.00119982	0.00298325	2044	91	2134.25	87.5	670.529	50.3961
AU565	senexin b	3.16228	0.787638	0.795565	0.000583331	0.00499122	1656	109	1972.12	117.375	670.529	50.3961
AU565	senexin b	3.16228	0.768394	0.801623	-0.00752367	0.0198706	1693	131	2067.75	112.875	670.529	50.3961
AU565	senexin b	3.16228	0.724989	0.73639	-0.00167143	0.0105028	1667	88	2134.25	87.5	670.529	50.3961
AU565	senexin b	10	0.915515	0.901658	0.00512568	-0.00679092	1844	97	1972.12	117.375	670.529	50.3961
AU565	senexin b	10	0.913238	0.890205	0.00795834	-0.0110722	1924	82	2067.75	112.875	670.529	50.3961
AU565	senexin b	10	0.792863	0.830614	-0.0102998	0.0230909	1778	119	2134.25	87.5	670.529	50.3961
AU565	A-1210477	0.001	1.13224	1.14906	-0.0041052	0.00499652	2845	100	2595.83	77.6111	962.36	60.2857
AU565	A-1210477	0.001	0.814966	0.823234	-0.00176413	0.00675892	2028	72	2289.78	64.7222	962.36	60.2857
AU565	A-1210477	0.001	0.931374	0.920826	0.00293231	-0.00421637	2549	65	2684.17	79.8889	962.36	60.2857
AU565	A-1210477	0.001	1.24579	1.22365	0.00407878	0.00576314	3059	115	2591.94	81.2778	962.36	60.2857
AU565	A-1210477	0.0031623	1.08278	1.10295	-0.00484101	0.00713036	2751	103	2595.83	77.6111	962.36	60.2857
AU565	A-1210477	0.0031623	1.00574	1.00288	0.000593489	-0.0012556	2298	62	2289.78	64.7222	962.36	60.2857
AU565	A-1210477	0.0031623	0.970608	0.969634	0.000329916	-0.000236318	2626	78	2684.17	79.8889	962.36	60.2857
AU565	A-1210477	0.0031623	1.08138	1.10242	-0.00508628	0.00739941	2744	108	2591.94	81.2778	962.36	60.2857
AU565	A-1210477	0.01	1.18276	1.20392	-0.00508039	0.00581756	2942	106	2595.83	77.6111	962.36	60.2857
AU565	A-1210477	0.01	0.999457	1.01542	-0.00332084	0.00624273	2289	80	2289.78	64.7222	962.36	60.2857
AU565	A-1210477	0.01	0.855906	0.864047	-0.00176194	0.00585729	2403	87	2684.17	79.8889	962.36	60.2857
AU565	A-1210477	0.01	1.18794	1.16711	0.00407465	0.0148827	2947	140	2591.94	81.2778	962.36	60.2857
AU565	A-1210477	0.031623	1.08648	1.08789	-0.000540279	-0.000428168	2758	81	2595.83	77.6111	962.36	60.2857
AU565	A-1210477	0.031623	0.972169	0.968747	0.000746119	-0.00408929	2250	54	2289.78	64.7222	962.36	60.2857
AU565	A-1210477	0.031623	0.916497	0.922823	-0.00140343	0.0039183	2520	86	2684.17	79.8889	962.36	60.2857
AU565	A-1210477	0.031623	1.19365	1.20134	-0.00225397	0.000648186	2958	95	2591.94	81.2778	962.36	60.2857
AU565	A-1210477	0.1	1.06529	1.07214	-0.00175644	0.0020567	2718	87	2595.83	77.6111	962.36	60.2857
AU565	A-1210477	0.1	0.926477	0.937452	-0.00232106	0.00565905	2185	75	2289.78	64.7222	962.36	60.2857
AU565	A-1210477	0.1	1.04798	1.04241	0.00122551	-0.00315395	2780	74	2684.17	79.8889	962.36	60.2857
AU565	A-1210477	0.1	1.21385	1.19243	0.00407652	-0.000685647	2997	92	2591.94	81.2778	962.36	60.2857
AU565	A-1210477	0.31623	1.03494	1.0389	-0.00102472	0.00128847	2661	83	2595.83	77.6111	962.36	60.2857
AU565	A-1210477	0.31623	1.00155	1.00079	0.000157667	-0.000362105	2292	64	2289.78	64.7222	962.36	60.2857
AU565	A-1210477	0.31623	1.05544	1.03963	0.00370567	-0.00806671	2795	60	2684.17	79.8889	962.36	60.2857
AU565	A-1210477	0.31623	1.14831	1.13487	0.00259422	-0.00699936	2871	69	2591.94	81.2778	962.36	60.2857
AU565	A-1210477	1	0.998475	1.01231	-0.00331737	0.00602391	2593	94	2595.83	77.6111	962.36	60.2857
AU565	A-1210477	1	0.965858	0.964244	0.000367643	-0.000183041	2241	63	2289.78	64.7222	962.36	60.2857
AU565	A-1210477	1	1.08861	1.09349	-0.00140646	0.000748036	2862	88	2684.17	79.8889	962.36	60.2857
AU565	A-1210477	1	1.06383	1.04718	0.00372539	-0.00775786	2711	63	2591.94	81.2778	962.36	60.2857
AU565	A-1210477	3.1623	1.06529	1.07298	-0.0019532	0.00240203	2718	88	2595.83	77.6111	962.36	60.2857
AU565	A-1210477	3.1623	1.02944	1.03691	-0.00155643	0.00242329	2332	72	2289.78	64.7222	962.36	60.2857
AU565	A-1210477	3.1623	1.03601	1.03545	3.79612e-05	-0.000873727	2756	80	2684.17	79.8889	962.36	60.2857
AU565	A-1210477	3.1623	1.08032	1.08268	-0.000788365	-5.85644e-05	2742	86	2591.94	81.2778	962.36	60.2857
AU565	A-1210477	10	0.717275	0.720371	-9.72196e-05	0.00617704	2087	76	2595.83	77.6111	962.36	60.2857
AU565	A-1210477	10	0.403958	0.408646	-0.00090092	0.0160363	1471	67	2289.78	64.7222	962.36	60.2857
AU565	A-1210477	10	0.509485	0.539858	-0.00832369	0.0289271	1770	109	2684.17	79.8889	962.36	60.2857
AU565	A-1210477	10	0.814903	0.819077	-0.000512364	0.00460396	2256	82	2591.94	81.2778	962.36	60.2857
AU565	ABT-737	0.001	0.916995	0.934591	-0.00418305	0.00922964	2443	97	2595.83	77.6111	962.36	60.2857
AU565	ABT-737	0.001	1.05306	1.04919	0.000752355	-0.00561691	2366	53	2289.78	64.7222	962.36	60.2857
AU565	ABT-737	0.001	0.913927	0.932241	-0.00449395	0.00952609	2515	101	2684.17	79.8889	962.36	60.2857
AU565	ABT-737	0.001	0.934791	0.941708	-0.00151752	0.00390625	2472	88	2591.94	81.2778	962.36	60.2857
AU565	ABT-737	0.0031623	1.05094	1.06141	-0.00257861	0.00375094	2691	91	2595.83	77.6111	962.36	60.2857
AU565	ABT-737	0.0031623	1.11528	1.11106	0.000756899	-0.00601285	2456	54	2289.78	64.7222	962.36	60.2857
AU565	ABT-737	0.0031623	1.04648	1.04174	0.00102893	-0.00278514	2777	75	2684.17	79.8889	962.36	60.2857
AU565	ABT-737	0.0031623	0.989221	0.999298	-0.0024026	0.00442806	2572	93	2591.94	81.2778	962.36	60.2857
AU565	ABT-737	0.01	1.03868	1.04511	-0.00161484	0.00226796	2668	86	2595.83	77.6111	962.36	60.2857
AU565	ABT-737	0.01	1.10011	1.10412	-0.000865444	4.01286e-05	2434	69	2289.78	64.7222	962.36	60.2857
AU565	ABT-737	0.01	1.00394	1.0288	-0.0061419	0.010518	2692	111	2684.17	79.8889	962.36	60.2857
AU565	ABT-737	0.01	1.01835	1.02533	-0.00172064	0.00266822	2626	90	2591.94	81.2778	962.36	60.2857
AU565	ABT-737	0.031623	0.845709	0.841886	0.00140733	0.000403075	2314	70	2595.83	77.6111	962.36	60.2857
AU565	ABT-737	0.031623	1.00853	1.00491	0.00074897	-0.00877146	2302	44	2289.78	64.7222	962.36	60.2857
AU565	ABT-737	0.031623	1.08219	1.08318	-0.000462786	-0.00077415	2849	83	2684.17	79.8889	962.36	60.2857
AU565	ABT-737	0.031623	1.0665	1.06745	-0.00042236	-0.000468748	2716	84	2591.94	81.2778	962.36	60.2857
AU565	ABT-737	0.1	0.944318	0.943883	0.000250814	0.000624154	2493	76	2595.83	77.6111	962.36	60.2857
AU565	ABT-737	0.1	1.04543	1.05283	-0.0015423	0.00213946	2355	72	2289.78	64.7222	962.36	60.2857
AU565	ABT-737	0.1	1.09156	1.0804	0.00242218	-0.00592171	2868	68	2684.17	79.8889	962.36	60.2857
AU565	ABT-737	0.1	1.04248	1.06086	-0.00444141	0.00700873	2671	104	2591.94	81.2778	962.36	60.2857
AU565	ABT-737	0.31623	1.00547	1.03789	-0.00771772	0.0136564	2606	116	2595.83	77.6111	962.36	60.2857
AU565	ABT-737	0.31623	1.07247	1.06849	0.000753795	-0.00506864	2394	55	2289.78	64.7222	962.36	60.2857
AU565	ABT-737	0.31623	0.982761	0.979186	0.000949351	-0.00155954	2650	75	2684.17	79.8889	962.36	60.2857
AU565	ABT-737	0.31623	1.0248	1.03334	-0.00210525	0.00323089	2638	92	2591.94	81.2778	962.36	60.2857
AU565	ABT-737	1	0.910962	0.957452	-0.0112969	0.0221526	2432	131	2595.83	77.6111	962.36	60.2857
AU565	ABT-737	1	0.895392	0.895162	0.000125731	0.00149815	2141	64	2289.78	64.7222	962.36	60.2857
AU565	ABT-737	1	1.00294	1.01255	-0.00239414	0.00398726	2690	92	2684.17	79.8889	962.36	60.2857
AU565	ABT-737	1	1.0092	1.0316	-0.00536439	0.00928098	2609	108	2591.94	81.2778	962.36	60.2857
AU565	ABT-737	3.1623	0.828961	0.829537	0.000300723	0.00283379	2284	75	2595.83	77.6111	962.36	60.2857
AU565	ABT-737	3.1623	0.857067	0.873393	-0.00355112	0.00939061	2087	80	2289.78	64.7222	962.36	60.2857
AU565	ABT-737	3.1623	0.863727	0.870946	-0.00153112	0.00526258	2418	86	2684.17	79.8889	962.36	60.2857
AU565	ABT-737	3.1623	0.886344	0.90674	-0.00481932	0.0109466	2384	103	2591.94	81.2778	962.36	60.2857
AU565	ABT-737	10	0.00771012	0.0897731	-0.033704	0.119772	973	170	2595.83	77.6111	962.36	60.2857
AU565	ABT-737	10	0.341018	0.359798	-0.00524594	0.0282176	1389	82	2289.78	64.7222	962.36	60.2857
AU565	ABT-737	10	0.479373	0.520188	-0.0118139	0.0372219	1718	122	2684.17	79.8889	962.36	60.2857
AU565	ABT-737	10	0.216172	0.269278	-0.0174195	0.0641258	1273	133	2591.94	81.2778	962.36	60.2857
AU565	AZD7762	0.001	0.967684	0.96603	0.000488234	-0.000234715	2536	75	2595.83	77.6111	962.36	60.2857
AU565	AZD7762	0.001	1.22273	1.21789	0.000764279	-0.00948846	2613	48	2289.78	64.7222	962.36	60.2857
AU565	AZD7762	0.001	1.04399	1.0577	-0.00345068	0.00506387	2772	98	2684.17	79.8889	962.36	60.2857
AU565	AZD7762	0.001	0.918334	0.928077	-0.00218642	0.00545703	2442	91	2591.94	81.2778	962.36	60.2857
AU565	AZD7762	0.0031623	0.969852	0.969836	8.07562e-05	0.000463662	2540	77	2595.83	77.6111	962.36	60.2857
AU565	AZD7762	0.0031623	0.994566	0.991022	0.000747884	-0.00149179	2282	61	2289.78	64.7222	962.36	60.2857
AU565	AZD7762	0.0031623	1.02552	1.01084	0.00356238	-0.00691587	2735	62	2684.17	79.8889	962.36	60.2857
AU565	AZD7762	0.0031623	1.02318	1.04023	-0.00411052	0.00679833	2635	102	2591.94	81.2778	962.36	60.2857
AU565	AZD7762	0.01	0.910413	0.900554	0.0027307	-0.00330804	2431	64	2595.83	77.6111	962.36	60.2857
AU565	AZD7762	0.01	1.18045	1.17586	0.000761443	-0.00679742	2551	54	2289.78	64.7222	962.36	60.2857
AU565	AZD7762	0.01	0.984278	0.987832	-0.000848219	0.00160806	2653	84	2684.17	79.8889	962.36	60.2857
AU565	AZD7762	0.01	1.21126	1.20748	0.000209193	-0.00379341	2992	82	2591.94	81.2778	962.36	60.2857
AU565	AZD7762	0.031623	0.936139	0.92359	0.00330562	-0.00493413	2478	61	2595.83	77.6111	962.36	60.2857
AU565	AZD7762	0.031623	1.30331	1.298	0.000769458	-0.00393851	2732	66	2289.78	64.7222	962.36	60.2857
AU565	AZD7762	0.031623	1.12103	1.11649	0.000739217	-0.00345851	2928	77	2684.17	79.8889	962.36	60.2857
AU565	AZD7762	0.031623	0.936981	0.921591	0.00405442	-0.0130084	2476	44	2591.94	81.2778	962.36	60.2857
AU565	AZD7762	0.1	0.83511	0.842221	-0.00142861	0.00594394	2295	83	2595.83	77.6111	962.36	60.2857
AU565	AZD7762	0.1	0.920129	0.916987	0.000741895	-0.00418747	2176	52	2289.78	64.7222	962.36	60.2857
AU565	AZD7762	0.1	1.04001	1.02823	0.00278118	-0.00576092	2764	66	2684.17	79.8889	962.36	60.2857
AU565	AZD7762	0.1	1.03177	1.04187	-0.00248622	0.00377533	2651	94	2591.94	81.2778	962.36	60.2857
AU565	AZD7762	0.31623	0.696528	0.687954	0.00328186	-7.67655e-05	2051	61	2595.83	77.6111	962.36	60.2857
AU565	AZD7762	0.31623	0.69589	0.693898	0.000721484	0.000135004	1863	53	2289.78	64.7222	962.36	60.2857
AU565	AZD7762	0.31623	0.815508	0.814871	0.00071876	0.00215451	2326	75	2684.17	79.8889	962.36	60.2857
AU565	AZD7762	0.31623	0.82446	0.827628	-0.000273501	0.00394077	2273	81	2591.94	81.2778	962.36	60.2857
AU565	AZD7762	1	0.305149	0.317511	-0.00238281	0.0254031	1409	81	2595.83	77.6111	962.36	60.2857
AU565	AZD7762	1	0.354897	0.354448	0.000681187	0.0120637	1407	58	2289.78	64.7222	962.36	60.2857
AU565	AZD7762	1	0.546725	0.565781	-0.0046547	0.0201403	1835	95	2684.17	79.8889	962.36	60.2857
AU565	AZD7762	1	0.466201	0.49711	-0.00812929	0.0305137	1663	108	2591.94	81.2778	962.36	60.2857
AU565	AZD7762	3.1623	-0.432212	0.0243993	-0.242859	0.130176	428	81	2595.83	77.6111	962.36	60.2857
AU565	AZD7762	3.1623	-0.240705	0.035869	-0.120639	0.069162	682	73	2289.78	64.7222	962.36	60.2857
AU565	AZD7762	3.1623	-0.118129	0.0316869	-0.0710307	0.11454	799	134	2684.17	79.8889	962.36	60.2857
AU565	AZD7762	3.1623	-0.0258499	0.0307013	-0.0225593	0.0982907	927	137	2591.94	81.2778	962.36	60.2857
AU565	AZD7762	10	-0.5488	0.0206694	-0.320312	0.210547	308	97	2595.83	77.6111	962.36	60.2857
AU565	AZD7762	10	-0.711884	0.0197926	-0.409012	0.220621	203	67	2289.78	64.7222	962.36	60.2857
AU565	AZD7762	10	-0.59025	0.0176634	-0.359142	0.260973	257	105	2684.17	79.8889	962.36	60.2857
AU565	AZD7762	10	-0.535108	0.0214839	-0.309921	0.242669	322	121	2591.94	81.2778	962.36	60.2857
AU565	Abemaciclib/LY2835219	0.001	0.897218	0.906722	-0.00214036	0.00592438	2407	87	2595.83	77.6111	962.36	60.2857
AU565	Abemaciclib/LY2835219	0.001	1.05861	1.06281	-0.000891907	0.000717171	2374	69	2289.78	64.7222	962.36	60.2857
AU565	Abemaciclib/LY2835219	0.001	0.833924	0.847965	-0.00331279	0.00920673	2361	94	2684.17	79.8889	962.36	60.2857
AU565	Abemaciclib/LY2835219	0.001	0.855791	0.873373	-0.00408281	0.0103056	2329	99	2591.94	81.2778	962.36	60.2857
AU565	Abemaciclib/LY2835219	0.0031623	0.824484	0.833414	-0.0018882	0.00704235	2276	85	2595.83	77.6111	962.36	60.2857
AU565	Abemaciclib/LY2835219	0.0031623	0.757485	0.76695	-0.00206428	0.00859394	1948	73	2289.78	64.7222	962.36	60.2857
AU565	Abemaciclib/LY2835219	0.0031623	0.894854	0.902341	-0.00166278	0.00483566	2478	87	2684.17	79.8889	962.36	60.2857
AU565	Abemaciclib/LY2835219	0.0031623	0.747957	0.752529	-0.000433771	0.00603418	2138	81	2591.94	81.2778	962.36	60.2857
AU565	Abemaciclib/LY2835219	0.01	0.554073	0.58622	-0.00855991	0.0278707	1809	109	2595.83	77.6111	962.36	60.2857
AU565	Abemaciclib/LY2835219	0.01	0.562059	0.560705	0.000707241	0.00135825	1681	50	2289.78	64.7222	962.36	60.2857
AU565	Abemaciclib/LY2835219	0.01	0.648794	0.664097	-0.00351838	0.0145401	2017	92	2684.17	79.8889	962.36	60.2857
AU565	Abemaciclib/LY2835219	0.01	0.772478	0.779079	-0.00105207	0.00661734	2181	84	2591.94	81.2778	962.36	60.2857
AU565	Abemaciclib/LY2835219	0.031623	0.370451	0.413081	-0.0127769	0.0446152	1511	120	2595.83	77.6111	962.36	60.2857
AU565	Abemaciclib/LY2835219	0.031623	0.240465	0.257334	-0.00497156	0.0321747	1260	80	2289.78	64.7222	962.36	60.2857
AU565	Abemaciclib/LY2835219	0.031623	0.394398	0.412311	-0.00433308	0.0255722	1574	91	2684.17	79.8889	962.36	60.2857
AU565	Abemaciclib/LY2835219	0.031623	0.45508	0.497455	-0.0118308	0.0385748	1645	122	2591.94	81.2778	962.36	60.2857
AU565	Abemaciclib/LY2835219	0.1	0.320639	0.35563	-0.0104553	0.0423304	1433	110	2595.83	77.6111	962.36	60.2857
AU565	Abemaciclib/LY2835219	0.1	0.215999	0.244619	-0.00899566	0.0428212	1229	93	2289.78	64.7222	962.36	60.2857
AU565	Abemaciclib/LY2835219	0.1	0.198448	0.223632	-0.00747062	0.0431889	1258	98	2684.17	79.8889	962.36	60.2857
AU565	Abemaciclib/LY2835219	0.1	0.341767	0.382061	-0.0117596	0.0440733	1465	118	2591.94	81.2778	962.36	60.2857
AU565	Abemaciclib/LY2835219	0.31623	0.21381	0.252582	-0.0125562	0.0534106	1270	114	2595.83	77.6111	962.36	60.2857
AU565	Abemaciclib/LY2835219	0.31623	0.115242	0.119772	-0.000881255	0.0289317	1103	66	2289.78	64.7222	962.36	60.2857
AU565	Abemaciclib/LY2835219	0.31623	0.232974	0.240103	-0.000159329	0.0243086	1312	74	2684.17	79.8889	962.36	60.2857
AU565	Abemaciclib/LY2835219	0.31623	0.253358	0.295192	-0.0128927	0.0517136	1329	119	2591.94	81.2778	962.36	60.2857
AU565	Abemaciclib/LY2835219	1	0.114556	0.13321	-0.00503243	0.0428821	1124	87	2595.83	77.6111	962.36	60.2857
AU565	Abemaciclib/LY2835219	1	0.0827819	0.0873782	-0.000916342	0.030932	1063	66	2289.78	64.7222	962.36	60.2857
AU565	Abemaciclib/LY2835219	1	0.113289	0.112657	0.00357955	0.0149853	1128	52	2684.17	79.8889	962.36	60.2857
AU565	Abemaciclib/LY2835219	1	0.190659	0.233705	-0.0138595	0.0580921	1235	120	2591.94	81.2778	962.36	60.2857
AU565	Abemaciclib/LY2835219	3.1623	0.0521455	0.0572166	0.000932649	0.0326907	1035	68	2595.83	77.6111	962.36	60.2857
AU565	Abemaciclib/LY2835219	3.1623	-0.106455	0.0389136	-0.060043	0.00822869	836	31	2289.78	64.7222	962.36	60.2857
AU565	Abemaciclib/LY2835219	3.1623	0.0407797	0.0410129	0.00356286	0.00406147	1021	35	2684.17	79.8889	962.36	60.2857
AU565	Abemaciclib/LY2835219	3.1623	0.184582	0.20835	-0.00635245	0.0414465	1226	95	2591.94	81.2778	962.36	60.2857
AU565	Abemaciclib/LY2835219	10	-0.360012	0.0265904	-0.199178	0.128586	508	95	2595.83	77.6111	962.36	60.2857
AU565	Abemaciclib/LY2835219	10	-0.356054	0.031722	-0.177634	0.0551178	555	50	2289.78	64.7222	962.36	60.2857
AU565	Abemaciclib/LY2835219	10	-0.298907	0.0271401	-0.168593	0.066307	569	60	2684.17	79.8889	962.36	60.2857
AU565	Abemaciclib/LY2835219	10	-0.270603	0.0289453	-0.147735	0.103712	613	95	2591.94	81.2778	962.36	60.2857
AU565	Alpelisib/BYL719	0.001	0.97256	1.00715	-0.00827875	0.0153516	2545	118	2595.83	77.6111	962.36	60.2857
AU565	Alpelisib/BYL719	0.001	0.977073	0.977475	-6.89414e-05	0.000466318	2257	65	2289.78	64.7222	962.36	60.2857
AU565	Alpelisib/BYL719	0.001	0.952312	0.950871	0.000504015	-0.000211081	2590	77	2684.17	79.8889	962.36	60.2857
AU565	Alpelisib/BYL719	0.001	0.890217	0.91391	-0.00564902	0.0123655	2391	107	2591.94	81.2778	962.36	60.2857
AU565	Alpelisib/BYL719	0.0031623	1.08331	1.0992	-0.003865	0.00542662	2752	98	2595.83	77.6111	962.36	60.2857
AU565	Alpelisib/BYL719	0.0031623	1.02456	1.02085	0.000750202	-0.00400726	2325	56	2289.78	64.7222	962.36	60.2857
AU565	Alpelisib/BYL719	0.0031623	1.02952	1.04268	-0.00330055	0.00507246	2743	97	2684.17	79.8889	962.36	60.2857
AU565	Alpelisib/BYL719	0.0031623	1.22469	1.20302	0.00407729	0.00315277	3018	105	2591.94	81.2778	962.36	60.2857
AU565	Alpelisib/BYL719	0.01	0.967684	0.978621	-0.00258724	0.00531332	2536	90	2595.83	77.6111	962.36	60.2857
AU565	Alpelisib/BYL719	0.01	0.797053	0.805381	-0.00178317	0.007172	2003	72	2289.78	64.7222	962.36	60.2857
AU565	Alpelisib/BYL719	0.01	0.951293	0.938803	0.00334777	-0.00531786	2588	63	2684.17	79.8889	962.36	60.2857
AU565	Alpelisib/BYL719	0.01	0.911734	0.929995	-0.00430159	0.00943643	2430	101	2591.94	81.2778	962.36	60.2857
AU565	Alpelisib/BYL719	0.031623	0.785667	0.809291	-0.00574777	0.0152156	2207	102	2595.83	77.6111	962.36	60.2857
AU565	Alpelisib/BYL719	0.031623	0.597625	0.597773	0.000274267	0.00762946	1729	63	2289.78	64.7222	962.36	60.2857
AU565	Alpelisib/BYL719	0.031623	0.73931	0.736051	0.00172142	0.00198721	2183	70	2684.17	79.8889	962.36	60.2857
AU565	Alpelisib/BYL719	0.031623	0.876923	0.913508	-0.0088866	0.0185469	2367	122	2591.94	81.2778	962.36	60.2857
AU565	Alpelisib/BYL719	0.1	0.642417	0.670312	-0.00709957	0.0219374	1958	105	2595.83	77.6111	962.36	60.2857
AU565	Alpelisib/BYL719	0.1	0.445779	0.460776	-0.00385651	0.0211016	1526	78	2289.78	64.7222	962.36	60.2857
AU565	Alpelisib/BYL719	0.1	0.598711	0.603124	-0.000117458	0.00934068	1927	77	2684.17	79.8889	962.36	60.2857
AU565	Alpelisib/BYL719	0.1	0.74166	0.767833	-0.00632915	0.0174274	2127	107	2591.94	81.2778	962.36	60.2857
AU565	Alpelisib/BYL719	0.31623	0.530593	0.592598	-0.0176394	0.0467587	1770	145	2595.83	77.6111	962.36	60.2857
AU565	Alpelisib/BYL719	0.31623	0.376415	0.377467	0.000200907	0.0145293	1435	63	2289.78	64.7222	962.36	60.2857
AU565	Alpelisib/BYL719	0.31623	0.4817	0.475912	0.00364406	0.000776683	1722	53	2684.17	79.8889	962.36	60.2857
AU565	Alpelisib/BYL719	0.31623	0.527339	0.573818	-0.0127307	0.0372203	1763	128	2591.94	81.2778	962.36	60.2857
AU565	Alpelisib/BYL719	1	0.386881	0.448036	-0.0187776	0.0561597	1537	143	2595.83	77.6111	962.36	60.2857
AU565	Alpelisib/BYL719	1	0.0385691	0.0466283	-0.00231736	0.0373481	1009	70	2289.78	64.7222	962.36	60.2857
AU565	Alpelisib/BYL719	1	0.131889	0.137278	0.000827365	0.0280138	1156	70	2684.17	79.8889	962.36	60.2857
AU565	Alpelisib/BYL719	1	0.299186	0.358222	-0.0186228	0.0610897	1399	141	2591.94	81.2778	962.36	60.2857
AU565	Alpelisib/BYL719	3.1623	-0.00171396	0.072519	-0.0305946	0.113898	960	160	2595.83	77.6111	962.36	60.2857
AU565	Alpelisib/BYL719	3.1623	-0.218528	0.0362498	-0.11016	0.0298065	707	43	2289.78	64.7222	962.36	60.2857
AU565	Alpelisib/BYL719	3.1623	-0.0385297	-0.016757	-0.00703321	0.0620086	908	91	2684.17	79.8889	962.36	60.2857
AU565	Alpelisib/BYL719	3.1623	0.00989453	0.0695565	-0.0232323	0.0957622	976	141	2591.94	81.2778	962.36	60.2857
AU565	Alpelisib/BYL719	10	-0.427586	0.0242753	-0.239878	0.280451	433	194	2595.83	77.6111	962.36	60.2857
AU565	Alpelisib/BYL719	10	-0.588519	0.0235874	-0.315418	0.140452	317	64	2289.78	64.7222	962.36	60.2857
AU565	Alpelisib/BYL719	10	-0.500036	0.0213186	-0.29431	0.214339	345	111	2684.17	79.8889	962.36	60.2857
AU565	Alpelisib/BYL719	10	-0.371051	0.0258517	-0.204672	0.229233	496	174	2591.94	81.2778	962.36	60.2857
AU565	Buparlisib/NVP-BKM120	0.001	1.0146	1.02058	-0.00146486	0.00242914	2623	85	2595.83	77.6111	962.36	60.2857
AU565	Buparlisib/NVP-BKM120	0.001	1.08492	1.08087	0.000754708	-0.00364982	2412	59	2289.78	64.7222	962.36	60.2857
AU565	Buparlisib/NVP-BKM120	0.001	1.0891	1.07798	0.00242067	-0.0058822	2863	68	2684.17	79.8889	962.36	60.2857
AU565	Buparlisib/NVP-BKM120	0.001	1.00866	1.02852	-0.00476378	0.0082338	2608	105	2591.94	81.2778	962.36	60.2857
AU565	Buparlisib/NVP-BKM120	0.0031623	1.0759	1.11159	-0.00837387	0.0133631	2738	121	2595.83	77.6111	962.36	60.2857
AU565	Buparlisib/NVP-BKM120	0.0031623	1.06762	1.06367	0.000753437	-0.0102357	2387	42	2289.78	64.7222	962.36	60.2857
AU565	Buparlisib/NVP-BKM120	0.0031623	0.902597	0.920298	-0.00433017	0.0094829	2493	100	2684.17	79.8889	962.36	60.2857
AU565	Buparlisib/NVP-BKM120	0.0031623	1.11786	1.1271	-0.00244938	0.00219975	2813	95	2591.94	81.2778	962.36	60.2857
AU565	Buparlisib/NVP-BKM120	0.01	1.03334	1.05512	-0.00520866	0.00869453	2658	104	2595.83	77.6111	962.36	60.2857
AU565	Buparlisib/NVP-BKM120	0.01	0.893268	0.890269	0.000739646	-0.00781106	2138	43	2289.78	64.7222	962.36	60.2857
AU565	Buparlisib/NVP-BKM120	0.01	0.918553	0.90824	0.00292677	-0.00397625	2524	65	2684.17	79.8889	962.36	60.2857
AU565	Buparlisib/NVP-BKM120	0.01	1.0521	1.07626	-0.00578899	0.00917411	2689	111	2591.94	81.2778	962.36	60.2857
AU565	Buparlisib/NVP-BKM120	0.031623	0.879011	0.893808	-0.00346095	0.00873827	2374	93	2595.83	77.6111	962.36	60.2857
AU565	Buparlisib/NVP-BKM120	0.031623	0.834977	0.834022	0.000337734	0.00220421	2056	63	2289.78	64.7222	962.36	60.2857
AU565	Buparlisib/NVP-BKM120	0.031623	0.855385	0.852491	0.00120082	0.000412477	2402	73	2684.17	79.8889	962.36	60.2857
AU565	Buparlisib/NVP-BKM120	0.031623	0.218844	0.411801	-0.0656316	0.160279	1277	301	2591.94	81.2778	962.36	60.2857
AU565	Buparlisib/NVP-BKM120	0.1	0.530593	0.561348	-0.00820626	0.0280465	1770	107	2595.83	77.6111	962.36	60.2857
AU565	Buparlisib/NVP-BKM120	0.1	0.397849	0.397222	0.000687055	0.00933957	1463	56	2289.78	64.7222	962.36	60.2857
AU565	Buparlisib/NVP-BKM120	0.1	0.479955	0.479273	0.00192311	0.00897013	1719	68	2684.17	79.8889	962.36	60.2857
AU565	Buparlisib/NVP-BKM120	0.1	0.69325	0.740158	-0.0120921	0.0297888	2043	131	2591.94	81.2778	962.36	60.2857
AU565	Buparlisib/NVP-BKM120	0.31623	0.150329	0.204896	-0.0193604	0.0733307	1176	134	2595.83	77.6111	962.36	60.2857
AU565	Buparlisib/NVP-BKM120	0.31623	0.0187677	0.0195389	0.000623535	0.019862	985	49	2289.78	64.7222	962.36	60.2857
AU565	Buparlisib/NVP-BKM120	0.31623	0.246908	0.247994	0.00222156	0.0180604	1334	66	2684.17	79.8889	962.36	60.2857
AU565	Buparlisib/NVP-BKM120	0.31623	0.221514	0.277758	-0.0185246	0.0661462	1281	137	2591.94	81.2778	962.36	60.2857
AU565	Buparlisib/NVP-BKM120	1	-0.413806	0.0249662	-0.23145	0.255386	448	178	2595.83	77.6111	962.36	60.2857
AU565	Buparlisib/NVP-BKM120	1	-0.548514	0.0251455	-0.288875	0.174267	356	90	2289.78	64.7222	962.36	60.2857
AU565	Buparlisib/NVP-BKM120	1	-0.316499	0.0266821	-0.178767	0.148095	548	118	2684.17	79.8889	962.36	60.2857
AU565	Buparlisib/NVP-BKM120	1	-0.30849	0.0280919	-0.168789	0.204033	568	174	2591.94	81.2778	962.36	60.2857
AU565	Buparlisib/NVP-BKM120	3.1623	-0.476524	0.0234049	-0.271314	0.282071	381	172	2595.83	77.6111	962.36	60.2857
AU565	Buparlisib/NVP-BKM120	3.1623	-0.656416	0.0212366	-0.364381	0.191609	253	71	2289.78	64.7222	962.36	60.2857
AU565	Buparlisib/NVP-BKM120	3.1623	-0.532876	0.0198671	-0.317084	0.272931	312	135	2684.17	79.8889	962.36	60.2857
AU565	Buparlisib/NVP-BKM120	10	-0.454645	0.0239205	-0.257117	0.236495	404	146	2595.83	77.6111	962.36	60.2857
AU565	Buparlisib/NVP-BKM120	10	-0.662947	0.021439	-0.369499	0.165284	247	59	2289.78	64.7222	962.36	60.2857
AU565	Buparlisib/NVP-BKM120	10	-0.532876	0.0198671	-0.317084	0.217294	312	102	2684.17	79.8889	962.36	60.2857
AU565	Buparlisib/NVP-BKM120	10	-0.448558	0.023725	-0.25223	0.258459	411	167	2591.94	81.2778	962.36	60.2857
AU565	Cabozantinib	0.001	1.14218	1.13585	0.00107822	-0.00410405	2864	73	2595.83	77.6111	962.36	60.2857
AU565	Cabozantinib	0.001	0.966559	0.990988	-0.00512672	0.0102414	2242	88	2289.78	64.7222	962.36	60.2857
AU565	Cabozantinib	0.001	0.888648	0.895448	-0.00147009	0.00461659	2466	86	2684.17	79.8889	962.36	60.2857
AU565	Cabozantinib	0.001	1.10044	1.1007	-0.000359002	-0.00113914	2780	84	2591.94	81.2778	962.36	60.2857
AU565	Cabozantinib	0.0031623	1.05679	1.07481	-0.0043383	0.00672945	2702	100	2595.83	77.6111	962.36	60.2857
AU565	Cabozantinib	0.0031623	0.893976	0.900938	-0.00145753	0.00459991	2139	71	2289.78	64.7222	962.36	60.2857
AU565	Cabozantinib	0.0031623	1.02802	1.04522	-0.00428244	0.00680775	2740	102	2684.17	79.8889	962.36	60.2857
AU565	Cabozantinib	0.0031623	1.19158	1.19077	-0.000384601	-0.00249902	2954	85	2591.94	81.2778	962.36	60.2857
AU565	Cabozantinib	0.01	1.06264	1.05602	0.00139478	-0.00345647	2713	71	2595.83	77.6111	962.36	60.2857
AU565	Cabozantinib	0.01	0.999457	1.00496	-0.00114857	0.0021468	2289	70	2289.78	64.7222	962.36	60.2857
AU565	Cabozantinib	0.01	0.933421	0.937073	-0.000750981	0.00240463	2553	83	2684.17	79.8889	962.36	60.2857
AU565	Cabozantinib	0.01	1.19936	1.2095	-0.00279974	0.0014843	2969	98	2591.94	81.2778	962.36	60.2857
AU565	Cabozantinib	0.031623	1.11073	1.09989	0.00221099	-0.00562252	2804	67	2595.83	77.6111	962.36	60.2857
AU565	Cabozantinib	0.031623	0.976373	1.00394	-0.00576021	0.0112461	2256	91	2289.78	64.7222	962.36	60.2857
AU565	Cabozantinib	0.031623	1.01901	1.02914	-0.00254739	0.00395483	2722	93	2684.17	79.8889	962.36	60.2857
AU565	Cabozantinib	0.031623	1.26271	1.24018	0.00407995	-0.00617086	3092	77	2591.94	81.2778	962.36	60.2857
AU565	Cabozantinib	0.1	1.06051	1.05562	0.000997453	-0.00271923	2709	73	2595.83	77.6111	962.36	60.2857
AU565	Cabozantinib	0.1	1.05722	1.05333	0.000752666	-0.00486507	2372	55	2289.78	64.7222	962.36	60.2857
AU565	Cabozantinib	0.1	0.975676	0.978587	-0.000665469	0.00144346	2636	83	2684.17	79.8889	962.36	60.2857
AU565	Cabozantinib	0.1	1.3091	1.2855	0.00408309	-0.00326826	3183	89	2591.94	81.2778	962.36	60.2857
AU565	Cabozantinib	0.31623	1.17654	1.18665	-0.00265863	0.0018048	2930	93	2595.83	77.6111	962.36	60.2857
AU565	Cabozantinib	0.31623	1.07247	1.08399	-0.00236589	0.00324244	2394	76	2289.78	64.7222	962.36	60.2857
AU565	Cabozantinib	0.31623	0.930349	0.935643	-0.00116639	0.00321236	2547	85	2684.17	79.8889	962.36	60.2857
AU565	Cabozantinib	0.31623	1.20298	1.18834	0.00262923	-0.00780865	2976	69	2591.94	81.2778	962.36	60.2857
AU565	Cabozantinib	1	0.97256	0.978373	-0.00134821	0.00299197	2545	84	2595.83	77.6111	962.36	60.2857
AU565	Cabozantinib	1	1.06831	1.06436	0.000753488	-0.00301699	2388	60	2289.78	64.7222	962.36	60.2857
AU565	Cabozantinib	1	0.965027	0.977693	-0.00310163	0.00597288	2615	95	2684.17	79.8889	962.36	60.2857
AU565	Cabozantinib	1	1.02157	1.02849	-0.00171272	0.00259518	2632	90	2591.94	81.2778	962.36	60.2857
AU565	Cabozantinib	3.1623	1.08648	1.08451	0.000241403	-0.00179885	2758	77	2595.83	77.6111	962.36	60.2857
AU565	Cabozantinib	3.1623	0.862758	0.85992	0.000737031	-0.00239882	2095	54	2289.78	64.7222	962.36	60.2857
AU565	Cabozantinib	3.1623	0.992356	0.993378	-0.000234244	0.000372073	2669	81	2684.17	79.8889	962.36	60.2857
AU565	Cabozantinib	3.1623	1.05424	1.03635	0.00406438	-0.0100977	2693	56	2591.94	81.2778	962.36	60.2857
AU565	Cabozantinib	10	0.321283	0.331137	-0.00148398	0.022628	1434	78	2595.83	77.6111	962.36	60.2857
AU565	Cabozantinib	10	0.268725	0.290193	-0.00636339	0.0340228	1296	85	2289.78	64.7222	962.36	60.2857
AU565	Cabozantinib	10	0.359465	0.383846	-0.00667741	0.0322178	1516	99	2684.17	79.8889	962.36	60.2857
AU565	Cabozantinib	10	0.297236	0.298873	0.00205066	0.0159793	1396	68	2591.94	81.2778	962.36	60.2857
AU565	Cediranib/AZD2171	0.001	1.0944	1.10927	-0.0036382	0.00483857	2773	97	2595.83	77.6111	962.36	60.2857
AU565	Cediranib/AZD2171	0.001	1.03987	1.05361	-0.00283208	0.00463816	2347	78	2289.78	64.7222	962.36	60.2857
AU565	Cediranib/AZD2171	0.001	1.02552	1.02594	-0.000175746	-0.000318268	2735	81	2684.17	79.8889	962.36	60.2857
AU565	Cediranib/AZD2171	0.001	1.04355	1.05173	-0.00205664	0.00280431	2673	92	2591.94	81.2778	962.36	60.2857
AU565	Cediranib/AZD2171	0.0031623	0.963889	0.974885	-0.00259699	0.00540492	2529	90	2595.83	77.6111	962.36	60.2857
AU565	Cediranib/AZD2171	0.0031623	1.20025	1.20701	-0.00141375	-0.00037747	2580	72	2289.78	64.7222	962.36	60.2857
AU565	Cediranib/AZD2171	0.0031623	1.01349	1.02452	-0.00275953	0.00442911	2711	94	2684.17	79.8889	962.36	60.2857
AU565	Cediranib/AZD2171	0.0031623	0.930409	0.939085	-0.00194498	0.00477009	2464	90	2591.94	81.2778	962.36	60.2857
AU565	Cediranib/AZD2171	0.01	1.04028	1.07135	-0.00736087	0.0123185	2671	115	2595.83	77.6111	962.36	60.2857
AU565	Cediranib/AZD2171	0.01	1.19548	1.1908	0.00076246	-0.0043681	2573	61	2289.78	64.7222	962.36	60.2857
AU565	Cediranib/AZD2171	0.01	1.08811	1.09621	-0.00217132	0.00207229	2861	92	2684.17	79.8889	962.36	60.2857
AU565	Cediranib/AZD2171	0.01	1.05797	1.06248	-0.00122946	0.0010951	2700	88	2591.94	81.2778	962.36	60.2857
AU565	Cediranib/AZD2171	0.031623	1.03761	1.05083	-0.00320816	0.00509863	2666	94	2595.83	77.6111	962.36	60.2857
AU565	Cediranib/AZD2171	0.031623	1.22749	1.22262	0.000764593	-0.0062343	2620	57	2289.78	64.7222	962.36	60.2857
AU565	Cediranib/AZD2171	0.031623	1.06388	1.07643	-0.00319672	0.00426232	2812	97	2684.17	79.8889	962.36	60.2857
AU565	Cediranib/AZD2171	0.031623	1.07235	1.0808	-0.00217976	0.00250998	2727	93	2591.94	81.2778	962.36	60.2857
AU565	Cediranib/AZD2171	0.1	1.0536	1.06572	-0.00296706	0.00438594	2696	93	2595.83	77.6111	962.36	60.2857
AU565	Cediranib/AZD2171	0.1	1.1139	1.10969	0.000756801	-0.00366044	2454	60	2289.78	64.7222	962.36	60.2857
AU565	Cediranib/AZD2171	0.1	1.05345	1.03768	0.00370551	-0.0121751	2791	48	2684.17	79.8889	962.36	60.2857
AU565	Cediranib/AZD2171	0.1	1.0633	1.07278	-0.00240031	0.00305479	2710	94	2591.94	81.2778	962.36	60.2857
AU565	Cediranib/AZD2171	0.31623	1.20552	1.20147	0.000390834	-0.00382059	2986	77	2595.83	77.6111	962.36	60.2857
AU565	Cediranib/AZD2171	0.31623	1.26886	1.26375	0.000767279	-0.00243588	2681	69	2289.78	64.7222	962.36	60.2857
AU565	Cediranib/AZD2171	0.31623	1.12593	1.10932	0.00357632	-0.00841581	2938	62	2684.17	79.8889	962.36	60.2857
AU565	Cediranib/AZD2171	0.31623	1.24168	1.21963	0.00407849	-0.00835336	3051	69	2591.94	81.2778	962.36	60.2857
AU565	Cediranib/AZD2171	1	1.28996	1.27098	0.00333308	-0.00419921	3151	80	2595.83	77.6111	962.36	60.2857
AU565	Cediranib/AZD2171	1	1.24379	1.23883	0.00076566	-0.00497596	2644	61	2289.78	64.7222	962.36	60.2857
AU565	Cediranib/AZD2171	1	1.03601	1.02669	0.00219122	-0.00465769	2756	69	2684.17	79.8889	962.36	60.2857
AU565	Cediranib/AZD2171	1	1.15459	1.14778	0.00107214	-0.00445523	2883	77	2591.94	81.2778	962.36	60.2857
AU565	Cediranib/AZD2171	3.1623	1.01782	1.02459	-0.00165895	0.00271653	2629	86	2595.83	77.6111	962.36	60.2857
AU565	Cediranib/AZD2171	3.1623	1.13866	1.13431	0.000758554	-0.00591579	2490	55	2289.78	64.7222	962.36	60.2857
AU565	Cediranib/AZD2171	3.1623	1.00495	0.997	0.00196977	-0.00375686	2694	70	2684.17	79.8889	962.36	60.2857
AU565	Cediranib/AZD2171	3.1623	1.17963	1.16803	0.00204741	-0.00649272	2931	72	2591.94	81.2778	962.36	60.2857
AU565	Cediranib/AZD2171	10	0.69306	0.69978	-0.00106647	0.00868772	2045	80	2595.83	77.6111	962.36	60.2857
AU565	Cediranib/AZD2171	10	0.970767	0.967353	0.000746007	-0.00322124	2248	56	2289.78	64.7222	962.36	60.2857
AU565	Cediranib/AZD2171	10	0.922147	0.908846	0.00369408	-0.00705774	2531	57	2684.17	79.8889	962.36	60.2857
AU565	Cediranib/AZD2171	10	0.960454	0.989683	-0.00699486	0.0131911	2519	115	2591.94	81.2778	962.36	60.2857
AU565	Ceritinib/LDK378	0.001	1.08436	1.0875	-0.000934666	0.000296915	2754	83	2595.83	77.6111	962.36	60.2857
AU565	Ceritinib/LDK378	0.001	0.939861	0.963282	-0.00496476	0.0104479	2204	87	2289.78	64.7222	962.36	60.2857
AU565	Ceritinib/LDK378	0.001	0.899502	0.886617	0.00369197	-0.00552535	2487	60	2684.17	79.8889	962.36	60.2857
AU565	Ceritinib/LDK378	0.001	1.1525	1.15167	-0.000265053	-0.0021191	2879	84	2591.94	81.2778	962.36	60.2857
AU565	Ceritinib/LDK378	0.0031623	1.1547	1.16005	-0.00157238	0.000284356	2888	87	2595.83	77.6111	962.36	60.2857
AU565	Ceritinib/LDK378	0.0031623	0.763975	0.77342	-0.00205651	0.0084338	1957	73	2289.78	64.7222	962.36	60.2857
AU565	Ceritinib/LDK378	0.0031623	0.789043	0.785723	0.00155372	0.00116891	2276	71	2684.17	79.8889	962.36	60.2857
AU565	Ceritinib/LDK378	0.0031623	1.15355	1.15354	-0.000453636	-0.00181062	2881	85	2591.94	81.2778	962.36	60.2857
AU565	Ceritinib/LDK378	0.01	1.01996	1.02248	-0.000651439	0.000885906	2633	81	2595.83	77.6111	962.36	60.2857
AU565	Ceritinib/LDK378	0.01	1.08215	1.08836	-0.00129929	0.00111379	2408	71	2289.78	64.7222	962.36	60.2857
AU565	Ceritinib/LDK378	0.01	0.911355	0.898253	0.00369308	-0.00687756	2510	57	2684.17	79.8889	962.36	60.2857
AU565	Ceritinib/LDK378	0.01	0.989221	0.993403	-0.000979983	0.00188641	2572	86	2591.94	81.2778	962.36	60.2857
AU565	Ceritinib/LDK378	0.031623	1.0146	1.01889	-0.00106284	0.00171324	2623	83	2595.83	77.6111	962.36	60.2857
AU565	Ceritinib/LDK378	0.031623	0.879802	0.889898	-0.0021516	0.00621694	2119	74	2289.78	64.7222	962.36	60.2857
AU565	Ceritinib/LDK378	0.031623	0.99639	0.98464	0.00295951	-0.00537715	2677	65	2684.17	79.8889	962.36	60.2857
AU565	Ceritinib/LDK378	0.031623	1.03284	1.02187	0.0025152	-0.00511974	2653	69	2591.94	81.2778	962.36	60.2857
AU565	Ceritinib/LDK378	0.1	0.952483	0.943572	0.00233048	-0.00331832	2508	66	2595.83	77.6111	962.36	60.2857
AU565	Ceritinib/LDK378	0.1	1.0162	1.01254	0.000749561	-0.0047131	2313	54	2289.78	64.7222	962.36	60.2857
AU565	Ceritinib/LDK378	0.1	0.842837	0.836237	0.00225208	-0.00128198	2378	68	2684.17	79.8889	962.36	60.2857
AU565	Ceritinib/LDK378	0.1	1.01243	1.00105	0.00270261	-0.00512398	2615	68	2591.94	81.2778	962.36	60.2857
AU565	Ceritinib/LDK378	0.31623	1.07484	1.06464	0.0021921	-0.00505638	2736	67	2595.83	77.6111	962.36	60.2857
AU565	Ceritinib/LDK378	0.31623	0.926477	0.925064	0.000358971	0.00049812	2185	63	2289.78	64.7222	962.36	60.2857
AU565	Ceritinib/LDK378	0.31623	0.887613	0.896016	-0.00188928	0.00540029	2464	88	2684.17	79.8889	962.36	60.2857
AU565	Ceritinib/LDK378	0.31623	1.06011	1.06795	-0.00201435	0.0024354	2704	92	2591.94	81.2778	962.36	60.2857
AU565	Ceritinib/LDK378	1	1.02317	1.02986	-0.00164755	0.00260029	2639	86	2595.83	77.6111	962.36	60.2857
AU565	Ceritinib/LDK378	1	0.79777	0.795268	0.000731237	0.00201316	2004	61	2289.78	64.7222	962.36	60.2857
AU565	Ceritinib/LDK378	1	0.698701	0.715619	-0.00401894	0.0140405	2108	95	2684.17	79.8889	962.36	60.2857
AU565	Ceritinib/LDK378	1	0.975674	0.986011	-0.00244036	0.00475852	2547	93	2591.94	81.2778	962.36	60.2857
AU565	Ceritinib/LDK378	3.1623	0.456725	0.470556	-0.00294865	0.0200603	1649	85	2595.83	77.6111	962.36	60.2857
AU565	Ceritinib/LDK378	3.1623	0.596886	0.608757	-0.00278012	0.0140705	1728	75	2289.78	64.7222	962.36	60.2857
AU565	Ceritinib/LDK378	3.1623	0.438957	0.456326	-0.0041285	0.0232164	1649	91	2684.17	79.8889	962.36	60.2857
AU565	Ceritinib/LDK378	3.1623	0.501181	0.542226	-0.011194	0.0352564	1720	121	2591.94	81.2778	962.36	60.2857
AU565	Dasatinib	0.001	0.972018	0.983731	-0.00278047	0.00557576	2544	91	2595.83	77.6111	962.36	60.2857
AU565	Dasatinib	0.001	0.774778	0.794323	-0.00440456	0.0128625	1972	83	2289.78	64.7222	962.36	60.2857
AU565	Dasatinib	0.001	0.721499	0.723986	0.00012183	0.00549319	2150	77	2684.17	79.8889	962.36	60.2857
AU565	Dasatinib	0.001	1.02802	1.04667	-0.00449291	0.00737696	2644	104	2591.94	81.2778	962.36	60.2857
AU565	Dasatinib	0.0031623	1.08965	1.09524	-0.00151013	0.0012161	2764	86	2595.83	77.6111	962.36	60.2857
AU565	Dasatinib	0.0031623	0.854932	0.857955	-0.000575874	0.00362151	2084	67	2289.78	64.7222	962.36	60.2857
AU565	Dasatinib	0.0031623	0.892787	0.894765	-0.000211881	0.00224094	2474	80	2684.17	79.8889	962.36	60.2857
AU565	Dasatinib	0.0031623	0.923278	0.908174	0.0040532	-0.00930261	2451	53	2591.94	81.2778	962.36	60.2857
AU565	Dasatinib	0.01	1.08595	1.1001	-0.00346763	0.00468945	2757	96	2595.83	77.6111	962.36	60.2857
AU565	Dasatinib	0.01	0.761091	0.772563	-0.00253514	0.00945546	1953	75	2289.78	64.7222	962.36	60.2857
AU565	Dasatinib	0.01	0.89382	0.890254	0.00124756	-0.00044379	2476	73	2684.17	79.8889	962.36	60.2857
AU565	Dasatinib	0.01	1.03713	1.04374	-0.00167478	0.00224663	2661	90	2591.94	81.2778	962.36	60.2857
AU565	Dasatinib	0.031623	0.935593	0.923053	0.00330557	-0.0076239	2477	54	2595.83	77.6111	962.36	60.2857
AU565	Dasatinib	0.031623	0.780533	0.808224	-0.00627292	0.0164133	1980	91	2289.78	64.7222	962.36	60.2857
AU565	Dasatinib	0.031623	0.986299	0.98266	0.00095388	-0.00163006	2657	75	2684.17	79.8889	962.36	60.2857
AU565	Dasatinib	0.031623	0.99895	0.999578	-0.000148277	0.000219875	2590	82	2591.94	81.2778	962.36	60.2857
AU565	Dasatinib	0.1	1.00762	0.993821	0.0033118	-0.00979361	2610	51	2595.83	77.6111	962.36	60.2857
AU565	Dasatinib	0.1	0.827836	0.837079	-0.0019822	0.00692342	2046	73	2289.78	64.7222	962.36	60.2857
AU565	Dasatinib	0.1	0.838121	0.838671	0.000324774	0.0023975	2369	77	2684.17	79.8889	962.36	60.2857
AU565	Dasatinib	0.1	0.915036	0.900103	0.00405245	-0.00838926	2436	55	2591.94	81.2778	962.36	60.2857
AU565	Dasatinib	0.31623	0.940503	0.933459	0.00190831	-0.00233444	2486	68	2595.83	77.6111	962.36	60.2857
AU565	Dasatinib	0.31623	0.804223	0.802409	0.000564475	0.00235273	2013	62	2289.78	64.7222	962.36	60.2857
AU565	Dasatinib	0.31623	0.985793	0.995705	-0.0024409	0.00439642	2656	92	2684.17	79.8889	962.36	60.2857
AU565	Dasatinib	0.31623	1.0617	1.06698	-0.00141852	0.00136244	2707	89	2591.94	81.2778	962.36	60.2857
AU565	Dasatinib	1	0.895566	0.900918	-0.00108772	0.00402537	2404	82	2595.83	77.6111	962.36	60.2857
AU565	Dasatinib	1	0.779095	0.776688	0.000729513	-0.00383479	1978	48	2289.78	64.7222	962.36	60.2857
AU565	Dasatinib	1	0.853818	0.843106	0.00332301	-0.00349352	2399	63	2684.17	79.8889	962.36	60.2857
AU565	Dasatinib	1	0.927667	0.923028	0.00138985	-0.00125438	2459	74	2591.94	81.2778	962.36	60.2857
AU565	Dasatinib	3.1623	0.792444	0.798537	-0.00108157	0.00625805	2219	81	2595.83	77.6111	962.36	60.2857
AU565	Dasatinib	3.1623	0.448809	0.449579	0.000226738	0.0120212	1530	63	2289.78	64.7222	962.36	60.2857
AU565	Dasatinib	3.1623	0.728526	0.754461	-0.00658878	0.0180541	2163	107	2684.17	79.8889	962.36	60.2857
AU565	Dasatinib	3.1623	0.73191	0.733491	0.000443245	0.0047393	2110	77	2591.94	81.2778	962.36	60.2857
AU565	Dasatinib	10	0.355845	0.366876	-0.00193821	0.0220611	1488	80	2595.83	77.6111	962.36	60.2857
AU565	Dasatinib	10	0.137823	0.156337	-0.00594685	0.0400742	1131	82	2289.78	64.7222	962.36	60.2857
AU565	Dasatinib	10	0.234879	0.258253	-0.00662487	0.0389544	1315	96	2684.17	79.8889	962.36	60.2857
AU565	Dasatinib	10	0.312798	0.337555	-0.00641154	0.0340899	1420	98	2591.94	81.2778	962.36	60.2857
AU565	Dinaciclib/SCH727965	0.0001	1.12228	1.11462	0.00144485	-0.00445123	2826	71	2595.83	77.6111	962.36	60.2857
AU565	Dinaciclib/SCH727965	0.0001	0.865601	0.875743	-0.00216832	0.00652751	2099	74	2289.78	64.7222	962.36	60.2857
AU565	Dinaciclib/SCH727965	0.0001	0.842837	0.843306	0.000332537	0.00228209	2378	77	2684.17	79.8889	962.36	60.2857
AU565	Dinaciclib/SCH727965	0.0001	1.04195	1.05185	-0.00245825	0.00353993	2670	94	2591.94	81.2778	962.36	60.2857
AU565	Dinaciclib/SCH727965	0.00031623	1.08489	1.06972	0.0033181	-0.00799275	2755	59	2595.83	77.6111	962.36	60.2857
AU565	Dinaciclib/SCH727965	0.00031623	0.842823	0.855083	-0.00265579	0.00793751	2067	76	2289.78	64.7222	962.36	60.2857
AU565	Dinaciclib/SCH727965	0.00031623	0.871012	0.881278	-0.00235261	0.00660349	2432	90	2684.17	79.8889	962.36	60.2857
AU565	Dinaciclib/SCH727965	0.00031623	1.09304	1.07995	0.00275292	-0.00647439	2766	68	2591.94	81.2778	962.36	60.2857
AU565	Dinaciclib/SCH727965	0.001	1.15001	1.16226	-0.00310279	0.00298417	2879	95	2595.83	77.6111	962.36	60.2857
AU565	Dinaciclib/SCH727965	0.001	0.898223	0.902084	-0.000776723	0.00320073	2145	68	2289.78	64.7222	962.36	60.2857
AU565	Dinaciclib/SCH727965	0.001	0.849639	0.85078	0.000131284	0.00250927	2391	78	2684.17	79.8889	962.36	60.2857
AU565	Dinaciclib/SCH727965	0.001	1.04943	1.03727	0.00272611	-0.00575945	2684	68	2591.94	81.2778	962.36	60.2857
AU565	Dinaciclib/SCH727965	0.0031623	0.999013	1.0044	-0.0012948	0.00240735	2594	84	2595.83	77.6111	962.36	60.2857
AU565	Dinaciclib/SCH727965	0.0031623	0.857779	0.874103	-0.0035499	0.00937358	2088	80	2289.78	64.7222	962.36	60.2857
AU565	Dinaciclib/SCH727965	0.0031623	0.848593	0.852905	-0.000720049	0.00410247	2389	82	2684.17	79.8889	962.36	60.2857
AU565	Dinaciclib/SCH727965	0.0031623	1.00273	0.991551	0.00269633	-0.0049528	2597	68	2591.94	81.2778	962.36	60.2857
AU565	Dinaciclib/SCH727965	0.01	0.518491	0.538027	-0.00475944	0.0215019	1750	93	2595.83	77.6111	962.36	60.2857
AU565	Dinaciclib/SCH727965	0.01	-0.0555319	-0.0317875	-0.00929614	0.0628285	896	89	2289.78	64.7222	962.36	60.2857
AU565	Dinaciclib/SCH727965	0.01	0.0749543	0.117846	-0.0159044	0.0724276	1071	121	2684.17	79.8889	962.36	60.2857
AU565	Dinaciclib/SCH727965	0.01	0.304379	0.31674	-0.00192683	0.0246018	1407	82	2591.94	81.2778	962.36	60.2857
AU565	Dinaciclib/SCH727965	0.031623	-0.583142	0.0190742	-0.345015	0.152588	275	61	2595.83	77.6111	962.36	60.2857
AU565	Dinaciclib/SCH727965	0.031623	-0.754705	0.0177432	-0.446886	0.348413	166	100	2289.78	64.7222	962.36	60.2857
AU565	Dinaciclib/SCH727965	0.031623	-0.537948	0.0199996	-0.320796	0.253628	307	121	2684.17	79.8889	962.36	60.2857
AU565	Dinaciclib/SCH727965	0.031623	-0.552418	0.0207372	-0.322047	0.239866	305	113	2591.94	81.2778	962.36	60.2857
AU565	Dinaciclib/SCH727965	0.1	-0.766436	0.0120301	-0.501536	0.296883	120	58	2595.83	77.6111	962.36	60.2857
AU565	Dinaciclib/SCH727965	0.1	-0.739461	0.0172597	-0.432696	0.385588	179	126	2289.78	64.7222	962.36	60.2857
AU565	Dinaciclib/SCH727965	0.1	-0.608768	0.0168391	-0.373342	0.386976	240	171	2684.17	79.8889	962.36	60.2857
AU565	Dinaciclib/SCH727965	0.1	-0.727574	0.0143252	-0.463235	0.305814	150	76	2591.94	81.2778	962.36	60.2857
AU565	Dinaciclib/SCH727965	0.31623	-0.754333	0.0134237	-0.489713	0.319526	129	69	2595.83	77.6111	962.36	60.2857
AU565	Dinaciclib/SCH727965	0.31623	-0.849654	0.0130737	-0.548115	0.48067	90	93	2289.78	64.7222	962.36	60.2857
AU565	Dinaciclib/SCH727965	0.31623	-0.664715	0.0155274	-0.4189	0.310018	191	98	2684.17	79.8889	962.36	60.2857
AU565	Dinaciclib/SCH727965	0.31623	-0.737822	0.0146058	-0.473022	0.237572	142	52	2591.94	81.2778	962.36	60.2857
AU565	Dinaciclib/SCH727965	1	-0.773277	0.0122047	-0.508599	0.352761	115	71	2595.83	77.6111	962.36	60.2857
AU565	Dinaciclib/SCH727965	1	-0.7995	0.0154936	-0.491008	0.38611	129	91	2289.78	64.7222	962.36	60.2857
AU565	Dinaciclib/SCH727965	1	-0.62659	0.0172965	-0.387727	0.338149	224	130	2684.17	79.8889	962.36	60.2857
AU565	Dinaciclib/SCH727965	1	-0.760197	0.0135599	-0.494701	0.271207	125	54	2591.94	81.2778	962.36	60.2857
AU565	Doxorubicin	0.00031623	1.13067	1.14495	-0.00353601	0.00404508	2842	97	2595.83	77.6111	962.36	60.2857
AU565	Doxorubicin	0.00031623	0.896808	0.918217	-0.00460976	0.010624	2143	85	2289.78	64.7222	962.36	60.2857
AU565	Doxorubicin	0.00031623	1.05842	1.06866	-0.00263368	0.0033873	2801	94	2684.17	79.8889	962.36	60.2857
AU565	Doxorubicin	0.00031623	1.19573	1.20766	-0.00318326	0.00218964	2962	100	2591.94	81.2778	962.36	60.2857
AU565	Doxorubicin	0.001	1.07855	1.08178	-0.000945087	0.000410793	2743	83	2595.83	77.6111	962.36	60.2857
AU565	Doxorubicin	0.001	0.983375	1.00043	-0.00356379	0.00698535	2266	81	2289.78	64.7222	962.36	60.2857
AU565	Doxorubicin	0.001	0.990843	1.00307	-0.00302353	0.00532535	2666	95	2684.17	79.8889	962.36	60.2857
AU565	Doxorubicin	0.001	1.07022	1.06687	0.000569336	-0.0022746	2723	79	2591.94	81.2778	962.36	60.2857
AU565	Doxorubicin	0.0031623	1.14322	1.14282	-0.000258937	-0.00180388	2866	80	2595.83	77.6111	962.36	60.2857
AU565	Doxorubicin	0.0031623	1.03431	1.04491	-0.00219602	0.00354197	2339	75	2289.78	64.7222	962.36	60.2857
AU565	Doxorubicin	0.0031623	1.00545	1.00783	-0.000607012	0.000795138	2695	83	2684.17	79.8889	962.36	60.2857
AU565	Doxorubicin	0.0031623	1.05637	1.055	0.000152402	-0.00131108	2697	81	2591.94	81.2778	962.36	60.2857
AU565	Doxorubicin	0.01	1.0637	1.0537	0.00218613	-0.00487595	2715	67	2595.83	77.6111	962.36	60.2857
AU565	Doxorubicin	0.01	0.959542	0.956189	0.00074511	-0.00433204	2232	53	2289.78	64.7222	962.36	60.2857
AU565	Doxorubicin	0.01	1.05544	1.06332	-0.00206147	0.00244906	2795	91	2684.17	79.8889	962.36	60.2857
AU565	Doxorubicin	0.01	0.901816	0.906017	-0.000755638	0.0031851	2412	84	2591.94	81.2778	962.36	60.2857
AU565	Doxorubicin	0.031623	0.31613	0.327596	-0.0020633	0.0241615	1426	80	2595.83	77.6111	962.36	60.2857
AU565	Doxorubicin	0.031623	0.562802	0.578642	-0.00386678	0.0173341	1682	79	2289.78	64.7222	962.36	60.2857
AU565	Doxorubicin	0.031623	0.665876	0.693476	-0.00714581	0.0210103	2048	108	2684.17	79.8889	962.36	60.2857
AU565	Doxorubicin	0.031623	0.543062	0.550326	-0.000674351	0.0123349	1789	80	2591.94	81.2778	962.36	60.2857
AU565	Doxorubicin	0.1	-0.1058	0.0331841	-0.0634913	0.0659634	820	86	2595.83	77.6111	962.36	60.2857
AU565	Doxorubicin	0.1	-0.125308	0.0384979	-0.0682057	0.0578665	814	76	2289.78	64.7222	962.36	60.2857
AU565	Doxorubicin	0.1	0.0290375	0.0647831	-0.0132157	0.0704691	1004	111	2684.17	79.8889	962.36	60.2857
AU565	Doxorubicin	0.1	-0.113593	0.0333609	-0.0667055	0.0862161	810	107	2591.94	81.2778	962.36	60.2857
AU565	Doxorubicin	0.31623	-0.217836	0.0302671	-0.120244	0.145431	677	143	2595.83	77.6111	962.36	60.2857
AU565	Doxorubicin	0.31623	-0.440048	0.0295384	-0.223489	0.129797	466	87	2289.78	64.7222	962.36	60.2857
AU565	Doxorubicin	0.31623	-0.174186	0.0307584	-0.10024	0.203722	725	220	2684.17	79.8889	962.36	60.2857
AU565	Doxorubicin	0.31623	-0.249095	0.0292846	-0.135989	0.11066	639	105	2591.94	81.2778	962.36	60.2857
AU565	Doxorubicin	1	-0.384862	0.0252327	-0.213668	0.199336	480	142	2595.83	77.6111	962.36	60.2857
AU565	Doxorubicin	1	-0.490598	0.0273382	-0.25285	0.198641	414	121	2289.78	64.7222	962.36	60.2857
AU565	Doxorubicin	1	-0.311047	0.0281607	-0.170282	0.110869	565	93	2591.94	81.2778	962.36	60.2857
AU565	Doxorubicin	3.1623	-0.452155	0.0222669	-0.262086	0.219967	395	131	2684.17	79.8889	962.36	60.2857
AU565	Everolimus	0.001	0.589902	0.615938	-0.00664958	0.022791	1869	102	2595.83	77.6111	962.36	60.2857
AU565	Everolimus	0.001	0.457132	0.463553	-0.00139672	0.0153304	1541	69	2289.78	64.7222	962.36	60.2857
AU565	Everolimus	0.001	0.423585	0.424483	0.00159602	0.0116977	1623	69	2684.17	79.8889	962.36	60.2857
AU565	Everolimus	0.001	0.661229	0.698573	-0.00954385	0.0260097	1988	119	2591.94	81.2778	962.36	60.2857
AU565	Everolimus	0.0031623	0.535422	0.546696	-0.00218773	0.0156403	1778	83	2595.83	77.6111	962.36	60.2857
AU565	Everolimus	0.0031623	0.416917	0.453865	-0.0102334	0.0360352	1488	101	2289.78	64.7222	962.36	60.2857
AU565	Everolimus	0.0031623	0.412302	0.413361	0.00158126	0.0121608	1604	69	2684.17	79.8889	962.36	60.2857
AU565	Everolimus	0.0031623	0.485882	0.516545	-0.00800175	0.0294314	1695	108	2591.94	81.2778	962.36	60.2857
AU565	Everolimus	0.01	0.453638	0.473094	-0.00478529	0.0240361	1644	92	2595.83	77.6111	962.36	60.2857
AU565	Everolimus	0.01	0.246759	0.258192	-0.00315454	0.0276148	1268	74	2289.78	64.7222	962.36	60.2857
AU565	Everolimus	0.01	0.404557	0.401975	0.00290685	0.00958822	1591	64	2684.17	79.8889	962.36	60.2857
AU565	Everolimus	0.01	0.633065	0.670799	-0.00973244	0.0273263	1940	119	2591.94	81.2778	962.36	60.2857
AU565	Everolimus	0.031623	0.549269	0.559562	-0.00189899	0.0145882	1801	82	2595.83	77.6111	962.36	60.2857
AU565	Everolimus	0.031623	0.438957	0.452059	-0.00332679	0.0201819	1517	76	2289.78	64.7222	962.36	60.2857
AU565	Everolimus	0.031623	0.394996	0.394801	0.0020953	0.0117214	1575	67	2684.17	79.8889	962.36	60.2857
AU565	Everolimus	0.031623	0.613581	0.615636	0.000703649	0.00737182	1907	75	2591.94	81.2778	962.36	60.2857
AU565	Everolimus	0.1	0.441882	0.44716	-0.000105928	0.0145957	1625	74	2595.83	77.6111	962.36	60.2857
AU565	Everolimus	0.1	0.286698	0.291714	-0.00101208	0.0208138	1319	67	2289.78	64.7222	962.36	60.2857
AU565	Everolimus	0.1	0.349753	0.34945	0.00232303	0.0130631	1500	66	2684.17	79.8889	962.36	60.2857
AU565	Everolimus	0.1	0.56232	0.590343	-0.00703882	0.024539	1821	106	2591.94	81.2778	962.36	60.2857
AU565	Everolimus	0.31623	0.580382	0.59108	-0.00205939	0.0139126	1853	83	2595.83	77.6111	962.36	60.2857
AU565	Everolimus	0.31623	0.267943	0.271196	-0.000436687	0.0202673	1295	65	2289.78	64.7222	962.36	60.2857
AU565	Everolimus	0.31623	0.494466	0.499651	-9.15571e-05	0.0126758	1744	76	2684.17	79.8889	962.36	60.2857
AU565	Everolimus	0.31623	0.524307	0.524678	0.00155087	0.00835028	1758	71	2591.94	81.2778	962.36	60.2857
AU565	Everolimus	1	0.481932	0.480345	0.00203622	0.00862608	1690	66	2595.83	77.6111	962.36	60.2857
AU565	Everolimus	1	0.283577	0.283415	0.000670814	0.0133193	1315	56	2289.78	64.7222	962.36	60.2857
AU565	Everolimus	1	0.333287	0.350401	-0.00407762	0.0278958	1473	89	2684.17	79.8889	962.36	60.2857
AU565	Everolimus	1	0.604691	0.60448	0.00141594	0.00619113	1892	72	2591.94	81.2778	962.36	60.2857
AU565	Everolimus	3.1623	0.525757	0.560635	-0.00948477	0.0308059	1762	112	2595.83	77.6111	962.36	60.2857
AU565	Everolimus	3.1623	0.203324	0.206762	-0.00048538	0.0233339	1213	65	2289.78	64.7222	962.36	60.2857
AU565	Everolimus	3.1623	0.384803	0.381016	0.00343646	0.00918913	1558	62	2684.17	79.8889	962.36	60.2857
AU565	Everolimus	3.1623	0.523094	0.533084	-0.00148205	0.0146645	1756	83	2591.94	81.2778	962.36	60.2857
AU565	Everolimus	10	0.422612	0.447985	-0.00677828	0.0295167	1594	99	2595.83	77.6111	962.36	60.2857
AU565	Everolimus	10	0.390204	0.410893	-0.00565598	0.0271251	1453	84	2289.78	64.7222	962.36	60.2857
AU565	Everolimus	10	0.406346	0.408241	0.00130671	0.0129848	1594	70	2684.17	79.8889	962.36	60.2857
AU565	Everolimus	10	0.381879	0.416977	-0.00978702	0.0378239	1528	112	2591.94	81.2778	962.36	60.2857
AU565	INK128/MLN0128	0.00031623	0.879011	0.892134	-0.00303591	0.00795749	2374	91	2595.83	77.6111	962.36	60.2857
AU565	INK128/MLN0128	0.00031623	0.84211	0.849264	-0.00150544	0.00569735	2066	71	2289.78	64.7222	962.36	60.2857
AU565	INK128/MLN0128	0.00031623	0.898469	0.90035	-0.000201377	0.00210661	2485	80	2684.17	79.8889	962.36	60.2857
AU565	INK128/MLN0128	0.00031623	1.09516	1.1023	-0.00192659	0.0016766	2770	92	2591.94	81.2778	962.36	60.2857
AU565	INK128/MLN0128	0.001	1.03067	1.0559	-0.00601346	0.0101569	2653	108	2595.83	77.6111	962.36	60.2857
AU565	INK128/MLN0128	0.001	0.797053	0.803355	-0.00131431	0.0062407	2003	70	2289.78	64.7222	962.36	60.2857
AU565	INK128/MLN0128	0.001	0.830773	0.827521	0.00138452	0.000583783	2355	72	2684.17	79.8889	962.36	60.2857
AU565	INK128/MLN0128	0.001	1.14831	1.15353	-0.00160745	0.000253737	2871	91	2591.94	81.2778	962.36	60.2857
AU565	INK128/MLN0128	0.0031623	0.760155	0.779128	-0.00451378	0.0135562	2162	96	2595.83	77.6111	962.36	60.2857
AU565	INK128/MLN0128	0.0031623	0.438957	0.451109	-0.00305415	0.0195838	1517	75	2289.78	64.7222	962.36	60.2857
AU565	INK128/MLN0128	0.0031623	0.478791	0.475855	0.0026908	0.0073934	1717	65	2684.17	79.8889	962.36	60.2857
AU565	INK128/MLN0128	0.0031623	0.808144	0.83826	-0.00732604	0.0174736	2244	113	2591.94	81.2778	962.36	60.2857
AU565	INK128/MLN0128	0.01	0.366013	0.370667	0.000289373	0.0167259	1504	72	2595.83	77.6111	962.36	60.2857
AU565	INK128/MLN0128	0.01	0.132994	0.1401	-0.00182148	0.0302622	1125	69	2289.78	64.7222	962.36	60.2857
AU565	INK128/MLN0128	0.01	0.148373	0.156466	-0.000387727	0.0298817	1181	74	2684.17	79.8889	962.36	60.2857
AU565	INK128/MLN0128	0.01	0.350086	0.354027	0.00100575	0.0159829	1478	72	2591.94	81.2778	962.36	60.2857
AU565	INK128/MLN0128	0.031623	0.0677185	0.0748452	-3.16032e-05	0.0339839	1057	71	2595.83	77.6111	962.36	60.2857
AU565	INK128/MLN0128	0.031623	-0.164194	0.0376721	-0.0853986	0.056997	769	71	2289.78	64.7222	962.36	60.2857
AU565	INK128/MLN0128	0.031623	0.0144429	0.0210702	0.000563742	0.0373943	983	70	2684.17	79.8889	962.36	60.2857
AU565	INK128/MLN0128	0.031623	0.0762912	0.0868484	-0.000907225	0.0359068	1069	76	2591.94	81.2778	962.36	60.2857
AU565	INK128/MLN0128	0.1	-0.179002	0.0371169	-0.0919853	0.0542803	752	67	2289.78	64.7222	962.36	60.2857
AU565	INK128/MLN0128	0.1	-0.0782821	0.0329594	-0.051141	0.0749091	853	99	2684.17	79.8889	962.36	60.2857
AU565	INK128/MLN0128	0.1	0.0699438	0.0954448	-0.00749969	0.0525762	1060	96	2591.94	81.2778	962.36	60.2857
AU565	INK128/MLN0128	0.31623	-0.0457203	-0.0275679	-0.00532783	0.0573351	900	85	2595.83	77.6111	962.36	60.2857
AU565	INK128/MLN0128	0.31623	-0.229153	0.0355451	-0.114971	0.0768547	695	81	2289.78	64.7222	962.36	60.2857
AU565	INK128/MLN0128	0.31623	-0.121862	0.0317849	-0.0730165	0.0777792	794	95	2684.17	79.8889	962.36	60.2857
AU565	INK128/MLN0128	0.31623	-0.0207094	-0.00627895	-0.00267317	0.0484267	934	80	2591.94	81.2778	962.36	60.2857
AU565	INK128/MLN0128	1	-0.0635687	-0.028664	-0.0137129	0.0807968	876	108	2595.83	77.6111	962.36	60.2857
AU565	INK128/MLN0128	1	-0.373743	0.0311058	-0.186924	0.0731443	536	60	2289.78	64.7222	962.36	60.2857
AU565	INK128/MLN0128	1	-0.20056	0.0297972	-0.114118	0.0872858	691	91	2684.17	79.8889	962.36	60.2857
AU565	INK128/MLN0128	1	-0.167908	0.0314988	-0.0936159	0.111063	740	122	2591.94	81.2778	962.36	60.2857
AU565	INK128/MLN0128	3.1623	-0.435924	0.0244999	-0.245261	0.174048	424	108	2595.83	77.6111	962.36	60.2857
AU565	INK128/MLN0128	3.1623	-0.624207	0.0232394	-0.340731	0.27024	283	120	2289.78	64.7222	962.36	60.2857
AU565	INK128/MLN0128	3.1623	-0.524816	0.0196604	-0.311227	0.308392	320	163	2684.17	79.8889	962.36	60.2857
AU565	INK128/MLN0128	3.1623	-0.399722	0.0255986	-0.222065	0.217505	464	153	2591.94	81.2778	962.36	60.2857
AU565	Ipatasertib/GDC0068	0.001	1.11546	1.10623	0.00182626	-0.00501763	2813	69	2595.83	77.6111	962.36	60.2857
AU565	Ipatasertib/GDC0068	0.001	0.871285	0.884491	-0.0028445	0.00772962	2107	77	2289.78	64.7222	962.36	60.2857
AU565	Ipatasertib/GDC0068	0.001	0.950274	0.948869	0.000500968	-0.000167714	2586	77	2684.17	79.8889	962.36	60.2857
AU565	Ipatasertib/GDC0068	0.001	1.22675	1.20504	0.00407744	0.000320219	3022	96	2591.94	81.2778	962.36	60.2857
AU565	Ipatasertib/GDC0068	0.0031623	1.0944	1.10331	-0.00227843	0.00247622	2773	90	2595.83	77.6111	962.36	60.2857
AU565	Ipatasertib/GDC0068	0.0031623	1.06	1.08003	-0.00407972	0.00661955	2376	84	2289.78	64.7222	962.36	60.2857
AU565	Ipatasertib/GDC0068	0.0031623	1.02351	1.02957	-0.0015541	0.00213427	2731	88	2684.17	79.8889	962.36	60.2857
AU565	Ipatasertib/GDC0068	0.0031623	1.20764	1.20906	-0.000915324	-0.00183224	2985	88	2591.94	81.2778	962.36	60.2857
AU565	Ipatasertib/GDC0068	0.01	1.07325	1.06476	0.00179748	-0.00433407	2733	69	2595.83	77.6111	962.36	60.2857
AU565	Ipatasertib/GDC0068	0.01	0.912363	0.909263	0.00074125	-0.000998014	2165	59	2289.78	64.7222	962.36	60.2857
AU565	Ipatasertib/GDC0068	0.01	0.983267	0.977303	0.00155082	-0.00264105	2651	72	2684.17	79.8889	962.36	60.2857
AU565	Ipatasertib/GDC0068	0.01	1.08986	1.0878	0.000207477	-0.00195766	2760	81	2591.94	81.2778	962.36	60.2857
AU565	Ipatasertib/GDC0068	0.031623	1.02317	1.0248	-0.000445486	0.000463241	2639	80	2595.83	77.6111	962.36	60.2857
AU565	Ipatasertib/GDC0068	0.031623	0.851373	0.859515	-0.0017263	0.00594601	2079	72	2289.78	64.7222	962.36	60.2857
AU565	Ipatasertib/GDC0068	0.031623	0.968072	0.96397	0.00113196	-0.00162422	2621	74	2684.17	79.8889	962.36	60.2857
AU565	Ipatasertib/GDC0068	0.031623	1.04836	1.0421	0.00133192	-0.00326527	2682	75	2591.94	81.2778	962.36	60.2857
AU565	Ipatasertib/GDC0068	0.1	1.05945	1.06639	-0.00176892	0.00217881	2707	87	2595.83	77.6111	962.36	60.2857
AU565	Ipatasertib/GDC0068	0.1	0.821404	0.850113	-0.00639015	0.015686	2037	92	2289.78	64.7222	962.36	60.2857
AU565	Ipatasertib/GDC0068	0.1	0.955367	0.949119	0.00172481	-0.0024608	2596	71	2684.17	79.8889	962.36	60.2857
AU565	Ipatasertib/GDC0068	0.1	0.99733	1.00051	-0.000759633	0.00134263	2587	85	2591.94	81.2778	962.36	60.2857
AU565	Ipatasertib/GDC0068	0.31623	0.89997	0.911106	-0.00255519	0.00662642	2412	89	2595.83	77.6111	962.36	60.2857
AU565	Ipatasertib/GDC0068	0.31623	0.695162	0.714808	-0.00457854	0.0151467	1862	83	2289.78	64.7222	962.36	60.2857
AU565	Ipatasertib/GDC0068	0.31623	0.765063	0.777039	-0.00266826	0.00969392	2231	90	2684.17	79.8889	962.36	60.2857
AU565	Ipatasertib/GDC0068	0.31623	0.852445	0.842682	0.00302528	-0.00284213	2323	66	2591.94	81.2778	962.36	60.2857
AU565	Ipatasertib/GDC0068	1	0.787927	0.789138	0.000240782	0.00384906	2211	75	2595.83	77.6111	962.36	60.2857
AU565	Ipatasertib/GDC0068	1	0.700983	0.698967	0.000721992	0.0025562	1870	58	2289.78	64.7222	962.36	60.2857
AU565	Ipatasertib/GDC0068	1	0.771473	0.766111	0.00219609	0.000342019	2243	68	2684.17	79.8889	962.36	60.2857
AU565	Ipatasertib/GDC0068	1	0.772478	0.77743	-0.00060487	0.00576634	2181	82	2591.94	81.2778	962.36	60.2857
AU565	Ipatasertib/GDC0068	3.1623	0.57442	0.573917	0.00136589	0.00712852	1843	69	2595.83	77.6111	962.36	60.2857
AU565	Ipatasertib/GDC0068	3.1623	0.525541	0.53852	-0.0031608	0.0169697	1632	76	2289.78	64.7222	962.36	60.2857
AU565	Ipatasertib/GDC0068	3.1623	0.506026	0.499857	0.00364742	-0.00151908	1764	50	2684.17	79.8889	962.36	60.2857
AU565	Ipatasertib/GDC0068	3.1623	0.633065	0.639646	-0.000696745	0.00961042	1940	81	2591.94	81.2778	962.36	60.2857
AU565	Ipatasertib/GDC0068	10	0.303855	0.31235	-0.000965912	0.0222881	1407	76	2595.83	77.6111	962.36	60.2857
AU565	Ipatasertib/GDC0068	10	0.215208	0.243824	-0.00899986	0.0428744	1228	93	2289.78	64.7222	962.36	60.2857
AU565	Ipatasertib/GDC0068	10	0.301295	0.321017	-0.00507734	0.0317239	1421	92	2684.17	79.8889	962.36	60.2857
AU565	Ipatasertib/GDC0068	10	0.27636	0.28986	-0.00231808	0.0268913	1364	83	2591.94	81.2778	962.36	60.2857
AU565	Luminespib/NVP-AUY922	0.0001	0.894464	0.884875	0.00272527	-0.00300638	2402	64	2595.83	77.6111	962.36	60.2857
AU565	Luminespib/NVP-AUY922	0.0001	0.789875	0.804311	-0.00320008	0.0101362	1993	78	2289.78	64.7222	962.36	60.2857
AU565	Luminespib/NVP-AUY922	0.0001	0.87984	0.875732	0.00144045	-0.000522377	2449	72	2684.17	79.8889	962.36	60.2857
AU565	Luminespib/NVP-AUY922	0.0001	1.15929	1.15408	0.000697509	-0.00387837	2892	79	2591.94	81.2778	962.36	60.2857
AU565	Luminespib/NVP-AUY922	0.00031623	1.06476	1.07246	-0.00195438	0.00241321	2717	88	2595.83	77.6111	962.36	60.2857
AU565	Luminespib/NVP-AUY922	0.00031623	0.876964	0.875801	0.000347675	0.00139883	2115	63	2289.78	64.7222	962.36	60.2857
AU565	Luminespib/NVP-AUY922	0.00031623	0.797002	0.787299	0.00330757	-0.00231952	2291	63	2684.17	79.8889	962.36	60.2857
AU565	Luminespib/NVP-AUY922	0.00031623	1.05531	1.04386	0.00253114	-0.00550493	2695	69	2591.94	81.2778	962.36	60.2857
AU565	Luminespib/NVP-AUY922	0.001	1.0205	1.01712	0.000754978	-0.0016329	2634	74	2595.83	77.6111	962.36	60.2857
AU565	Luminespib/NVP-AUY922	0.001	0.864179	0.866141	-0.000341767	0.00298639	2097	66	2289.78	64.7222	962.36	60.2857
AU565	Luminespib/NVP-AUY922	0.001	0.831824	0.822286	0.00310234	-0.00264711	2357	64	2684.17	79.8889	962.36	60.2857
AU565	Luminespib/NVP-AUY922	0.001	1.05584	1.05532	-4.65656e-05	-0.00095111	2696	82	2591.94	81.2778	962.36	60.2857
AU565	Luminespib/NVP-AUY922	0.0031623	0.705186	0.703562	0.00126745	0.00381219	2066	70	2595.83	77.6111	962.36	60.2857
AU565	Luminespib/NVP-AUY922	0.0031623	0.590232	0.588747	0.000710388	0.00183515	1719	52	2289.78	64.7222	962.36	60.2857
AU565	Luminespib/NVP-AUY922	0.0031623	0.566034	0.558909	0.00365538	0.00151919	1869	59	2684.17	79.8889	962.36	60.2857
AU565	Luminespib/NVP-AUY922	0.0031623	0.718681	0.710714	0.00317776	-0.000264287	2087	65	2591.94	81.2778	962.36	60.2857
AU565	Luminespib/NVP-AUY922	0.01	0.381203	0.377308	0.00324097	0.000265563	1528	46	2595.83	77.6111	962.36	60.2857
AU565	Luminespib/NVP-AUY922	0.01	-0.10133	0.0396947	-0.0580958	0.037956	842	59	2289.78	64.7222	962.36	60.2857
AU565	Luminespib/NVP-AUY922	0.01	0.0905003	0.0901464	0.00357448	0.0212648	1094	58	2684.17	79.8889	962.36	60.2857
AU565	Luminespib/NVP-AUY922	0.01	0.240132	0.245655	0.000789318	0.0216674	1309	72	2591.94	81.2778	962.36	60.2857
AU565	Luminespib/NVP-AUY922	0.031623	-0.0316918	0.0351453	-0.0281142	0.0196949	919	47	2595.83	77.6111	962.36	60.2857
AU565	Luminespib/NVP-AUY922	0.031623	-0.268431	0.0346029	-0.133727	0.0234936	651	35	2289.78	64.7222	962.36	60.2857
AU565	Luminespib/NVP-AUY922	0.031623	-0.0958877	0.032658	-0.059988	0.0425861	829	64	2684.17	79.8889	962.36	60.2857
AU565	Luminespib/NVP-AUY922	0.031623	-0.0621667	0.0343793	-0.0417428	0.0364813	878	63	2591.94	81.2778	962.36	60.2857
AU565	Luminespib/NVP-AUY922	0.1	-0.103516	0.0339261	-0.0626751	0.0545596	823	75	2595.83	77.6111	962.36	60.2857
AU565	Luminespib/NVP-AUY922	0.1	-0.416153	0.0300252	-0.21	0.0529976	491	43	2289.78	64.7222	962.36	60.2857
AU565	Luminespib/NVP-AUY922	0.1	-0.209182	0.0291809	-0.118581	0.0394107	680	50	2684.17	79.8889	962.36	60.2857
AU565	Luminespib/NVP-AUY922	0.1	-0.0975779	0.0337386	-0.0588747	0.031608	831	55	2591.94	81.2778	962.36	60.2857
AU565	Luminespib/NVP-AUY922	0.31623	-0.221875	0.0303745	-0.122459	0.0205456	672	35	2595.83	77.6111	962.36	60.2857
AU565	Luminespib/NVP-AUY922	0.31623	-0.34402	0.0324837	-0.171518	0.00153304	568	17	2289.78	64.7222	962.36	60.2857
AU565	Luminespib/NVP-AUY922	0.31623	-0.206826	0.0299638	-0.117622	0.0662818	683	72	2684.17	79.8889	962.36	60.2857
AU565	Luminespib/NVP-AUY922	0.31623	-0.153018	0.0319443	-0.0861145	0.0572716	759	73	2591.94	81.2778	962.36	60.2857
AU565	Luminespib/NVP-AUY922	1	-0.211391	0.0309707	-0.117083	0.0441124	685	54	2595.83	77.6111	962.36	60.2857
AU565	Luminespib/NVP-AUY922	1	-0.296423	0.0332944	-0.14725	0.0316538	620	39	2289.78	64.7222	962.36	60.2857
AU565	Luminespib/NVP-AUY922	1	-0.243331	0.0283568	-0.137221	0.0543708	637	58	2684.17	79.8889	962.36	60.2857
AU565	Luminespib/NVP-AUY922	1	-0.150678	0.0327136	-0.085241	0.0547653	762	71	2591.94	81.2778	962.36	60.2857
AU565	Neratinib/HKI272	0.00031623	0.94813	0.950979	-0.000571588	0.00204841	2500	80	2595.83	77.6111	962.36	60.2857
AU565	Neratinib/HKI272	0.00031623	0.720594	0.743235	-0.0052442	0.0158418	1897	86	2289.78	64.7222	962.36	60.2857
AU565	Neratinib/HKI272	0.00031623	0.680138	0.684842	-0.000416016	0.00761051	2074	79	2684.17	79.8889	962.36	60.2857
AU565	Neratinib/HKI272	0.00031623	1.05957	1.06066	-0.000435495	-0.000328813	2703	84	2591.94	81.2778	962.36	60.2857
AU565	Neratinib/HKI272	0.001	0.760155	0.784946	-0.00607975	0.0165153	2162	103	2595.83	77.6111	962.36	60.2857
AU565	Neratinib/HKI272	0.001	0.397849	0.405364	-0.0017419	0.0181353	1463	70	2289.78	64.7222	962.36	60.2857
AU565	Neratinib/HKI272	0.001	0.43069	0.451979	-0.00547262	0.0263768	1635	96	2684.17	79.8889	962.36	60.2857
AU565	Neratinib/HKI272	0.001	0.637185	0.627757	0.00402386	-9.02622e-05	1947	61	2591.94	81.2778	962.36	60.2857
AU565	Neratinib/HKI272	0.0031623	0.254247	0.254098	0.00242194	0.0169188	1331	64	2595.83	77.6111	962.36	60.2857
AU565	Neratinib/HKI272	0.0031623	-0.0102838	-0.00552431	-0.00102586	0.0374338	950	66	2289.78	64.7222	962.36	60.2857
AU565	Neratinib/HKI272	0.0031623	0.0905003	0.106379	-0.00379865	0.0422248	1094	84	2684.17	79.8889	962.36	60.2857
AU565	Neratinib/HKI272	0.0031623	0.277015	0.328983	-0.0163614	0.0577076	1365	132	2591.94	81.2778	962.36	60.2857
AU565	Neratinib/HKI272	0.01	-0.108087	0.0332443	-0.064661	0.0800919	817	100	2595.83	77.6111	962.36	60.2857
AU565	Neratinib/HKI272	0.01	-0.268431	0.0346029	-0.133727	0.0683065	651	69	2289.78	64.7222	962.36	60.2857
AU565	Neratinib/HKI272	0.01	-0.181128	0.0301181	-0.103701	0.104089	716	110	2684.17	79.8889	962.36	60.2857
AU565	Neratinib/HKI272	0.01	-0.0945412	0.0336583	-0.0573317	0.0915081	835	116	2591.94	81.2778	962.36	60.2857
AU565	Neratinib/HKI272	0.031623	-0.325214	0.0276157	-0.179083	0.149451	548	119	2595.83	77.6111	962.36	60.2857
AU565	Neratinib/HKI272	0.031623	-0.469064	0.0279563	-0.240034	0.199424	436	128	2289.78	64.7222	962.36	60.2857
AU565	Neratinib/HKI272	0.031623	-0.311451	0.0265488	-0.175728	0.170339	554	138	2684.17	79.8889	962.36	60.2857
AU565	Neratinib/HKI272	0.031623	-0.232729	0.0297474	-0.127257	0.148859	659	144	2591.94	81.2778	962.36	60.2857
AU565	Neratinib/HKI272	0.1	-0.392042	0.0254232	-0.218132	0.210976	472	149	2595.83	77.6111	962.36	60.2857
AU565	Neratinib/HKI272	0.1	-0.561747	0.0255436	-0.297753	0.151899	343	75	2289.78	64.7222	962.36	60.2857
AU565	Neratinib/HKI272	0.1	-0.382977	0.0245878	-0.218392	0.244066	471	177	2684.17	79.8889	962.36	60.2857
AU565	Neratinib/HKI272	0.1	-0.368392	0.0257814	-0.203046	0.178723	499	132	2591.94	81.2778	962.36	60.2857
AU565	Neratinib/HKI272	0.31623	-0.52552	0.0212548	-0.30399	0.157773	331	76	2595.83	77.6111	962.36	60.2857
AU565	Neratinib/HKI272	0.31623	-0.607312	0.0227248	-0.328392	0.21359	299	95	2289.78	64.7222	962.36	60.2857
AU565	Neratinib/HKI272	0.31623	-0.486415	0.0209638	-0.284767	0.294835	359	172	2684.17	79.8889	962.36	60.2857
AU565	Neratinib/HKI272	0.31623	-0.472244	0.0232569	-0.267548	0.249382	386	150	2591.94	81.2778	962.36	60.2857
AU565	Neratinib/HKI272	1	-0.587024	0.0175822	-0.356632	0.190137	260	73	2684.17	79.8889	962.36	60.2857
AU565	Neratinib/HKI272	1	-0.582635	0.0190322	-0.343724	0.221564	276	93	2591.94	81.2778	962.36	60.2857
AU565	Neratinib/HKI272	3.1623	-0.742958	0.0173676	-0.435908	0.320621	176	94	2289.78	64.7222	962.36	60.2857
AU565	Neratinib/HKI272	3.1623	-0.558511	0.0193364	-0.335662	0.297209	287	139	2684.17	79.8889	962.36	60.2857
AU565	Neratinib/HKI272	3.1623	-0.613823	0.0185538	-0.367422	0.331288	247	140	2591.94	81.2778	962.36	60.2857
AU565	Olaparib/AZD2281	0.001	1.00439	1.0156	-0.00269609	0.00480689	2604	91	2595.83	77.6111	962.36	60.2857
AU565	Olaparib/AZD2281	0.001	0.672556	0.670679	0.000719124	8.87161e-05	1831	52	2289.78	64.7222	962.36	60.2857
AU565	Olaparib/AZD2281	0.001	0.797532	0.7886	0.00308947	-0.00191779	2292	64	2684.17	79.8889	962.36	60.2857
AU565	Olaparib/AZD2281	0.001	1.08297	1.08189	3.35021e-07	-0.00148324	2747	82	2591.94	81.2778	962.36	60.2857
AU565	Olaparib/AZD2281	0.0031623	1.04561	1.05617	-0.00259183	0.00386894	2681	91	2595.83	77.6111	962.36	60.2857
AU565	Olaparib/AZD2281	0.0031623	0.698801	0.701472	-0.000429553	0.00661703	1867	66	2289.78	64.7222	962.36	60.2857
AU565	Olaparib/AZD2281	0.0031623	0.956894	0.942948	0.00369723	-0.00762163	2599	57	2684.17	79.8889	962.36	60.2857
AU565	Olaparib/AZD2281	0.0031623	1.08138	1.06686	0.00313906	-0.0069812	2744	66	2591.94	81.2778	962.36	60.2857
AU565	Olaparib/AZD2281	0.01	1.16095	1.17046	-0.00250687	0.00178932	2900	92	2595.83	77.6111	962.36	60.2857
AU565	Olaparib/AZD2281	0.01	0.844961	0.857215	-0.00265283	0.00788793	2070	76	2289.78	64.7222	962.36	60.2857
AU565	Olaparib/AZD2281	0.01	0.941601	0.941143	0.000284151	0.000384849	2569	78	2684.17	79.8889	962.36	60.2857
AU565	Olaparib/AZD2281	0.01	1.10626	1.10808	-0.000736296	-0.000576499	2791	86	2591.94	81.2778	962.36	60.2857
AU565	Olaparib/AZD2281	0.031623	1.05467	1.04482	0.00218124	-0.00472788	2698	67	2595.83	77.6111	962.36	60.2857
AU565	Olaparib/AZD2281	0.031623	0.866312	0.867242	-0.000112133	0.0024963	2100	65	2289.78	64.7222	962.36	60.2857
AU565	Olaparib/AZD2281	0.031623	1.02301	1.0187	0.00100011	-0.0023445	2730	75	2684.17	79.8889	962.36	60.2857
AU565	Olaparib/AZD2281	0.031623	1.16973	1.16769	-4.54989e-05	-0.00275589	2912	83	2591.94	81.2778	962.36	60.2857
AU565	Olaparib/AZD2281	0.1	1.06901	1.08003	-0.00273049	0.00369952	2725	92	2595.83	77.6111	962.36	60.2857
AU565	Olaparib/AZD2281	0.1	0.774058	0.772394	0.000559704	0.00297001	1971	62	2289.78	64.7222	962.36	60.2857
AU565	Olaparib/AZD2281	0.1	0.964519	0.974	-0.00229869	0.00455893	2614	91	2684.17	79.8889	962.36	60.2857
AU565	Olaparib/AZD2281	0.1	1.04355	1.04412	-0.000267167	-0.000352638	2673	83	2591.94	81.2778	962.36	60.2857
AU565	Olaparib/AZD2281	0.31623	0.986615	0.977954	0.0021433	-0.00356131	2571	67	2595.83	77.6111	962.36	60.2857
AU565	Olaparib/AZD2281	0.31623	0.771179	0.768812	0.000728773	0.00111518	1967	58	2289.78	64.7222	962.36	60.2857
AU565	Olaparib/AZD2281	0.31623	0.956894	0.95934	-0.00050088	0.00150313	2599	82	2684.17	79.8889	962.36	60.2857
AU565	Olaparib/AZD2281	0.31623	0.857464	0.843716	0.0040471	-0.00824653	2332	53	2591.94	81.2778	962.36	60.2857
AU565	Olaparib/AZD2281	1	0.986075	0.984954	0.000307734	-0.000236741	2570	76	2595.83	77.6111	962.36	60.2857
AU565	Olaparib/AZD2281	1	0.816397	0.860593	-0.00987146	0.0225434	2030	107	2289.78	64.7222	962.36	60.2857
AU565	Olaparib/AZD2281	1	0.929837	0.916394	0.00369478	-0.0124737	2546	43	2684.17	79.8889	962.36	60.2857
AU565	Olaparib/AZD2281	1	0.95337	0.937637	0.00405587	-0.0116747	2506	48	2591.94	81.2778	962.36	60.2857
AU565	Olaparib/AZD2281	3.1623	1.07219	1.07384	-0.000563665	-0.00015422	2731	81	2595.83	77.6111	962.36	60.2857
AU565	Olaparib/AZD2281	3.1623	0.897516	0.89625	0.000352419	0.00101875	2144	63	2289.78	64.7222	962.36	60.2857
AU565	Olaparib/AZD2281	3.1623	0.935468	0.92327	0.00334389	-0.00503667	2557	63	2684.17	79.8889	962.36	60.2857
AU565	Olaparib/AZD2281	3.1623	1.02318	1.01158	0.00270951	-0.00531152	2635	68	2591.94	81.2778	962.36	60.2857
AU565	Olaparib/AZD2281	10	0.802588	0.806876	-0.000619735	0.00515119	2237	79	2595.83	77.6111	962.36	60.2857
AU565	Olaparib/AZD2281	10	0.328652	0.32831	0.000677465	0.0136743	1373	59	2289.78	64.7222	962.36	60.2857
AU565	Olaparib/AZD2281	10	0.549572	0.543256	0.00347679	0.00351479	1840	62	2684.17	79.8889	962.36	60.2857
AU565	Olaparib/AZD2281	10	0.605284	0.596451	0.00402008	0.000253218	1893	60	2591.94	81.2778	962.36	60.2857
AU565	PF-4708671	0.001	0.972018	0.988793	-0.00400553	0.00776917	2544	97	2595.83	77.6111	962.36	60.2857
AU565	PF-4708671	0.001	0.960946	0.959357	0.000366576	-9.97123e-05	2234	63	2289.78	64.7222	962.36	60.2857
AU565	PF-4708671	0.001	1.09107	1.09671	-0.00159179	0.00102578	2867	89	2684.17	79.8889	962.36	60.2857
AU565	PF-4708671	0.001	1.08615	1.09518	-0.00233938	0.00254846	2753	94	2591.94	81.2778	962.36	60.2857
AU565	PF-4708671	0.0031623	1.09334	1.07802	0.00331876	-0.00741979	2771	61	2595.83	77.6111	962.36	60.2857
AU565	PF-4708671	0.0031623	1.29724	1.29196	0.000769078	-0.00072193	2723	75	2289.78	64.7222	962.36	60.2857
AU565	PF-4708671	0.0031623	1.06983	1.06704	0.00047835	-0.00220446	2824	78	2684.17	79.8889	962.36	60.2857
AU565	PF-4708671	0.0031623	1.0521	1.05672	-0.00124255	0.00122012	2689	88	2591.94	81.2778	962.36	60.2857
AU565	PF-4708671	0.01	0.968226	0.966563	0.000488924	-0.000245712	2537	75	2595.83	77.6111	962.36	60.2857
AU565	PF-4708671	0.01	0.987573	0.984068	0.000747336	-0.00810513	2272	45	2289.78	64.7222	962.36	60.2857
AU565	PF-4708671	0.01	1.18567	1.16788	0.0035841	-0.00922977	3061	62	2684.17	79.8889	962.36	60.2857
AU565	PF-4708671	0.01	1.03392	1.04567	-0.00287893	0.00442765	2655	96	2591.94	81.2778	962.36	60.2857
AU565	PF-4708671	0.031623	0.995782	0.996178	-8.5048e-05	0.000297973	2588	78	2595.83	77.6111	962.36	60.2857
AU565	PF-4708671	0.031623	1.12629	1.12201	0.000757682	-0.00344468	2472	61	2289.78	64.7222	962.36	60.2857
AU565	PF-4708671	0.031623	1.07478	1.0783	-0.00105295	0.000369583	2834	86	2684.17	79.8889	962.36	60.2857
AU565	PF-4708671	0.031623	1.09833	1.0944	0.000610748	-0.002798	2776	79	2591.94	81.2778	962.36	60.2857
AU565	PF-4708671	0.1	1.08013	1.10547	-0.00601919	0.00921929	2746	109	2595.83	77.6111	962.36	60.2857
AU565	PF-4708671	0.1	1.01551	1.03564	-0.00415912	0.00753164	2312	84	2289.78	64.7222	962.36	60.2857
AU565	PF-4708671	0.1	0.977702	0.963367	0.00369907	-0.00794788	2640	57	2684.17	79.8889	962.36	60.2857
AU565	PF-4708671	0.1	0.929861	0.925178	0.00139254	-0.00130044	2463	74	2591.94	81.2778	962.36	60.2857
AU565	PF-4708671	0.31623	0.842922	0.843279	0.000320625	0.00250039	2309	75	2595.83	77.6111	962.36	60.2857
AU565	PF-4708671	0.31623	0.99107	0.987546	0.000747611	-0.00352336	2277	56	2289.78	64.7222	962.36	60.2857
AU565	PF-4708671	0.31623	0.97922	0.964857	0.0036992	-0.00724679	2643	59	2684.17	79.8889	962.36	60.2857
AU565	PF-4708671	0.31623	0.99733	1.0191	-0.00520986	0.00924914	2587	107	2591.94	81.2778	962.36	60.2857
AU565	PF-4708671	1	0.865721	0.878205	-0.00286026	0.0079259	2350	90	2595.83	77.6111	962.36	60.2857
AU565	PF-4708671	1	0.807806	0.805253	0.000732152	-5.69116e-05	2018	57	2289.78	64.7222	962.36	60.2857
AU565	PF-4708671	1	1.02702	1.0139	0.0031687	-0.00624164	2738	64	2684.17	79.8889	962.36	60.2857
AU565	PF-4708671	1	0.99841	1.00325	-0.00116259	0.00204246	2589	87	2591.94	81.2778	962.36	60.2857
AU565	PF-4708671	3.1623	0.78284	0.790729	-0.00154622	0.00736451	2202	83	2595.83	77.6111	962.36	60.2857
AU565	PF-4708671	3.1623	0.735808	0.734331	0.000553474	0.00378634	1918	62	2289.78	64.7222	962.36	60.2857
AU565	PF-4708671	3.1623	0.832349	0.832211	0.000529361	0.00214185	2358	76	2684.17	79.8889	962.36	60.2857
AU565	PF-4708671	3.1623	0.858578	0.874437	-0.00364366	0.00943253	2334	97	2591.94	81.2778	962.36	60.2857
AU565	PF-4708671	10	0.522126	0.570966	-0.0137532	0.0394757	1756	129	2595.83	77.6111	962.36	60.2857
AU565	PF-4708671	10	0.410823	0.413615	-0.000340858	0.0145444	1480	65	2289.78	64.7222	962.36	60.2857
AU565	PF-4708671	10	0.496781	0.508044	-0.00211015	0.0167691	1748	84	2684.17	79.8889	962.36	60.2857
AU565	PF-4708671	10	0.476056	0.482787	-0.000331429	0.0139251	1679	78	2591.94	81.2778	962.36	60.2857
AU565	Paclitaxel	0.0001	1.04561	1.06295	-0.00417617	0.00665217	2681	99	2595.83	77.6111	962.36	60.2857
AU565	Paclitaxel	0.0001	1.05098	1.07421	-0.00473412	0.00798341	2363	87	2289.78	64.7222	962.36	60.2857
AU565	Paclitaxel	0.0001	1.10092	1.12088	-0.00498296	0.00665567	2887	107	2684.17	79.8889	962.36	60.2857
AU565	Paclitaxel	0.0001	1.00381	1.00014	0.000872682	-0.00169446	2599	77	2591.94	81.2778	962.36	60.2857
AU565	Paclitaxel	0.00031623	1.04348	1.04561	-0.000611456	0.000409767	2677	81	2595.83	77.6111	962.36	60.2857
AU565	Paclitaxel	0.00031623	1.19275	1.20705	-0.00284261	0.00230705	2569	79	2289.78	64.7222	962.36	60.2857
AU565	Paclitaxel	0.00031623	1.11957	1.12548	-0.00171594	0.000768274	2925	90	2684.17	79.8889	962.36	60.2857
AU565	Paclitaxel	0.00031623	1.0766	1.08582	-0.00236472	0.00275854	2735	94	2591.94	81.2778	962.36	60.2857
AU565	Paclitaxel	0.001	0.759586	0.778567	-0.00451588	0.013575	2161	96	2595.83	77.6111	962.36	60.2857
AU565	Paclitaxel	0.001	0.940564	0.986039	-0.00959964	0.0191658	2205	108	2289.78	64.7222	962.36	60.2857
AU565	Paclitaxel	0.001	0.92112	0.964248	-0.0107913	0.0205229	2529	132	2684.17	79.8889	962.36	60.2857
AU565	Paclitaxel	0.001	0.917235	0.942986	-0.00616046	0.0126685	2440	110	2591.94	81.2778	962.36	60.2857
AU565	Paclitaxel	0.0031623	-0.24877	0.0293065	-0.136634	0.291976	639	302	2595.83	77.6111	962.36	60.2857
AU565	Paclitaxel	0.0031623	-0.413302	0.0299428	-0.208368	0.198179	494	144	2289.78	64.7222	962.36	60.2857
AU565	Paclitaxel	0.0031623	-0.209968	0.0292014	-0.119022	0.214793	679	219	2684.17	79.8889	962.36	60.2857
AU565	Paclitaxel	0.0031623	-0.23844	0.0298986	-0.13042	0.237769	652	239	2591.94	81.2778	962.36	60.2857
AU565	Paclitaxel	0.01	-0.432212	0.0243993	-0.242859	0.311565	428	221	2595.83	77.6111	962.36	60.2857
AU565	Paclitaxel	0.01	-0.652079	0.0211049	-0.361015	0.313499	257	133	2289.78	64.7222	962.36	60.2857
AU565	Paclitaxel	0.01	-0.422544	0.0235998	-0.243167	0.279979	427	191	2684.17	79.8889	962.36	60.2857
AU565	Paclitaxel	0.01	-0.484743	0.0224644	-0.275594	0.380274	373	260	2591.94	81.2778	962.36	60.2857
AU565	Paclitaxel	0.031623	-0.364418	0.0267097	-0.201859	0.276289	503	221	2595.83	77.6111	962.36	60.2857
AU565	Paclitaxel	0.031623	-0.622085	0.0231732	-0.339164	0.32327	285	154	2289.78	64.7222	962.36	60.2857
AU565	Paclitaxel	0.031623	-0.505929	0.0203344	-0.298087	0.34314	339	201	2684.17	79.8889	962.36	60.2857
AU565	Paclitaxel	0.031623	-0.525054	0.0212122	-0.302761	0.427048	332	280	2591.94	81.2778	962.36	60.2857
AU565	Paclitaxel	0.1	-0.369724	0.0258475	-0.204723	0.290219	497	233	2595.83	77.6111	962.36	60.2857
AU565	Paclitaxel	0.1	-0.56994	0.0244237	-0.302937	0.231323	335	117	2289.78	64.7222	962.36	60.2857
AU565	Paclitaxel	0.1	-0.496127	0.0212154	-0.291558	0.378388	349	240	2684.17	79.8889	962.36	60.2857
AU565	Paclitaxel	0.1	-0.468424	0.023154	-0.264991	0.357286	390	247	2591.94	81.2778	962.36	60.2857
AU565	Paclitaxel	0.31623	-0.330384	0.0277557	-0.182144	0.254109	542	214	2595.83	77.6111	962.36	60.2857
AU565	Paclitaxel	0.31623	-0.603116	0.0240308	-0.325771	0.269457	303	128	2289.78	64.7222	962.36	60.2857
AU565	Paclitaxel	0.31623	-0.560592	0.0193912	-0.337227	0.321715	285	154	2684.17	79.8889	962.36	60.2857
AU565	Paclitaxel	0.31623	-0.372826	0.0258988	-0.20576	0.287211	494	230	2591.94	81.2778	962.36	60.2857
AU565	Paclitaxel	1	-0.465061	0.0230949	-0.263635	0.330976	393	221	2595.83	77.6111	962.36	60.2857
AU565	Paclitaxel	1	-0.629526	0.0219287	-0.344285	0.275731	278	121	2289.78	64.7222	962.36	60.2857
AU565	Paclitaxel	1	-0.485449	0.0209391	-0.284095	0.23921	360	132	2684.17	79.8889	962.36	60.2857
AU565	Paclitaxel	1	-0.413365	0.024923	-0.230295	0.32993	449	253	2591.94	81.2778	962.36	60.2857
AU565	Palbociclib/PD0332991	0.00031623	0.981755	0.993316	-0.00275486	0.00534145	2562	91	2595.83	77.6111	962.36	60.2857
AU565	Palbociclib/PD0332991	0.00031623	1.04265	1.03884	0.000751573	-0.00507357	2351	54	2289.78	64.7222	962.36	60.2857
AU565	Palbociclib/PD0332991	0.00031623	1.07032	1.06753	0.000479062	-0.00221372	2825	78	2684.17	79.8889	962.36	60.2857
AU565	Palbociclib/PD0332991	0.00031623	1.03231	1.0149	0.00406259	-0.00906653	2652	58	2591.94	81.2778	962.36	60.2857
AU565	Palbociclib/PD0332991	0.001	1.04615	1.03897	0.00157947	-0.00352329	2682	70	2595.83	77.6111	962.36	60.2857
AU565	Palbociclib/PD0332991	0.001	1.21116	1.24378	-0.00624614	0.00813443	2596	96	2289.78	64.7222	962.36	60.2857
AU565	Palbociclib/PD0332991	0.001	1.04599	1.05084	-0.00130781	0.00130523	2776	87	2684.17	79.8889	962.36	60.2857
AU565	Palbociclib/PD0332991	0.001	0.988139	0.978935	0.00227844	-0.0039536	2570	70	2591.94	81.2778	962.36	60.2857
AU565	Palbociclib/PD0332991	0.0031623	0.918639	0.921124	-0.000413863	0.00232779	2446	79	2595.83	77.6111	962.36	60.2857
AU565	Palbociclib/PD0332991	0.0031623	1.07247	1.06849	0.000753795	-0.00546797	2394	54	2289.78	64.7222	962.36	60.2857
AU565	Palbociclib/PD0332991	0.0031623	1.03502	1.04487	-0.00250355	0.00358349	2754	93	2684.17	79.8889	962.36	60.2857
AU565	Palbociclib/PD0332991	0.0031623	0.976759	0.979507	-0.000598363	0.00143402	2549	84	2591.94	81.2778	962.36	60.2857
AU565	Palbociclib/PD0332991	0.01	0.830639	0.843637	-0.00295986	0.00890351	2287	90	2595.83	77.6111	962.36	60.2857
AU565	Palbociclib/PD0332991	0.01	1.01899	1.01531	0.000749775	-0.00681673	2317	49	2289.78	64.7222	962.36	60.2857
AU565	Palbociclib/PD0332991	0.01	0.950784	0.95175	-0.000107057	0.000913778	2587	80	2684.17	79.8889	962.36	60.2857
AU565	Palbociclib/PD0332991	0.01	0.887451	0.879465	0.00240459	-0.00236284	2386	69	2591.94	81.2778	962.36	60.2857
AU565	Palbociclib/PD0332991	0.031623	0.619495	0.635376	-0.00363103	0.0158391	1919	90	2595.83	77.6111	962.36	60.2857
AU565	Palbociclib/PD0332991	0.031623	0.828551	0.829655	-0.000127764	0.00324972	2047	65	2289.78	64.7222	962.36	60.2857
AU565	Palbociclib/PD0332991	0.031623	0.816035	0.821679	-0.00100559	0.00535736	2327	83	2684.17	79.8889	962.36	60.2857
AU565	Palbociclib/PD0332991	0.031623	0.644238	0.65307	-0.00138236	0.0106473	1959	84	2591.94	81.2778	962.36	60.2857
AU565	Palbociclib/PD0332991	0.1	0.486829	0.500305	-0.00284649	0.0187131	1698	85	2595.83	77.6111	962.36	60.2857
AU565	Palbociclib/PD0332991	0.1	0.538981	0.537733	0.000704599	0.00245557	1650	51	2289.78	64.7222	962.36	60.2857
AU565	Palbociclib/PD0332991	0.1	0.668074	0.683876	-0.00367809	0.0142742	2052	93	2684.17	79.8889	962.36	60.2857
AU565	Palbociclib/PD0332991	0.1	0.618313	0.630829	-0.00241534	0.0134654	1915	88	2591.94	81.2778	962.36	60.2857
AU565	Palbociclib/PD0332991	0.31623	0.382466	0.396345	-0.0029439	0.0230853	1530	84	2595.83	77.6111	962.36	60.2857
AU565	Palbociclib/PD0332991	0.31623	0.366435	0.373091	-0.00150056	0.0187509	1422	69	2289.78	64.7222	962.36	60.2857
AU565	Palbociclib/PD0332991	0.31623	0.553553	0.557108	0.000278261	0.00993938	1847	75	2684.17	79.8889	962.36	60.2857
AU565	Palbociclib/PD0332991	0.31623	0.397657	0.423793	-0.00671899	0.0305953	1553	101	2591.94	81.2778	962.36	60.2857
AU565	Palbociclib/PD0332991	1	0.305796	0.320485	-0.00323146	0.0272656	1410	84	2595.83	77.6111	962.36	60.2857
AU565	Palbociclib/PD0332991	1	0.167492	0.16927	0.000113655	0.0236511	1168	63	2289.78	64.7222	962.36	60.2857
AU565	Palbociclib/PD0332991	1	0.42714	0.435539	-0.00103188	0.0171705	1629	79	2684.17	79.8889	962.36	60.2857
AU565	Palbociclib/PD0332991	1	0.296586	0.323875	-0.00736445	0.0370446	1395	101	2591.94	81.2778	962.36	60.2857
AU565	Palbociclib/PD0332991	3.1623	0.102753	0.136601	-0.0114993	0.059179	1107	107	2595.83	77.6111	962.36	60.2857
AU565	Palbociclib/PD0332991	3.1623	0.120898	0.121335	0.000643666	0.0245654	1110	61	2289.78	64.7222	962.36	60.2857
AU565	Palbociclib/PD0332991	3.1623	0.29696	0.321985	-0.00707671	0.0363504	1414	99	2684.17	79.8889	962.36	60.2857
AU565	Palbociclib/PD0332991	3.1623	0.187959	0.224804	-0.011477	0.0529266	1231	112	2591.94	81.2778	962.36	60.2857
AU565	Pictilisib/GDC0941	0.001	0.987155	0.990212	-0.000708495	0.00157213	2572	81	2595.83	77.6111	962.36	60.2857
AU565	Pictilisib/GDC0941	0.001	0.701711	0.722354	-0.00480652	0.01544	1871	84	2289.78	64.7222	962.36	60.2857
AU565	Pictilisib/GDC0941	0.001	0.960454	0.963633	-0.000695923	0.00178402	2606	83	2684.17	79.8889	962.36	60.2857
AU565	Pictilisib/GDC0941	0.001	0.96807	0.986991	-0.00450846	0.00860561	2533	103	2591.94	81.2778	962.36	60.2857
AU565	Pictilisib/GDC0941	0.0031623	0.967142	0.967171	7.68396e-05	0.000519985	2535	77	2595.83	77.6111	962.36	60.2857
AU565	Pictilisib/GDC0941	0.0031623	0.954627	0.987466	-0.00691252	0.0138347	2225	96	2289.78	64.7222	962.36	60.2857
AU565	Pictilisib/GDC0941	0.0031623	0.850684	0.870015	-0.00473717	0.0114147	2393	101	2684.17	79.8889	962.36	60.2857
AU565	Pictilisib/GDC0941	0.0031623	1.01835	1.02533	-0.00172064	0.00266822	2626	90	2591.94	81.2778	962.36	60.2857
AU565	Pictilisib/GDC0941	0.01	0.878458	0.874103	0.00143749	-0.000306046	2373	70	2595.83	77.6111	962.36	60.2857
AU565	Pictilisib/GDC0941	0.01	0.951113	0.971383	-0.00427891	0.00893154	2220	84	2289.78	64.7222	962.36	60.2857
AU565	Pictilisib/GDC0941	0.01	0.859037	0.854507	0.00162878	-0.00045344	2409	71	2684.17	79.8889	962.36	60.2857
AU565	Pictilisib/GDC0941	0.01	0.918334	0.917212	0.000538431	0.000483633	2442	78	2591.94	81.2778	962.36	60.2857
AU565	Pictilisib/GDC0941	0.031623	0.676252	0.67344	0.00170491	0.00367022	2016	68	2595.83	77.6111	962.36	60.2857
AU565	Pictilisib/GDC0941	0.031623	0.564288	0.593856	-0.00746156	0.0248086	1684	93	2289.78	64.7222	962.36	60.2857
AU565	Pictilisib/GDC0941	0.031623	0.747377	0.73854	0.00329341	-0.0012187	2198	63	2684.17	79.8889	962.36	60.2857
AU565	Pictilisib/GDC0941	0.031623	0.607656	0.612238	-3.30974e-05	0.00902492	1897	78	2591.94	81.2778	962.36	60.2857
AU565	Pictilisib/GDC0941	0.1	0.43754	0.436565	0.00200076	0.0102331	1618	66	2595.83	77.6111	962.36	60.2857
AU565	Pictilisib/GDC0941	0.1	0.34642	0.387787	-0.0120326	0.0430458	1396	106	2289.78	64.7222	962.36	60.2857
AU565	Pictilisib/GDC0941	0.1	0.32655	0.344493	-0.00438735	0.0289072	1462	90	2684.17	79.8889	962.36	60.2857
AU565	Pictilisib/GDC0941	0.1	0.393247	0.388162	0.00399155	0.00629138	1546	59	2591.94	81.2778	962.36	60.2857
AU565	Pictilisib/GDC0941	0.31623	0.10484	0.110872	0.000377915	0.0303627	1110	70	2595.83	77.6111	962.36	60.2857
AU565	Pictilisib/GDC0941	0.31623	-0.0370333	-0.0289473	-0.00247599	0.0433234	918	70	2289.78	64.7222	962.36	60.2857
AU565	Pictilisib/GDC0941	0.31623	0.118618	0.153964	-0.0121817	0.0599312	1136	111	2684.17	79.8889	962.36	60.2857
AU565	Pictilisib/GDC0941	0.31623	0.0966357	0.101778	0.00143161	0.0286572	1098	69	2591.94	81.2778	962.36	60.2857
AU565	Pictilisib/GDC0941	1	-0.0815653	0.0341363	-0.0518854	0.0665821	852	90	2595.83	77.6111	962.36	60.2857
AU565	Pictilisib/GDC0941	1	-0.165932	0.0377202	-0.0862099	0.12776	767	141	2289.78	64.7222	962.36	60.2857
AU565	Pictilisib/GDC0941	1	-0.0157609	0.0294761	-0.0182675	0.0874589	940	124	2684.17	79.8889	962.36	60.2857
AU565	Pictilisib/GDC0941	1	-0.110533	0.0332798	-0.0651363	0.0857093	814	107	2591.94	81.2778	962.36	60.2857
AU565	Pictilisib/GDC0941	3.1623	-0.266932	0.0288787	-0.146487	0.131585	617	118	2595.83	77.6111	962.36	60.2857
AU565	Pictilisib/GDC0941	3.1623	-0.349567	0.0326439	-0.174499	0.12736	562	103	2289.78	64.7222	962.36	60.2857
AU565	Pictilisib/GDC0941	3.1623	-0.221805	0.0295142	-0.12569	0.115247	664	112	2684.17	79.8889	962.36	60.2857
AU565	Pictilisib/GDC0941	3.1623	-0.235174	0.0298119	-0.12861	0.125258	656	121	2591.94	81.2778	962.36	60.2857
AU565	Pictilisib/GDC0941	10	-0.426663	0.0242507	-0.239284	0.149071	434	94	2595.83	77.6111	962.36	60.2857
AU565	Pictilisib/GDC0941	10	-0.480782	0.0283014	-0.247177	0.243951	424	158	2289.78	64.7222	962.36	60.2857
AU565	Pictilisib/GDC0941	10	-0.355818	0.0258302	-0.20209	0.230505	502	176	2684.17	79.8889	962.36	60.2857
AU565	Pictilisib/GDC0941	10	-0.356046	0.0264528	-0.195915	0.134026	513	101	2591.94	81.2778	962.36	60.2857
AU565	Saracatinib/AZD0530	0.001	1.00816	1.0193	-0.00268643	0.00471942	2611	91	2595.83	77.6111	962.36	60.2857
AU565	Saracatinib/AZD0530	0.001	0.995964	0.992412	0.000747994	-0.00862645	2284	44	2289.78	64.7222	962.36	60.2857
AU565	Saracatinib/AZD0530	0.001	1.03302	1.02614	0.00160058	-0.00356865	2750	72	2684.17	79.8889	962.36	60.2857
AU565	Saracatinib/AZD0530	0.001	0.911184	0.903551	0.00221267	-0.00245754	2429	70	2591.94	81.2778	962.36	60.2857
AU565	Saracatinib/AZD0530	0.0031623	1.00869	1.00636	0.000539602	-0.00104717	2612	75	2595.83	77.6111	962.36	60.2857
AU565	Saracatinib/AZD0530	0.0031623	1.0489	1.05524	-0.00132562	0.0016793	2360	71	2289.78	64.7222	962.36	60.2857
AU565	Saracatinib/AZD0530	0.0031623	1.18663	1.18808	-0.000831019	-0.00177221	3063	86	2684.17	79.8889	962.36	60.2857
AU565	Saracatinib/AZD0530	0.0031623	0.911734	0.914076	-0.000313724	0.00217456	2430	82	2591.94	81.2778	962.36	60.2857
AU565	Saracatinib/AZD0530	0.01	0.980133	1.00017	-0.00479315	0.00901058	2559	101	2595.83	77.6111	962.36	60.2857
AU565	Saracatinib/AZD0530	0.01	0.986874	0.991389	-0.000939647	0.00196039	2271	69	2289.78	64.7222	962.36	60.2857
AU565	Saracatinib/AZD0530	0.01	1.0609	1.06068	-0.000115057	-0.00102567	2806	81	2684.17	79.8889	962.36	60.2857
AU565	Saracatinib/AZD0530	0.01	0.972417	0.984502	-0.00285844	0.00557071	2541	95	2591.94	81.2778	962.36	60.2857
AU565	Saracatinib/AZD0530	0.031623	0.857949	0.846733	0.00329841	-0.00432469	2336	59	2595.83	77.6111	962.36	60.2857
AU565	Saracatinib/AZD0530	0.031623	1.05861	1.05471	0.000752769	-0.00609233	2374	52	2289.78	64.7222	962.36	60.2857
AU565	Saracatinib/AZD0530	0.031623	0.997398	0.991175	0.00156516	-0.00291017	2679	72	2684.17	79.8889	962.36	60.2857
AU565	Saracatinib/AZD0530	0.031623	1.1015	1.09244	0.00178352	-0.00489957	2782	73	2591.94	81.2778	962.36	60.2857
AU565	Saracatinib/AZD0530	0.1	0.942684	0.937269	0.00149423	-0.00161559	2490	70	2595.83	77.6111	962.36	60.2857
AU565	Saracatinib/AZD0530	0.1	1.0176	1.01393	0.000749668	-0.00597142	2315	51	2289.78	64.7222	962.36	60.2857
AU565	Saracatinib/AZD0530	0.1	0.961979	0.947938	0.00369768	-0.011017	2609	48	2684.17	79.8889	962.36	60.2857
AU565	Saracatinib/AZD0530	0.1	0.819403	0.811941	0.00256756	-0.00130923	2264	68	2591.94	81.2778	962.36	60.2857
AU565	Saracatinib/AZD0530	0.31623	1.01353	1.00859	0.00115012	-0.00222336	2621	72	2595.83	77.6111	962.36	60.2857
AU565	Saracatinib/AZD0530	0.31623	0.93141	0.928208	0.000742826	-0.00348405	2192	54	2289.78	64.7222	962.36	60.2857
AU565	Saracatinib/AZD0530	0.31623	0.878803	0.873139	0.00185904	-0.00127159	2447	70	2684.17	79.8889	962.36	60.2857
AU565	Saracatinib/AZD0530	0.31623	0.951734	0.941613	0.00266249	-0.0040199	2503	68	2591.94	81.2778	962.36	60.2857
AU565	Saracatinib/AZD0530	1	0.786232	0.776208	0.00329135	-0.00681585	2208	50	2595.83	77.6111	962.36	60.2857
AU565	Saracatinib/AZD0530	1	0.898931	0.905874	-0.00145306	0.00449847	2146	71	2289.78	64.7222	962.36	60.2857
AU565	Saracatinib/AZD0530	1	0.820252	0.811701	0.00288215	-0.00199914	2335	65	2684.17	79.8889	962.36	60.2857
AU565	Saracatinib/AZD0530	1	1.02802	1.05774	-0.00708216	0.0119072	2644	117	2591.94	81.2778	962.36	60.2857
AU565	Saracatinib/AZD0530	3.1623	0.702879	0.694203	0.00328256	-0.00390024	2062	53	2595.83	77.6111	962.36	60.2857
AU565	Saracatinib/AZD0530	3.1623	0.646941	0.65179	-0.000958398	0.0089539	1796	68	2289.78	64.7222	962.36	60.2857
AU565	Saracatinib/AZD0530	3.1623	0.69216	0.686586	0.00258822	0.00144482	2096	66	2684.17	79.8889	962.36	60.2857
AU565	Saracatinib/AZD0530	3.1623	0.649519	0.643661	0.00290355	0.00197963	1968	66	2591.94	81.2778	962.36	60.2857
AU565	Saracatinib/AZD0530	10	0.22846	0.242361	-0.00295523	0.0307204	1292	82	2595.83	77.6111	962.36	60.2857
AU565	Saracatinib/AZD0530	10	0.0385691	0.0392783	0.000627657	0.0250554	1009	56	2289.78	64.7222	962.36	60.2857
AU565	Saracatinib/AZD0530	10	0.162132	0.172979	-0.00158481	0.031855	1202	78	2684.17	79.8889	962.36	60.2857
AU565	Saracatinib/AZD0530	10	0.16082	0.171158	-0.000939435	0.0302568	1191	77	2591.94	81.2778	962.36	60.2857
AU565	TGX221	0.001	1.06423	1.06771	-0.000970925	0.000694106	2716	83	2595.83	77.6111	962.36	60.2857
AU565	TGX221	0.001	0.780533	0.780848	8.79465e-05	0.00378436	1980	64	2289.78	64.7222	962.36	60.2857
AU565	TGX221	0.001	0.842313	0.830466	0.00368647	-0.00646734	2377	55	2684.17	79.8889	962.36	60.2857
AU565	TGX221	0.001	1.00381	1.00266	0.000265304	-0.000606859	2599	80	2591.94	81.2778	962.36	60.2857
AU565	TGX221	0.0031623	1.00923	0.997671	0.00276277	-0.00505198	2613	64	2595.83	77.6111	962.36	60.2857
AU565	TGX221	0.0031623	0.81425	0.823537	-0.00199768	0.00723511	2027	73	2289.78	64.7222	962.36	60.2857
AU565	TGX221	0.0031623	0.743615	0.733512	0.00367629	-0.00459449	2191	55	2684.17	79.8889	962.36	60.2857
AU565	TGX221	0.0031623	1.16869	1.16327	0.000710519	-0.0040385	2910	79	2591.94	81.2778	962.36	60.2857
AU565	TGX221	0.01	0.970935	0.959209	0.0029562	-0.00477508	2542	63	2595.83	77.6111	962.36	60.2857
AU565	TGX221	0.01	0.765416	0.764797	0.000320477	0.00363048	1959	63	2289.78	64.7222	962.36	60.2857
AU565	TGX221	0.01	0.723663	0.713905	0.00367411	-0.00595322	2154	51	2684.17	79.8889	962.36	60.2857
AU565	TGX221	0.01	1.16608	1.16157	0.000517231	-0.00366808	2905	80	2591.94	81.2778	962.36	60.2857
AU565	TGX221	0.031623	1.01245	1.02015	-0.00187149	0.00319143	2619	87	2595.83	77.6111	962.36	60.2857
AU565	TGX221	0.031623	0.724219	0.722088	0.000724283	8.05709e-05	1902	54	2289.78	64.7222	962.36	60.2857
AU565	TGX221	0.031623	0.915984	0.905717	0.00292565	-0.00392767	2519	65	2684.17	79.8889	962.36	60.2857
AU565	TGX221	0.031623	1.0941	1.08351	0.00216702	-0.00545994	2768	71	2591.94	81.2778	962.36	60.2857
AU565	TGX221	0.1	0.91535	0.916219	2.46038e-07	0.00163263	2440	77	2595.83	77.6111	962.36	60.2857
AU565	TGX221	0.1	0.9166	0.913477	0.000741602	-0.0045745	2171	51	2289.78	64.7222	962.36	60.2857
AU565	TGX221	0.1	0.841789	0.839917	0.000970563	0.00112161	2376	74	2684.17	79.8889	962.36	60.2857
AU565	TGX221	0.1	1.09039	1.10273	-0.00310738	0.00380897	2761	98	2591.94	81.2778	962.36	60.2857
AU565	TGX221	0.31623	0.964431	0.960322	0.00110116	-0.00128832	2530	72	2595.83	77.6111	962.36	60.2857
AU565	TGX221	0.31623	0.812103	0.809528	0.000732542	0.0017298	2024	61	2289.78	64.7222	962.36	60.2857
AU565	TGX221	0.31623	0.813925	0.831453	-0.00424019	0.0113967	2323	98	2684.17	79.8889	962.36	60.2857
AU565	TGX221	0.31623	1.05477	1.06696	-0.00301618	0.00428582	2694	97	2591.94	81.2778	962.36	60.2857
AU565	TGX221	1	0.979052	0.999952	-0.00500017	0.00940094	2557	102	2595.83	77.6111	962.36	60.2857
AU565	TGX221	1	0.86489	0.864807	0.000116044	0.00207543	2098	64	2289.78	64.7222	962.36	60.2857
AU565	TGX221	1	0.862685	0.874674	-0.00279741	0.00760014	2416	92	2684.17	79.8889	962.36	60.2857
AU565	TGX221	1	0.97296	0.986721	-0.0032655	0.0062876	2542	97	2591.94	81.2778	962.36	60.2857
AU565	TGX221	3.1623	0.852946	0.858956	-0.00117431	0.00507968	2327	82	2595.83	77.6111	962.36	60.2857
AU565	TGX221	3.1623	0.771179	0.771537	8.47061e-05	0.00398478	1967	64	2289.78	64.7222	962.36	60.2857
AU565	TGX221	3.1623	0.851206	0.888918	-0.00958049	0.020163	2394	124	2684.17	79.8889	962.36	60.2857
AU565	TGX221	3.1623	0.969157	0.973733	-0.00102412	0.00234316	2535	86	2591.94	81.2778	962.36	60.2857
AU565	TGX221	10	0.58574	0.588293	0.000398993	0.00876676	1862	73	2595.83	77.6111	962.36	60.2857
AU565	TGX221	10	0.55388	0.552564	0.000706311	0.00154298	1670	50	2289.78	64.7222	962.36	60.2857
AU565	TGX221	10	0.573951	0.589541	-0.00356541	0.0170168	1883	91	2684.17	79.8889	962.36	60.2857
AU565	TGX221	10	0.715799	0.728335	-0.00256907	0.0109677	2082	90	2591.94	81.2778	962.36	60.2857
AU565	Taselisib/GDC0032	0.001	0.706339	0.7252	-0.00448754	0.0149611	2068	95	2595.83	77.6111	962.36	60.2857
AU565	Taselisib/GDC0032	0.001	0.749544	0.761047	-0.00255123	0.00974955	1937	75	2289.78	64.7222	962.36	60.2857
AU565	Taselisib/GDC0032	0.001	0.972636	0.970038	0.000735194	-0.000996737	2630	76	2684.17	79.8889	962.36	60.2857
AU565	Taselisib/GDC0032	0.001	0.707142	0.71326	-0.000754493	0.00768853	2067	82	2591.94	81.2778	962.36	60.2857
AU565	Taselisib/GDC0032	0.0031623	0.406362	0.415237	-0.00125049	0.0184283	1568	78	2595.83	77.6111	962.36	60.2857
AU565	Taselisib/GDC0032	0.0031623	0.719143	0.744813	-0.00597028	0.0173321	1895	89	2289.78	64.7222	962.36	60.2857
AU565	Taselisib/GDC0032	0.0031623	0.668074	0.679192	-0.00229246	0.0115907	2052	87	2684.17	79.8889	962.36	60.2857
AU565	Taselisib/GDC0032	0.0031623	0.49201	0.49849	-0.000293072	0.0132777	1705	78	2591.94	81.2778	962.36	60.2857
AU565	Taselisib/GDC0032	0.01	0.141431	0.174353	-0.010815	0.054571	1163	106	2595.83	77.6111	962.36	60.2857
[truncated: 207 more rows]

## Sheet: Fig 4c
cell_line	agent	timepoint	GR50	GRmax	GR_AOC	GEC50	GRinf	h_GR	r2_GR	pval_GR
[truncated: 918 more rows]

[truncated: 2 more sheets: Fig 4e, Fig 4b,f]
