# Supplementary material for: Multiplexed and reproducible high content screening of live and fixed cells using Dye Drop
Source: Nat Commun. 2022 Nov 14;13:6918. doi: 10.1038/s41467-022-34536-7 (PMC9663587; doi:10.1038/s41467-022-34536-7)
Supplement: Supplementary file 12 — Source Data Figure 5 [file 41467_2022_34536_MOESM12_ESM.xlsx]

## Sheet: Fig 5a
agent	cell_line	GECT50	GRT_AOC	GRTmax	GRTinf	h_GRT	GECS50	GRS_AOC	GRSmax	GRSinf	h_GRS
BSJ-03-124	184A1	0.621167	6.23e-05	-0.000153311	0	1.38001	0.0812699	0.511927	0.0478057	0	0.296942
BSJ-03-124	AU565	103.331	0.0048902	-0.0338447	-1	1.4391	7.37906	0.25001	0.254181	0	0.276538
BSJ-03-124	BT474	3.14421	0.00101588	-0.00690101	-0.00715568	1.3792	0.0196616	0.262045	0.500275	0.608755	1.42726
BSJ-03-124	BT20	7.85659	0.00221995	-0.00889506	-0.0134788	0.480422	0.0651727	0.523633	0.146437	0.0134205	0.357509
BSJ-03-124	BT549	3.2074	0.000750211	-5.92e-05	-0.000167139	1.37686	3.8384	-0.00455824	0.970615	0.970356	5
BSJ-03-124	CAL120	3.24566	-0.000663844	0.00157197	0	1.37599	1000	0.131426	0.639736	0.0384162	0.209178
BSJ-03-124	CAL51	3.45651	-0.0034688	0.00174553	0	1.37506	7.92813	0.272021	0.336001	0	0.238759
BSJ-03-124	CAL851	1e-05	0.0067708	-0.0131223	-0.0107509	0.1	1e-05	0.0961353	0.697438	0.839021	0.1
BSJ-03-124	CAMA1	3.40461	-0.00333923	0.00379384	0	1.3746	0.0021821	0.698208	-0.00215821	0.0782898	0.38401
BSJ-03-124	EFM19	3.17969	0.000852718	-0.00395495	-0.00512437	1.37918	0.0350977	0.415964	0.237221	0.295347	0.670219
BSJ-03-124	EVSAT	0.940887	3.52e-05	-0.000104182	0	1.7369	10.7319	0.117345	0.472362	0	0.985317
BSJ-03-124	HCC1187	1.06042	-0.00145699	0.00259458	0	1.52907	3.88964	-0.062393	1.00768	1	1.4834
BSJ-03-124	HCC1569	3.7629	0.00405473	-0.0249734	-0.0284341	2.00192	0.0496534	0.038098	0.771589	0.889833	5
BSJ-03-124	HCC1143	18.8912	0.00127218	-0.0141914	-0.0954231	2.74439	2.96014	0.249148	0.313876	0	0.430004
BSJ-03-124	HCC1395	2.08459	0.00993111	-0.0227845	-0.028244	0.180501	13.401	0.296427	0.404944	0	0.18195
BSJ-03-124	HCC1419	15.4871	0.00242231	-0.00903965	-0.0125258	0.278677	2.41124	0.37534	0.366439	0	0.15766
BSJ-03-124	HCC1806	3.19477	-5.32e-05	-0.00143586	-0.000759581	1.37798	187.165	0.0865681	0.71377	0	0.368037
BSJ-03-124	HCC1937	4.20953	0.000566857	-0.0076747	-0.0077768	5	16.5877	0.0267848	0.925806	0	5
BSJ-03-124	HCC1954	15.5984	0.00256402	-0.0137907	-0.141031	5	37.2623	0.212508	0.527555	0	0.237016
BSJ-03-124	HCC202	3.20084	0.00397995	-4.15e-05	0	1.36816	0.0101319	0.207452	0.484104	0.708486	5
BSJ-03-124	HCC38	23.6599	0.00297342	-0.0260478	-0.155632	1.86553	0.00375866	0.580745	0.246885	0.0902285	0.185772
BSJ-03-124	HCC70	3.26245	-0.00212311	0.00147621	0	1.37988	6.16967	-0.053635	1.07793	1	1.29076
BSJ-03-124	Hs578T	0.0469052	0.0782705	-0.118934	-0.145105	0.218155	11.6585	0.0335091	0.730222	0.420278	0.952397
BSJ-03-124	hTERThME	15.4606	0.00291591	-0.0375845	-0.171418	2.91474	5.0309	0.265081	0.234828	0	0.284075
BSJ-03-124	MCF12A	1000	0.00744879	-0.0247234	-0.0366844	0.136229	11.2276	0.0194956	0.873303	0.647338	5
BSJ-03-124	MCF10A	3.2332	5.77e-06	-2.23e-05	0	1.37676	15.2599	0.167374	0.470608	0	0.395361
BSJ-03-124	MCF10A (GM)	18.6899	0.000905585	-0.00564003	-0.0366886	2.72916	16.5392	0.0959461	0.554041	0	0.743898
BSJ-03-124	MCF7	3.09861	0.00267555	-0.00388745	-0.00369405	1.37857	4.65292	0.295272	0.267509	0	0.242207
BSJ-03-124	MDAMB175VII	16.0114	0.00230981	-0.0139023	-0.144198	4.75423	0.0178184	0.562478	0.0791755	0.186242	2.22322
BSJ-03-124	MDAMB330	0.413391	0.00465221	-0.000701698	-0.00998587	5	1.42268	0.221499	0.148687	0	0.729787
BSJ-03-124	MDAMB415	3.23301	8.42e-06	-2.97e-05	0	1.37676	2.36487	0.262591	0.22125	0	0.393135
BSJ-03-124	MDAMB231	16.3038	0.000282403	-0.00680327	-0.0850515	5	1.87698	0.295798	0.189951	0	0.350589
BSJ-03-124	MDAMB361	18.8472	-0.00197233	-0.0105785	-0.261613	5	141.152	0.230659	0.302628	0	0.162584
BSJ-03-124	MDAMB436	3.40614	-0.00439549	-0.00180687	0	1.38189	5.9253	0.0202693	0.852549	0.811575	2.4463
BSJ-03-124	MDAMB453	1000	0.00378091	-0.0134868	-0.0918529	0.393251	0.832025	0.377902	0.154172	0	0.23899
BSJ-03-124	MDAMB468	3.28195	-0.00184962	-0.0017775	-0.000125803	1.37917	13.7478	0.0295278	0.830532	0	5
BSJ-03-124	MGH312	3.18091	-0.00086147	0.000588294	0	1.38263	12.7599	0.0120798	0.770854	0	5
BSJ-03-124	PDX1206	3.62252	-0.00509413	0.00200387	0	1.38247	63.9187	0.234767	0.453831	0	0.187022
BSJ-03-124	PDX1258	4.28108	-0.0123681	-0.00490859	0	1.36131	0.0110851	0.0304506	0.863959	0.937305	5
BSJ-03-124	PDX1328	3.26155	-0.00107073	0.000123949	0	1.37384	1.60875	0.375243	0.367271	0	0.183982
BSJ-03-124	PDXHCI002	2.92034	-0.00156017	0.0046169	0	1.34634	12.4743	0.0624399	0.557715	0	1.2007
BSJ-03-124	SKBR3	3.21009	0.00114531	-0.00148964	-0.000422887	1.38239	22.6274	0.256181	0.339864	0	0.199898
BSJ-03-124	SUM1315	1000	0.0191951	-0.0419015	-0.11056	0.171986	100.174	0.163917	0.556446	0	0.255177
BSJ-03-124	SUM149	3.47047	-0.00318375	0.00481862	0	1.37748	21.7333	0.118624	0.526996	0	0.479405
BSJ-03-124	SUM159	1.96825	-0.000425637	-0.00554451	-0.00559645	5	8.53691	0.19577	0.335219	0	0.402309
BSJ-03-124	SUM185PE	1e-05	0.0132141	-0.0099354	-0.017017	0.1	0.0166701	0.157101	0.550461	0.761135	1.49918
BSJ-03-124	SUM190PT	1e-05	0.00950183	-0.008425	-0.0124771	0.1	1e-05	0.543012	0.344445	0.232013	0.1
BSJ-03-124	SUM229PE	3.35218	-0.00148052	-0.00145728	0	1.37728	9.87494	0.209168	0.387652	0	0.342903
BSJ-03-124	SUM44PE	1.18207	0.0105721	-0.0285182	-0.0299263	1.22208	3.00699	0.0562483	0.459628	0.449256	3.2906
BSJ-03-124	SUM52PE	3.14171	0.000764363	-0.00290096	-0.00253133	1.37832	8.85595	0.128177	0.395478	0	0.694759
BSJ-03-124	T47D	26.1776	0.00282043	-0.00673971	-0.234017	3.65726	0.000711348	0.776345	0.121325	0.109659	0.533705
BSJ-03-124	UACC812	14.9428	0.000579438	-0.00922724	-0.0779538	5	5.28306	0.123695	0.21767	0	1.83736
BSJ-03-124	UACC893	3.25372	-0.000156006	-0.0018951	-0.00128862	1.37803	0.0118952	0.338086	0.465254	0.529725	1.1787
BSJ-03-124	ZR751	3.23219	2.86e-05	-9.07e-05	0	1.37677	2.38572	0.268708	0.286609	0	0.374581
BSJ-03-124	ZR7530	0.00529885	0.0130476	-0.0337961	-0.0147824	5	0.977887	0.350463	0.235428	0	0.279854
LEE011/Ribociclib	184A1	24.8417	5.23e-05	-0.000135492	-0.000782713	1.65452	0.165656	0.446706	0.110263	0	0.321904
LEE011/Ribociclib	AU565	0.247391	0.00546293	-0.0133369	-0.0114057	3.86342	1.08575	0.37414	0.285079	0	0.224185
LEE011/Ribociclib	BT474	0.1687	0.00261438	-0.00236832	-0.00526465	0.289659	0.00513916	0.336687	0.649242	0.586207	0.786332
LEE011/Ribociclib	BT20	0.581557	0.0014898	-0.00421144	-0.00432976	0.75443	0.311029	0.42546	0.106816	0	0.28586
LEE011/Ribociclib	BT549	0.497679	0.000428268	-0.00203698	-0.0011036	1.10481	0.444901	0.00968328	0.971688	0.968049	5
LEE011/Ribociclib	CAL120	3.28455	-0.00132055	0.00150894	0	1.37728	0.0431562	0.266553	0.629747	0.510727	0.222716
LEE011/Ribociclib	CAL51	20.184	-0.00199737	-0.00404344	-0.139235	5	4.18334	0.299817	0.395651	0	0.248681
LEE011/Ribociclib	CAL851	3.20652	-0.000460184	0.000979259	0	1.37525	0.057504	0.0886892	1.02777	0.888009	5
LEE011/Ribociclib	CAMA1	3.34051	-0.00228823	0.0010783	0	1.3765	0.00583654	0.646283	0.137041	0.101988	0.423182
LEE011/Ribociclib	EFM19	3.13017	0.00107598	-0.00078463	-0.000698238	1.38224	0.669773	0.278873	0.402697	0.200857	0.443937
LEE011/Ribociclib	EVSAT	28.2701	1.39e-05	-6.36e-05	-0.000330209	1.60206	48.5301	0.092806	0.630381	0	0.461205
LEE011/Ribociclib	HCC1187	19.1266	0.00439073	-0.0183037	-0.486595	5	12.7945	-0.00654231	0.773846	0	5
LEE011/Ribociclib	HCC1569	21.2057	-0.00462168	-0.00736341	-0.322582	5	15.1381	-0.000541541	0.88808	1.48e-06	5
LEE011/Ribociclib	HCC1143	2.14519	9.75e-05	-0.00178545	-0.00224972	0.535194	4.5822	0.267251	0.306432	0	0.297022
LEE011/Ribociclib	HCC1395	1.91648	0.00562447	-0.0155265	-0.0192674	0.355272	36.5064	0.262139	0.529241	0	0.181763
LEE011/Ribociclib	HCC1419	3.13757	0.000224179	-0.00376779	-0.00345612	1.38256	0.0254321	0.291351	0.55183	0.536322	0.533271
LEE011/Ribociclib	HCC1806	18.7464	0.000211532	-0.00911409	-0.0766998	3.18921	1000	0.13897	0.70131	0.0181329	0.205707
LEE011/Ribociclib	HCC1937	3.34077	-0.00335108	-0.00168841	0	1.38157	2.45618	0.0303581	1.00689	1	1.51506
LEE011/Ribociclib	HCC1954	0.154745	0.00087505	-0.00307627	-0.00277097	5	6.75825	0.29607	0.562637	0.193288	0.132387
LEE011/Ribociclib	HCC202	3.233	1.11e-05	-1.81e-05	0	1.37677	1000	0.163805	0.730752	0.117839	0.162119
LEE011/Ribociclib	HCC38	15.1453	0.000262815	-0.00849753	-0.0759516	5	0.600724	0.405206	0.279115	0	0.225753
LEE011/Ribociclib	HCC70	3.44869	-0.00243793	0.00249057	0	1.3755	5.92857	-0.0378925	1.02633	1	1.38768
LEE011/Ribociclib	Hs578T	0.0108084	0.113242	-0.154332	-0.159236	0.559693	4.14609	0.0501165	0.676099	0.672128	5
LEE011/Ribociclib	hTERThME	0.0662593	0.00175607	-0.00267224	-0.00306212	0.139422	1.10275	0.362122	0.292303	0	0.259051
LEE011/Ribociclib	MCF12A	0.183516	0.00469819	-0.00435442	-0.00947576	0.1	862.898	0.0515138	0.82447	0	0.368034
LEE011/Ribociclib	MCF10A	3.23307	8.29e-06	-2.46e-05	0	1.37676	16.6993	0.235195	0.433851	0	0.249761
LEE011/Ribociclib	MCF10A (GM)	3.16986	0.000740463	-0.00456679	-0.00446692	1.37848	34.8404	0.165477	0.523708	0	0.315966
LEE011/Ribociclib	MCF7	0.468342	0.000835923	-0.00157168	-0.00229481	0.582944	0.0344299	0.438351	0.312833	0.248835	0.391768
LEE011/Ribociclib	MDAMB175VII	0.633943	0.00488224	-2.88e-05	-0.0104823	0.186984	0.000395352	0.719317	0.201653	0.176603	0.424608
LEE011/Ribociclib	MDAMB330	0.0141564	0.0120997	-0.0321974	-0.0158103	5	0.000580618	0.742861	0.280675	0.223689	1.0703
LEE011/Ribociclib	MDAMB415	3.2317	3.01e-05	-2.76e-05	0	1.37686	0.00632548	0.562296	0.258013	0.256357	0.665038
LEE011/Ribociclib	MDAMB231	3.24763	-0.000722901	0.000328364	0	1.37821	0.870314	0.366697	0.205842	0	0.2715
LEE011/Ribociclib	MDAMB361	3.11166	-0.000224428	0.00481036	0	1.37817	0.000932108	0.717165	0.0969272	0	0.211341
LEE011/Ribociclib	MDAMB436	3.27183	-0.00243853	-0.00280479	0	1.3786	0.540229	0.00120022	0.93246	0.959534	5
LEE011/Ribociclib	MDAMB453	1000	0.00726465	-0.0303102	-0.293189	0.492189	0.013455	0.529824	0.270687	0.177292	0.353563
LEE011/Ribociclib	MDAMB468	3.3765	-0.00307681	0.00514051	0	1.37917	0.135356	0.0269271	0.930587	0.942507	5
LEE011/Ribociclib	MGH312	3.17418	0.000931958	-0.00371915	0	1.37242	2.98375	-0.0299788	0.946367	1	1.71257
LEE011/Ribociclib	PDX1206	3.28237	-0.00241579	-0.00306792	0	1.38284	1000	0.163903	0.717313	0.357966	0.116463
LEE011/Ribociclib	PDX1258	4.31823	-0.0119098	0.0166241	0	1.39232	0.581781	-0.0277658	0.968672	0.969446	5
LEE011/Ribociclib	PDX1328	3.31034	-0.0019077	-0.000196712	0	1.37986	0.00791534	0.374583	0.485015	0.492548	0.644668
LEE011/Ribociclib	PDXHCI002	4.17858	-0.0220976	0.0212595	0	1.38298	17.0779	0.155415	0.491351	0	0.406326
LEE011/Ribociclib	SKBR3	0.198282	0.0019261	-0.00149234	-0.00369742	0.282878	0.073167	0.32379	0.49945	0.380975	0.290641
LEE011/Ribociclib	SUM1315	1000	0.0229528	-0.060454	-0.256132	0.272083	0.00544524	0.168639	0.77952	0.771117	0.413981
LEE011/Ribociclib	SUM149	3.60387	-0.00484603	0.00199306	0	1.38372	1.94695	0.193684	0.612102	0.385507	0.296703
LEE011/Ribociclib	SUM159	3.22544	0.000427389	-0.00145151	-0.000367658	1.37447	13.0136	0.24055	0.443075	0	0.259165
LEE011/Ribociclib	SUM185PE	1e-05	0.0076037	-0.00841686	-0.0107494	0.1	1.04821	0.00576706	0.911292	0.913697	5
LEE011/Ribociclib	SUM190PT	1e-05	0.0101284	-0.0174054	-0.0136696	0.1	0.0165048	0.486598	0.268115	0.304823	0.472165
LEE011/Ribociclib	SUM229PE	1.14021	-0.000791986	-0.00369037	-0.00180276	1.39661	83.5413	0.199965	0.602026	0	0.220951
LEE011/Ribociclib	SUM44PE	16.5653	0.0106187	0.000273745	0	1.64035	6.48705	0.233303	0.418317	0	0.310657
LEE011/Ribociclib	SUM52PE	3.22246	0.000923002	-0.000202481	-0.00032654	1.3761	2.42833	0.171869	0.552618	0.349091	0.395403
LEE011/Ribociclib	T47D	0.0474682	0.00313121	-0.00763126	-0.00585348	5	0.00310453	0.658409	0.162488	0.101274	0.341859
LEE011/Ribociclib	UACC812	3.16844	0.000943187	-3.14e-05	-0.000194483	1.38532	0.0217678	0.520556	0.113577	0.198842	1.0398
LEE011/Ribociclib	UACC893	3.25977	-0.000392886	1.9e-05	0	1.37587	0.000218767	0.496017	0.501484	0.482216	0.677961
LEE011/Ribociclib	ZR751	3.23234	2.3e-05	-7.18e-05	0	1.37679	7.17422	0.221672	0.397792	0	0.343738
LEE011/Ribociclib	ZR7530	1000	0.0102935	-0.0198756	-0.0473259	0.142928	0.077688	0.285487	0.544942	0.555219	5
Palbociclib/PD0332991	184A1	303.848	4.77e-05	-0.000130663	-0.0284734	1.13322	0.0695707	0.37298	0.128458	0.0984466	0.835121
Palbociclib/PD0332991	AU565	316.23	0.00172562	-0.00730481	-0.0673316	0.474711	0.0997336	0.289522	0.205316	0.196836	0.857003
Palbociclib/PD0332991	BT474	305.954	0.00387853	-0.00866584	-0.041839	0.273246	0.0193819	0.186937	0.567017	0.633932	1.64424
Palbociclib/PD0332991	BT20	316.23	-0.00109961	0.00212714	0	1.17121	0.0302324	0.365459	0.213281	0.238429	1.2342
Palbociclib/PD0332991	BT549	316.23	0.000167901	0.0020098	0	1.18011	316.23	-0.0473265	1.05998	1	1.1523
Palbociclib/PD0332991	CAL120	316.23	-0.00302035	0.0018733	0	1.17446	0.0206132	0.142134	0.678278	0.726962	1.3912
Palbociclib/PD0332991	CAL51	316.23	-0.0254199	0.0446151	0	1.11146	0.0650037	0.275029	0.337344	0.33832	0.850267
Palbociclib/PD0332991	CAL851	316.23	-0.00540136	0.018411	0	1.15727	316.23	-0.0522402	1.00047	1	1.24444
Palbociclib/PD0332991	CAMA1	316.23	-0.00671913	0.010874	0	1.15641	0.0366742	0.350968	0.293835	0.281295	1.14997
Palbociclib/PD0332991	EFM19	96.6556	0.00188004	-0.011565	-0.152773	0.725063	0.252989	0.193021	0.331403	0.286306	1.13361
Palbociclib/PD0332991	EVSAT	312.793	2.36e-05	-6.17e-05	-0.0149452	1.15817	0.0818283	0.14963	0.639427	0.623296	0.706994
Palbociclib/PD0332991	HCC1187	3.16e-06	0.0324363	-0.0501986	-0.0482782	0.1	3.16e-06	0.124755	0.832107	0.827566	0.1
Palbociclib/PD0332991	HCC1569	92.1378	-0.00737447	0.00663058	0	1.35312	25.2353	-0.0128036	1.00119	1	1.55016
Palbociclib/PD0332991	HCC1143	316.23	-0.00839369	0.0188192	0	1.15466	0.105738	0.259972	0.282678	0.280337	0.90318
Palbociclib/PD0332991	HCC1395	316.23	0.0029641	0.000274285	0	1.16798	0.0438381	0.232191	0.414181	0.448278	1.54469
Palbociclib/PD0332991	HCC1419	316.23	-0.00414936	0.00742341	0	1.16177	0.0513835	0.220778	0.422493	0.453442	1.31615
Palbociclib/PD0332991	HCC1428	316.23	-0.0022879	0.0053632	0	1.1576	0.0423468	0.307915	0.268325	0.290095	1.53849
Palbociclib/PD0332991	HCC1500	316.23	-0.00188169	0.00476827	0	1.16238	0.0514607	0.104084	0.589051	0.641206	2.2074
Palbociclib/PD0332991	HCC1806	316.23	-0.00147813	0.00482331	0	1.17011	0.0254169	0.143726	0.6927	0.728919	1.50491
Palbociclib/PD0332991	HCC1937	316.23	-0.000755693	-0.000509227	0	0.328829	316.23	-0.0551598	1.07261	1	0.566755
Palbociclib/PD0332991	HCC1954	316.23	-0.0162181	0.0218604	0	0.276222	0.0494621	0.200055	0.525635	0.538972	1.20047
Palbociclib/PD0332991	HCC202	316.23	5.89e-06	-1.89e-05	-0.00218057	1.16906	0.967103	0.0906572	0.720559	0.571929	0.499091
Palbociclib/PD0332991	HCC38	316.23	0.00966854	-0.0185253	0	1.1804	0.0518647	0.307534	0.211388	0.272497	1.06526
Palbociclib/PD0332991	HCC70	316.23	0.000155616	-0.00148085	0	1.16445	4.94604	-0.0498354	0.903079	0	5
Palbociclib/PD0332991	HS578T	227.505	0.00635051	-0.0317758	-0.411487	0.579989	0.0290873	0.30112	0.371241	0.392699	0.777972
Palbociclib/PD0332991	HTERT_HME1	316.23	-0.00230487	0.000781132	0	1.17641	0.110045	0.259698	0.266438	0.255393	0.972392
Palbociclib/PD0332991	MCF12A	316.23	-0.000467448	0.000701476	0	1.17003	1.35835	0.0984098	0.672585	0.464464	0.552912
Palbociclib/PD0332991	MCF10A	316.23	-0.00645728	0.0113458	0	0.313831	0.210168	0.194596	0.447992	0.373913	0.649075
Palbociclib/PD0332991	MCF7	316.23	-0.00222272	0.00340909	0	1.16284	0.0352739	0.347241	0.251976	0.269444	1.05418
Palbociclib/PD0332991	MDAMB175VII	316.23	0.0142496	-0.0442472	-0.220293	0.316172	0.00156911	0.726765	0.0670937	0	0.397092
Palbociclib/PD0332991	MDAMB330	315.97	0.000214017	-0.000612004	-0.00090725	0.143252	0.0133574	0.489665	0.201117	0.180885	1.42635
Palbociclib/PD0332991	MDAMB415	315.091	4.13e-05	-3.57e-05	-0.00934667	1.16531	0.0215944	0.471827	0.11493	0.133889	1.10562
Palbociclib/PD0332991	MDAMB157	316.23	0.000620353	0.000599047	0	1.16634	6.46689	-0.00708365	0.972585	0	5
Palbociclib/PD0332991	MDAMB231	303.118	0.000329302	-0.000121634	-0.0258469	1.12821	0.0555853	0.344118	0.207009	0.201168	0.762191
Palbociclib/PD0332991	MDAMB361	316.23	-0.00504841	0.00696752	0	1.15694	0.0170439	0.472952	0.152422	0.150141	2.10187
Palbociclib/PD0332991	MDAMB436	316.23	-0.000534927	0.000237868	0	1.1678	316.23	-0.037856	1.05838	1	1.19264
Palbociclib/PD0332991	MDAMB453	3.16e-06	0.0149072	-0.0150271	-0.0202602	0.1	0.054972	0.360833	0.0873447	0.0833742	1.50517
Palbociclib/PD0332991	MDAMB468	72.6642	0.00104491	0.000880115	0	1.36909	230.612	-0.0241874	1.03337	1	1.37959
Palbociclib/PD0332991	MGH312	316.085	0.000133238	-0.00268172	-0.0432053	0.556743	316.23	-0.110333	1.05634	1	1.02937
Palbociclib/PD0332991	PDX1258	304.912	0.0016738	-0.00284786	-0.0104017	0.182176	316.23	-0.0758035	1.02504	1	1.19627
Palbociclib/PD0332991	PDX1328	6.91141	-0.00726577	0.0103607	0	1.58295	0.0193352	0.388114	0.150924	0.222697	1.54634
Palbociclib/PD0332991	PDX1328	316.23	-0.002567	0.00122339	0	1.16451	0.0548043	0.242302	0.442399	0.445871	1.0922
Palbociclib/PD0332991	PDXHCI002	316.23	-0.0216766	0.0330648	0	1.1477	0.0482159	0.290423	0.289066	0.327095	1.09573
Palbociclib/PD0332991	SKBR3	301.416	0.00295968	-0.00337134	-0.0101537	0.105404	0.041621	0.238222	0.438426	0.471891	0.988543
Palbociclib/PD0332991	SUM1315	316.23	-0.00206339	0.00129676	0	1.1693	0.0305194	0.312889	0.345652	0.369353	0.949286
Palbociclib/PD0332991	SUM149	316.23	-0.0088686	0.0137643	0	0.521396	0.0684035	0.195217	0.489832	0.509789	1.05709
Palbociclib/PD0332991	SUM159	316.23	-0.00641566	0.0114452	0	0.307582	0.182365	0.192978	0.446779	0.395806	0.719926
Palbociclib/PD0332991	SUM185PE	316.23	0.00594082	-0.00571126	0	1.17566	0.353865	0.0593575	0.786316	0.760301	0.640844
Palbociclib/PD0332991	SUM190PT	3.16e-06	0.0086412	-0.0103505	-0.011904	0.100002	0.0283493	0.313716	0.362273	0.372433	2.90072
Palbociclib/PD0332991	SUM229PE	316.23	-0.00446137	0.00589254	0	1.16384	0.165419	0.231593	0.405062	0.324603	0.612915
Palbociclib/PD0332991	SUM44PE	0.000389139	0.0184456	-0.0110088	-0.0188478	5	0.0596862	0.201593	0.450433	0.496643	1.88694
Palbociclib/PD0332991	SUM52PE	77.8091	0.000135119	-0.000163539	-0.00799342	1.3743	0.15422	0.219601	0.339	0.308311	0.785563
Palbociclib/PD0332991	T47D	316.23	-0.0026975	0.00579154	0	1.16318	0.0225251	0.446978	0.121795	0.141898	1.5382
Palbociclib/PD0332991	UACC812	0.244186	0.0167759	-0.0560026	-0.0604693	0.856059	0.009498	0.590376	0.0997536	0.0559251	0.699082
Palbociclib/PD0332991	UACC893	316.23	-2.8e-05	0.000119155	0	1.1698	0.00661257	0.441107	0.337704	0.336969	0.963436
Palbociclib/PD0332991	ZR751	61.6907	0.00201643	-0.0174802	-1	1.35674	0.270134	0.130993	0.525079	0.507482	1.00718
Palbociclib/PD0332991	ZR7530	232.294	0.0081224	-0.0115267	-0.0486572	0.189828	0.0470143	0.249897	0.320113	0.384565	1.04796

## Sheet: Fig 5b
agent	cell_line	GECT50	GRT_AOC	GRTmax	GRTinf	h_GRT	GECS50	GRS_AOC	GRSmax	GRSinf	h_GRS
Dinaciclib/SCH727965	184A1	0.0208043	0.102894	-0.273153	-0.246622	5	0.00828683	0.503832	0.0141411	0.00651002	2.41415
Dinaciclib/SCH727965	AU565	0.0239946	0.190996	-0.482465	-0.46564	4.364	0.00696197	0.539435	0.0141797	0.0140905	3.2893
Dinaciclib/SCH727965	BT474	0.02725	0.103945	-0.266006	-0.259352	4.90111	0.0158804	0.410826	0.0509074	0.0467657	5
Dinaciclib/SCH727965	BT20	0.0374139	0.197061	-0.588716	-0.566744	2.54093	0.0148212	0.291802	0.366791	0.355307	5
Dinaciclib/SCH727965	BT549	0.0181646	0.0829177	-0.2018	-0.192562	2.19078	0.0135463	0.455275	0.0163042	0.0135259	5
Dinaciclib/SCH727965	CAL120	0.00484532	0.0421359	-0.0836173	-0.0730225	5	0.0114126	0.475028	-0.00825515	0.00525869	4.74772
Dinaciclib/SCH727965	CAL51	0.0280745	0.114806	-0.29904	-0.292029	5	0.0142352	0.452577	0.00959665	0.00945186	4.28527
Dinaciclib/SCH727965	CAL851	0.00394648	0.0370805	-0.0719612	-0.0648155	5	0.00660713	0.546289	0.00130403	0.000719021	1.97103
Dinaciclib/SCH727965	CAMA1	0.0608835	0.0783342	-0.2614	-0.251982	1.93698	0.0144634	0.416451	0.0691208	0.0701136	3.92721
Dinaciclib/SCH727965	EFM19	0.0997846	0.0789668	-0.342258	-0.325866	2.16603	0.0282531	0.34009	0.0167678	0.0197193	5
Dinaciclib/SCH727965	EVSAT	0.041645	0.0217272	-0.217252	-1	4.65687	0.0230201	0.0963019	0.165433	0	5
Dinaciclib/SCH727965	HCC1187	0.0211381	0.254116	-0.58129	-0.574657	3.94499	0.00760646	0.532427	0.00979551	0	1.84829
Dinaciclib/SCH727965	HCC1569	0.0478505	0.0386021	-0.131159	-0.127586	3.38895	0.015023	0.437492	0.0253396	0.0231721	5
Dinaciclib/SCH727965	HCC1143	0.0175168	0.0577195	-0.147144	-0.134067	5	0.0161839	0.435885	0.0205458	0.0111611	5
Dinaciclib/SCH727965	HCC1395	0.0296275	0.0805197	-0.208599	-0.208537	2.72728	0.0125616	0.429189	0.0265334	0.0220879	5
Dinaciclib/SCH727965	HCC1419	0.0606107	0.0521479	-0.192268	-0.177855	3.15069	0.0260251	0.3027	0.0374437	0.0348488	5
Dinaciclib/SCH727965	HCC1428	0.0531258	0.108366	-0.36419	-0.350647	1.73365	0.0144245	0.397886	0.107289	0.111154	5
Dinaciclib/SCH727965	HCC1500	0.0292225	0.106406	-0.264331	-0.270863	3.27891	0.0114659	0.156754	0.564785	0.640586	5
Dinaciclib/SCH727965	HCC1806	0.0261468	0.154587	-0.384667	-0.388506	3.78077	0.0130292	0.426576	0.0766513	0.0667817	5
Dinaciclib/SCH727965	HCC1937	0.0291416	0.0374021	-0.0970673	-0.0966472	2.25388	0.0227189	0.383487	0.0180516	0.0201937	5
Dinaciclib/SCH727965	HCC1954	0.0217328	0.220841	-0.53432	-0.53633	3.15426	0.00581634	0.0312864	0.968143	0.922673	5
Dinaciclib/SCH727965	HCC202	98.384	3.52e-05	-8.44e-05	-0.0204696	1.1555	0.013864	0.375125	0.0957679	0.108218	5
Dinaciclib/SCH727965	HCC38	0.0217569	0.0962754	-0.23895	-0.238576	3.49729	0.0136488	0.436356	-0.0049502	0.0132155	5
Dinaciclib/SCH727965	HCC70	0.020507	0.204474	-0.491338	-0.481116	4.8866	0.0145454	0.197662	0.440491	0.481237	5
Dinaciclib/SCH727965	HS578T	0.010982	0.0889963	-0.200034	-0.183932	3.03049	0.00974456	0.495359	0.00817508	0.0159122	5
Dinaciclib/SCH727965	HTERT_HME1	0.0161497	0.109478	-0.245125	-0.24548	5	0.013196	0.417948	-0.00331651	0.00889089	4.36056
Dinaciclib/SCH727965	MCF12A	0.0692859	0.109221	-0.374991	-0.377455	5	0.0367145	0.33593	0.00903478	0.00495068	5
Dinaciclib/SCH727965	MCF10A	0.0239879	0.106993	-0.259419	-0.257419	4.27081	0.0167138	0.427313	0.0092147	0	5
Dinaciclib/SCH727965	MCF7	0.0155815	0.0823188	-0.178315	-0.184136	5	0.00811859	0.518768	0.0191855	0.0171546	3.59112
Dinaciclib/SCH727965	MDAMB175VII	0.015628	0.0825178	-0.160855	-0.185634	5	0.0109815	0.441305	0.0515243	0.0480017	5
Dinaciclib/SCH727965	MDAMB330	0.0472847	0.0176782	-0.16815	-1	3.97483	0.0190079	0.0733331	0.063793	0	5
Dinaciclib/SCH727965	MDAMB415	0.0386363	0.0721997	-0.20693	-0.206729	3.66017	0.015643	0.398218	0.0359324	0.0365145	4.89912
Dinaciclib/SCH727965	MDAMB157	0.0406936	0.193941	-0.568686	-0.56168	2.28758	0.0184189	0.410813	0.0122593	0.00395125	5
Dinaciclib/SCH727965	MDAMB231	0.0239852	0.10932	-0.299944	-0.271785	3.49756	0.010544	0.499163	0.0115912	0.00832752	3.14733
Dinaciclib/SCH727965	MDAMB361	0.0140771	0.0498099	-0.0906461	-0.107599	5	0.0131365	0.422117	0.0216952	0.0379698	5
Dinaciclib/SCH727965	MDAMB436	0.0315601	0.0228783	-0.0690442	-0.0609157	2.00159	0.0150164	0.418271	0.0315022	0.0186068	5
Dinaciclib/SCH727965	MDAMB453	0.0231587	0.050081	-0.109218	-0.11542	3.66989	0.0112385	0.432115	0.0205424	0.0505375	5
Dinaciclib/SCH727965	MDAMB468	0.089709	0.070632	-0.252838	-0.267577	0.974161	0.0160107	0.420048	0.0337671	0.0458652	4.27102
Dinaciclib/SCH727965	MGH312	0.0250245	0.206856	-0.531024	-0.513911	4.41009	0.0113855	0.456053	0.0195114	0.0214803	5
Dinaciclib/SCH727965	PDX1258	0.0225167	0.143574	-0.355134	-0.349617	3.04155	0.0126361	0.402204	0.0314302	0.059919	5
Dinaciclib/SCH727965	PDX1328	0.0240228	0.112693	-0.276303	-0.269736	3.524	0.0118376	0.253022	0.213959	0.318063	5
Dinaciclib/SCH727965	PDX1328	0.0286744	0.10891	-0.279432	-0.280064	5	0.0164042	0.4104	0.0217621	0.0143741	5
Dinaciclib/SCH727965	PDXHCI002	0.0208443	0.0887089	-0.216975	-0.22456	5	0.0123694	0.43923	0.00970823	0.0168178	5
Dinaciclib/SCH727965	SKBR3	0.0108769	0.156612	-0.329743	-0.316197	2.34608	0.0097307	0.433883	0.138078	0.135461	5
Dinaciclib/SCH727965	SUM1315	0.0200765	0.150799	-0.35631	-0.350054	5	0.0116609	0.459637	0.00484161	0.0230304	4.50883
Dinaciclib/SCH727965	SUM149	0.0232179	0.213122	-0.515498	-0.516651	4.54237	0.0137336	0.448891	-0.00691323	0.00377427	5
Dinaciclib/SCH727965	SUM159	0.0145757	0.0404147	-0.09082	-0.0910296	5	0.019928	0.401958	0.010809	0.0377431	3.96862
Dinaciclib/SCH727965	SUM185PE	100	0.00389836	0.00263866	0	1.17052	0.0249008	0.262731	0.18017	0.203286	5
Dinaciclib/SCH727965	SUM190PT	0.0451629	0.0953834	-0.297304	-0.27685	1.97302	0.0189353	0.429492	0.0322466	0.0347381	5
Dinaciclib/SCH727965	SUM229PE	0.0286588	0.0476886	-0.130314	-0.124938	2.97597	0.0132539	0.44634	0.0226157	0.0203607	5
Dinaciclib/SCH727965	SUM44PE	0.024852	0.086292	-0.689536	-1	3.30804	0.00797733	0.237795	0.00565622	0	2.40478
Dinaciclib/SCH727965	SUM52PE	0.0467708	0.0556384	-0.205604	-0.159448	2.49319	0.0170389	0.41246	0.00196467	0.0172586	4.66497
Dinaciclib/SCH727965	T47D	0.0945474	0.0293652	-0.105728	-0.1131	1.18663	0.0192417	0.400714	0.0209899	0.000591839	5
Dinaciclib/SCH727965	UACC812	0.047851	0.165622	-0.51162	-0.506301	2.96207	0.0384163	-0.0690529	0.022308	0.021199	5
Dinaciclib/SCH727965	UACC893	0.0587579	0.0865431	-0.291341	-0.286214	1.94284	0.013886	0.469612	0.0303948	0.0278217	5
Dinaciclib/SCH727965	ZR751	0.0517211	0.0845855	-0.272705	-0.272968	5	0.0357994	0.344602	0.0182965	0.0164014	5
Dinaciclib/SCH727965	ZR7530	0.0362611	0.10158	-0.293517	-0.287842	1.75599	0.0150895	0.435877	0.0392316	0.0387981	5
Flavopiridol	184A1	0.308361	0.0352527	-0.272818	-0.273582	5	0.0364848	0.368778	0.0141395	0	2.09581
Flavopiridol	AU565	0.545532	0.0402004	-0.458231	-0.54199	2.80437	0.0905138	0.298344	0.0099318	0	1.86655
Flavopiridol	BT474	1.35161	0.0490459	-0.278704	-1	3.15648	100	-0.212735	0.0496258	1	0.1
Flavopiridol	BT20	1.11106	0.0301837	-0.420743	-1	3.03608	0.099491	0.282785	0.0133597	0	1.84593
Flavopiridol	BT549	1.42266	0.0314116	-0.346598	-1	1.80049	0.166409	0.209681	0.0125659	0	1.85866
Flavopiridol	CAL120	1.86525	0.00332373	-0.0541787	-1	4.58782	0.186013	0.224706	0.0188038	0	1.46067
Flavopiridol	CAL51	5.47243	0.00975851	-0.09779	-1	1.30673	0.188019	0.229828	0.00854475	0	1.31724
Flavopiridol	CAL851	2.88065	0.0112611	-0.135353	-1	1.75248	0.145698	0.275748	0.0261938	0.0208391	4.54598
Flavopiridol	CAMA1	4.20087	0.00391346	-0.0463438	-1	2.1085	0.199931	0.23401	0.0193243	0	2.15426
Flavopiridol	EFM19	1.5031	0.00893808	-0.138152	-1	4.49277	0.294209	0.133835	0.0258773	0	1.98291
Flavopiridol	EVSAT	0.965459	0.0340006	-0.543907	-1	5	0.376375	0.0955716	0.00541298	0	3.40509
Flavopiridol	HCC1187	0.875086	0.0467977	-0.589142	-1	2.69786	0.181206	0.164625	0.00838994	0	5
Flavopiridol	HCC1569	4.40029	0.00586464	-0.100612	-0.999979	1.47278	0.101481	0.2729	0.0590086	0	1.20266
Flavopiridol	HCC1143	1.67502	0.0154231	-0.206102	-1	2.61471	0.161319	0.206416	0.0214577	0	1.99093
Flavopiridol	HCC1395	1.50151	0.0152731	-0.249287	-1	2.71177	0.11795	0.282027	0.0355559	0	1.77383
Flavopiridol	HCC1419	1.43473	0.00809194	-0.141293	-1	5	0.171704	0.209201	0.0304728	0	1.18845
Flavopiridol	HCC1806	0.953612	0.0379461	-0.542655	-1	3.60037	0.151634	0.213836	0.00517915	0	1.74155
Flavopiridol	HCC1937	1.65535	0.00747617	-0.101194	-1	4.33375	0.146356	0.212651	0.0359709	0.0339603	2.24155
Flavopiridol	HCC1954	1.20536	0.0341402	-0.39769	-1	2.22509	0.132033	0.254283	0.011669	0	1.73015
Flavopiridol	HCC202	3.40433	0.000842196	-0.013155	-1	3.52476	0.107292	0.314051	0.0573311	0	0.904169
Flavopiridol	HCC38	1.44612	0.0228243	-0.298946	-1	2.30994	0.133124	0.246772	0.0165371	0	1.34962
Flavopiridol	HCC70	0.241234	0.0774574	-0.48723	-0.48877	4.04677	0.0759554	0.270557	0.0151514	0	1.9218
Flavopiridol	Hs578T	1.39459	0.00313125	-0.159474	-1	5	0.137168	0.235056	0.0153693	0	2.10386
Flavopiridol	hTERThME	1.0943	0.0259146	-0.389251	-1	5	0.10184	0.289626	0.00991391	0	1.16748
Flavopiridol	MCF12A	1.66046	0.0170588	-0.182366	-1	2.95912	0.377305	0.117111	0.00193806	0	3.62242
Flavopiridol	MCF10A	0.315817	0.0846562	-0.651621	-0.66753	3.22087	0.141473	0.186285	0.00303925	0	5
Flavopiridol	MCF10A (GM)	0.216695	0.0708236	-0.404726	-0.413024	2.55605	0.11206	0.258059	0.00604868	0	2.53759
Flavopiridol	MCF7	0.226981	0.036157	-0.205852	-0.206048	5	0.0833144	0.302446	0.0194899	0	1.93332
Flavopiridol	MDAMB175VII	0.269336	0.0189667	-0.127322	-0.127514	5	0.104905	0.127268	0.0547617	0.0549112	5
Flavopiridol	MDAMB330	1.07756	0.0266392	-0.407748	-1	4.99788	0.213483	0.12265	0.0360078	0	1.96963
Flavopiridol	MDAMB415	1.49732	0.00874851	-0.139338	-1	4.51103	0.20316	0.156587	0.0410401	0.0130471	2.25192
Flavopiridol	MDAMB231	1.19099	0.0233084	-0.352989	-1	3.46685	0.124953	0.255841	0.0123137	0	1.45991
Flavopiridol	MDAMB361	3.13686	0.00574223	-0.0885028	-0.999997	2.03971	0.109584	0.344067	0.0235265	0	1.64256
Flavopiridol	MDAMB436	0.290448	0.0024439	-0.0287364	-0.0305203	2.23118	0.16215	0.214395	0.0729059	0.0511035	2.15445
Flavopiridol	MDAMB453	3.59331	0.00827774	-0.110629	-1	1.62876	0.121142	0.256608	0.0280745	0.0237739	3.7533
Flavopiridol	MDAMB468	2.64953	0.0159772	-0.180594	-1	1.55466	0.208876	0.220967	0.0247261	0	1.5561
Flavopiridol	MGH312	0.386378	0.0570719	-0.525787	-0.549503	3.25863	0.113172	0.291045	0.0198186	0	2.47925
Flavopiridol	PDX1206	0.26091	0.0450793	-0.317766	-0.322099	3.19153	0.0496901	0.367087	-0.000165944	0	0.99042
Flavopiridol	PDX1258	0.363636	0.0201298	-0.210405	-0.226024	2.56892	0.0978926	0.280418	0.02859	0	1.60793
Flavopiridol	PDX1328	1.16123	0.0234519	-0.366837	-1	3.65159	0.281832	0.0897184	0.0186325	0.016009	5
Flavopiridol	PDXHCI002	0.295297	0.016704	-0.131902	-0.13224	5	0.113609	0.254251	0.00922597	0	1.82333
Flavopiridol	SKBR3	1.02759	0.026301	-0.386619	-0.803153	2.73378	0.125392	0.294497	0.0174164	0	2.09429
Flavopiridol	SUM1315	0.400759	0.0366759	-0.471959	-0.476873	5	0.123022	0.280041	0.0114669	0	1.30831
Flavopiridol	SUM149	0.976104	0.0360824	-0.51974	-1	3.26589	0.186263	0.206659	0.0081748	0	2.13241
Flavopiridol	SUM159	0.10896	0.0162646	-0.0760771	-0.0656778	5	0.143225	0.236286	0.00366666	0	1.52505
Flavopiridol	SUM185PE	1e-06	0.011324	-0.00851137	-0.015297	0.1	0.227518	0.216403	0.191289	0	0.592306
Flavopiridol	SUM190PT	1.93046	0.014569	-0.130153	-1	2.88824	0.115718	0.195687	0.0132028	0.00641755	3.83504
Flavopiridol	SUM229PE	3.8426	0.00903692	-0.112963	-1	1.5307	0.115806	0.263977	0.0229319	0	1.79914
Flavopiridol	SUM44PE	0.431873	0.0551009	-0.39235	-1	1.42308	0.0463631	0.20234	0.0165217	0	1.71349
Flavopiridol	SUM52PE	1.72248	0.00876799	-0.126388	-1	3.55563	0.237612	0.1463	0.00626845	0	2.05687
Flavopiridol	T47D	3.59617	0.00589784	-0.0723853	-1	1.99283	0.107319	0.258088	0.0385138	0	1.21543
Flavopiridol	UACC812	0.370159	0.0419276	-0.411601	-0.414464	5	0.119541	0.0639879	0.0302031	0.0217877	3.1315
Flavopiridol	UACC893	1.89031	0.0159664	-0.206184	-1	2.11694	0.116948	0.224084	0.0369661	0.0226033	3.05365
Flavopiridol	ZR751	1.25122	0.0153726	-0.245909	-1	5	0.341517	0.084704	0.0195092	0.0149438	5
Flavopiridol	ZR7530	1.21459	0.0195318	-0.274481	-1	5	0.167217	0.10802	0.0406573	0.0447683	3.84348

## Sheet: Fig 5c
agent	cell_line	GECT50	GRT_AOC	GRTmax	GRTinf	h_GRT	GECS50	GRS_AOC	GRSmax	GRSinf	h_GRS
Abemaciclib/LY2835219	184A1	11.0139	0.00606719	-0.0958052	-0.251067	5	0.0214951	0.6257	0.0198122	0.0462381	0.890923
Abemaciclib/LY2835219	AU565	20.237	0.0170699	-0.173258	-1	2.2172	0.0204207	0.612022	0.0284223	0.0601385	0.691632
Abemaciclib/LY2835219	BT474	10.8081	0.00310339	-0.00492595	-0.00910673	0.154205	0.0366973	0.322197	0.332976	0.425198	0.389648
Abemaciclib/LY2835219	BT20	14.0197	-0.00485315	-0.144495	-0.925265	5	0.0247573	0.544851	0.0933193	0.139284	0.732089
Abemaciclib/LY2835219	BT549	5.89711	0.000243202	-0.0225601	-0.0258214	3.66044	3.84034	0.12234	0.104166	0	1.97583
Abemaciclib/LY2835219	CAL120	0.481613	0.0286164	-0.0911689	-0.0908675	1.31501	0.335392	0.412189	0.0122797	0	0.475233
Abemaciclib/LY2835219	CAL51	4.26311	0.00641476	-0.402105	-0.407776	5	0.0590719	0.553786	0.00809134	0	0.558332
Abemaciclib/LY2835219	CAL851	2.06106	0.00871728	-0.0823435	-0.0828481	5	1.59844	0.196691	0.0425021	0	1.64927
Abemaciclib/LY2835219	CAMA1	13.2994	-0.0129293	0.00799863	0	1.1681	0.00428204	0.611067	0.248834	0.26177	1.30647
Abemaciclib/LY2835219	EFM19	3.14514	0.00125789	-0.0055207	-0.00566016	1.38289	0.0145618	0.486672	0.275218	0.316958	1.93833
Abemaciclib/LY2835219	EVSAT	9.38715	0.0367946	-0.578696	-1	5	1.23677	0.296572	0.00466715	0	0.51883
Abemaciclib/LY2835219	HCC1187	13.5872	0.0148067	-0.0580101	-0.226029	3.47	10.5343	0.227544	0.239289	0	0.309227
Abemaciclib/LY2835219	HCC1569	0.774741	-0.00956491	0.0169272	0	1.35346	4.10114	0.120588	0.12766	0	1.813
Abemaciclib/LY2835219	HCC1143	18.948	-0.00963207	-0.0372076	-0.943644	5	0.0528571	0.534668	0.0271161	0.0374116	0.610458
Abemaciclib/LY2835219	HCC1395	11.6403	0.00980299	-0.220415	-0.645874	4.33007	0.0993747	0.494168	0.0184547	0	0.534711
Abemaciclib/LY2835219	HCC1419	16.9789	-0.00587752	-0.010983	-0.165146	5	0.0137443	0.446199	0.293623	0.358116	0.841436
Abemaciclib/LY2835219	HCC1428	15.9481	-0.00273439	-0.0146053	-0.16524	5	0.00591879	0.618492	0.128478	0.209527	0.991328
Abemaciclib/LY2835219	HCC1500	14.5161	-0.0178929	0.0109765	0	1.15071	0.0310854	0.382159	0.29081	0.364866	0.677581
Abemaciclib/LY2835219	HCC1806	5.62273	0.0194454	-0.328332	-0.346784	5	0.485063	0.358138	-0.0160461	0	0.680066
Abemaciclib/LY2835219	HCC1937	1000	-0.00222278	-0.00948932	0	0.314188	4.69889	0.103196	0.366351	0.0656041	0.957111
Abemaciclib/LY2835219	HCC1954	10.5438	0.012784	-0.448409	-1	3.91026	0.0373397	0.399017	0.263775	0.344717	0.757816
Abemaciclib/LY2835219	HCC202	10.2981	1.78e-05	-5.79e-05	0	1.16904	2.62872	0.24489	0.308496	0	0.443963
Abemaciclib/LY2835219	HCC38	11.99	0.0129468	-0.162164	-0.563806	5	0.0541608	0.557136	-6.55e-05	0	0.660735
Abemaciclib/LY2835219	HCC70	4.37346	0.0267278	-0.363541	-0.369359	5	1.58984	0.0803142	0.208186	0.207473	3.26729
Abemaciclib/LY2835219	HS578T	9.77113	0.0692609	-0.508588	-1	1.2407	0.0708456	0.536749	0.00526134	0	0.514016
Abemaciclib/LY2835219	HTERT_HME1	15.3915	-0.00320239	-0.0337046	-0.324518	5	0.165794	0.42854	0.068822	0.03076	0.680053
Abemaciclib/LY2835219	MCF12A	10.1437	0.00431716	-0.00197417	-0.0012097	1.16873	5.70538	0.1734	0.387877	0	0.527977
Abemaciclib/LY2835219	MCF10A	1000	-0.0087454	0.00241872	0	0.327443	0.248076	0.387164	0.159121	0.0642555	0.568644
Abemaciclib/LY2835219	MCF7	2.78392	0.0247959	-0.191443	-0.191799	5	0.0143197	0.661092	0.00879416	0.0335895	0.67117
Abemaciclib/LY2835219	MDAMB175VII	1000	0.0204894	-0.064184	-0.229919	0.274551	0.00224033	0.829042	0.0522689	0.0631053	1.33669
Abemaciclib/LY2835219	MDAMB330	21.3226	0.00356285	-0.0101222	-0.115261	3.09139	0.00290906	0.711163	0.035645	0.165598	1.27878
Abemaciclib/LY2835219	MDAMB415	16.6075	0.00173446	-0.0273408	-0.351658	4.87569	0.0067645	0.710924	0.075963	0.0828849	0.998645
Abemaciclib/LY2835219	MDAMB157	15.7299	0.0233322	-0.27751	-1	2.1143	2.21757	0.194232	0.0288073	0	0.89805
Abemaciclib/LY2835219	MDAMB231	4.02816	0.0365062	-0.346232	-0.363701	3.2843	0.0312662	0.622063	-0.0212634	0	0.771371
Abemaciclib/LY2835219	MDAMB361	3.24949	0.00717404	-0.115298	-0.115735	5	0.00373868	0.777332	0.0443597	0.0759192	1.3915
Abemaciclib/LY2835219	MDAMB436	20.5932	0.0159161	-0.170323	-1	2.19313	2.23927	0.142056	0.0264525	0	1.71804
Abemaciclib/LY2835219	MDAMB453	10.7939	0.0315044	-0.405671	-1	5	0.00475924	0.771967	0.0225492	0.0596469	1.57665
Abemaciclib/LY2835219	MDAMB468	17.643	0.0204876	-0.246214	-1	1.97093	2.22103	0.124159	0.216783	0.17138	1.85085
Abemaciclib/LY2835219	MGH312	12.0386	0.00850644	-0.145336	-0.500709	4.81802	2.33584	0.111153	0.0506523	0	1.88936
Abemaciclib/LY2835219	PDX1258	5.42975	0.0108804	-0.148443	-0.172222	2.99808	0.679641	0.287191	0.0152109	0	1.31682
Abemaciclib/LY2835219	PDX1328	11.1318	0.0232297	-0.281641	-0.620293	1.72031	0.0013103	0.707265	0.154283	0.222501	1.06643
Abemaciclib/LY2835219	PDX1328	11.707	0.0158878	-0.267503	-0.763717	3.92078	0.00839786	0.55321	0.0218111	0.269081	1.05517
Abemaciclib/LY2835219	PDXHCI002	1.33845	0.0889727	-0.508787	-0.500422	2.36792	0.0321065	0.611519	0.015039	0.00844841	1.12457
Abemaciclib/LY2835219	SKBR3	15.6779	0.00155657	-0.0189326	-0.198028	5	0.0160597	0.468148	0.287467	0.302337	0.659205
Abemaciclib/LY2835219	SUM1315	13.846	-0.00229112	-0.0594134	-0.36133	5	0.0343668	0.550196	0.0518324	0.0830803	0.65023
Abemaciclib/LY2835219	SUM149	543.501	-0.0110268	-0.0240378	0	0.515117	0.359199	0.344605	0.165969	0.0835264	0.523293
Abemaciclib/LY2835219	SUM159	11.9377	0.0121139	-0.29209	-1	5	0.137493	0.353613	0.280101	0.240897	0.62699
Abemaciclib/LY2835219	SUM185PE	1e-05	0.00796379	-0.0119158	-0.010578	0.1	1.19175	0.230539	0.495481	0.285471	0.352614
Abemaciclib/LY2835219	SUM190PT	14.8979	0.0224066	-0.243236	-1	2.84739	0.00699009	0.606577	0.0364056	0.0967688	0.327584
Abemaciclib/LY2835219	SUM229PE	13.8203	-0.00084261	-0.0514815	-0.310711	5	0.314246	0.377845	0.248255	0.0761653	0.405424
Abemaciclib/LY2835219	SUM44PE	9.48941	0.0475667	-0.477841	-0.873515	3.59079	0.0109497	0.573627	0.011563	0.218995	0.965948
Abemaciclib/LY2835219	SUM52PE	3.21973	0.000234519	-6.99e-05	0	1.37604	0.0732403	0.355277	0.326222	0.325453	0.667902
Abemaciclib/LY2835219	T47D	3.12419	-0.000790928	-0.0258156	-0.025909	5	0.00355371	0.752956	0.034448	0.10839	1.46848
Abemaciclib/LY2835219	UACC812	9.43708	0.0666895	-0.205586	-0.387891	0.419923	0.00323868	0.79964	0.0499861	0.0414782	0.901581
Abemaciclib/LY2835219	UACC893	13.8911	0.00499272	-0.0940127	-0.579799	5	0.00232984	0.64927	0.0247756	0.129954	0.353563
Abemaciclib/LY2835219	ZR751	4.56733	0.00336151	-0.00400733	-0.00733204	0.1	0.0248413	0.430493	0.318277	0.339788	1.05619
Abemaciclib/LY2835219	ZR7530	1e-05	0.0338487	-0.00722524	-0.0404956	0.1	0.0355885	0.195041	0.127113	0.284744	5
BSJ-03-123	184A1	11.5362	0.00760014	-0.12021	-0.36581	5	0.00763529	0.69667	0.0189675	0.00792079	0.451446
BSJ-03-123	AU565	9.60127	0.0154719	-0.229029	-0.428445	3.39737	1.28745	0.302677	0.0215843	0	0.494099
BSJ-03-123	BT474	1.05584	0.00287505	-0.0102175	-0.0111243	0.814255	0.429106	0.39511	0.0381565	0	0.35024
BSJ-03-123	BT20	13.6524	0.00212836	-0.0229744	-0.119554	4.61311	0.315938	0.415204	0.0446959	0	0.375853
BSJ-03-123	BT549	11.6104	0.00752909	-0.0623283	-0.159039	2.94263	5.69109	0.100976	0.116274	0	3.5819
BSJ-03-123	CAL120	17.3888	0.000608598	-0.00845053	-0.0296504	1.66115	5.2817	0.158399	0.253415	0	0.976802
BSJ-03-123	CAL51	14.0988	-0.00123953	-0.0382296	-0.250754	5	4.52212	0.18823	0.198885	0	0.783316
BSJ-03-123	CAL851	15.7592	0.00945068	-0.126552	-0.532185	2.56379	0.338063	0.387296	0.0266964	0	0.532662
BSJ-03-123	CAMA1	3.35924	-0.0033492	-0.00309696	0	1.37581	0.00483333	0.652537	0.0825616	0.135276	0.535701
BSJ-03-123	EFM19	3.23242	2.96e-05	-0.000107714	0	1.37678	1.26981	0.285282	0.161946	0	0.488612
BSJ-03-123	EVSAT	14.4428	0.00237421	-0.0315214	-0.105557	2.32271	3.66938	0.169743	0.099565	0	1.29571
BSJ-03-123	HCC1187	15.379	0.0236002	-0.265037	-1	2.37155	4.16736	0.185144	0.0216958	0	2.9365
BSJ-03-123	HCC1569	1000	0.0167521	-0.0367305	-0.0711759	0.115509	3.31082	0.164155	0.0866065	0	1.03556
BSJ-03-123	HCC1143	12.9975	0.00184215	-0.0344378	-0.162136	5	1.75448	0.259797	0.0490192	0	0.727335
BSJ-03-123	HCC1395	39.0658	0.0049886	-0.035346	-0.337411	1.57775	1.68369	0.272164	0.0182702	0	0.562353
BSJ-03-123	HCC1419	1.7218	9.53e-05	-0.0040551	-0.00211875	1.57016	0.474385	0.413034	0.171292	0	0.245017
BSJ-03-123	HCC1806	47.5772	0.00460995	-0.0408017	-0.389709	1.37766	2.3477	0.202091	-0.00864679	0	1.09692
BSJ-03-123	HCC1937	21.942	0.000348722	-0.0047494	-0.0278474	2.00576	10.272	0.034263	0.523277	0	3.48605
BSJ-03-123	HCC1954	33.0843	0.00528445	-0.0415159	-0.327275	1.61372	1.27603	0.30881	0.0917466	0	0.412217
BSJ-03-123	HCC202	15.2843	0.000594625	-0.00928728	-0.0651673	4.22782	2.70697	0.265935	0.102463	0	0.395118
BSJ-03-123	HCC38	45.9357	0.00666306	-0.0591421	-1	1.81573	0.0456179	0.537273	0.0197812	0	0.262653
BSJ-03-123	HCC70	10.2416	0.0138139	-0.242589	-0.515903	5	4.22612	0.153241	0.0284331	0	3.3925
BSJ-03-123	Hs578T	13.8245	0.0190445	-0.165337	-1	5	1.81067	0.238902	0.0152058	0	0.747185
BSJ-03-123	hTERThME	11.566	0.0118894	-0.155289	-0.407734	3.34094	0.328237	0.408392	0.0151271	0	0.409291
BSJ-03-123	MCF12A	1000	0.00694988	-0.0207271	-0.0882041	0.300065	5.22597	0.0935513	0.154931	0	2.55123
BSJ-03-123	MCF10A	12.8118	0.00751556	-0.119814	-0.533359	5	1.05918	0.314774	0.0150827	0	0.452212
BSJ-03-123	MCF10A (GM)	9.74857	0.017402	-0.238652	-0.456409	3.58975	2.78247	0.236225	0.00841528	0	0.602791
BSJ-03-123	MCF7	10.9583	0.014533	-0.227571	-0.586844	5	1.32996	0.284784	0.0185045	0	0.537677
BSJ-03-123	MDAMB175VII	3.23323	9.03e-06	-3.58e-05	0	1.37676	1.19929	0.261217	0.0743236	0	0.736678
BSJ-03-123	MDAMB330	16.9537	0.00243766	-0.0283566	-0.171415	3.06563	0.409112	0.365334	0.0232451	0	0.627702
BSJ-03-123	MDAMB415	3.23317	7.77e-06	-3.27e-05	0	1.37676	2.46943	0.239251	0.16541	0	0.533151
BSJ-03-123	MDAMB231	10.9764	0.00912064	-0.148327	-0.384612	5	0.664854	0.341187	0.0188055	0	0.469632
BSJ-03-123	MDAMB361	15.0124	0.00093904	-0.0179692	-0.154868	5	0.346647	0.394064	0.0792396	0	0.480694
BSJ-03-123	MDAMB436	19.9398	0.000171319	-0.0126961	-0.412496	5	5.63152	0.0444093	0.0495168	0	5
BSJ-03-123	MDAMB453	125.428	0.00298388	-0.0275575	-1	1.41031	1.81858	0.25674	0.0421989	0	0.597793
BSJ-03-123	MDAMB468	836.689	0.00601399	-0.0370154	-1	0.746892	2.12548	0.231058	0.0987105	0	0.795717
BSJ-03-123	MGH312	9.89462	0.031546	-0.441011	-0.862554	4.26099	5.35878	0.0251104	0.0253188	0	5
BSJ-03-123	PDX1206	16.711	-0.00221402	-0.0713231	-1	5	4.03966	0.170068	0.0445564	0	2.33036
BSJ-03-123	PDX1258	13.6138	0.000962263	-0.176228	-1	5	4.55342	0.0771669	0.0299511	0	4.05913
BSJ-03-123	PDX1328	16.4141	-0.00291344	-0.0074609	-0.0962276	5	1.4534	0.291503	0.160768	0	0.428738
BSJ-03-123	PDXHCI002	17.2561	-0.012417	-0.0614518	-1	5	1.38744	0.260861	0.00103355	0	0.657933
BSJ-03-123	SKBR3	10.872	0.0105882	-0.183399	-0.461925	5	1.04932	0.31495	0.0277659	0	0.453562
BSJ-03-123	SUM1315	0.929561	0.00170587	-0.00353132	-0.00326275	5	13.5572	0.21227	0.449276	0	0.299323
BSJ-03-123	SUM149	55.0971	0.00298625	-0.063727	-1	1.5761	1.32704	0.284517	0.0938197	0	0.544411
BSJ-03-123	SUM159	43.6365	0.00689877	-0.0802644	-1	1.65765	2.20664	0.255201	0.0364246	0	0.568851
BSJ-03-123	SUM185PE	1e-05	0.0122093	-0.0206624	-0.0166	0.1	57.6878	0.0413718	0.726978	0	0.600738
BSJ-03-123	SUM190PT	23.9385	0.015833	-0.120653	-1	2.2759	0.165275	0.44831	0.0523104	0	0.344576
BSJ-03-123	SUM229PE	3.21726	0.000472482	-0.00185551	0	1.38999	1.81726	0.26054	0.151253	0	0.551676
BSJ-03-123	SUM44PE	316.228	0.031456	-0.0731312	-0.259744	0.245731	0.470977	0.0862056	0.551816	0.523909	1.37593
BSJ-03-123	SUM52PE	3.18125	0.000799686	-0.00442459	-0.00433177	1.37877	3.99207	0.182775	0.246623	0	0.66008
BSJ-03-123	T47D	0.435426	0.000870998	-0.00103432	-0.00261459	5	0.00092992	0.743062	0.097531	0.129944	0.51985
BSJ-03-123	UACC812	12.868	0.00769288	-0.123055	-0.557186	5	2.67666	0.113311	0.05854	0	1.43806
BSJ-03-123	UACC893	3.24213	-0.000548971	0.000143214	0	1.37754	1.95875	0.2929	0.310435	0	0.3537
BSJ-03-123	ZR751	3.23264	2.44e-05	-9.68e-05	0	1.37677	3.81974	0.232749	0.255564	0	0.419564
BSJ-03-123	ZR7530	13.0567	0.0122274	-0.0951875	-0.233142	1.38996	1.30465	0.28092	0.0575873	0	0.562436

## Sheet: Fig 5d
agent	cell_line	GECT50	GRT_AOC	GRTmax	GRTinf	h_GRT	GECS50	GRS_AOC	GRSmax	GRSinf	h_GRS
THZ1	184A1	0.0355431	0.0502684	-0.194593	-0.191083	2.40738	0.0077958	0.457835	0.0166156	0.00690514	2.24304
THZ1	AU565	0.142672	0.0926705	-0.42539	-0.442952	1.47876	0.0198178	0.448575	0.0147859	0	1.69453
THZ1	BT474	0.0779817	0.0617838	-0.226246	-0.214585	5	0.0165647	0.441121	0.0556774	0	0.933256
THZ1	BT20	1.26655	0.0139948	-0.234815	-1	5	0.442955	0.0855267	0.021372	0	4.63518
THZ1	BT549	0.253241	0.0391317	-0.242217	-0.253945	2.20514	0.0530369	0.324962	0.0159623	0	1.46542
THZ1	CAL120	1.47933	0.00985352	-0.124298	-1	4.98635	0.0533161	0.322818	0.0170175	0.0152146	1.2649
THZ1	CAL51	0.215837	0.00461727	-0.031375	-0.0326556	2.09711	0.387422	0.153118	0.149188	0	1.41541
THZ1	CAL851	1.91392	0.0503849	-0.352837	-1	0.963697	0.00748461	0.546091	0.0169845	0	0.82727
THZ1	CAMA1	2.00615	0.0170338	-0.210297	-1	1.90036	0.0289872	0.407247	0.0339343	0	0.869838
THZ1	EFM19	1.35732	0.0118678	-0.189609	-1	4.75506	0.407424	0.096388	0.0236864	0	3.12219
THZ1	EVSAT	0.495806	0.0289535	-0.298956	-1	1.8955	0.0596842	0.195864	0.0419271	0.00332684	1.84807
THZ1	HCC1187	0.0774688	0.16819	-0.61787	-0.588542	2.75227	0.0132835	0.440695	0.00894353	0.0267942	2.15891
THZ1	HCC1569	0.0506262	0.0484434	-0.165033	-0.14563	2.88723	0.0318877	0.307378	0.000272974	0.0402252	1.76858
THZ1	HCC1143	0.0637617	0.0563397	-0.207194	-0.190841	5	0.025727	0.393267	0.0212044	0.0145636	2.72317
THZ1	HCC1395	0.389871	0.0616356	-0.347966	-0.476897	0.996277	0.0230373	0.427137	0.0287011	0.0351554	3.41716
THZ1	HCC1419	0.306288	0.0298073	-0.209538	-0.220189	2.5172	0.0569719	0.305302	0.0268097	0.01378	1.96745
THZ1	HCC1806	0.40594	0.070249	-0.632281	-0.689114	2.6724	0.0635007	0.291496	0.00383099	0	1.77601
THZ1	HCC1937	0.635581	0.0217691	-0.185707	-0.272759	1.67146	0.0596978	0.290549	0.0311569	0.0419798	2.89236
THZ1	HCC1954	1.35878	0.036946	-0.378837	-1	1.62883	0.103551	0.250733	0.0126699	0	1.88408
THZ1	HCC202	0.323087	0.00390638	-0.0318246	-0.0319536	4.78779	0.0164569	0.44465	0.064421	0.0403226	0.953935
THZ1	HCC38	0.343122	0.0706637	-0.393825	-0.512691	1.08084	0.0245719	0.409478	0.0131577	0	1.46988
THZ1	HCC70	0.0619286	0.200037	-0.673946	-0.665038	2.28284	0.0142426	0.44058	0.00711435	0.0098383	2.76164
THZ1	Hs578T	0.241986	0.0436498	-0.256176	-0.289561	1.23462	0.0170577	0.434562	0.0126693	0.00947128	2.36513
THZ1	hTERThME	0.0273531	0.142465	-0.435619	-0.386974	1.32634	0.00397612	0.606962	0.00886206	0.00674145	3.96979
THZ1	MCF12A	1.21953	0.0313165	-0.38036	-1	2.46079	0.157646	0.197027	0.0102203	0	1.08288
THZ1	MCF10A	0.46113	0.0547385	-0.508099	-0.586684	2.41123	0.0665477	0.301752	0.00560091	0	1.35173
THZ1	MCF10A (GM)	2.61033	0.0620889	-0.357356	-1	0.738401	0.0559149	0.318062	0.00670733	0	1.29513
THZ1	MCF7	0.428993	0.0583192	-0.336401	-0.459821	1.18693	0.0225361	0.421147	0.0144633	0	1.80764
THZ1	MDAMB175VII	0.396418	0.0186264	-0.184079	-0.189376	3.83476	0.0356374	0.232835	0.0214311	0.0178452	5
THZ1	MDAMB330	0.0441622	0.15441	-0.491631	-0.459022	3.15004	0.00929954	0.445775	0.0280834	0.0229008	1.99279
THZ1	MDAMB415	0.312943	0.0249548	-0.19672	-0.197312	5	0.0400521	0.305236	0.036733	0.0214018	1.77292
THZ1	MDAMB231	1.19464	0.0339997	-0.407428	-1	2.10717	0.0559157	0.311691	0.0107372	0	1.71085
THZ1	MDAMB361	0.104681	0.0581513	-0.242725	-0.236255	5	0.00989088	0.517266	0.0478119	0	0.882467
THZ1	MDAMB436	0.891154	0.00378422	-0.039282	-0.0733481	1.16956	0.140644	0.184901	0.0381536	0.0412021	1.82761
THZ1	MDAMB453	24.879	0.0295602	-0.149838	-1	0.551736	0.0119035	0.492312	0.025287	0	1.61306
THZ1	MDAMB468	5.9547	0.0287588	-0.195722	-1	0.801504	0.025961	0.403243	0.0238697	0	1.38013
THZ1	MGH312	0.0198615	0.206593	-0.514669	-0.48575	4.15993	0.00844824	0.52397	0.0208017	0	1.33257
THZ1	PDX1206	0.137637	0.0606553	-0.293074	-0.299781	1.49403	0.0259352	0.389351	0.0198453	0.0116559	2.67207
THZ1	PDX1258	0.100471	0.0801039	-0.353193	-0.359268	1.14562	0.0177751	0.440349	0.020722	0.0231983	3.66177
THZ1	PDX1328	0.557853	0.0895045	-0.444857	-0.712002	0.787882	0.0104611	0.478286	0.0153121	0.0206274	1.94654
THZ1	PDXHCI002	0.0418182	0.0483694	-0.191141	-0.162538	5	0.0105064	0.4729	0.0130726	0.0185604	2.49973
THZ1	SKBR3	0.0983197	0.104299	-0.492499	-0.44579	1.92206	0.0133954	0.48366	0.0127555	0	1.97538
THZ1	SUM1315	0.510917	0.0221893	-0.522877	-0.541086	5	0.236088	0.196408	0.0101004	0	1.43251
THZ1	SUM149	0.270583	0.0645835	-0.438641	-0.44549	3.18445	0.0487972	0.340289	0.00909803	0	1.80812
THZ1	SUM159	2.59429	0.0117254	-0.146682	-1	1.84739	0.367258	0.148655	0.0121653	0	2.47024
THZ1	SUM185PE	100	0.0316601	-0.115691	-0.625202	0.355426	0.0155356	0.342461	0.0345752	0.16664	4.07873
THZ1	SUM190PT	0.0114091	0.0907719	-0.200345	-0.174892	5	0.0071046	0.452723	0.0397295	0.105497	5
THZ1	SUM229PE	0.221265	0.0354987	-0.19187	-0.20039	2.07164	0.0193022	0.422278	0.0201369	0	1.65762
THZ1	SUM44PE	0.00465486	0.0690227	-0.180027	-0.143419	5	0.00556877	0.512319	0.0253915	0	5
THZ1	SUM52PE	2.60926	0.0444777	-0.301084	-1	0.897949	0.017048	0.423842	0.0172975	0.0118777	2.03415
THZ1	T47D	0.618537	0.0264111	-0.138805	-0.228006	0.824605	0.0295482	0.383321	0.0343808	0.0158035	2.10504
THZ1	UACC812	1.48234	0.00894576	-0.143258	-1	4.5442	0.680971	-0.319962	0.0563611	0	5
THZ1	UACC893	0.167171	0.0505887	-0.238697	-0.258826	1.24563	0.016928	0.372908	0.034221	0.0348684	2.10529
THZ1	ZR751	1.6245	0.00744248	-0.117932	-1	4.14751	0.43123	0.107281	0.0246874	0	3.71947
THZ1	ZR7530	0.0712503	0.0660481	-0.260001	-0.230788	4.51191	0.026858	0.32352	0.0426209	0.0458835	5
THZ531	184A1	1.17715	0.0191845	-0.306748	-1	5	0.260218	0.180028	0.0132456	0	1.77645
THZ531	AU565	0.307609	0.0500139	-0.329054	-0.367985	1.81351	0.0559605	0.325559	0.0174506	0.0162888	2.65993
THZ531	BT474	0.113444	0.0736638	-0.367444	-0.305273	5	0.05454	0.310773	0.0398713	0.0287174	5
THZ531	BT20	73.4979	0.000489187	-0.00392581	-0.996528	1.28756	1.59174	0.0405563	0.653097	0	1.38403
THZ531	BT549	1.50579	0.0206405	-0.271276	-1	2.41438	0.31963	0.143148	0.0149159	0	1.98856
THZ531	CAL120	59.6498	0.00410762	-0.0210179	-0.197642	0.52556	0.151615	0.203164	0.0056296	0	1.54864
THZ531	CAL51	38.8726	0.00279762	-0.0211511	-0.419363	0.790761	1.64198	0.0843361	0.596286	0	0.801112
THZ531	CAL851	2.16821	0.00966047	-0.119111	-1	2.58582	0.0647376	0.334799	0.0270188	0	1.07884
THZ531	CAMA1	2.62079	0.0139199	-0.165586	-1	1.67898	0.121466	0.201146	0.0129517	0.0210743	5
THZ531	EFM19	1.10538	0.0239408	-0.377351	-1	5	0.456482	0.0862341	0.0152813	0	5
THZ531	EVSAT	0.716846	0.00998274	-0.122479	-1	2.40619	0.124701	0.0487954	0.156313	0.14824	5
THZ531	HCC1187	0.097083	0.0803034	-0.538558	-0.540051	5	0.0598768	0.172443	0.0105414	0	5
THZ531	HCC1569	0.0727982	0.0340852	-0.202265	-0.118171	5	0.0397461	0.292956	0.136841	0.170674	5
THZ531	HCC1143	0.398769	0.0189192	-0.150444	-0.169777	2.23211	0.124261	0.229907	0.0237071	0.015081	4.22377
THZ531	HCC1395	2.78443	0.0226816	-0.215342	-1	1.26132	0.0897707	0.281024	0.01759	0	1.71684
THZ531	HCC1419	1.93251	0.0119569	-0.158191	-1	2.53778	0.130766	0.181585	0.0267672	0.0224261	5
THZ531	HCC1806	1.03317	0.0297164	-0.466754	-1	4.08195	0.384331	0.101758	0.00694744	0	4.63096
THZ531	HCC1937	2.34595	0.00992253	-0.133233	-1	2.19632	0.258969	0.146757	0.0342573	0.0329768	5
THZ531	HCC1954	1.96194	0.0185156	-0.216022	-1	1.91291	0.399504	0.109198	0.0162664	0	3.23581
THZ531	HCC202	0.0587215	0.00260713	-0.013973	-0.00709688	5	0.0488575	0.33663	0.0988499	0.112032	1.94004
THZ531	HCC38	2.26202	0.0202066	-0.217615	-1	1.56939	0.175161	0.183654	0.0196691	0.0166538	3.34057
THZ531	HCC70	0.239621	0.105181	-0.640082	-0.67186	2.09733	0.0591901	0.279731	0.00806309	0.0105114	5
THZ531	Hs578T	0.177429	0.0290047	-0.151456	-0.151776	2.81135	0.047268	0.312925	0.0158838	0.0134796	2.65927
THZ531	hTERThME	1.57325	0.0147996	-0.213137	-1	2.88249	0.208182	0.165091	0.0138301	0.00410818	2.90148
THZ531	MCF12A	2.03157	0.0115984	-0.113255	-1	2.90349	0.534039	0.0485717	0.021008	0	5
THZ531	MCF10A	0.918492	0.0378075	-0.604836	-1	5	0.367923	0.122917	0.00374965	0	2.6943
THZ531	MCF10A (GM)	1.12973	0.0244455	-0.372208	-1	4.28597	0.388138	0.114365	0.00640912	0	4.19515
THZ531	MCF7	2.4973	0.0322697	-0.25939	-1	1.1615	0.0609127	0.289341	0.017562	0.0216432	2.04432
THZ531	MDAMB175VII	0.0864647	0.069434	-0.307647	-0.240165	5	0.0571352	0.18097	0.037566	0.0289151	5
THZ531	MDAMB330	0.0602964	0.169023	-0.542885	-0.546161	5	0.0236935	0.361165	0.0223919	0.023334	4.6189
THZ531	MDAMB415	0.155412	0.0314659	-0.158436	-0.158502	4.15194	0.0437258	0.261977	0.039469	0.0374736	5
THZ531	MDAMB231	1.67071	0.0163126	-0.219957	-1	2.46681	0.239184	0.181558	0.0164166	0	1.59919
THZ531	MDAMB361	0.0459303	0.0803825	-0.245096	-0.236071	5	0.0265965	0.41743	0.047566	0.0453333	3.38327
THZ531	MDAMB436	42.1707	0.000483212	-0.0158748	-1	1.09954	0.191924	0.154694	0.0857563	0.0416375	1.64294
THZ531	MDAMB453	0.0483931	0.0560575	-0.172193	-0.169823	5	0.0237509	0.429804	0.0253225	0.00459687	1.83855
THZ531	MDAMB468	0.0851232	0.0176722	-0.0781647	-0.0655268	2.18405	0.0487309	0.345918	0.034948	0.0216124	1.7833
THZ531	MGH312	0.0545061	0.158641	-0.523942	-0.495603	5	0.0382884	0.304227	0.0198239	0.0191629	5
THZ531	PDX1206	0.0520795	0.0496154	-0.162939	-0.166099	5	0.0489017	0.30506	0.0267442	0.0204184	5
THZ531	PDX1258	0.102229	0.0555851	-0.249448	-0.236528	5	0.053534	0.320789	0.0261047	0.0261289	3.51828
THZ531	PDX1328	0.220304	0.0490383	-0.294048	-0.295228	3.64395	0.0604724	0.284708	0.0213294	0.0115709	2.19985
THZ531	PDXHCI002	0.224015	0.0289076	-0.195882	-0.20253	2.2153	0.0464251	0.31888	0.0116814	0.00906033	2.99757
THZ531	SKBR3	0.161573	0.0736795	-0.354047	-0.374312	1.44899	0.0286535	0.396538	0.019094	0.023364	5
THZ531	SUM1315	1.31077	0.00713381	-0.205445	-1	5	0.409487	0.116572	0.0206523	0	3.6424
THZ531	SUM149	1.1068	0.0296755	-0.428762	-1	2.82736	0.366446	0.115316	0.00969635	0	3.6947
THZ531	SUM159	2.37912	-0.00109998	-0.01296	-1	5	1.27649	0.0429405	0.648899	0	2.51965
THZ531	SUM185PE	0.117226	0.0181922	-0.0796243	-0.0608293	5	0.159539	0.127591	-0.00376436	0.130912	5
THZ531	SUM190PT	0.104687	0.0812138	-0.362172	-0.315145	5	0.059592	0.195159	0.0277985	0.0107846	5
THZ531	SUM229PE	2.12939	0.00574674	-0.0907429	-1	3.04922	0.326736	0.102195	0.0238034	0	2.80415
THZ531	SUM44PE	0.147223	0.0186597	-0.126377	-1	5	0.047956	0.0129412	0.028035	0.00337881	5
THZ531	SUM52PE	0.263685	0.0187649	-0.121254	-0.12141	5	0.184899	0.143098	0.0237428	0	1.88874
THZ531	T47D	0.15722	0.0139493	-0.0755262	-0.068107	5	0.115683	0.193799	0.0381964	0.0356497	5
THZ531	UACC812	100	-5.82e-06	-7.32e-06	-0.000575519	1.3768	1.23433	-0.298948	0.737683	0	5
THZ531	UACC893	0.081694	0.0494186	-0.18282	-0.1775	4.88285	0.0421353	0.255755	0.0386546	0.036054	5
THZ531	ZR751	1.40251	0.0106815	-0.170897	-1	4.66936	0.471459	0.0621211	0.0224943	0	5
THZ531	ZR7530	0.0856347	0.0690565	-0.323731	-0.211266	5	0.0611997	0.229172	0.0368324	0.0211251	5
YKL-5-124	184A1	53.9136	0.0132331	-0.0956269	-1	1.33806	0.000109963	0.909911	0.00606065	0.0332844	0.499994
YKL-5-124	AU565	17.3395	0.0547163	-0.351017	-1	1.19151	0.000230817	0.883129	0.0160609	0	0.397975
YKL-5-124	BT474	13.4285	0.0234733	-0.184877	-0.751095	3.79722	0.00135682	0.834366	-0.0268734	0.049564	0.721082
YKL-5-124	BT20	10.7687	0.00775138	-0.095371	-0.214579	3.0148	0.0104108	0.673805	0.0279961	0.0309023	0.516981
YKL-5-124	BT549	10.9165	0.0788948	-0.46821	-1	1.78677	0.00369318	0.75012	0.00896637	0.0641958	0.679408
YKL-5-124	CAL120	0.0250918	0.00819436	-0.0104369	-0.0144395	0.1	0.00264304	0.575809	0.1903	0.28598	0.59317
YKL-5-124	CAL51	1000	0.0240179	-0.054874	-0.219353	0.247107	0.00500178	0.618465	0.0728644	0.140829	0.409167
YKL-5-124	CAL851	317.22	0.131334	-0.385894	-1	0.252519	0.000237744	0.964227	0.0152887	0.0241681	1.40632
YKL-5-124	CAMA1	11.647	0.0196975	-0.277149	-0.871066	5	3.11e-05	0.903579	0.0295469	0.028474	0.373188
YKL-5-124	EFM19	3.22004	0.000633813	-0.000133008	0	1.37644	0.00063645	0.790401	0.0452135	0.0995279	0.529078
YKL-5-124	EVSAT	7.87334	0.0415411	-0.430685	-0.649935	2.824	0.000328702	0.867354	0.00712545	0	0.393549
YKL-5-124	HCC1187	14.0277	0.0532861	-0.350937	-1	1.83359	0.00230817	0.716931	0.0177385	0	0.303105
YKL-5-124	HCC1569	12.9748	0.00534951	-0.108586	-0.507458	5	0.00323127	0.700272	0.0673533	0	0.250827
YKL-5-124	HCC1143	35.6731	0.0107099	-0.0622101	-1	2.13498	0.000552618	0.761445	0.0277373	0	0.246636
YKL-5-124	HCC1395	182.57	0.0139984	-0.0728566	-1	0.892614	0.00173606	0.755455	0.0278712	0.0903099	0.543561
YKL-5-124	HCC1419	41.0359	0.0352871	-0.225415	-1	0.878757	0.000109527	0.929582	0.0258619	0.0185865	0.54238
YKL-5-124	HCC1806	21.2045	0.110658	-0.446722	-1	0.556491	0.000566895	0.882596	0.00722657	0.001982	0.522364
YKL-5-124	HCC1937	79.5318	0.0150583	-0.0976631	-1	1.08318	0.00240166	0.807495	0.00205052	0.0373597	0.712335
YKL-5-124	HCC1954	1000	0.0299375	-0.0955894	-0.225027	0.209403	0.000125939	0.898022	0.0210796	0.0205304	0.438316
YKL-5-124	HCC202	10.7392	0.00627444	-0.0926186	-0.224903	5	0.000109391	0.706032	0.0351442	0	0.136762
YKL-5-124	HCC38	19.6059	0.0435838	-0.255903	-1	1.60613	0.000660649	0.830747	-0.0205772	0	0.373237
YKL-5-124	HCC70	15.1942	0.228999	-0.498104	-1	0.269634	1e-05	0.969399	0.0139916	0.024061	0.710446
YKL-5-124	Hs578T	13.651	0.0350107	-0.320445	-1	2.41879	0.000873785	0.705612	0.0112888	0	0.201444
YKL-5-124	hTERThME	3.92949	0.0148722	-0.147067	-0.149559	4.35936	0.000213483	0.873025	0.0150163	0.0141433	0.413013
YKL-5-124	MCF12A	0.00122322	0.0285588	-0.02247	-0.030788	1.09757	0.00106819	0.765767	0.0489954	0.139004	0.750261
YKL-5-124	MCF10A	1000	0.0507373	-0.164572	-0.460721	0.245568	0.000914781	0.861081	-0.0019525	0.0215861	0.599905
YKL-5-124	MCF10A (GM)	1e-05	0.103603	-0.200856	-0.154819	0.1	0.000813327	0.896213	0.00906484	0.0176662	0.788767
YKL-5-124	MCF7	11.1683	0.0166033	-0.188916	-0.460633	3.29159	0.00138232	0.777522	0.0201693	0.0119332	0.36916
YKL-5-124	MDAMB175VII	10.9251	0.0311854	-0.391184	-1	5	1e-05	0.898042	0.0295471	0.0579711	0.381535
YKL-5-124	MDAMB330	9.76231	0.022729	-0.292834	-0.559405	3.9058	1.69e-05	0.839668	0.0489843	0	0.201437
YKL-5-124	MDAMB415	14.5133	0.00120081	-0.0188974	-0.140579	5	0.0116016	0.617809	0.0432543	0	0.258977
YKL-5-124	MDAMB231	11.3247	0.0106969	-0.153987	-0.428367	4.64333	0.000417027	0.861053	0.0185816	0.0171587	0.448507
YKL-5-124	MDAMB361	20.9492	0.0462978	-0.319553	-1	1.04675	0.000393537	0.901128	0.04037	0.065596	1.07493
YKL-5-124	MDAMB436	59.4382	0.00378967	-0.0379808	-1	1.815	0.0345707	0.553222	0.112938	0	0.220922
YKL-5-124	MDAMB453	10.3482	0.0250815	-0.30537	-0.651398	3.65227	0.00121662	0.780242	0.0190988	0.13498	0.913967
YKL-5-124	MDAMB468	136.25	0.0701724	-0.270351	-1	0.449908	0.000416621	0.926735	0.00790075	0.00636883	0.70636
YKL-5-124	MGH312	10.4909	0.0540025	-0.475352	-1	2.12235	0.00741499	0.722011	0.0232387	0	0.49877
YKL-5-124	PDX1206	9.39088	0.019821	-0.285842	-0.516729	3.39597	0.0790994	0.510834	0.0199401	0	0.30427
YKL-5-124	PDX1258	41.3876	0.0517846	-0.257773	-1	0.795289	0.0031044	0.77588	0.0259983	0.0601011	0.774369
YKL-5-124	PDX1328	3.6789	0.00183498	-0.0171218	-0.0172378	5	0.0146408	0.579654	0.0595819	0	0.196752
YKL-5-124	PDXHCI002	14.7821	-0.00304342	-0.124187	-1	5	3.42e-05	0.828045	0.014282	0	0.210461
YKL-5-124	SKBR3	7.51834	0.0341097	-0.341297	-0.496952	2.75242	0.000381774	0.879985	0.0196757	0.0329014	0.556232
YKL-5-124	SUM1315	23.884	0.0305519	-0.18296	-0.532466	0.76339	0.338893	0.443095	0.281286	0	0.177913
YKL-5-124	SUM149	1000	0.0282197	-0.0766796	-0.16838	0.175226	0.000181134	0.816151	0.00925739	0	0.259674
YKL-5-124	SUM159	500.13	0.105741	-0.141992	-0.342222	0.1	0.00120469	0.739072	-0.0102688	0.0800142	0.395092
YKL-5-124	SUM185PE	1000	0.0168386	-0.0318763	-0.110765	0.199949	0.419523	0.417169	0.0824053	0	0.217334
YKL-5-124	SUM190PT	10.8365	0.0138595	-0.16939	-0.422325	5	0.00116234	0.767029	0.042476	0.0442192	0.374147
YKL-5-124	SUM229PE	12.7434	0.00462234	-0.026511	-0.115284	5	0.00067755	0.706212	0.0284063	0	0.190331
YKL-5-124	SUM44PE	316.228	0.101267	-0.298705	-1	0.250053	0.000636634	0.962357	0.0202099	0.0251782	3.52663
YKL-5-124	SUM52PE	0.000632345	0.00276835	-0.00654702	-0.00297237	0.654528	0.0526033	0.536328	0.0128252	0	0.300484
YKL-5-124	T47D	10.6086	0.00920621	-0.0781631	-0.173766	3.40917	0.000902688	0.849184	0.0151042	0.0483306	0.680867
YKL-5-124	UACC812	1000	0.0478942	-0.160222	-0.928022	0.360671	0.00173204	0.833157	0.054489	0.0565157	0.94017
YKL-5-124	UACC893	10.998	0.0179279	-0.299767	-0.78202	5	0.00262515	0.706074	0.0297394	0	0.274657
YKL-5-124	ZR751	3.22792	0.000338772	-0.000122248	0	1.37647	0.00111973	0.704104	0.134705	0.204742	0.733711
YKL-5-124	ZR7530	10.4323	0.0227387	-0.254667	-0.569312	5	0.00011115	0.742128	0.0428866	0	0.166618

## Sheet: Fig 5e
cell_line	agent	concentration	GRvalue	GR_static	GR_toxic	increase_fraction_dead	cell_count	dead_count	cell_count__ctrl	dead_count__ctrl	cell_count__time0	dead_count__time0
184A1	Abemaciclib/LY2835219	0.001	0.92692	0.92695	-6.3253e-06	0.0104692	5472	164	5969.88	113	1179.63	231.058
184A1	Abemaciclib/LY2835219	0.001	0.96771	0.967724	-2.72512e-06	0.00131162	5638	136	5854.12	132	1179.63	231.058
184A1	Abemaciclib/LY2835219	0.001	0.921939	0.921973	-6.73746e-06	0.000206627	5227	121	5723.33	129.722	1179.63	231.058
184A1	Abemaciclib/LY2835219	0.001	0.951307	0.951328	-4.15098e-06	0.00185996	5571	136	5899.17	131.667	1179.63	231.058
184A1	Abemaciclib/LY2835219	0.0031623	0.916344	0.916379	-7.28437e-06	0.00487021	5402	130	5969.88	113	1179.63	231.058
184A1	Abemaciclib/LY2835219	0.0031623	0.825739	0.825812	-1.59478e-05	0.00663345	4742	141	5854.12	132	1179.63	231.058
184A1	Abemaciclib/LY2835219	0.0031623	0.835724	0.835795	-1.48918e-05	0.00162778	4708	116	5723.33	129.722	1179.63	231.058
184A1	Abemaciclib/LY2835219	0.0031623	0.879743	0.879794	-1.06767e-05	0.00452091	5108	139	5899.17	131.667	1179.63	231.058
184A1	Abemaciclib/LY2835219	0.01	0.634064	0.634212	-3.78429e-05	0.0178802	3721	141	5969.88	113	1179.63	231.058
184A1	Abemaciclib/LY2835219	0.01	0.684716	0.684847	-3.14409e-05	0.00517194	3938	111	5854.12	132	1179.63	231.058
184A1	Abemaciclib/LY2835219	0.01	0.695631	0.69576	-3.00098e-05	0.00769737	3929	122	5723.33	129.722	1179.63	231.058
184A1	Abemaciclib/LY2835219	0.01	0.70709	0.70721	-2.8845e-05	0.00564863	4084	116	5899.17	131.667	1179.63	231.058
184A1	Abemaciclib/LY2835219	0.031623	0.431898	0.432122	-6.74961e-05	0.0115445	2732	85	5969.88	113	1179.63	231.058
184A1	Abemaciclib/LY2835219	0.031623	0.426055	0.426285	-6.81175e-05	0.00710559	2679	81	5854.12	132	1179.63	231.058
184A1	Abemaciclib/LY2835219	0.031623	0.400672	0.400914	-7.19806e-05	0.0255214	2542	128	5723.33	129.722	1179.63	231.058
184A1	Abemaciclib/LY2835219	0.031623	0.385204	0.385447	-7.53347e-05	0.0286338	2514	134	5899.17	131.667	1179.63	231.058
184A1	Abemaciclib/LY2835219	0.1	0.288917	0.28919	-9.41007e-05	0.0135409	2136	71	5969.88	113	1179.63	231.058
184A1	Abemaciclib/LY2835219	0.1	0.316729	0.316997	-8.79512e-05	0.0231734	2228	106	5854.12	132	1179.63	231.058
184A1	Abemaciclib/LY2835219	0.1	0.244008	0.244306	-0.000102221	0.0439914	1940	138	5723.33	129.722	1179.63	231.058
184A1	Abemaciclib/LY2835219	0.1	0.202455	0.202759	-0.000112698	0.0587812	1810	159	5899.17	131.667	1179.63	231.058
184A1	Abemaciclib/LY2835219	0.31623	0.135809	0.136132	-0.000129728	0.0206692	1589	65	5969.88	113	1179.63	231.058
184A1	Abemaciclib/LY2835219	0.31623	0.123525	0.123856	-0.000132006	0.0465153	1544	114	5854.12	132	1179.63	231.058
184A1	Abemaciclib/LY2835219	0.31623	0.149383	0.149711	-0.000124249	0.0690003	1620	163	5723.33	129.722	1179.63	231.058
184A1	Abemaciclib/LY2835219	0.31623	0.110599	0.110932	-0.000135861	0.109092	1505	227	5899.17	131.667	1179.63	231.058
184A1	Abemaciclib/LY2835219	1	0.0430951	0.0434456	-0.000156012	0.0378923	1302	78	5969.88	113	1179.63	231.058
184A1	Abemaciclib/LY2835219	1	0.119738	0.12007	-0.000133011	0.0614898	1532	140	5854.12	132	1179.63	231.058
184A1	Abemaciclib/LY2835219	1	0.0984353	0.0987791	-0.000137554	0.0505509	1461	115	5723.33	129.722	1179.63	231.058
184A1	Abemaciclib/LY2835219	1	0.042385	0.0427383	-0.000155478	0.0827849	1299	152	5899.17	131.667	1179.63	231.058
184A1	Abemaciclib/LY2835219	3.1623	0.0834814	0.0838202	-0.000144056	0.0339671	1423	79	5969.88	113	1179.63	231.058
184A1	Abemaciclib/LY2835219	3.1623	0.071246	0.0715927	-0.000146454	0.0520549	1383	111	5854.12	132	1179.63	231.058
184A1	Abemaciclib/LY2835219	3.1623	0.0894795	0.089826	-0.00014001	0.0347806	1434	87	5723.33	129.722	1179.63	231.058
184A1	Abemaciclib/LY2835219	3.1623	0.0658777	0.0662243	-0.000148465	0.104466	1368	198	5899.17	131.667	1179.63	231.058
184A1	Abemaciclib/LY2835219	10	-0.0547674	0.0207061	-0.0580406	0.199814	1034	289	5969.88	113	1179.63	231.058
184A1	Abemaciclib/LY2835219	10	-0.0722147	0.0205785	-0.070701	0.208169	992	297	5854.12	132	1179.63	231.058
184A1	Abemaciclib/LY2835219	10	-0.155778	0.0190084	-0.133076	0.258943	802	314	5723.33	129.722	1179.63	231.058
184A1	Abemaciclib/LY2835219	10	-0.138252	0.0187346	-0.121405	0.250044	835	312	5899.17	131.667	1179.63	231.058
AU565	Abemaciclib/LY2835219	0.001	0.897218	0.906722	-0.00214036	0.00592438	2407	87	2595.83	77.6111	962.36	60.2857
AU565	Abemaciclib/LY2835219	0.001	1.05861	1.06281	-0.000891907	0.000717171	2374	69	2289.78	64.7222	962.36	60.2857
AU565	Abemaciclib/LY2835219	0.001	0.833924	0.847965	-0.00331279	0.00920673	2361	94	2684.17	79.8889	962.36	60.2857
AU565	Abemaciclib/LY2835219	0.001	0.855791	0.873373	-0.00408281	0.0103056	2329	99	2591.94	81.2778	962.36	60.2857
AU565	Abemaciclib/LY2835219	0.0031623	0.824484	0.833414	-0.0018882	0.00704235	2276	85	2595.83	77.6111	962.36	60.2857
AU565	Abemaciclib/LY2835219	0.0031623	0.757485	0.76695	-0.00206428	0.00859394	1948	73	2289.78	64.7222	962.36	60.2857
AU565	Abemaciclib/LY2835219	0.0031623	0.894854	0.902341	-0.00166278	0.00483566	2478	87	2684.17	79.8889	962.36	60.2857
AU565	Abemaciclib/LY2835219	0.0031623	0.747957	0.752529	-0.000433771	0.00603418	2138	81	2591.94	81.2778	962.36	60.2857
AU565	Abemaciclib/LY2835219	0.01	0.554073	0.58622	-0.00855991	0.0278707	1809	109	2595.83	77.6111	962.36	60.2857
AU565	Abemaciclib/LY2835219	0.01	0.562059	0.560705	0.000707241	0.00135825	1681	50	2289.78	64.7222	962.36	60.2857
AU565	Abemaciclib/LY2835219	0.01	0.648794	0.664097	-0.00351838	0.0145401	2017	92	2684.17	79.8889	962.36	60.2857
AU565	Abemaciclib/LY2835219	0.01	0.772478	0.779079	-0.00105207	0.00661734	2181	84	2591.94	81.2778	962.36	60.2857
AU565	Abemaciclib/LY2835219	0.031623	0.370451	0.413081	-0.0127769	0.0446152	1511	120	2595.83	77.6111	962.36	60.2857
AU565	Abemaciclib/LY2835219	0.031623	0.240465	0.257334	-0.00497156	0.0321747	1260	80	2289.78	64.7222	962.36	60.2857
AU565	Abemaciclib/LY2835219	0.031623	0.394398	0.412311	-0.00433308	0.0255722	1574	91	2684.17	79.8889	962.36	60.2857
AU565	Abemaciclib/LY2835219	0.031623	0.45508	0.497455	-0.0118308	0.0385748	1645	122	2591.94	81.2778	962.36	60.2857
AU565	Abemaciclib/LY2835219	0.1	0.320639	0.35563	-0.0104553	0.0423304	1433	110	2595.83	77.6111	962.36	60.2857
AU565	Abemaciclib/LY2835219	0.1	0.215999	0.244619	-0.00899566	0.0428212	1229	93	2289.78	64.7222	962.36	60.2857
AU565	Abemaciclib/LY2835219	0.1	0.198448	0.223632	-0.00747062	0.0431889	1258	98	2684.17	79.8889	962.36	60.2857
AU565	Abemaciclib/LY2835219	0.1	0.341767	0.382061	-0.0117596	0.0440733	1465	118	2591.94	81.2778	962.36	60.2857
AU565	Abemaciclib/LY2835219	0.31623	0.21381	0.252582	-0.0125562	0.0534106	1270	114	2595.83	77.6111	962.36	60.2857
AU565	Abemaciclib/LY2835219	0.31623	0.115242	0.119772	-0.000881255	0.0289317	1103	66	2289.78	64.7222	962.36	60.2857
AU565	Abemaciclib/LY2835219	0.31623	0.232974	0.240103	-0.000159329	0.0243086	1312	74	2684.17	79.8889	962.36	60.2857
AU565	Abemaciclib/LY2835219	0.31623	0.253358	0.295192	-0.0128927	0.0517136	1329	119	2591.94	81.2778	962.36	60.2857
AU565	Abemaciclib/LY2835219	1	0.114556	0.13321	-0.00503243	0.0428821	1124	87	2595.83	77.6111	962.36	60.2857
AU565	Abemaciclib/LY2835219	1	0.0827819	0.0873782	-0.000916342	0.030932	1063	66	2289.78	64.7222	962.36	60.2857
AU565	Abemaciclib/LY2835219	1	0.113289	0.112657	0.00357955	0.0149853	1128	52	2684.17	79.8889	962.36	60.2857
AU565	Abemaciclib/LY2835219	1	0.190659	0.233705	-0.0138595	0.0580921	1235	120	2591.94	81.2778	962.36	60.2857
AU565	Abemaciclib/LY2835219	3.1623	0.0521455	0.0572166	0.000932649	0.0326907	1035	68	2595.83	77.6111	962.36	60.2857
AU565	Abemaciclib/LY2835219	3.1623	-0.106455	0.0389136	-0.060043	0.00822869	836	31	2289.78	64.7222	962.36	60.2857
AU565	Abemaciclib/LY2835219	3.1623	0.0407797	0.0410129	0.00356286	0.00406147	1021	35	2684.17	79.8889	962.36	60.2857
AU565	Abemaciclib/LY2835219	3.1623	0.184582	0.20835	-0.00635245	0.0414465	1226	95	2591.94	81.2778	962.36	60.2857
AU565	Abemaciclib/LY2835219	10	-0.360012	0.0265904	-0.199178	0.128586	508	95	2595.83	77.6111	962.36	60.2857
AU565	Abemaciclib/LY2835219	10	-0.356054	0.031722	-0.177634	0.0551178	555	50	2289.78	64.7222	962.36	60.2857
AU565	Abemaciclib/LY2835219	10	-0.298907	0.0271401	-0.168593	0.066307	569	60	2684.17	79.8889	962.36	60.2857
AU565	Abemaciclib/LY2835219	10	-0.270603	0.0289453	-0.147735	0.103712	613	95	2591.94	81.2778	962.36	60.2857
BT20	Abemaciclib/LY2835219	0.001	0.88196	0.894992	-0.00108817	0.00740916	4877	472	5426.1	484.3	1608.93	127.682
BT20	Abemaciclib/LY2835219	0.001	0.889621	0.885206	0.00468706	-0.00330573	4851	430	5352.9	491.9	1608.93	127.682
BT20	Abemaciclib/LY2835219	0.001	0.998961	0.986057	0.00398065	-0.0062193	5090	436	5094.4	472.2	1608.93	127.682
BT20	Abemaciclib/LY2835219	0.001	0.977391	0.971674	0.00237761	-0.00384753	5046	438	5143.1	463.2	1608.93	127.682
BT20	Abemaciclib/LY2835219	0.0031623	0.811659	0.799176	0.00987011	-0.00656215	4562	366	5426.1	484.3	1608.93	127.682
BT20	Abemaciclib/LY2835219	0.0031623	0.913543	0.891209	0.0099817	-0.0123256	4958	387	5352.9	491.9	1608.93	127.682
BT20	Abemaciclib/LY2835219	0.0031623	0.921438	0.916835	0.00366285	-0.00289297	4766	427	5094.4	472.2	1608.93	127.682
BT20	Abemaciclib/LY2835219	0.0031623	0.886688	0.891092	0.00166931	0.000696794	4664	430	5143.1	463.2	1608.93	127.682
BT20	Abemaciclib/LY2835219	0.01	0.673862	0.669742	0.0113621	-0.00281909	3971	336	5426.1	484.3	1608.93	127.682
BT20	Abemaciclib/LY2835219	0.01	0.65361	0.673147	0.00325018	0.0100492	3849	403	5352.9	491.9	1608.93	127.682
BT20	Abemaciclib/LY2835219	0.01	0.775918	0.761214	0.0116414	-0.00970994	4181	341	5094.4	472.2	1608.93	127.682
BT20	Abemaciclib/LY2835219	0.01	0.705572	0.711369	0.00639289	0.0011083	3938	365	5143.1	463.2	1608.93	127.682
BT20	Abemaciclib/LY2835219	0.031623	0.484489	0.484184	0.0165468	-0.00155287	3217	277	5426.1	484.3	1608.93	127.682
BT20	Abemaciclib/LY2835219	0.031623	0.463682	0.453195	0.022364	-0.0123652	3115	243	5352.9	491.9	1608.93	127.682
BT20	Abemaciclib/LY2835219	0.031623	0.53248	0.526739	0.0170164	-0.00732874	3272	276	5094.4	472.2	1608.93	127.682
BT20	Abemaciclib/LY2835219	0.031623	0.493758	0.504336	0.0112284	0.00422128	3153	304	5143.1	463.2	1608.93	127.682
BT20	Abemaciclib/LY2835219	0.1	0.330264	0.346872	0.014443	0.0130571	2654	275	5426.1	484.3	1608.93	127.682
BT20	Abemaciclib/LY2835219	0.1	0.317664	0.345232	0.0103863	0.0204065	2596	305	5352.9	491.9	1608.93	127.682
BT20	Abemaciclib/LY2835219	0.1	0.446658	0.453978	0.0147789	0.00179741	2973	283	5094.4	472.2	1608.93	127.682
BT20	Abemaciclib/LY2835219	0.1	0.331452	0.33999	0.0178324	0.00272086	2600	246	5143.1	463.2	1608.93	127.682
BT20	Abemaciclib/LY2835219	0.31623	0.241118	0.246451	0.0235927	0.00227411	2350	213	5426.1	484.3	1608.93	127.682
BT20	Abemaciclib/LY2835219	0.31623	0.251462	0.251092	0.0269089	-0.00667145	2374	201	5352.9	491.9	1608.93	127.682
BT20	Abemaciclib/LY2835219	0.31623	0.276655	0.287488	0.0196378	0.00459072	2415	238	5094.4	472.2	1608.93	127.682
BT20	Abemaciclib/LY2835219	0.31623	0.284774	0.309354	0.0119545	0.0178978	2449	277	5143.1	463.2	1608.93	127.682
BT20	Abemaciclib/LY2835219	1	0.229635	0.230176	0.0266348	-0.00304942	2312	195	5426.1	484.3	1608.93	127.682
BT20	Abemaciclib/LY2835219	1	0.183532	0.195305	0.0234974	0.0063711	2155	216	5352.9	491.9	1608.93	127.682
BT20	Abemaciclib/LY2835219	1	0.231944	0.246892	0.0193868	0.00883	2276	236	5094.4	472.2	1608.93	127.682
BT20	Abemaciclib/LY2835219	1	0.248121	0.264126	0.0173679	0.0102643	2333	242	5143.1	463.2	1608.93	127.682
BT20	Abemaciclib/LY2835219	3.1623	0.164652	0.168694	0.0276947	0.000462077	2102	186	5426.1	484.3	1608.93	127.682
BT20	Abemaciclib/LY2835219	3.1623	0.117572	0.127893	0.0272625	0.00486433	1951	192	5352.9	491.9	1608.93	127.682
BT20	Abemaciclib/LY2835219	3.1623	0.161932	0.185211	0.0178277	0.0186136	2065	239	5094.4	472.2	1608.93	127.682
BT20	Abemaciclib/LY2835219	3.1623	0.204525	0.228175	0.0151173	0.0187746	2198	251	5143.1	463.2	1608.93	127.682
BT20	Abemaciclib/LY2835219	10	-0.159616	0.118744	-0.126746	0.336367	1186	849	5426.1	484.3	1608.93	127.682
BT20	Abemaciclib/LY2835219	10	-0.196052	0.067454	-0.120651	0.336185	1102	801	5352.9	491.9	1608.93	127.682
BT20	Abemaciclib/LY2835219	10	-0.284082	0.0722762	-0.172841	0.427553	923	971	5094.4	472.2	1608.93	127.682
BT20	Abemaciclib/LY2835219	10	-0.224302	0.114803	-0.157741	0.390258	1051	947	5143.1	463.2	1608.93	127.682
BT474	Abemaciclib/LY2835219	0.001	0.957427	0.940796	0.00191667	-0.00972261	2084	48	2112.94	69.8333	1354.91	59.0261
BT474	Abemaciclib/LY2835219	0.001	1.09162	1.10484	-0.0015061	0.00236303	2165	79	2104.28	71	1354.91	59.0261
BT474	Abemaciclib/LY2835219	0.001	1.07132	1.03806	0.00339427	-0.0147546	2169	47	2120.44	77.3889	1354.91	59.0261
BT474	Abemaciclib/LY2835219	0.001	0.699255	0.696412	0.00121437	-0.000267791	1853	71	2040.17	77.7222	1354.91	59.0261
BT474	Abemaciclib/LY2835219	0.0031623	0.723896	0.71721	0.00129561	-0.000482647	1921	63	2112.94	69.8333	1354.91	59.0261
BT474	Abemaciclib/LY2835219	0.0031623	0.778344	0.814796	-0.00395913	0.0112109	1953	90	2104.28	71	1354.91	59.0261
BT474	Abemaciclib/LY2835219	0.0031623	1.16216	1.12528	0.00339714	-0.013177	2230	52	2120.44	77.3889	1354.91	59.0261
BT474	Abemaciclib/LY2835219	0.0031623	0.894639	0.883341	0.00150108	-0.00295698	1976	70	2040.17	77.7222	1354.91	59.0261
BT474	Abemaciclib/LY2835219	0.01	0.87744	0.865996	0.001519	-0.00258579	2029	62	2112.94	69.8333	1354.91	59.0261
BT474	Abemaciclib/LY2835219	0.01	0.735524	0.752008	-0.00155228	0.00613855	1923	78	2104.28	71	1354.91	59.0261
BT474	Abemaciclib/LY2835219	0.01	0.733107	0.749456	-0.00133001	0.0052066	1933	83	2120.44	77.3889	1354.91	59.0261
BT474	Abemaciclib/LY2835219	0.01	1.00637	1.03654	-0.00303038	0.00634887	2044	93	2040.17	77.7222	1354.91	59.0261
BT474	Abemaciclib/LY2835219	0.031623	0.592764	0.615041	-0.002314	0.00973604	1826	80	2112.94	69.8333	1354.91	59.0261
BT474	Abemaciclib/LY2835219	0.031623	0.595565	0.591642	0.00129456	0.00107431	1823	64	2104.28	71	1354.91	59.0261
BT474	Abemaciclib/LY2835219	0.031623	0.460975	0.525574	-0.00788899	0.0248064	1731	112	2120.44	77.3889	1354.91	59.0261
BT474	Abemaciclib/LY2835219	0.031623	0.643725	0.65645	-0.000505706	0.00449659	1817	79	2040.17	77.7222	1354.91	59.0261
BT474	Abemaciclib/LY2835219	0.1	0.6228	0.68678	-0.00771413	0.022011	1848	106	2112.94	69.8333	1354.91	59.0261
BT474	Abemaciclib/LY2835219	0.1	0.451952	0.500108	-0.00591723	0.020631	1717	97	2104.28	71	1354.91	59.0261
BT474	Abemaciclib/LY2835219	0.1	0.616596	0.776488	-0.0195097	0.0482778	1848	170	2120.44	77.3889	1354.91	59.0261
BT474	Abemaciclib/LY2835219	0.1	0.662151	0.729441	-0.0070062	0.0195602	1829	110	2040.17	77.7222	1354.91	59.0261
BT474	Abemaciclib/LY2835219	0.31623	0.564282	0.643747	-0.00994105	0.0281485	1805	116	2112.94	69.8333	1354.91	59.0261
BT474	Abemaciclib/LY2835219	0.31623	0.836027	0.830491	0.000939345	-0.000787565	1993	66	2104.28	71	1354.91	59.0261
BT474	Abemaciclib/LY2835219	0.31623	0.414222	0.451028	-0.00386856	0.0160494	1695	93	2120.44	77.3889	1354.91	59.0261
BT474	Abemaciclib/LY2835219	0.31623	0.508225	0.516064	0.000467468	0.00391821	1727	74	2040.17	77.7222	1354.91	59.0261
BT474	Abemaciclib/LY2835219	1	0.552133	0.629795	-0.00976157	0.0279412	1796	115	2112.94	69.8333	1354.91	59.0261
BT474	Abemaciclib/LY2835219	1	0.700133	0.710459	-0.000752738	0.00468339	1898	74	2104.28	71	1354.91	59.0261
BT474	Abemaciclib/LY2835219	1	0.601729	0.588653	0.00295962	-0.00331527	1837	62	2120.44	77.3889	1354.91	59.0261
BT474	Abemaciclib/LY2835219	1	0.478765	0.523191	-0.00435423	0.0160745	1707	96	2040.17	77.7222	1354.91	59.0261
BT474	Abemaciclib/LY2835219	3.1623	0.7309	0.762052	-0.00341983	0.0105069	1926	86	2112.94	69.8333	1354.91	59.0261
BT474	Abemaciclib/LY2835219	3.1623	0.623212	0.62349	0.00066962	0.00223657	1843	67	2104.28	71	1354.91	59.0261
BT474	Abemaciclib/LY2835219	3.1623	0.661489	0.662044	0.000884728	0.000902325	1881	72	2120.44	77.3889	1354.91	59.0261
BT474	Abemaciclib/LY2835219	3.1623	0.73043	0.710645	0.00310759	-0.00512873	1873	62	2040.17	77.7222	1354.91	59.0261
BT474	Abemaciclib/LY2835219	10	0.322746	0.36336	-0.00528097	0.0214703	1621	92	2112.94	69.8333	1354.91	59.0261
BT474	Abemaciclib/LY2835219	10	0.436007	0.473569	-0.0044234	0.0172973	1705	90	2104.28	71	1354.91	59.0261
BT474	Abemaciclib/LY2835219	10	0.225298	0.236107	0.000594462	0.00856287	1545	72	2120.44	77.3889	1354.91	59.0261
BT474	Abemaciclib/LY2835219	10	0.220385	0.288486	-0.00829253	0.0307198	1524	111	2040.17	77.7222	1354.91	59.0261
BT549	Abemaciclib/LY2835219	0.001	1.07114	1.06866	-0.000685899	-0.00251554	6151	508	5717.8	488.4	1343.5	205.409
BT549	Abemaciclib/LY2835219	0.001	1.00489	1.00248	0.000814486	-0.000817523	5986	441	5954.7	447.8	1343.5	205.409
BT549	Abemaciclib/LY2835219	0.001	0.917653	0.914525	0.00275009	4.02578e-05	5174	401	5644.7	436.4	1343.5	205.409
BT549	Abemaciclib/LY2835219	0.001	0.97945	0.966357	0.0052548	-0.00705704	5505	402	5623.7	451.6	1343.5	205.409
BT549	Abemaciclib/LY2835219	0.0031623	1.02728	1.01722	0.003084	-0.00554031	5882	465	5717.8	488.4	1343.5	205.409
BT549	Abemaciclib/LY2835219	0.0031623	1.04024	1.04663	-0.00310478	0.00281529	6215	484	5954.7	447.8	1343.5	205.409
BT549	Abemaciclib/LY2835219	0.0031623	1.08486	1.08648	-0.00210329	-0.00105277	6152	469	5644.7	436.4	1343.5	205.409
BT549	Abemaciclib/LY2835219	0.0031623	0.999191	0.985658	0.00497361	-0.00757123	5619	407	5623.7	451.6	1343.5	205.409
BT549	Abemaciclib/LY2835219	0.01	0.987435	1.00374	-0.00575651	0.00823766	5643	538	5717.8	488.4	1343.5	205.409
BT549	Abemaciclib/LY2835219	0.01	0.997387	1.02098	-0.00876156	0.0123656	5938	529	5954.7	447.8	1343.5	205.409
BT549	Abemaciclib/LY2835219	0.01	1.09433	1.07158	0.00625487	-0.0126545	6210	391	5644.7	436.4	1343.5	205.409
BT549	Abemaciclib/LY2835219	0.01	0.997122	1.01385	-0.00599716	0.00751246	5607	505	5623.7	451.6	1343.5	205.409
BT549	Abemaciclib/LY2835219	0.031623	1.05739	1.06126	-0.00266228	0.000711148	6066	524	5717.8	488.4	1343.5	205.409
BT549	Abemaciclib/LY2835219	0.031623	1.02689	1.02095	0.00170957	-0.00301138	6128	436	5954.7	447.8	1343.5	205.409
BT549	Abemaciclib/LY2835219	0.031623	1.0125	0.983598	0.0103437	-0.0149855	5718	345	5644.7	436.4	1343.5	205.409
BT549	Abemaciclib/LY2835219	0.031623	0.879449	0.875835	0.00387071	-0.000116561	4946	401	5623.7	451.6	1343.5	205.409
BT549	Abemaciclib/LY2835219	0.1	1.01371	0.99281	0.00745615	-0.0108296	5800	423	5717.8	488.4	1343.5	205.409
BT549	Abemaciclib/LY2835219	0.1	0.889942	0.903672	-0.00331951	0.0106425	5273	459	5954.7	447.8	1343.5	205.409
BT549	Abemaciclib/LY2835219	0.1	1.08634	1.07154	0.00361665	-0.00877972	6161	415	5644.7	436.4	1343.5	205.409
BT549	Abemaciclib/LY2835219	0.1	0.853689	0.869176	-0.00304461	0.0111835	4807	454	5623.7	451.6	1343.5	205.409
BT549	Abemaciclib/LY2835219	0.31623	1.03666	1.01935	0.00552599	-0.0092435	5939	444	5717.8	488.4	1343.5	205.409
BT549	Abemaciclib/LY2835219	0.31623	0.945888	0.926992	0.00842217	-0.00854437	5614	364	5954.7	447.8	1343.5	205.409
BT549	Abemaciclib/LY2835219	0.31623	0.977676	0.948006	0.0114764	-0.0151067	5515	332	5644.7	436.4	1343.5	205.409
BT549	Abemaciclib/LY2835219	0.31623	0.948555	0.927802	0.00886709	-0.0106807	5329	367	5623.7	451.6	1343.5	205.409
BT549	Abemaciclib/LY2835219	1	0.862838	0.863333	0.0030087	0.00297766	4929	439	5717.8	488.4	1343.5	205.409
BT549	Abemaciclib/LY2835219	1	0.926903	0.904844	0.0101295	-0.0100572	5497	347	5954.7	447.8	1343.5	205.409
BT549	Abemaciclib/LY2835219	1	0.962025	0.962148	0.000665436	0.000761579	5425	425	5644.7	436.4	1343.5	205.409
BT549	Abemaciclib/LY2835219	1	0.807332	0.847517	-0.0119288	0.0266798	4562	517	5623.7	451.6	1343.5	205.409
BT549	Abemaciclib/LY2835219	3.1623	0.549154	0.603189	-0.0138186	0.0516428	3353	503	5717.8	488.4	1343.5	205.409
BT549	Abemaciclib/LY2835219	3.1623	0.626975	0.649995	-0.00281549	0.02766	3822	411	5954.7	447.8	1343.5	205.409
BT549	Abemaciclib/LY2835219	3.1623	0.655691	0.668151	0.00155172	0.0180023	3817	377	5644.7	436.4	1343.5	205.409
BT549	Abemaciclib/LY2835219	3.1623	0.544616	0.55445	0.00562692	0.0203352	3298	348	5623.7	451.6	1343.5	205.409
BT549	Abemaciclib/LY2835219	10	0.0340982	0.101071	-0.0166725	0.141013	1441	406	5717.8	488.4	1343.5	205.409
BT549	Abemaciclib/LY2835219	10	0.0328194	0.087932	-0.0142046	0.13674	1440	374	5954.7	447.8	1343.5	205.409
BT549	Abemaciclib/LY2835219	10	0.10529	0.168428	-0.0182529	0.124124	1653	403	5644.7	436.4	1343.5	205.409
BT549	Abemaciclib/LY2835219	10	-0.0391957	0.0592338	-0.0411104	0.201919	1237	474	5623.7	451.6	1343.5	205.409
CAL120	Abemaciclib/LY2835219	0.001	0.947903	0.948389	0.00094404	0.000422803	6372	386	6770.6	406.6	1375.9	101.091
CAL120	Abemaciclib/LY2835219	0.001	0.871884	0.865532	0.00561453	-0.00408112	5786	325	6733.6	403.8	1375.9	101.091
CAL120	Abemaciclib/LY2835219	0.001	0.969126	0.96248	0.00326012	-0.00321904	6228	332	6447.7	369.1	1375.9	101.091
CAL120	Abemaciclib/LY2835219	0.001	0.913186	0.909643	0.003328	-0.00237345	6010	341	6647.7	389.9	1375.9	101.091
CAL120	Abemaciclib/LY2835219	0.0031623	0.844064	0.835442	0.00734432	-0.00488034	5618	307	6770.6	406.6	1375.9	101.091
CAL120	Abemaciclib/LY2835219	0.0031623	0.843361	0.843624	0.00340944	0.000110378	5586	340	6733.6	403.8	1375.9	101.091
CAL120	Abemaciclib/LY2835219	0.0031623	0.855437	0.850731	0.00494299	-0.00186494	5455	299	6447.7	369.1	1375.9	101.091
CAL120	Abemaciclib/LY2835219	0.0031623	0.894155	0.890698	0.00372262	-0.0022729	5875	334	6647.7	389.9	1375.9	101.091
CAL120	Abemaciclib/LY2835219	0.01	0.695898	0.698345	0.00600797	0.00315518	4634	295	6770.6	406.6	1375.9	101.091
CAL120	Abemaciclib/LY2835219	0.01	0.783936	0.778517	0.00741467	-0.0034023	5182	295	6733.6	403.8	1375.9	101.091
CAL120	Abemaciclib/LY2835219	0.01	0.716605	0.737647	-0.00352391	0.0164995	4587	347	6447.7	369.1	1375.9	101.091
CAL120	Abemaciclib/LY2835219	0.01	0.71362	0.722905	0.00209801	0.00738498	4679	317	6647.7	389.9	1375.9	101.091
CAL120	Abemaciclib/LY2835219	0.031623	0.61169	0.628048	0.00119168	0.0149269	4122	318	6770.6	406.6	1375.9	101.091
CAL120	Abemaciclib/LY2835219	0.031623	0.688065	0.695863	0.00360401	0.00650481	4566	311	6733.6	403.8	1375.9	101.091
CAL120	Abemaciclib/LY2835219	0.031623	0.629603	0.647488	-0.000496825	0.0162827	4085	308	6447.7	369.1	1375.9	101.091
CAL120	Abemaciclib/LY2835219	0.031623	0.706024	0.721625	-0.000675378	0.0119423	4632	338	6647.7	389.9	1375.9	101.091
CAL120	Abemaciclib/LY2835219	0.1	0.605893	0.645478	-0.010141	0.0328376	4088	402	6770.6	406.6	1375.9	101.091
CAL120	Abemaciclib/LY2835219	0.1	0.691127	0.720627	-0.00669206	0.0218685	4585	394	6733.6	403.8	1375.9	101.091
CAL120	Abemaciclib/LY2835219	0.1	0.612305	0.683777	-0.0251421	0.0553717	3989	489	6447.7	369.1	1375.9	101.091
CAL120	Abemaciclib/LY2835219	0.1	0.545436	0.600053	-0.0169051	0.046747	3700	424	6647.7	389.9	1375.9	101.091
CAL120	Abemaciclib/LY2835219	0.31623	0.615934	0.694591	-0.0288069	0.0600252	4147	548	6770.6	406.6	1375.9	101.091
CAL120	Abemaciclib/LY2835219	0.31623	0.521329	0.586973	-0.0220331	0.0567474	3598	463	6733.6	403.8	1375.9	101.091
CAL120	Abemaciclib/LY2835219	0.31623	0.721802	0.813105	-0.0339403	0.0606487	4618	597	6447.7	369.1	1375.9	101.091
CAL120	Abemaciclib/LY2835219	0.31623	0.57216	0.666449	-0.0358883	0.0733753	3847	572	6647.7	389.9	1375.9	101.091
CAL120	Abemaciclib/LY2835219	1	0.363419	0.508502	-0.0631671	0.137215	2806	675	6770.6	406.6	1375.9	101.091
CAL120	Abemaciclib/LY2835219	1	0.390885	0.524389	-0.0566106	0.123156	2930	645	6733.6	403.8	1375.9	101.091
CAL120	Abemaciclib/LY2835219	1	0.292202	0.456091	-0.0734044	0.163646	2436	677	6447.7	369.1	1375.9	101.091
CAL120	Abemaciclib/LY2835219	1	0.419687	0.60741	-0.0814903	0.155562	3051	819	6647.7	389.9	1375.9	101.091
CAL120	Abemaciclib/LY2835219	3.1623	-0.00409	0.136968	-0.0741076	0.227444	1363	541	6770.6	406.6	1375.9	101.091
CAL120	Abemaciclib/LY2835219	3.1623	0.0213095	0.139978	-0.0579434	0.192216	1444	480	6733.6	403.8	1375.9	101.091
CAL120	Abemaciclib/LY2835219	3.1623	-0.110085	0.0318059	-0.0804877	0.268649	1061	505	6447.7	369.1	1375.9	101.091
CAL120	Abemaciclib/LY2835219	3.1623	-0.106592	0.0752179	-0.108241	0.31301	1065	623	6647.7	389.9	1375.9	101.091
CAL120	Abemaciclib/LY2835219	10	-0.132642	0.0155577	-0.0874086	0.291103	992	529	6770.6	406.6	1375.9	101.091
CAL120	Abemaciclib/LY2835219	10	-0.138045	-0.0028278	-0.0780392	0.276296	979	490	6733.6	403.8	1375.9	101.091
CAL120	Abemaciclib/LY2835219	10	-0.138102	0.0187324	-0.09308	0.222362	988	377	6447.7	369.1	1375.9	101.091
CAL120	Abemaciclib/LY2835219	10	-0.154352	0.0176564	-0.106148	0.222522	940	363	6647.7	389.9	1375.9	101.091
CAL51	Abemaciclib/LY2835219	0.001	0.981367	0.966533	0.00811012	-0.00949071	11043	761	11330.5	894.1	1689.14	145.695
CAL51	Abemaciclib/LY2835219	0.001	0.964054	0.945351	0.0107466	-0.0109423	10525	732	11055.3	910.8	1689.14	145.695
CAL51	Abemaciclib/LY2835219	0.001	0.967103	0.952054	0.00841172	-0.00855141	9933	696	10373.9	831.8	1689.14	145.695
CAL51	Abemaciclib/LY2835219	0.001	0.956086	0.948078	0.00531317	-0.00525695	9677	703	10252.4	799.5	1689.14	145.695
CAL51	Abemaciclib/LY2835219	0.0031623	0.868907	0.84285	0.0188407	-0.0179588	9406	558	11330.5	894.1	1689.14	145.695
CAL51	Abemaciclib/LY2835219	0.0031623	0.812156	0.775048	0.0278801	-0.0261144	8462	444	11055.3	910.8	1689.14	145.695
CAL51	Abemaciclib/LY2835219	0.0031623	0.894223	0.856535	0.0229338	-0.0238901	8998	475	10373.9	831.8	1689.14	145.695
CAL51	Abemaciclib/LY2835219	0.0031623	0.933738	0.903098	0.017287	-0.0192806	9392	533	10252.4	799.5	1689.14	145.695
CAL51	Abemaciclib/LY2835219	0.01	0.660995	0.622049	0.037276	-0.0337572	6804	285	11330.5	894.1	1689.14	145.695
CAL51	Abemaciclib/LY2835219	0.01	0.744936	0.702784	0.0345497	-0.0322725	7638	349	11055.3	910.8	1689.14	145.695
CAL51	Abemaciclib/LY2835219	0.01	0.765983	0.722726	0.0324529	-0.0317053	7489	331	10373.9	831.8	1689.14	145.695
CAL51	Abemaciclib/LY2835219	0.01	0.758456	0.71957	0.0298312	-0.029182	7335	336	10252.4	799.5	1689.14	145.695
CAL51	Abemaciclib/LY2835219	0.031623	0.579293	0.547294	0.0376616	-0.0303698	5924	270	11330.5	894.1	1689.14	145.695
CAL51	Abemaciclib/LY2835219	0.031623	0.563489	0.522823	0.0449059	-0.0391201	5672	217	11055.3	910.8	1689.14	145.695
CAL51	Abemaciclib/LY2835219	0.031623	0.55334	0.516557	0.04081	-0.0345495	5352	220	10373.9	831.8	1689.14	145.695
CAL51	Abemaciclib/LY2835219	0.031623	0.573575	0.536873	0.0386337	-0.0339769	5494	223	10252.4	799.5	1689.14	145.695
CAL51	Abemaciclib/LY2835219	0.1	0.417645	0.395091	0.0410907	-0.0259708	4404	222	11330.5	894.1	1689.14	145.695
CAL51	Abemaciclib/LY2835219	0.1	0.499978	0.465807	0.044724	-0.0354612	5069	214	11055.3	910.8	1689.14	145.695
CAL51	Abemaciclib/LY2835219	0.1	0.557543	0.514245	0.0447674	-0.0410222	5390	184	10373.9	831.8	1689.14	145.695
CAL51	Abemaciclib/LY2835219	0.1	0.502791	0.472414	0.038716	-0.0303591	4874	217	10252.4	799.5	1689.14	145.695
CAL51	Abemaciclib/LY2835219	0.31623	0.326571	0.308526	0.043602	-0.023262	3670	196	11330.5	894.1	1689.14	145.695
CAL51	Abemaciclib/LY2835219	0.31623	0.42735	0.399931	0.0448263	-0.0311312	4431	208	11055.3	910.8	1689.14	145.695
CAL51	Abemaciclib/LY2835219	0.31623	0.300492	0.277444	0.0476202	-0.0299485	3361	155	10373.9	831.8	1689.14	145.695
CAL51	Abemaciclib/LY2835219	0.31623	0.403904	0.378178	0.0415339	-0.0289656	4083	188	10252.4	799.5	1689.14	145.695
CAL51	Abemaciclib/LY2835219	1	0.178708	0.182911	0.0346409	0.00994846	2653	243	11330.5	894.1	1689.14	145.695
CAL51	Abemaciclib/LY2835219	1	0.160569	0.162987	0.0388679	0.00639727	2529	227	11055.3	910.8	1689.14	145.695
CAL51	Abemaciclib/LY2835219	1	0.234895	0.224066	0.042419	-0.0138341	2935	188	10373.9	831.8	1689.14	145.695
CAL51	Abemaciclib/LY2835219	1	0.279604	0.270823	0.0366527	-0.00989924	3208	216	10252.4	799.5	1689.14	145.695
CAL51	Abemaciclib/LY2835219	3.1623	-0.195662	0.0128405	-0.150092	0.329762	929	629	11330.5	894.1	1689.14	145.695
CAL51	Abemaciclib/LY2835219	3.1623	-0.175251	0.013571	-0.127238	0.304748	1002	616	11055.3	910.8	1689.14	145.695
CAL51	Abemaciclib/LY2835219	3.1623	-0.0719881	0.00234712	-0.0194315	0.173122	1389	456	10373.9	831.8	1689.14	145.695
CAL51	Abemaciclib/LY2835219	3.1623	-0.0475663	0.0072661	-0.00312182	0.130016	1488	379	10252.4	799.5	1689.14	145.695
CAL51	Abemaciclib/LY2835219	10	-0.486451	0.00656245	-0.432865	0.741435	271	1197	11330.5	894.1	1689.14	145.695
CAL51	Abemaciclib/LY2835219	10	-0.508769	0.00639549	-0.449699	0.757478	246	1231	11055.3	910.8	1689.14	145.695
CAL51	Abemaciclib/LY2835219	10	-0.433168	0.00848836	-0.365984	0.694732	382	1270	10373.9	831.8	1689.14	145.695
CAL51	Abemaciclib/LY2835219	10	-0.426289	0.010919	-0.35987	0.713268	398	1464	10252.4	799.5	1689.14	145.695
CAL851	Abemaciclib/LY2835219	0.001	1.11818	1.08445	0.0041958	-0.0106331	4474	584	4134.4	599.1	1594.03	174.24
CAL851	Abemaciclib/LY2835219	0.001	1.05738	1.04868	-7.694e-06	0.000847784	4462	662	4285.5	650.6	1594.03	174.24
CAL851	Abemaciclib/LY2835219	0.001	0.943106	0.903735	0.0132032	-0.0176345	3973	482	4133.8	594	1594.03	174.24
CAL851	Abemaciclib/LY2835219	0.001	1.16687	1.19074	-0.0117841	0.00915348	4734	719	4229	588.2	1594.03	174.24
CAL851	Abemaciclib/LY2835219	0.0031623	0.888922	0.84877	0.0160012	-0.0188758	3822	459	4134.4	599.1	1594.03	174.24
CAL851	Abemaciclib/LY2835219	0.0031623	1.20133	1.1574	0.00321663	-0.00962506	4914	662	4285.5	650.6	1594.03	174.24
CAL851	Abemaciclib/LY2835219	0.0031623	1.01764	0.993709	0.00572224	-0.00946003	4184	551	4133.8	594	1594.03	174.24
CAL851	Abemaciclib/LY2835219	0.0031623	0.919029	0.901222	0.00814098	-0.00917021	3990	511	4229	588.2	1594.03	174.24
CAL851	Abemaciclib/LY2835219	0.01	1.12541	1.10216	0.00122445	-0.00660302	4495	610	4134.4	599.1	1594.03	174.24
CAL851	Abemaciclib/LY2835219	0.01	1.10882	1.07589	0.00435769	-0.00755683	4622	635	4285.5	650.6	1594.03	174.24
CAL851	Abemaciclib/LY2835219	0.01	1.05678	1.03718	0.00299756	-0.00705827	4296	579	4133.8	594	1594.03	174.24
CAL851	Abemaciclib/LY2835219	0.01	0.997984	0.949815	0.0134131	-0.020638	4223	480	4229	588.2	1594.03	174.24
CAL851	Abemaciclib/LY2835219	0.031623	0.992466	0.952454	0.0112042	-0.0159682	4113	509	4134.4	599.1	1594.03	174.24
CAL851	Abemaciclib/LY2835219	0.031623	1.05091	1.02502	0.00500932	-0.00604031	4442	619	4285.5	650.6	1594.03	174.24
CAL851	Abemaciclib/LY2835219	0.031623	1.05817	1.02756	0.00584846	-0.01133	4300	556	4133.8	594	1594.03	174.24
CAL851	Abemaciclib/LY2835219	0.031623	1.10933	1.02614	0.0180834	-0.0319365	4558	455	4229	588.2	1594.03	174.24
CAL851	Abemaciclib/LY2835219	0.1	1.11784	1.0982	0.000596908	-0.00539389	4473	614	4134.4	599.1	1594.03	174.24
CAL851	Abemaciclib/LY2835219	0.1	0.896967	0.860269	0.0155062	-0.0146104	3974	510	4285.5	650.6	1594.03	174.24
CAL851	Abemaciclib/LY2835219	0.1	1.17702	1.11527	0.00898127	-0.0204731	4645	547	4133.8	594	1594.03	174.24
CAL851	Abemaciclib/LY2835219	0.1	1.12377	1.06942	0.0096956	-0.0199515	4602	527	4229	588.2	1594.03	174.24
CAL851	Abemaciclib/LY2835219	0.31623	1.01391	0.95818	0.0145882	-0.0219941	4174	485	4134.4	599.1	1594.03	174.24
CAL851	Abemaciclib/LY2835219	0.31623	1.04217	0.992062	0.0122237	-0.0161422	4415	558	4285.5	650.6	1594.03	174.24
CAL851	Abemaciclib/LY2835219	0.31623	0.75314	0.727907	0.0178776	-0.0161218	3449	425	4133.8	594	1594.03	174.24
CAL851	Abemaciclib/LY2835219	0.31623	0.814673	0.815027	0.00708731	-0.00247153	3688	504	4229	588.2	1594.03	174.24
CAL851	Abemaciclib/LY2835219	1	0.925453	0.910247	0.00717902	-0.00690179	3924	531	4134.4	599.1	1594.03	174.24
CAL851	Abemaciclib/LY2835219	1	0.648628	0.669075	0.00940709	0.00855818	3253	516	4285.5	650.6	1594.03	174.24
CAL851	Abemaciclib/LY2835219	1	0.519762	0.609861	-0.00990867	0.0435746	2834	578	4133.8	594	1594.03	174.24
CAL851	Abemaciclib/LY2835219	1	0.584869	0.655974	-0.00665614	0.0332119	3048	563	4229	588.2	1594.03	174.24
CAL851	Abemaciclib/LY2835219	3.1623	0.0853306	0.361044	-0.0715587	0.188543	1784	819	4134.4	599.1	1594.03	174.24
CAL851	Abemaciclib/LY2835219	3.1623	0.189966	0.399278	-0.0459079	0.139131	2043	746	4285.5	650.6	1594.03	174.24
CAL851	Abemaciclib/LY2835219	3.1623	-0.244584	0.0828851	-0.111801	0.314544	1084	853	4133.8	594	1594.03	174.24
CAL851	Abemaciclib/LY2835219	3.1623	-0.154803	0.0850584	-0.0696002	0.234479	1258	699	4229	588.2	1594.03	174.24
CAL851	Abemaciclib/LY2835219	10	-0.183131	0.125339	-0.0976484	0.27991	1207	825	4134.4	599.1	1594.03	174.24
CAL851	Abemaciclib/LY2835219	10	-0.246223	0.0659677	-0.105817	0.313768	1065	844	4285.5	650.6	1594.03	174.24
CAL851	Abemaciclib/LY2835219	10	-0.246105	-0.034945	-0.056319	0.235661	1081	612	4133.8	594	1594.03	174.24
CAL851	Abemaciclib/LY2835219	10	-0.218809	0.013647	-0.0695896	0.251048	1126	672	4229	588.2	1594.03	174.24
CAMA1	Abemaciclib/LY2835219	0.001	0.972132	0.962584	0.00286984	-0.00484595	5795	377	5905.5	412.8	2322.93	121.896
CAMA1	Abemaciclib/LY2835219	0.001	0.960973	0.941444	0.00586149	-0.0099228	5875	389	6036.7	461.4	2322.93	121.896
CAMA1	Abemaciclib/LY2835219	0.001	0.770334	0.762078	0.00671022	-0.00597382	4934	316	5795.2	410.8	2322.93	121.896
CAMA1	Abemaciclib/LY2835219	0.001	0.739379	0.7567	7.22342e-05	0.00527761	4820	364	5794.4	391.5	2322.93	121.896
CAMA1	Abemaciclib/LY2835219	0.0031623	0.86132	0.826243	0.0119186	-0.0183177	5361	268	5905.5	412.8	2322.93	121.896
CAMA1	Abemaciclib/LY2835219	0.0031623	0.858197	0.810251	0.0163229	-0.0258618	5455	264	6036.7	461.4	2322.93	121.896
CAMA1	Abemaciclib/LY2835219	0.0031623	0.69666	0.685467	0.00921106	-0.00858854	4665	285	5795.2	410.8	2322.93	121.896
CAMA1	Abemaciclib/LY2835219	0.0031623	0.630178	0.62521	0.00846132	-0.00722975	4425	271	5794.4	391.5	2322.93	121.896
CAMA1	Abemaciclib/LY2835219	0.01	0.523185	0.512962	0.013277	-0.0116307	4093	235	5905.5	412.8	2322.93	121.896
CAMA1	Abemaciclib/LY2835219	0.01	0.482476	0.477739	0.0142771	-0.0109335	3996	260	6036.7	461.4	2322.93	121.896
CAMA1	Abemaciclib/LY2835219	0.01	0.379287	0.388329	0.0105356	-0.000129044	3550	251	5795.2	410.8	2322.93	121.896
CAMA1	Abemaciclib/LY2835219	0.01	0.397584	0.401628	0.0109258	-0.004096	3612	234	5794.4	391.5	2322.93	121.896
CAMA1	Abemaciclib/LY2835219	0.031623	0.321007	0.319189	0.0159047	-0.00951943	3379	202	5905.5	412.8	2322.93	121.896
CAMA1	Abemaciclib/LY2835219	0.031623	0.300712	0.305789	0.0162414	-0.00728154	3337	231	6036.7	461.4	2322.93	121.896
CAMA1	Abemaciclib/LY2835219	0.031623	0.214324	0.227782	0.013088	0.00213747	3001	220	5795.2	410.8	2322.93	121.896
CAMA1	Abemaciclib/LY2835219	0.031623	0.243705	0.242077	0.0169808	-0.0108761	3097	177	5794.4	391.5	2322.93	121.896
CAMA1	Abemaciclib/LY2835219	0.1	0.251833	0.268276	0.0107981	0.00501469	3143	240	5905.5	412.8	2322.93	121.896
CAMA1	Abemaciclib/LY2835219	0.1	0.316799	0.33622	0.0102611	0.00469012	3394	282	6036.7	461.4	2322.93	121.896
CAMA1	Abemaciclib/LY2835219	0.1	0.26189	0.275185	0.0119256	0.00229247	3157	232	5795.2	410.8	2322.93	121.896
CAMA1	Abemaciclib/LY2835219	0.1	0.131515	0.136316	0.0175923	-0.0067228	2734	169	5794.4	391.5	2322.93	121.896
CAMA1	Abemaciclib/LY2835219	0.31623	0.302083	0.306462	0.0141069	-0.00473846	3314	216	5905.5	412.8	2322.93	121.896
CAMA1	Abemaciclib/LY2835219	0.31623	0.328606	0.328715	0.0172794	-0.0108215	3436	224	6036.7	461.4	2322.93	121.896
CAMA1	Abemaciclib/LY2835219	0.31623	0.253699	0.262142	0.0139847	-0.00188926	3130	215	5795.2	410.8	2322.93	121.896
CAMA1	Abemaciclib/LY2835219	0.31623	0.227838	0.226228	0.0174275	-0.0111783	3045	173	5794.4	391.5	2322.93	121.896
CAMA1	Abemaciclib/LY2835219	1	0.266007	0.274504	0.0135061	-0.00170538	3191	219	5905.5	412.8	2322.93	121.896
CAMA1	Abemaciclib/LY2835219	1	0.303539	0.302145	0.0186815	-0.0127207	3347	211	6036.7	461.4	2322.93	121.896
CAMA1	Abemaciclib/LY2835219	1	0.31727	0.323009	0.0132923	-0.0033312	3341	224	5795.2	410.8	2322.93	121.896
CAMA1	Abemaciclib/LY2835219	1	0.21528	0.239476	0.00769773	0.0116063	3004	249	5794.4	391.5	2322.93	121.896
CAMA1	Abemaciclib/LY2835219	3.1623	0.32304	0.329106	0.0129188	-0.00309958	3386	227	5905.5	412.8	2322.93	121.896
CAMA1	Abemaciclib/LY2835219	3.1623	0.238759	0.23457	0.0220501	-0.0171918	3120	181	6036.7	461.4	2322.93	121.896
CAMA1	Abemaciclib/LY2835219	3.1623	0.274901	0.276573	0.0159727	-0.00734077	3200	200	5795.2	410.8	2322.93	121.896
CAMA1	Abemaciclib/LY2835219	3.1623	0.296341	0.295181	0.0153432	-0.00949518	3271	192	5794.4	391.5	2322.93	121.896
CAMA1	Abemaciclib/LY2835219	10	0.25272	0.283956	0.00511012	0.0174051	3146	286	5905.5	412.8	2322.93	121.896
CAMA1	Abemaciclib/LY2835219	10	0.238183	0.255193	0.0133814	0.00220433	3118	250	6036.7	461.4	2322.93	121.896
CAMA1	Abemaciclib/LY2835219	10	0.190009	0.213611	0.00968547	0.011196	2922	245	5795.2	410.8	2322.93	121.896
CAMA1	Abemaciclib/LY2835219	10	0.20791	0.242578	0.00381754	0.0206706	2980	279	5794.4	391.5	2322.93	121.896
EFM19	Abemaciclib/LY2835219	0.001	1.06498	1.06493	5.01177e-06	-0.010146	3374	74	3208.22	102.944	1076.28	102.279
EFM19	Abemaciclib/LY2835219	0.001	0.959281	0.951219	0.00230728	-0.013065	3184	72	3291.39	117	1076.28	102.279
EFM19	Abemaciclib/LY2835219	0.001	0.984064	0.984076	-1.30645e-06	0.00121798	3366	76	3411.11	71.2778	1076.28	102.279
EFM19	Abemaciclib/LY2835219	0.0031623	1.04746	1.04742	3.68742e-06	-0.00642472	3329	86	3208.22	102.944	1076.28	102.279
EFM19	Abemaciclib/LY2835219	0.0031623	0.810398	0.803934	0.002294	-0.000730898	2803	100	3291.39	117	1076.28	102.279
EFM19	Abemaciclib/LY2835219	0.0031623	0.966658	0.966682	-2.75483e-06	0.00153685	3317	76	3411.11	71.2778	1076.28	102.279
EFM19	Abemaciclib/LY2835219	0.01	0.882381	0.88423	-0.000501039	0.00346838	2916	106	3208.22	102.944	1076.28	102.279
EFM19	Abemaciclib/LY2835219	0.01	0.802377	0.795997	0.00229324	-0.00893589	2783	75	3291.39	117	1076.28	102.279
EFM19	Abemaciclib/LY2835219	0.01	0.773988	0.774145	-2.04379e-05	0.0140255	2794	101	3411.11	71.2778	1076.28	102.279
EFM19	Abemaciclib/LY2835219	0.031623	0.442446	0.442826	-5.81013e-05	0.00313547	1917	69	3208.22	102.944	1076.28	102.279
EFM19	Abemaciclib/LY2835219	0.031623	0.400594	0.398085	0.00224551	0.0135899	1853	95	3291.39	117	1076.28	102.279
EFM19	Abemaciclib/LY2835219	0.031623	0.445444	0.446807	-0.000445778	0.029329	1987	105	3411.11	71.2778	1076.28	102.279
EFM19	Abemaciclib/LY2835219	0.1	0.362857	0.363282	-6.95144e-05	0.0161924	1753	88	3208.22	102.944	1076.28	102.279
EFM19	Abemaciclib/LY2835219	0.1	0.359445	0.357292	0.00223933	0.0179051	1766	99	3291.39	117	1076.28	102.279
EFM19	Abemaciclib/LY2835219	0.1	0.316572	0.319735	-0.00123168	0.0388393	1701	108	3411.11	71.2778	1076.28	102.279
EFM19	Abemaciclib/LY2835219	0.31623	0.336561	0.337001	-7.3525e-05	0.0228973	1700	98	3208.22	102.944	1076.28	102.279
EFM19	Abemaciclib/LY2835219	0.31623	0.360877	0.36456	-8.72582e-05	0.0248645	1769	113	3291.39	117	1076.28	102.279
EFM19	Abemaciclib/LY2835219	0.31623	0.319361	0.330681	-0.00463163	0.0458409	1707	122	3411.11	71.2778	1076.28	102.279
EFM19	Abemaciclib/LY2835219	1	0.32656	0.355063	-0.0110089	0.0493551	1680	148	3208.22	102.944	1076.28	102.279
EFM19	Abemaciclib/LY2835219	1	0.340268	0.338279	0.00223634	0.0149045	1726	91	3291.39	117	1076.28	102.279
EFM19	Abemaciclib/LY2835219	1	0.313314	0.31374	-8.00741e-05	0.0116906	1694	57	3411.11	71.2778	1076.28	102.279
EFM19	Abemaciclib/LY2835219	3.1623	0.276401	0.276872	-8.3195e-05	0.0182721	1581	83	3208.22	102.944	1076.28	102.279
EFM19	Abemaciclib/LY2835219	3.1623	0.370872	0.370859	0.00135549	0.0212268	1790	107	3291.39	117	1076.28	102.279
EFM19	Abemaciclib/LY2835219	3.1623	0.35891	0.359313	-7.26815e-05	0.0146408	1793	66	3411.11	71.2778	1076.28	102.279
EFM19	Abemaciclib/LY2835219	10	0.268702	0.287633	-0.00764158	0.0466736	1566	133	3208.22	102.944	1076.28	102.279
EFM19	Abemaciclib/LY2835219	10	0.275751	0.29514	-0.00653484	0.0444987	1594	138	3291.39	117	1076.28	102.279
EFM19	Abemaciclib/LY2835219	10	0.257553	0.258006	-8.97073e-05	0.0239863	1576	74	3411.11	71.2778	1076.28	102.279
EVSAT	Abemaciclib/LY2835219	0.001	0.948833	0.948855	-6.89745e-06	0.000975865	5935	138	6431.11	141.167	751.263	194.213
EVSAT	Abemaciclib/LY2835219	0.001	0.953234	0.953253	-6.23973e-06	-0.00212891	6415	98	6920.12	120.375	751.263	194.213
EVSAT	Abemaciclib/LY2835219	0.001	0.996286	0.996287	-4.77436e-07	-0.00152886	7227	102	7271.12	114.125	751.263	194.213
EVSAT	Abemaciclib/LY2835219	0.001	0.9927	1.04822	-0.0279445	0.03633	6340	418	6412.12	166.375	751.263	194.213
EVSAT	Abemaciclib/LY2835219	0.0031623	0.98031	0.980318	-2.59652e-06	-0.00287084	6237	120	6431.11	141.167	751.263	194.213
EVSAT	Abemaciclib/LY2835219	0.0031623	0.913276	0.913311	-1.1914e-05	-0.00240712	6004	90	6920.12	120.375	751.263	194.213
EVSAT	Abemaciclib/LY2835219	0.0031623	0.870131	0.870182	-1.83409e-05	0.000903061	5836	97	7271.12	114.125	751.263	194.213
EVSAT	Abemaciclib/LY2835219	0.0031623	1.03221	1.04156	-0.00472291	0.00804502	6737	234	6412.12	166.375	751.263	194.213
EVSAT	Abemaciclib/LY2835219	0.01	0.966058	0.966072	-4.5206e-06	-0.00880059	6099	80	6431.11	141.167	751.263	194.213
EVSAT	Abemaciclib/LY2835219	0.01	0.899842	0.899883	-1.38969e-05	6.85225e-05	5870	103	6920.12	120.375	751.263	194.213
EVSAT	Abemaciclib/LY2835219	0.01	0.895283	0.895324	-1.45075e-05	-0.00265472	6097	79	7271.12	114.125	751.263	194.213
EVSAT	Abemaciclib/LY2835219	0.01	0.978471	0.97848	-2.84347e-06	0.00329493	6201	184	6412.12	166.375	751.263	194.213
EVSAT	Abemaciclib/LY2835219	0.031623	0.848188	0.848253	-2.20048e-05	0.00303932	5036	128	6431.11	141.167	751.263	194.213
EVSAT	Abemaciclib/LY2835219	0.031623	0.8102	0.810277	-2.81865e-05	0.00404287	5028	109	6920.12	120.375	751.263	194.213
EVSAT	Abemaciclib/LY2835219	0.031623	0.856813	0.856869	-2.04301e-05	0.00466383	5701	117	7271.12	114.125	751.263	194.213
EVSAT	Abemaciclib/LY2835219	0.031623	0.940801	0.940826	-8.0276e-06	0.00661255	5843	194	6412.12	166.375	751.263	194.213
EVSAT	Abemaciclib/LY2835219	0.1	0.790141	0.790231	-3.17687e-05	0.00242346	4562	113	6431.11	141.167	751.263	194.213
EVSAT	Abemaciclib/LY2835219	0.1	0.732032	0.732141	-4.23266e-05	0.00718724	4365	109	6920.12	120.375	751.263	194.213
EVSAT	Abemaciclib/LY2835219	0.1	0.718805	0.718916	-4.47975e-05	0.0111589	4427	121	7271.12	114.125	751.263	194.213
EVSAT	Abemaciclib/LY2835219	0.1	0.845708	0.845774	-2.24089e-05	-0.000761452	5002	127	6412.12	166.375	751.263	194.213
EVSAT	Abemaciclib/LY2835219	0.31623	0.690299	0.690432	-5.06653e-05	0.0111721	3819	130	6431.11	141.167	751.263	194.213
EVSAT	Abemaciclib/LY2835219	0.31623	0.668027	0.668162	-5.52512e-05	0.0131501	3869	121	6920.12	120.375	751.263	194.213
EVSAT	Abemaciclib/LY2835219	0.31623	0.634665	0.634809	-6.24822e-05	0.0217238	3756	145	7271.12	114.125	751.263	194.213
EVSAT	Abemaciclib/LY2835219	0.31623	0.773747	0.773845	-3.46839e-05	0.00473391	4423	138	6412.12	166.375	751.263	194.213
EVSAT	Abemaciclib/LY2835219	1	0.528973	0.529175	-8.80865e-05	0.0183758	2799	117	6431.11	141.167	751.263	194.213
EVSAT	Abemaciclib/LY2835219	1	0.490842	0.491051	-9.88316e-05	0.0361202	2700	152	6920.12	120.375	751.263	194.213
EVSAT	Abemaciclib/LY2835219	1	0.514015	0.514208	-9.25171e-05	0.0217861	2922	113	7271.12	114.125	751.263	194.213
EVSAT	Abemaciclib/LY2835219	1	0.675909	0.676048	-5.36326e-05	0.0234266	3711	191	6412.12	166.375	751.263	194.213
EVSAT	Abemaciclib/LY2835219	3.1623	0.401623	0.40188	-0.000125381	0.0220806	2138	98	6431.11	141.167	751.263	194.213
EVSAT	Abemaciclib/LY2835219	3.1623	0.384469	0.384723	-0.000131961	0.0453243	2130	142	6920.12	120.375	751.263	194.213
EVSAT	Abemaciclib/LY2835219	3.1623	0.348092	0.348353	-0.00014546	0.0362861	1998	109	7271.12	114.125	751.263	194.213
EVSAT	Abemaciclib/LY2835219	3.1623	0.584188	0.584367	-7.41826e-05	0.0235777	3118	161	6412.12	166.375	751.263	194.213
EVSAT	Abemaciclib/LY2835219	10	-0.544992	0.00454646	-0.578698	0.798279	57	249	7271.12	114.125	751.263	194.213
HCC1143	Abemaciclib/LY2835219	0.001	0.80907	0.794006	0.00941673	-0.00973252	3455	212	4122.8	292.5	1216.23	89.1883
HCC1143	Abemaciclib/LY2835219	0.001	1.00513	0.995558	0.00298281	-0.00376694	4270	293	4250.3	314.1	1216.23	89.1883
HCC1143	Abemaciclib/LY2835219	0.001	0.873936	0.881003	0.000163701	0.00335485	3906	283	4408.2	298.8	1216.23	89.1883
HCC1143	Abemaciclib/LY2835219	0.001	0.887194	0.877406	0.00583811	-0.0060014	3827	251	4249.8	303.8	1216.23	89.1883
HCC1143	Abemaciclib/LY2835219	0.0031623	0.873892	0.848909	0.0111672	-0.014724	3676	205	4122.8	292.5	1216.23	89.1883
HCC1143	Abemaciclib/LY2835219	0.0031623	0.954406	0.943249	0.00474003	-0.00478974	4077	275	4250.3	314.1	1216.23	89.1883
HCC1143	Abemaciclib/LY2835219	0.0031623	0.915632	0.915827	0.00168711	-0.000466269	4069	277	4408.2	298.8	1216.23	89.1883
HCC1143	Abemaciclib/LY2835219	0.0031623	0.933188	0.931512	0.00200667	-0.00164794	3997	282	4249.8	303.8	1216.23	89.1883
HCC1143	Abemaciclib/LY2835219	0.01	0.726158	0.711152	0.0115977	-0.0103433	3181	193	4122.8	292.5	1216.23	89.1883
HCC1143	Abemaciclib/LY2835219	0.01	0.778573	0.770032	0.0083798	-0.00427094	3439	234	4250.3	314.1	1216.23	89.1883
HCC1143	Abemaciclib/LY2835219	0.01	0.684951	0.682526	0.00795245	-0.00162994	3206	214	4408.2	298.8	1216.23	89.1883
HCC1143	Abemaciclib/LY2835219	0.01	0.765449	0.758065	0.00804172	-0.00510299	3393	226	4249.8	303.8	1216.23	89.1883
HCC1143	Abemaciclib/LY2835219	0.031623	0.558791	0.536064	0.019651	-0.0178493	2658	139	4122.8	292.5	1216.23	89.1883
HCC1143	Abemaciclib/LY2835219	0.031623	0.616754	0.617342	0.00929621	0.00115275	2895	215	4250.3	314.1	1216.23	89.1883
HCC1143	Abemaciclib/LY2835219	0.031623	0.594604	0.605308	0.00480808	0.00793547	2894	225	4408.2	298.8	1216.23	89.1883
HCC1143	Abemaciclib/LY2835219	0.031623	0.6128	0.616247	0.00781407	0.00187084	2882	215	4249.8	303.8	1216.23	89.1883
HCC1143	Abemaciclib/LY2835219	0.1	0.419494	0.413336	0.0169517	-0.00593013	2254	148	4122.8	292.5	1216.23	89.1883
HCC1143	Abemaciclib/LY2835219	0.1	0.392503	0.391671	0.0166727	-0.000103868	2211	161	4250.3	314.1	1216.23	89.1883
HCC1143	Abemaciclib/LY2835219	0.1	0.362623	0.363783	0.0151568	0.00231964	2161	154	4408.2	298.8	1216.23	89.1883
HCC1143	Abemaciclib/LY2835219	0.1	0.475697	0.461125	0.0195215	-0.0125088	2455	143	4249.8	303.8	1216.23	89.1883
HCC1143	Abemaciclib/LY2835219	0.31623	0.280928	0.271295	0.0233065	-0.0104026	1881	114	4122.8	292.5	1216.23	89.1883
HCC1143	Abemaciclib/LY2835219	0.31623	0.323798	0.321375	0.0197825	-0.00180601	2018	143	4250.3	314.1	1216.23	89.1883
HCC1143	Abemaciclib/LY2835219	0.31623	0.282533	0.284997	0.0169438	0.00429672	1931	142	4408.2	298.8	1216.23	89.1883
HCC1143	Abemaciclib/LY2835219	0.31623	0.217134	0.214627	0.0227226	-0.00282626	1734	120	4249.8	303.8	1216.23	89.1883
HCC1143	Abemaciclib/LY2835219	1	0.183351	0.183994	0.0214361	0.000791684	1636	120	4122.8	292.5	1216.23	89.1883
HCC1143	Abemaciclib/LY2835219	1	0.214387	0.225161	0.0166822	0.012915	1727	152	4250.3	314.1	1216.23	89.1883
HCC1143	Abemaciclib/LY2835219	1	0.171883	0.18047	0.0170634	0.0131981	1633	137	4408.2	298.8	1216.23	89.1883
HCC1143	Abemaciclib/LY2835219	1	0.17213	0.173529	0.0222183	0.0019491	1620	121	4249.8	303.8	1216.23	89.1883
HCC1143	Abemaciclib/LY2835219	3.1623	0.0770138	0.0902635	0.0178953	0.0188092	1386	131	4122.8	292.5	1216.23	89.1883
HCC1143	Abemaciclib/LY2835219	3.1623	0.0955392	0.107859	0.0198133	0.0174801	1434	134	4250.3	314.1	1216.23	89.1883
HCC1143	Abemaciclib/LY2835219	3.1623	0.188775	0.22212	0.00290355	0.041397	1677	198	4408.2	298.8	1216.23	89.1883
HCC1143	Abemaciclib/LY2835219	3.1623	0.192828	0.220542	0.00722785	0.0320719	1672	185	4249.8	303.8	1216.23	89.1883
HCC1143	Abemaciclib/LY2835219	10	-0.0945715	0.0255277	-0.0446651	0.102373	1021	209	4122.8	292.5	1216.23	89.1883
HCC1143	Abemaciclib/LY2835219	10	-0.000103523	0.0569414	-0.00492547	0.0852243	1216	220	4250.3	314.1	1216.23	89.1883
HCC1143	Abemaciclib/LY2835219	10	-0.132985	0.0229532	-0.0724019	0.172919	933	290	4408.2	298.8	1216.23	89.1883
HCC1143	Abemaciclib/LY2835219	10	-0.0869831	0.00304216	-0.0268381	0.145863	1032	280	4249.8	303.8	1216.23	89.1883
HCC1187	Abemaciclib/LY2835219	0.001	0.97385	1.01017	-0.00882109	0.0174681	2992	165	3049.94	101.222	1110.61	113.55
HCC1187	Abemaciclib/LY2835219	0.001	1.16037	1.14325	0.00353488	-0.010146	3896	143	3435.89	162.667	1110.61	113.55
HCC1187	Abemaciclib/LY2835219	0.001	0.958244	0.96242	-0.00102429	0.00284689	3463	160	3588.88	154.5	1110.61	113.55
HCC1187	Abemaciclib/LY2835219	0.0031623	-0.442457	0.0231956	-0.255313	0.206803	474	151	3049.94	101.222	1110.61	113.55
HCC1187	Abemaciclib/LY2835219	0.0031623	1.0595	1.05587	0.000642326	-0.00304279	3604	160	3435.89	162.667	1110.61	113.55
HCC1187	Abemaciclib/LY2835219	0.0031623	0.907325	0.910671	-0.000562724	0.00366729	3312	156	3588.88	154.5	1110.61	113.55
HCC1187	Abemaciclib/LY2835219	0.01	-0.0183696	-0.0177456	-0.000130565	0.0537362	1081	105	3049.94	101.222	1110.61	113.55
HCC1187	Abemaciclib/LY2835219	0.01	1.10928	1.1068	4.1326e-05	-0.00337285	3747	165	3435.89	162.667	1110.61	113.55
HCC1187	Abemaciclib/LY2835219	0.01	0.897779	0.905797	-0.00192645	0.0062484	3284	164	3588.88	154.5	1110.61	113.55
HCC1187	Abemaciclib/LY2835219	0.031623	0.06778	0.0683724	-0.000112378	0.0408463	1222	100	3049.94	101.222	1110.61	113.55
HCC1187	Abemaciclib/LY2835219	0.031623	1.02885	1.01292	0.00421639	-0.0080576	3517	137	3435.89	162.667	1110.61	113.55
HCC1187	Abemaciclib/LY2835219	0.031623	0.970581	0.963971	0.00206687	-0.00258978	3500	141	3588.88	154.5	1110.61	113.55
HCC1187	Abemaciclib/LY2835219	0.1	0.117027	0.117599	-0.00010294	0.00423131	1305	53	3049.94	101.222	1110.61	113.55
HCC1187	Abemaciclib/LY2835219	0.1	1.01714	1.03198	-0.00415437	0.00590582	3484	189	3435.89	162.667	1110.61	113.55
HCC1187	Abemaciclib/LY2835219	0.1	1.01056	0.999568	0.00309908	-0.00537292	3621	135	3588.88	154.5	1110.61	113.55
HCC1187	Abemaciclib/LY2835219	0.31623	0.00887325	0.0094878	-0.000124564	0.0483329	1125	102	3049.94	101.222	1110.61	113.55
HCC1187	Abemaciclib/LY2835219	0.31623	1.05002	1.06901	-0.00538296	0.00689957	3577	198	3435.89	162.667	1110.61	113.55
HCC1187	Abemaciclib/LY2835219	0.31623	1.00169	1.00357	-0.000546061	0.000795467	3594	158	3588.88	154.5	1110.61	113.55
HCC1187	Abemaciclib/LY2835219	1	0.578913	0.579228	-3.76062e-05	-0.000822603	2161	76	3049.94	101.222	1110.61	113.55
HCC1187	Abemaciclib/LY2835219	1	1.06721	1.06331	0.000668815	-0.0032898	3626	160	3435.89	162.667	1110.61	113.55
HCC1187	Abemaciclib/LY2835219	1	0.848848	0.864255	-0.00401779	0.0114431	3142	175	3588.88	154.5	1110.61	113.55
HCC1187	Abemaciclib/LY2835219	3.1623	0.809058	0.809208	-1.52863e-05	-0.00497341	2635	81	3049.94	101.222	1110.61	113.55
HCC1187	Abemaciclib/LY2835219	3.1623	0.689466	0.702698	-0.00238825	0.0149244	2610	168	3435.89	162.667	1110.61	113.55
HCC1187	Abemaciclib/LY2835219	3.1623	0.614103	0.620995	-0.000444982	0.014996	2497	149	3588.88	154.5	1110.61	113.55
HCC1187	Abemaciclib/LY2835219	10	-0.305386	0.0274301	-0.173048	0.045485	653	57	3049.94	101.222	1110.61	113.55
HCC1187	Abemaciclib/LY2835219	10	0.297191	0.310257	-0.000591292	0.0351643	1697	149	3435.89	162.667	1110.61	113.55
HCC1187	Abemaciclib/LY2835219	10	0.307835	0.313202	0.00161245	0.0298476	1749	134	3588.88	154.5	1110.61	113.55
HCC1395	Abemaciclib/LY2835219	0.001	1.01197	1.00037	0.00222047	-0.00348792	4164	502	4135.4	519.9	1857.03	236.032
HCC1395	Abemaciclib/LY2835219	0.001	0.825061	0.838789	0.0021143	0.00393498	3674	545	4075.9	581.4	1857.03	236.032
HCC1395	Abemaciclib/LY2835219	0.001	0.939028	0.964176	-0.00384928	0.00698258	3942	595	4083.2	569.5	1857.03	236.032
HCC1395	Abemaciclib/LY2835219	0.001	0.905617	0.943065	-0.00566843	0.0133115	3807	583	4017.5	545.9	1857.03	236.032
HCC1395	Abemaciclib/LY2835219	0.0031623	0.871472	0.864692	0.00476905	-0.00197958	3830	469	4135.4	519.9	1857.03	236.032
HCC1395	Abemaciclib/LY2835219	0.0031623	0.886681	0.887322	0.00328933	-0.000845033	3815	542	4075.9	581.4	1857.03	236.032
HCC1395	Abemaciclib/LY2835219	0.0031623	0.968424	0.943523	0.00647043	-0.0109371	4010	512	4083.2	569.5	1857.03	236.032
HCC1395	Abemaciclib/LY2835219	0.0031623	0.984566	0.972321	0.00304328	-0.00420823	3983	519	4017.5	545.9	1857.03	236.032
HCC1395	Abemaciclib/LY2835219	0.01	0.672643	0.689076	0.00435039	0.00829701	3364	456	4135.4	519.9	1857.03	236.032
HCC1395	Abemaciclib/LY2835219	0.01	0.684596	0.727671	-0.00093155	0.0162621	3355	553	4075.9	581.4	1857.03	236.032
HCC1395	Abemaciclib/LY2835219	0.01	0.891347	0.884527	0.00475538	-0.00487843	3832	519	4083.2	569.5	1857.03	236.032
HCC1395	Abemaciclib/LY2835219	0.01	0.784225	0.853176	-0.00996267	0.0261267	3538	603	4017.5	545.9	1857.03	236.032
HCC1395	Abemaciclib/LY2835219	0.031623	0.61004	0.641521	0.00202168	0.0158577	3219	468	4135.4	519.9	1857.03	236.032
HCC1395	Abemaciclib/LY2835219	0.031623	0.6398	0.680757	0.000906998	0.0157289	3254	534	4075.9	581.4	1857.03	236.032
HCC1395	Abemaciclib/LY2835219	0.031623	0.548165	0.555059	0.0126782	-0.000920902	3052	429	4083.2	569.5	1857.03	236.032
HCC1395	Abemaciclib/LY2835219	0.031623	0.57854	0.59842	0.0073116	0.00798282	3087	451	4017.5	545.9	1857.03	236.032
HCC1395	Abemaciclib/LY2835219	0.1	0.311473	0.340908	0.010689	0.0202522	2540	384	4135.4	519.9	1857.03	236.032
HCC1395	Abemaciclib/LY2835219	0.1	0.409594	0.439937	0.0113447	0.0122653	2741	437	4075.9	581.4	1857.03	236.032
HCC1395	Abemaciclib/LY2835219	0.1	0.364096	0.385461	0.0150601	0.00700236	2643	399	4083.2	569.5	1857.03	236.032
HCC1395	Abemaciclib/LY2835219	0.1	0.410767	0.472116	0.00051402	0.0311177	2724	483	4017.5	545.9	1857.03	236.032
HCC1395	Abemaciclib/LY2835219	0.31623	0.365837	0.394197	0.00944052	0.0184217	2662	396	4135.4	519.9	1857.03	236.032
HCC1395	Abemaciclib/LY2835219	0.31623	0.252393	0.289947	0.0147433	0.0183802	2397	402	4075.9	581.4	1857.03	236.032
HCC1395	Abemaciclib/LY2835219	0.31623	0.411207	0.429208	0.0143717	0.00488114	2747	407	4083.2	569.5	1857.03	236.032
HCC1395	Abemaciclib/LY2835219	0.31623	0.357153	0.415299	0.00284148	0.0309493	2609	462	4017.5	545.9	1857.03	236.032
HCC1395	Abemaciclib/LY2835219	1	0.154854	0.191557	0.012879	0.0299359	2193	360	4135.4	519.9	1857.03	236.032
HCC1395	Abemaciclib/LY2835219	1	0.283209	0.349405	0.00414641	0.0355204	2464	472	4075.9	581.4	1857.03	236.032
HCC1395	Abemaciclib/LY2835219	1	0.313111	0.376932	0.00321008	0.0330148	2531	472	4083.2	569.5	1857.03	236.032
HCC1395	Abemaciclib/LY2835219	1	0.282626	0.352215	0.0012264	0.0400294	2450	465	4017.5	545.9	1857.03	236.032
HCC1395	Abemaciclib/LY2835219	3.1623	-0.0533851	0.0347937	-0.00267826	0.0868084	1743	430	4135.4	519.9	1857.03	236.032
HCC1395	Abemaciclib/LY2835219	3.1623	-0.038573	0.127161	-0.0260356	0.127911	1776	602	4075.9	581.4	1857.03	236.032
HCC1395	Abemaciclib/LY2835219	3.1623	0.110039	0.16789	0.0113467	0.0370902	2091	402	4083.2	569.5	1857.03	236.032
HCC1395	Abemaciclib/LY2835219	3.1623	0.151587	0.211414	0.00792078	0.0395654	2173	411	4017.5	545.9	1857.03	236.032
HCC1395	Abemaciclib/LY2835219	10	-0.443333	0.0283494	-0.184855	0.333304	944	755	4135.4	519.9	1857.03	236.032
HCC1395	Abemaciclib/LY2835219	10	-0.550945	0.024684	-0.23855	0.424908	749	916	4075.9	581.4	1857.03	236.032
HCC1395	Abemaciclib/LY2835219	10	-0.544848	0.0246131	-0.236235	0.468212	759	1103	4083.2	569.5	1857.03	236.032
HCC1395	Abemaciclib/LY2835219	10	-0.541735	-0.00382787	-0.222019	0.507247	779	1308	4017.5	545.9	1857.03	236.032
HCC1419	Abemaciclib/LY2835219	0.001	0.88393	0.864509	0.00442667	-0.00758552	2905	119	3087.8	149.3	1521.9	90.8247
HCC1419	Abemaciclib/LY2835219	0.001	1.13396	1.12534	0.000325525	-0.00221185	3205	166	3007.2	165.5	1521.9	90.8247
HCC1419	Abemaciclib/LY2835219	0.001	1.11631	1.07854	0.0052047	-0.0126222	3091	114	2930.2	146.8	1521.9	90.8247
HCC1419	Abemaciclib/LY2835219	0.001	1.16726	1.16144	8.98707e-05	-0.00294898	3172	136	2939.1	134.7	1521.9	90.8247
HCC1419	Abemaciclib/LY2835219	0.0031623	0.876941	0.846418	0.0066153	-0.0119257	2894	105	3087.8	149.3	1521.9	90.8247
HCC1419	Abemaciclib/LY2835219	0.0031623	0.900407	0.875309	0.00542884	-0.00829715	2860	129	3007.2	165.5	1521.9	90.8247
HCC1419	Abemaciclib/LY2835219	0.0031623	0.745857	0.72141	0.00634094	-0.00904173	2577	105	2930.2	146.8	1521.9	90.8247
HCC1419	Abemaciclib/LY2835219	0.0031623	0.768434	0.759807	0.00280524	-0.00193689	2615	115	2939.1	134.7	1521.9	90.8247
HCC1419	Abemaciclib/LY2835219	0.01	0.602645	0.581135	0.00761202	-0.00867107	2463	98	3087.8	149.3	1521.9	90.8247
HCC1419	Abemaciclib/LY2835219	0.01	0.665327	0.655065	0.00515494	-0.00297055	2512	128	3007.2	165.5	1521.9	90.8247
HCC1419	Abemaciclib/LY2835219	0.01	0.762348	0.729101	0.00785324	-0.0125833	2600	96	2930.2	146.8	1521.9	90.8247
HCC1419	Abemaciclib/LY2835219	0.01	0.898294	0.896166	0.000877821	-0.000300749	2797	128	2939.1	134.7	1521.9	90.8247
HCC1419	Abemaciclib/LY2835219	0.031623	0.5076	0.4871	0.00845871	-0.00830007	2314	93	3087.8	149.3	1521.9	90.8247
HCC1419	Abemaciclib/LY2835219	0.031623	0.524417	0.494728	0.0113001	-0.0215481	2303	71	3007.2	165.5	1521.9	90.8247
HCC1419	Abemaciclib/LY2835219	0.031623	0.571451	0.54536	0.00854022	-0.0154387	2333	79	2930.2	146.8	1521.9	90.8247
HCC1419	Abemaciclib/LY2835219	0.031623	0.605015	0.595192	0.00416763	-0.00150824	2385	106	2939.1	134.7	1521.9	90.8247
HCC1419	Abemaciclib/LY2835219	0.1	0.409235	0.411681	0.00384338	0.00486245	2160	118	3087.8	149.3	1521.9	90.8247
HCC1419	Abemaciclib/LY2835219	0.1	0.537892	0.507301	0.011301	-0.0141574	2323	90	3007.2	165.5	1521.9	90.8247
HCC1419	Abemaciclib/LY2835219	0.1	0.557914	0.532557	0.00853944	-0.0155829	2314	78	2930.2	146.8	1521.9	90.8247
HCC1419	Abemaciclib/LY2835219	0.1	0.629831	0.606946	0.00664168	-0.015949	2420	70	2939.1	134.7	1521.9	90.8247
HCC1419	Abemaciclib/LY2835219	0.31623	0.367675	0.353058	0.00865809	-0.0137117	2095	72	3087.8	149.3	1521.9	90.8247
HCC1419	Abemaciclib/LY2835219	0.31623	0.498821	0.470828	0.0112986	-0.0214768	2265	70	3007.2	165.5	1521.9	90.8247
HCC1419	Abemaciclib/LY2835219	0.31623	0.421482	0.40329	0.00853107	-0.0171414	2122	68	2930.2	146.8	1521.9	90.8247
HCC1419	Abemaciclib/LY2835219	0.31623	0.408617	0.394991	0.00662841	-0.019073	2107	54	2939.1	134.7	1521.9	90.8247
HCC1419	Abemaciclib/LY2835219	1	0.461628	0.443388	0.00845213	-0.00710868	2242	93	3087.8	149.3	1521.9	90.8247
HCC1419	Abemaciclib/LY2835219	1	0.426789	0.403466	0.0112939	-0.0144184	2158	83	3007.2	165.5	1521.9	90.8247
HCC1419	Abemaciclib/LY2835219	1	0.513072	0.502525	0.00580172	-0.00281418	2251	107	2930.2	146.8	1521.9	90.8247
HCC1419	Abemaciclib/LY2835219	1	0.527857	0.510323	0.00642544	-0.00480436	2276	93	2939.1	134.7	1521.9	90.8247
HCC1419	Abemaciclib/LY2835219	3.1623	0.244116	0.237231	0.00802238	0.000633984	1902	95	3087.8	149.3	1521.9	90.8247
HCC1419	Abemaciclib/LY2835219	3.1623	0.294338	0.286469	0.00930606	-0.00201284	1961	102	3007.2	165.5	1521.9	90.8247
HCC1419	Abemaciclib/LY2835219	3.1623	0.312567	0.299753	0.00852356	-0.0176497	1968	62	2930.2	146.8	1521.9	90.8247
HCC1419	Abemaciclib/LY2835219	3.1623	0.485467	0.468873	0.00660148	-0.00420008	2216	92	2939.1	134.7	1521.9	90.8247
HCC1419	Abemaciclib/LY2835219	10	0.194751	0.234517	-0.00499761	0.0336672	1825	160	3087.8	149.3	1521.9	90.8247
HCC1419	Abemaciclib/LY2835219	10	0.177546	0.242043	-0.00957433	0.0469301	1787	195	3007.2	165.5	1521.9	90.8247
HCC1419	Abemaciclib/LY2835219	10	0.205551	0.288213	-0.0152673	0.0559031	1816	211	2930.2	146.8	1521.9	90.8247
HCC1419	Abemaciclib/LY2835219	10	0.333382	0.409719	-0.0140927	0.0472607	2000	201	2939.1	134.7	1521.9	90.8247
HCC1428	Abemaciclib/LY2835219	0.001	0.873489	0.845637	0.00754848	-0.0118775	2299	106	2473.6	146.7	1137.92	60.8766
HCC1428	Abemaciclib/LY2835219	0.001	1.00821	0.977898	0.00592273	-0.0113723	2478	110	2466.7	140.3	1137.92	60.8766
HCC1428	Abemaciclib/LY2835219	0.001	0.956038	0.945312	0.00258666	-0.00339531	2414	115	2474.9	129.1	1137.92	60.8766
HCC1428	Abemaciclib/LY2835219	0.001	0.934843	0.955612	-0.00342627	0.00712359	2323	142	2407.7	126.2	1137.92	60.8766
HCC1428	Abemaciclib/LY2835219	0.0031623	0.558045	0.551924	0.00758429	-0.0047093	1870	101	2473.6	146.7	1137.92	60.8766
HCC1428	Abemaciclib/LY2835219	0.0031623	0.622454	0.633769	0.0019141	0.00491905	1953	122	2466.7	140.3	1137.92	60.8766
HCC1428	Abemaciclib/LY2835219	0.0031623	0.685502	0.68915	0.00241601	0.0026642	2043	111	2474.9	129.1	1137.92	60.8766
HCC1428	Abemaciclib/LY2835219	0.0031623	0.868503	0.86707	0.00155299	-0.00118414	2237	116	2407.7	126.2	1137.92	60.8766
HCC1428	Abemaciclib/LY2835219	0.01	0.525277	0.521686	0.00746592	-0.00353925	1826	101	2473.6	146.7	1137.92	60.8766
HCC1428	Abemaciclib/LY2835219	0.01	0.427532	0.435279	0.00537914	0.00347354	1693	103	2466.7	140.3	1137.92	60.8766
HCC1428	Abemaciclib/LY2835219	0.01	0.504712	0.530044	-0.00113054	0.015128	1799	123	2474.9	129.1	1137.92	60.8766
HCC1428	Abemaciclib/LY2835219	0.01	0.52825	0.564104	-0.00379263	0.0183221	1800	133	2407.7	126.2	1137.92	60.8766
HCC1428	Abemaciclib/LY2835219	0.031623	0.269786	0.290105	0.00460165	0.0117593	1487	108	2473.6	146.7	1137.92	60.8766
HCC1428	Abemaciclib/LY2835219	0.031623	0.295357	0.310674	0.00503714	0.00904799	1519	102	2466.7	140.3	1137.92	60.8766
HCC1428	Abemaciclib/LY2835219	0.031623	0.325036	0.354431	-0.000766643	0.0208996	1560	117	2474.9	129.1	1137.92	60.8766
HCC1428	Abemaciclib/LY2835219	0.031623	0.366561	0.384985	0.00198854	0.0112818	1595	105	2407.7	126.2	1137.92	60.8766
HCC1428	Abemaciclib/LY2835219	0.1	0.23925	0.254916	0.00651307	0.00868892	1447	100	2473.6	146.7	1137.92	60.8766
HCC1428	Abemaciclib/LY2835219	0.1	0.211761	0.223816	0.00726634	0.00737554	1410	92	2466.7	140.3	1137.92	60.8766
HCC1428	Abemaciclib/LY2835219	0.1	0.234486	0.262271	0.000458667	0.0220542	1441	110	2474.9	129.1	1137.92	60.8766
HCC1428	Abemaciclib/LY2835219	0.1	0.221702	0.257723	-0.00187092	0.0259877	1413	117	2407.7	126.2	1137.92	60.8766
HCC1428	Abemaciclib/LY2835219	0.31623	0.241544	0.262808	0.00470181	0.0127696	1450	107	2473.6	146.7	1137.92	60.8766
HCC1428	Abemaciclib/LY2835219	0.31623	0.245584	0.253966	0.00791761	0.00441403	1454	90	2466.7	140.3	1137.92	60.8766
HCC1428	Abemaciclib/LY2835219	0.31623	0.371161	0.37327	0.00661566	0.00262427	1621	88	2474.9	129.1	1137.92	60.8766
HCC1428	Abemaciclib/LY2835219	0.31623	0.253653	0.245905	0.0110709	-0.00577547	1453	68	2407.7	126.2	1137.92	60.8766
HCC1428	Abemaciclib/LY2835219	1	0.189435	0.18899	0.012697	-0.00382612	1382	76	2473.6	146.7	1137.92	60.8766
HCC1428	Abemaciclib/LY2835219	1	0.277771	0.279191	0.00957104	-0.000711572	1496	84	2466.7	140.3	1137.92	60.8766
HCC1428	Abemaciclib/LY2835219	1	0.281	0.302352	0.00200415	0.0164713	1502	105	2474.9	129.1	1137.92	60.8766
HCC1428	Abemaciclib/LY2835219	1	0.172041	0.179674	0.00747654	0.00608134	1351	81	2407.7	126.2	1137.92	60.8766
HCC1428	Abemaciclib/LY2835219	3.1623	0.291109	0.305071	0.00624547	0.00712745	1515	102	2473.6	146.7	1137.92	60.8766
HCC1428	Abemaciclib/LY2835219	3.1623	0.136026	0.162817	0.00339342	0.0202241	1312	105	2466.7	140.3	1137.92	60.8766
HCC1428	Abemaciclib/LY2835219	3.1623	0.0975017	0.143276	-0.00459457	0.0411898	1263	125	2474.9	129.1	1137.92	60.8766
HCC1428	Abemaciclib/LY2835219	3.1623	0.225699	0.259804	-0.00132111	0.0245334	1418	115	2407.7	126.2	1137.92	60.8766
HCC1428	Abemaciclib/LY2835219	10	0.0672655	0.139846	-0.0110165	0.0590151	1224	159	2473.6	146.7	1137.92	60.8766
HCC1428	Abemaciclib/LY2835219	10	0.0236538	0.0746687	-0.00427249	0.0455842	1168	129	2466.7	140.3	1137.92	60.8766
HCC1428	Abemaciclib/LY2835219	10	0.0781013	0.151406	-0.0139538	0.0643127	1238	158	2474.9	129.1	1137.92	60.8766
HCC1428	Abemaciclib/LY2835219	10	0.0276714	0.147992	-0.0291782	0.100242	1172	208	2407.7	126.2	1137.92	60.8766
HCC1500	Abemaciclib/LY2835219	0.001	1.22914	1.19386	-0.000703016	-0.00628296	2953	545	2711.8	529.4	1573.18	300.039
HCC1500	Abemaciclib/LY2835219	0.001	1.25382	1.13319	0.00953093	-0.0236041	2854	513	2614.7	561.4	1573.18	300.039
HCC1500	Abemaciclib/LY2835219	0.001	0.926116	1.04158	-0.0153811	0.0276261	2559	619	2631.5	528.2	1573.18	300.039
HCC1500	Abemaciclib/LY2835219	0.001	0.979079	0.984235	-0.00023135	0.00204179	2600	520	2620.2	519.5	1573.18	300.039
HCC1500	Abemaciclib/LY2835219	0.0031623	0.849352	0.859253	0.00245384	0.0037626	2550	507	2711.8	529.4	1573.18	300.039
HCC1500	Abemaciclib/LY2835219	0.0031623	0.94417	0.836471	0.0193382	-0.0287791	2561	442	2614.7	561.4	1573.18	300.039
HCC1500	Abemaciclib/LY2835219	0.0031623	0.978015	0.835107	0.0234119	-0.0386029	2610	385	2631.5	528.2	1573.18	300.039
HCC1500	Abemaciclib/LY2835219	0.0031623	1.45077	1.09924	0.0361313	-0.00592982	3043	574	2620.2	519.5	1573.18	300.039
HCC1500	Abemaciclib/LY2835219	0.01	0.733822	0.661245	0.0212078	-0.0228817	2424	392	2711.8	529.4	1573.18	300.039
HCC1500	Abemaciclib/LY2835219	0.01	0.869982	0.803894	0.015233	-0.0188369	2489	464	2614.7	561.4	1573.18	300.039
HCC1500	Abemaciclib/LY2835219	0.01	1.02718	0.998158	0.00362369	-0.00696088	2658	507	2631.5	528.2	1573.18	300.039
HCC1500	Abemaciclib/LY2835219	0.01	0.489227	0.527832	0.00759795	0.0125113	2109	454	2620.2	519.5	1573.18	300.039
HCC1500	Abemaciclib/LY2835219	0.031623	0.532498	0.579862	0.00447788	0.0170182	2200	480	2711.8	529.4	1573.18	300.039
HCC1500	Abemaciclib/LY2835219	0.031623	0.607681	0.575979	0.0196652	-0.0141895	2228	430	2614.7	561.4	1573.18	300.039
HCC1500	Abemaciclib/LY2835219	0.031623	0.57698	0.559829	0.0160914	-0.00785167	2206	418	2631.5	528.2	1573.18	300.039
HCC1500	Abemaciclib/LY2835219	0.031623	0.771117	0.773655	0.00584175	0.000822705	2396	475	2620.2	519.5	1573.18	300.039
HCC1500	Abemaciclib/LY2835219	0.1	0.497117	0.501196	0.0145245	0.00167679	2160	423	2711.8	529.4	1573.18	300.039
HCC1500	Abemaciclib/LY2835219	0.1	0.404565	0.369288	0.0298801	-0.0210239	2018	370	2614.7	561.4	1573.18	300.039
HCC1500	Abemaciclib/LY2835219	0.1	0.743862	0.681168	0.0184894	-0.020345	2377	409	2631.5	528.2	1573.18	300.039
HCC1500	Abemaciclib/LY2835219	0.1	0.568444	0.541717	0.0177551	-0.00991808	2191	401	2620.2	519.5	1573.18	300.039
HCC1500	Abemaciclib/LY2835219	0.31623	0.443505	0.402204	0.0266818	-0.0170761	2099	356	2711.8	529.4	1573.18	300.039
HCC1500	Abemaciclib/LY2835219	0.31623	0.74304	0.652019	0.0251334	-0.0303202	2364	403	2614.7	561.4	1573.18	300.039
HCC1500	Abemaciclib/LY2835219	0.31623	0.716242	0.646628	0.0208276	-0.0232	2349	395	2631.5	528.2	1573.18	300.039
HCC1500	Abemaciclib/LY2835219	0.31623	0.685303	0.677936	0.0101548	-0.00249212	2310	447	2620.2	519.5	1573.18	300.039
HCC1500	Abemaciclib/LY2835219	1	0.471577	0.429434	0.0256482	-0.0168797	2131	362	2711.8	529.4	1573.18	300.039
HCC1500	Abemaciclib/LY2835219	1	0.516827	0.480385	0.0246861	-0.0181743	2135	400	2614.7	561.4	1573.18	300.039
HCC1500	Abemaciclib/LY2835219	1	0.609815	0.576319	0.0180602	-0.0130719	2240	408	2631.5	528.2	1573.18	300.039
HCC1500	Abemaciclib/LY2835219	1	0.438607	0.429463	0.0190132	-0.00483738	2056	391	2620.2	519.5	1573.18	300.039
HCC1500	Abemaciclib/LY2835219	3.1623	0.380771	0.344922	0.0282099	-0.0159195	2027	347	2711.8	529.4	1573.18	300.039
HCC1500	Abemaciclib/LY2835219	3.1623	0.380879	0.29511	0.043217	-0.05278	1993	280	2614.7	561.4	1573.18	300.039
HCC1500	Abemaciclib/LY2835219	3.1623	0.408919	0.387029	0.02367	-0.0118632	2029	373	2631.5	528.2	1573.18	300.039
HCC1500	Abemaciclib/LY2835219	3.1623	0.59574	0.487505	0.0329873	-0.03928	2219	318	2620.2	519.5	1573.18	300.039
HCC1500	Abemaciclib/LY2835219	10	0.209739	0.177568	0.0356177	-0.017824	1827	308	2711.8	529.4	1573.18	300.039
HCC1500	Abemaciclib/LY2835219	10	0.145607	0.224169	0.0139882	0.026787	1738	442	2614.7	561.4	1573.18	300.039
HCC1500	Abemaciclib/LY2835219	10	0.341975	0.465079	-0.00510005	0.0434183	1957	522	2631.5	528.2	1573.18	300.039
HCC1500	Abemaciclib/LY2835219	10	0.180917	0.296423	-0.000599885	0.0486495	1778	482	2620.2	519.5	1573.18	300.039
HCC1569	Abemaciclib/LY2835219	0.001	0.940867	0.932136	0.00330644	-0.00328595	2761	212	2893.56	231.778	979.69	130.351
HCC1569	Abemaciclib/LY2835219	0.001	0.876498	0.86939	0.00389071	-0.000913525	2833	204	3154.62	230.5	979.69	130.351
HCC1569	Abemaciclib/LY2835219	0.001	0.999397	1.0078	-0.00228379	0.00320434	2905	231	2906.38	218.875	979.69	130.351
HCC1569	Abemaciclib/LY2835219	0.0031623	1.0945	1.06827	0.0056549	-0.0127543	3110	205	2893.56	231.778	979.69	130.351
HCC1569	Abemaciclib/LY2835219	0.0031623	0.79802	0.817844	-0.00368652	0.0150454	2636	239	3154.62	230.5	979.69	130.351
HCC1569	Abemaciclib/LY2835219	0.0031623	0.932512	0.942227	-0.0019163	0.00538255	2754	226	2906.38	218.875	979.69	130.351
HCC1569	Abemaciclib/LY2835219	0.01	1.00992	0.965028	0.0123254	-0.0204264	2916	167	2893.56	231.778	979.69	130.351
HCC1569	Abemaciclib/LY2835219	0.01	0.94245	0.962344	-0.00522437	0.0104666	3003	256	3154.62	230.5	979.69	130.351
HCC1569	Abemaciclib/LY2835219	0.01	0.954803	0.980953	-0.00669667	0.0120044	2804	252	2906.38	218.875	979.69	130.351
HCC1569	Abemaciclib/LY2835219	0.031623	1.09364	1.06475	0.00637733	-0.013851	3108	201	2893.56	231.778	979.69	130.351
HCC1569	Abemaciclib/LY2835219	0.031623	0.857587	0.897309	-0.0104782	0.0226756	2785	278	3154.62	230.5	979.69	130.351
HCC1569	Abemaciclib/LY2835219	0.031623	1.04516	1.05647	-0.00354584	0.00338978	3010	240	2906.38	218.875	979.69	130.351
HCC1569	Abemaciclib/LY2835219	0.1	0.98468	0.960122	0.00706553	-0.0110503	2859	194	2893.56	231.778	979.69	130.351
HCC1569	Abemaciclib/LY2835219	0.1	0.91703	0.909442	0.00343633	-0.00194835	2937	208	3154.62	230.5	979.69	130.351
HCC1569	Abemaciclib/LY2835219	0.1	1.0169	1.01302	0.000852823	-0.0024184	2945	215	2906.38	218.875	979.69	130.351
HCC1569	Abemaciclib/LY2835219	0.31623	1.06768	1.04235	0.00585972	-0.0121521	3048	203	2893.56	231.778	979.69	130.351
HCC1569	Abemaciclib/LY2835219	0.31623	1.09554	1.08861	0.000740641	-0.0046932	3413	231	3154.62	230.5	979.69	130.351
HCC1569	Abemaciclib/LY2835219	0.31623	0.968551	0.979164	-0.00255668	0.00488609	2835	231	2906.38	218.875	979.69	130.351
HCC1569	Abemaciclib/LY2835219	1	0.822284	0.818177	0.00381308	0.0011352	2502	205	2893.56	231.778	979.69	130.351
HCC1569	Abemaciclib/LY2835219	1	0.886296	0.877276	0.00434496	-0.002072	2858	202	3154.62	230.5	979.69	130.351
HCC1569	Abemaciclib/LY2835219	1	0.74902	0.741869	0.00547761	0.00164765	2355	183	2906.38	218.875	979.69	130.351
HCC1569	Abemaciclib/LY2835219	3.1623	0.744906	0.70043	0.0180874	-0.0196227	2338	136	2893.56	231.778	979.69	130.351
HCC1569	Abemaciclib/LY2835219	3.1623	0.623112	0.616225	0.00793946	0.00543205	2218	176	3154.62	230.5	979.69	130.351
HCC1569	Abemaciclib/LY2835219	3.1623	0.63861	0.627834	0.00843306	0.00237398	2126	167	2906.38	218.875	979.69	130.351
HCC1569	Abemaciclib/LY2835219	10	0.0637457	0.0610693	0.0189854	0.0314537	1079	128	2893.56	231.778	979.69	130.351
HCC1569	Abemaciclib/LY2835219	10	0.236182	0.244086	0.00874698	0.0361349	1401	163	3154.62	230.5	979.69	130.351
HCC1569	Abemaciclib/LY2835219	10	0.0477055	0.0598583	0.00926924	0.0563042	1054	153	2906.38	218.875	979.69	130.351
HCC1806	Abemaciclib/LY2835219	0.001	1.01225	1.01515	-0.00130396	0.000725312	5498	508	5425.3	495.3	1197.71	296.253
HCC1806	Abemaciclib/LY2835219	0.001	0.959434	0.959913	0.000507648	0.000751354	5410	490	5664.3	500	1197.71	296.253
HCC1806	Abemaciclib/LY2835219	0.001	0.903545	0.910207	-0.00113788	0.00733145	5006	480	5587.1	483.2	1197.71	296.253
HCC1806	Abemaciclib/LY2835219	0.001	1.0365	1.04761	-0.00472489	0.0056751	5762	525	5536.4	479.1	1197.71	296.253
HCC1806	Abemaciclib/LY2835219	0.0031623	0.979357	0.971017	0.00357303	-0.0035724	5304	463	5425.3	495.3	1197.71	296.253
HCC1806	Abemaciclib/LY2835219	0.0031623	0.907358	0.884831	0.0109585	-0.00964836	5093	399	5664.3	500	1197.71	296.253
HCC1806	Abemaciclib/LY2835219	0.0031623	0.885643	0.891219	-0.000422627	0.0076663	4902	472	5587.1	483.2	1197.71	296.253
HCC1806	Abemaciclib/LY2835219	0.0031623	1.09454	1.08458	0.00222796	-0.00648853	6131	471	5536.4	479.1	1197.71	296.253
HCC1806	Abemaciclib/LY2835219	0.01	0.881842	0.878152	0.00358259	0.00301618	4751	452	5425.3	495.3	1197.71	296.253
HCC1806	Abemaciclib/LY2835219	0.01	0.884466	0.886674	0.00111387	0.00514528	4957	475	5664.3	500	1197.71	296.253
HCC1806	Abemaciclib/LY2835219	0.01	0.997243	1.00865	-0.00434444	0.00522188	5570	520	5587.1	483.2	1197.71	296.253
HCC1806	Abemaciclib/LY2835219	0.01	0.90358	0.903275	0.00165741	0.00596421	4964	454	5536.4	479.1	1197.71	296.253
HCC1806	Abemaciclib/LY2835219	0.031623	0.663031	0.648895	0.0128868	0.00821228	3629	368	5425.3	495.3	1197.71	296.253
HCC1806	Abemaciclib/LY2835219	0.031623	0.816467	0.841628	-0.00743926	0.0218999	4565	531	5664.3	500	1197.71	296.253
HCC1806	Abemaciclib/LY2835219	0.031623	0.843162	0.854212	-0.00203735	0.0130448	4660	479	5587.1	483.2	1197.71	296.253
HCC1806	Abemaciclib/LY2835219	0.031623	0.740682	0.753128	-0.00115708	0.0228317	4074	456	5536.4	479.1	1197.71	296.253
HCC1806	Abemaciclib/LY2835219	0.1	0.734393	0.734685	0.00475696	0.0133055	3977	428	5425.3	495.3	1197.71	296.253
HCC1806	Abemaciclib/LY2835219	0.1	0.557991	0.558888	0.00809515	0.025749	3236	392	5664.3	500	1197.71	296.253
HCC1806	Abemaciclib/LY2835219	0.1	0.766074	0.748498	0.0117145	0.000131145	4238	370	5587.1	483.2	1197.71	296.253
HCC1806	Abemaciclib/LY2835219	0.1	0.794423	0.777804	0.0105597	0.00180613	4357	377	5536.4	479.1	1197.71	296.253
HCC1806	Abemaciclib/LY2835219	0.31623	0.708554	0.70622	0.00644755	0.0132579	3849	414	5425.3	495.3	1197.71	296.253
HCC1806	Abemaciclib/LY2835219	0.31623	0.67513	0.664622	0.0110182	0.00889172	3807	382	5664.3	500	1197.71	296.253
HCC1806	Abemaciclib/LY2835219	0.31623	0.659573	0.663963	0.00385314	0.0211265	3691	416	5587.1	483.2	1197.71	296.253
HCC1806	Abemaciclib/LY2835219	0.31623	0.583601	0.585556	0.00631642	0.0279309	3306	391	5536.4	479.1	1197.71	296.253
HCC1806	Abemaciclib/LY2835219	1	0.526975	0.5452	0.000205186	0.0423033	3013	435	5425.3	495.3	1197.71	296.253
HCC1806	Abemaciclib/LY2835219	1	0.380621	0.381226	0.0123662	0.0437628	2468	356	5664.3	500	1197.71	296.253
HCC1806	Abemaciclib/LY2835219	1	0.424055	0.430105	0.00746717	0.0447527	2627	375	5587.1	483.2	1197.71	296.253
HCC1806	Abemaciclib/LY2835219	1	0.468863	0.471308	0.00833558	0.0391672	2800	371	5536.4	479.1	1197.71	296.253
HCC1806	Abemaciclib/LY2835219	3.1623	0.140141	0.184248	-0.0096032	0.130535	1594	435	5425.3	495.3	1197.71	296.253
HCC1806	Abemaciclib/LY2835219	3.1623	0.13026	0.19743	-0.0253263	0.158548	1576	500	5664.3	500	1197.71	296.253
HCC1806	Abemaciclib/LY2835219	3.1623	0.10826	0.167633	-0.0214419	0.158582	1505	472	5587.1	483.2	1197.71	296.253
HCC1806	Abemaciclib/LY2835219	3.1623	0.128088	0.181587	-0.0176262	0.14879	1563	458	5536.4	479.1	1197.71	296.253
HCC1806	Abemaciclib/LY2835219	10	-0.477526	0.0110006	-0.36633	0.7017	291	1066	5425.3	495.3	1197.71	296.253
HCC1806	Abemaciclib/LY2835219	10	-0.468847	-0.0468387	-0.337448	0.713762	290	1132	5664.3	500	1197.71	296.253
HCC1806	Abemaciclib/LY2835219	10	-0.386837	0.00654623	-0.29208	0.651397	404	1101	5587.1	483.2	1197.71	296.253
HCC1806	Abemaciclib/LY2835219	10	-0.442903	-0.0348925	-0.317469	0.693538	329	1110	5536.4	479.1	1197.71	296.253
HCC1937	Abemaciclib/LY2835219	0.001	1.03442	1.01755	0.00428272	-0.00675371	6547	434	6363.6	477.9	2006.44	165.805
HCC1937	Abemaciclib/LY2835219	0.001	1.01632	1.01042	0.00145903	-0.0035404	6673	485	6580.7	499.2	2006.44	165.805
HCC1937	Abemaciclib/LY2835219	0.001	1.04698	1.05803	-0.00412313	0.00569214	6301	557	6071.6	503	2006.44	165.805
HCC1937	Abemaciclib/LY2835219	0.001	0.981661	0.994916	-0.00352174	0.00564241	6109	474	6201.3	437.4	2006.44	165.805
HCC1937	Abemaciclib/LY2835219	0.001	0.924844	0.912153	0.00578257	-0.00643054	3200	295	3387.7	338.3	1207.6	95.2143
HCC1937	Abemaciclib/LY2835219	0.001	1.08608	1.06012	0.00491575	-0.0109905	3494	234	3287.6	259.7	1207.6	95.2143
HCC1937	Abemaciclib/LY2835219	0.001	1.00592	1.01177	-0.00167004	0.00397755	3434	267	3418.8	255.9	1207.6	95.2143
HCC1937	Abemaciclib/LY2835219	0.001	1.07941	1.08166	-0.0019462	5.04779e-05	3554	268	3355.7	250	1207.6	95.2143
HCC1937	Abemaciclib/LY2835219	0.0031623	1.0482	1.03271	0.0035732	-0.00607744	6621	444	6363.6	477.9	2006.44	165.805
HCC1937	Abemaciclib/LY2835219	0.0031623	1.0367	1.02871	0.00165553	-0.00449264	6789	486	6580.7	499.2	2006.44	165.805
HCC1937	Abemaciclib/LY2835219	0.0031623	1.09163	1.06704	0.00485196	-0.00937567	6522	462	6071.6	503	2006.44	165.805
HCC1937	Abemaciclib/LY2835219	0.0031623	1.13023	1.11696	0.00139645	-0.00644332	6872	438	6201.3	437.4	2006.44	165.805
HCC1937	Abemaciclib/LY2835219	0.0031623	0.88258	0.899236	-0.00150911	0.00680234	3096	335	3387.7	338.3	1207.6	95.2143
HCC1937	Abemaciclib/LY2835219	0.0031623	0.896658	0.895119	0.00244568	-0.00126405	3045	238	3287.6	259.7	1207.6	95.2143
HCC1937	Abemaciclib/LY2835219	0.0031623	1.09786	1.11831	-0.00692111	0.00943408	3673	309	3418.8	255.9	1207.6	95.2143
HCC1937	Abemaciclib/LY2835219	0.0031623	0.968067	0.966669	0.000944993	-0.00130034	3277	242	3355.7	250	1207.6	95.2143
HCC1937	Abemaciclib/LY2835219	0.01	1.04131	1.03518	0.00097756	-0.0018968	6584	473	6363.6	477.9	2006.44	165.805
HCC1937	Abemaciclib/LY2835219	0.01	0.995438	0.980991	0.00455842	-0.00759158	6555	446	6580.7	499.2	2006.44	165.805
HCC1937	Abemaciclib/LY2835219	0.01	1.09504	1.10905	-0.0058761	0.00671874	6539	586	6071.6	503	2006.44	165.805
HCC1937	Abemaciclib/LY2835219	0.01	1.08229	1.07992	-0.000757642	-0.0018041	6622	457	6201.3	437.4	2006.44	165.805
HCC1937	Abemaciclib/LY2835219	0.01	0.945806	0.937179	0.00397746	-0.00431998	3252	308	3387.7	338.3	1207.6	95.2143
HCC1937	Abemaciclib/LY2835219	0.01	1.1395	1.10957	0.00476574	-0.0121326	3624	238	3287.6	259.7	1207.6	95.2143
HCC1937	Abemaciclib/LY2835219	0.01	1.2153	1.09965	0.0253813	0.0112806	3986	344	3418.8	255.9	1207.6	95.2143
HCC1937	Abemaciclib/LY2835219	0.01	0.999717	1.00095	-0.000320165	-0.000205725	3355	252	3355.7	250	1207.6	95.2143
HCC1937	Abemaciclib/LY2835219	0.031623	0.991949	0.966331	0.00789086	-0.0110897	6321	388	6363.6	477.9	2006.44	165.805
HCC1937	Abemaciclib/LY2835219	0.031623	1.00678	1.00763	-0.000400409	-0.000409618	6619	505	6580.7	499.2	2006.44	165.805
HCC1937	Abemaciclib/LY2835219	0.031623	1.10905	1.10131	-0.000223167	-0.00219541	6609	523	6071.6	503	2006.44	165.805
HCC1937	Abemaciclib/LY2835219	0.031623	1.16566	1.15822	-0.000809359	-0.00406049	7059	469	6201.3	437.4	2006.44	165.805
HCC1937	Abemaciclib/LY2835219	0.031623	1.00369	1.02478	-0.0058578	0.00881862	3397	376	3387.7	338.3	1207.6	95.2143
HCC1937	Abemaciclib/LY2835219	0.031623	1.09145	1.09204	-0.00184804	-0.000310897	3507	278	3287.6	259.7	1207.6	95.2143
HCC1937	Abemaciclib/LY2835219	0.031623	1.06655	1.06572	-0.000974417	0.00104173	3591	267	3418.8	255.9	1207.6	95.2143
HCC1937	Abemaciclib/LY2835219	0.031623	1.10947	1.15496	-0.0130441	0.0164928	3630	344	3355.7	250	1207.6	95.2143
HCC1937	Abemaciclib/LY2835219	0.1	0.945795	0.924099	0.00779242	-0.00950732	6079	384	6363.6	477.9	2006.44	165.805
HCC1937	Abemaciclib/LY2835219	0.1	0.961299	0.960054	0.00120324	-0.00129822	6364	479	6580.7	499.2	2006.44	165.805
HCC1937	Abemaciclib/LY2835219	0.1	0.9638	0.962065	0.00131725	0.000178454	5897	483	6071.6	503	2006.44	165.805
HCC1937	Abemaciclib/LY2835219	0.1	0.982857	0.968077	0.00463596	-0.00727522	6115	384	6201.3	437.4	2006.44	165.805
HCC1937	Abemaciclib/LY2835219	0.1	0.949022	0.933088	0.00597186	-0.00759724	3260	296	3387.7	338.3	1207.6	95.2143
HCC1937	Abemaciclib/LY2835219	0.1	1.15011	1.11704	0.00531247	-0.0132697	3650	235	3287.6	259.7	1207.6	95.2143
HCC1937	Abemaciclib/LY2835219	0.1	1.06425	1.05431	0.00144139	-0.00273237	3585	251	3418.8	255.9	1207.6	95.2143
HCC1937	Abemaciclib/LY2835219	0.1	0.992029	0.980882	0.00310312	-0.00557184	3336	230	3355.7	250	1207.6	95.2143
HCC1937	Abemaciclib/LY2835219	0.31623	1.00026	0.9746	0.00770554	-0.011048	6365	391	6363.6	477.9	2006.44	165.805
HCC1937	Abemaciclib/LY2835219	0.31623	0.933825	0.908461	0.00953693	-0.0133653	6212	382	6580.7	499.2	2006.44	165.805
HCC1937	Abemaciclib/LY2835219	0.31623	0.948756	0.924837	0.00830219	-0.0103688	5825	406	6071.6	503	2006.44	165.805
HCC1937	Abemaciclib/LY2835219	0.31623	1.05163	1.04066	0.00220467	-0.00548662	6464	419	6201.3	437.4	2006.44	165.805
HCC1937	Abemaciclib/LY2835219	0.31623	0.974651	0.95465	0.0063386	-0.00906888	3324	296	3387.7	338.3	1207.6	95.2143
HCC1937	Abemaciclib/LY2835219	0.31623	0.79499	0.790695	0.00537851	-0.0027313	2812	215	3287.6	259.7	1207.6	95.2143
HCC1937	Abemaciclib/LY2835219	0.31623	0.901038	0.898905	0.00245114	0.000617956	3168	234	3418.8	255.9	1207.6	95.2143
HCC1937	Abemaciclib/LY2835219	0.31623	0.888691	0.881884	0.00393818	-0.00376652	3084	219	3355.7	250	1207.6	95.2143
HCC1937	Abemaciclib/LY2835219	1	0.71221	0.685229	0.0157478	-0.0146395	4913	282	6363.6	477.9	2006.44	165.805
HCC1937	Abemaciclib/LY2835219	1	0.78991	0.771307	0.0110843	-0.0108581	5441	350	6580.7	499.2	2006.44	165.805
HCC1937	Abemaciclib/LY2835219	1	0.855042	0.850984	0.00459671	-0.00108988	5384	433	6071.6	503	2006.44	165.805
HCC1937	Abemaciclib/LY2835219	1	0.78134	0.782134	0.00381752	0.00100757	5136	371	6201.3	437.4	2006.44	165.805
HCC1937	Abemaciclib/LY2835219	1	0.712039	0.71412	0.00796047	-0.00140594	2688	264	3387.7	338.3	1207.6	95.2143
HCC1937	Abemaciclib/LY2835219	1	0.896227	0.889238	0.00395632	-0.00379233	3044	229	3287.6	259.7	1207.6	95.2143
HCC1937	Abemaciclib/LY2835219	1	0.843849	0.878082	-0.00689495	0.0181875	3026	286	3418.8	255.9	1207.6	95.2143
HCC1937	Abemaciclib/LY2835219	1	0.830953	0.85941	-0.00498632	0.0133153	2946	268	3355.7	250	1207.6	95.2143
HCC1937	Abemaciclib/LY2835219	3.1623	0.581181	0.587285	0.00707524	0.00649655	4303	351	6363.6	477.9	2006.44	165.805
HCC1937	Abemaciclib/LY2835219	3.1623	0.547049	0.574799	-0.000204079	0.0200411	4238	426	6580.7	499.2	2006.44	165.805
HCC1937	Abemaciclib/LY2835219	3.1623	0.805469	0.788643	0.00996813	-0.0080644	5156	373	6071.6	503	2006.44	165.805
HCC1937	Abemaciclib/LY2835219	3.1623	0.758665	0.754487	0.00590964	-0.00165317	5030	348	6201.3	437.4	2006.44	165.805
HCC1937	Abemaciclib/LY2835219	3.1623	0.510082	0.519304	0.0122593	0.00118271	2230	226	3387.7	338.3	1207.6	95.2143
HCC1937	Abemaciclib/LY2835219	3.1623	0.615071	0.615894	0.00790809	-8.25857e-05	2414	192	3287.6	259.7	1207.6	95.2143
HCC1937	Abemaciclib/LY2835219	3.1623	0.642615	0.689138	-0.00780279	0.0287465	2544	273	3418.8	255.9	1207.6	95.2143
HCC1937	Abemaciclib/LY2835219	3.1623	0.56846	0.574161	0.0067188	0.00378478	2345	187	3355.7	250	1207.6	95.2143
HCC1937	Abemaciclib/LY2835219	10	0.234354	0.286921	-0.00560369	0.0555398	2849	405	6363.6	477.9	2006.44	165.805
HCC1937	Abemaciclib/LY2835219	10	0.319807	0.370253	-0.0056662	0.046736	3228	432	6580.7	499.2	2006.44	165.805
HCC1937	Abemaciclib/LY2835219	10	0.258795	0.326016	-0.00950453	0.0609451	2898	458	6071.6	503	2006.44	165.805
HCC1937	Abemaciclib/LY2835219	10	0.219078	0.281442	-0.0113682	0.0653002	2770	420	6201.3	437.4	2006.44	165.805
HCC1937	Abemaciclib/LY2835219	10	0.384168	0.472544	-0.0136739	0.0563116	1959	338	3387.7	338.3	1207.6	95.2143
HCC1937	Abemaciclib/LY2835219	10	0.321218	0.374391	-0.0047043	0.0409472	1806	234	3287.6	259.7	1207.6	95.2143
HCC1937	Abemaciclib/LY2835219	10	0.349547	0.407863	-0.00836822	0.0480271	1894	249	3418.8	255.9	1207.6	95.2143
HCC1937	Abemaciclib/LY2835219	10	0.329109	0.411376	-0.0170255	0.0634207	1837	283	3355.7	250	1207.6	95.2143
HCC1954	Abemaciclib/LY2835219	0.001	1.19951	1.09998	0.0226977	-0.0409707	4587	597	3893.6	724	1178.97	321.019
HCC1954	Abemaciclib/LY2835219	0.001	1.10299	1.02757	0.0206998	-0.0385766	4391	559	4017.8	688.9	1178.97	321.019
HCC1954	Abemaciclib/LY2835219	0.001	1.12694	1.14803	-0.0111426	0.0060646	4050	794	3662.3	692.8	1178.97	321.019
HCC1954	Abemaciclib/LY2835219	0.001	0.824913	0.829281	0.00546039	0.00453009	3309	615	3872.2	680.6	1178.97	321.019
HCC1954	Abemaciclib/LY2835219	0.001	0.783856	0.798919	0.00260099	0.00917632	1992	285	2470.7	320.2	669.838	106.961
HCC1954	Abemaciclib/LY2835219	0.001	0.963567	0.919838	0.0166305	-0.0227487	2168	266	2238.5	333.4	669.838	106.961
HCC1954	Abemaciclib/LY2835219	0.001	0.902841	0.925357	-0.00424356	0.00966097	2297	359	2526.9	356.1	669.838	106.961
HCC1954	Abemaciclib/LY2835219	0.001	1.06123	1.03679	0.00554403	-0.00919436	2384	308	2261.1	323.4	669.838	106.961
HCC1954	Abemaciclib/LY2835219	0.0031623	1.01913	0.928086	0.0300736	-0.0392206	3958	524	3893.6	724	1178.97	321.019
HCC1954	Abemaciclib/LY2835219	0.0031623	0.906634	0.828658	0.031965	-0.0400739	3692	463	4017.8	688.9	1178.97	321.019
HCC1954	Abemaciclib/LY2835219	0.0031623	0.928279	0.829079	0.0367371	-0.0422381	3450	451	3662.3	692.8	1178.97	321.019
HCC1954	Abemaciclib/LY2835219	0.0031623	0.997832	0.956647	0.0136781	-0.0201519	3865	588	3872.2	680.6	1178.97	321.019
HCC1954	Abemaciclib/LY2835219	0.0031623	0.916925	0.892345	0.0122879	-0.0129605	2281	262	2470.7	320.2	669.838	106.961
HCC1954	Abemaciclib/LY2835219	0.0031623	0.873039	0.865671	0.00814319	-0.00561213	1997	289	2238.5	333.4	669.838	106.961
HCC1954	Abemaciclib/LY2835219	0.0031623	0.95284	0.943642	0.00547774	-0.00620517	2414	327	2526.9	356.1	669.838	106.961
HCC1954	Abemaciclib/LY2835219	0.0031623	1.07891	1.07584	-0.00209528	-0.000101455	2420	341	2261.1	323.4	669.838	106.961
HCC1954	Abemaciclib/LY2835219	0.01	0.844939	0.773775	0.0333826	-0.030681	3388	486	3893.6	724	1178.97	321.019
HCC1954	Abemaciclib/LY2835219	0.01	0.802245	0.752407	0.0269908	-0.0247748	3342	485	4017.8	688.9	1178.97	321.019
HCC1954	Abemaciclib/LY2835219	0.01	1.01556	0.929174	0.0271815	-0.035304	3709	518	3662.3	692.8	1178.97	321.019
HCC1954	Abemaciclib/LY2835219	0.01	0.870476	0.840936	0.0155507	-0.012831	3452	559	3872.2	680.6	1178.97	321.019
HCC1954	Abemaciclib/LY2835219	0.01	0.842453	0.812564	0.0177353	-0.0160734	2117	235	2470.7	320.2	669.838	106.961
HCC1954	Abemaciclib/LY2835219	0.01	0.82077	0.781939	0.0224246	-0.022432	1901	234	2238.5	333.4	669.838	106.961
HCC1954	Abemaciclib/LY2835219	0.01	0.715312	0.74331	0.00142979	0.0162455	1883	311	2526.9	356.1	669.838	106.961
HCC1954	Abemaciclib/LY2835219	0.01	0.850566	0.91537	-0.0165575	0.0332302	1973	367	2261.1	323.4	669.838	106.961
HCC1954	Abemaciclib/LY2835219	0.031623	0.707903	0.683008	0.0234238	-0.00453089	2966	530	3893.6	724	1178.97	321.019
HCC1954	Abemaciclib/LY2835219	0.031623	0.687539	0.674633	0.018258	-0.00174884	2975	524	4017.8	688.9	1178.97	321.019
HCC1954	Abemaciclib/LY2835219	0.031623	0.720429	0.642628	0.0421522	-0.033117	2863	408	3662.3	692.8	1178.97	321.019
HCC1954	Abemaciclib/LY2835219	0.031623	0.759128	0.724272	0.0230325	-0.0133396	3107	501	3872.2	680.6	1178.97	321.019
HCC1954	Abemaciclib/LY2835219	0.031623	0.654637	0.648056	0.0170305	-0.00174657	1729	223	2470.7	320.2	669.838	106.961
HCC1954	Abemaciclib/LY2835219	0.031623	0.514748	0.522917	0.0198997	0.00546618	1380	220	2238.5	333.4	669.838	106.961
HCC1954	Abemaciclib/LY2835219	0.031623	0.663226	0.679353	0.00884578	0.0103278	1775	279	2526.9	356.1	669.838	106.961
HCC1954	Abemaciclib/LY2835219	0.031623	0.725515	0.754893	0.000527008	0.0193199	1745	291	2261.1	323.4	669.838	106.961
HCC1954	Abemaciclib/LY2835219	0.1	0.541271	0.50616	0.0381346	-0.00716012	2485	435	3893.6	724	1178.97	321.019
HCC1954	Abemaciclib/LY2835219	0.1	0.409641	0.411526	0.0261753	0.0215931	2164	453	4017.8	688.9	1178.97	321.019
HCC1954	Abemaciclib/LY2835219	0.1	0.76779	0.704902	0.0333139	-0.024632	2993	460	3662.3	692.8	1178.97	321.019
HCC1954	Abemaciclib/LY2835219	0.1	0.541464	0.478273	0.0481401	-0.0277721	2477	352	3872.2	680.6	1178.97	321.019
HCC1954	Abemaciclib/LY2835219	0.1	0.625441	0.643415	0.00772182	0.0145369	1672	251	2470.7	320.2	669.838	106.961
HCC1954	Abemaciclib/LY2835219	0.1	0.705238	0.680549	0.0233051	-0.0158275	1696	223	2238.5	333.4	669.838	106.961
HCC1954	Abemaciclib/LY2835219	0.1	0.5365	0.567643	0.0080846	0.0234908	1525	267	2526.9	356.1	669.838	106.961
HCC1954	Abemaciclib/LY2835219	0.1	0.704573	0.691391	0.0180397	-0.00447386	1708	231	2261.1	323.4	669.838	106.961
HCC1954	Abemaciclib/LY2835219	0.31623	0.547021	0.500919	0.0427535	-0.0146978	2501	412	3893.6	724	1178.97	321.019
HCC1954	Abemaciclib/LY2835219	0.31623	0.507224	0.467722	0.0400856	-0.0128921	2436	392	4017.8	688.9	1178.97	321.019
HCC1954	Abemaciclib/LY2835219	0.31623	0.498808	0.471115	0.0358559	-9.05808e-05	2285	428	3662.3	692.8	1178.97	321.019
HCC1954	Abemaciclib/LY2835219	0.31623	0.528731	0.514454	0.0269561	0.0057333	2442	458	3872.2	680.6	1178.97	321.019
HCC1954	Abemaciclib/LY2835219	0.31623	0.418612	0.396846	0.0370521	-0.0121103	1294	150	2470.7	320.2	669.838	106.961
HCC1954	Abemaciclib/LY2835219	0.31623	0.4656	0.451473	0.033002	-0.0106582	1303	180	2238.5	333.4	669.838	106.961
HCC1954	Abemaciclib/LY2835219	0.31623	0.545418	0.563912	0.0135643	0.0144841	1542	251	2526.9	356.1	669.838	106.961
HCC1954	Abemaciclib/LY2835219	0.31623	0.483213	0.508976	0.0124197	0.0236201	1338	231	2261.1	323.4	669.838	106.961
HCC1954	Abemaciclib/LY2835219	1	0.273315	0.327471	0.0110878	0.0731776	1788	532	3893.6	724	1178.97	321.019
HCC1954	Abemaciclib/LY2835219	1	0.422485	0.410267	0.0322915	0.0104605	2199	425	4017.8	688.9	1178.97	321.019
HCC1954	Abemaciclib/LY2835219	1	0.35177	0.366736	0.0253832	0.036305	1930	465	3662.3	692.8	1178.97	321.019
HCC1954	Abemaciclib/LY2835219	1	0.375	0.378861	0.0271529	0.0268345	2036	444	3872.2	680.6	1178.97	321.019
HCC1954	Abemaciclib/LY2835219	1	0.302002	0.321373	0.0217689	0.0278686	1101	185	2470.7	320.2	669.838	106.961
HCC1954	Abemaciclib/LY2835219	1	0.189462	0.247293	0.0120736	0.0597592	906	215	2238.5	333.4	669.838	106.961
HCC1954	Abemaciclib/LY2835219	1	0.368124	0.401519	0.0151752	0.0324263	1221	229	2526.9	356.1	669.838	106.961
HCC1954	Abemaciclib/LY2835219	1	0.413769	0.442401	0.014381	0.0281167	1230	220	2261.1	323.4	669.838	106.961
HCC1954	Abemaciclib/LY2835219	3.1623	0.0663449	0.180267	-0.0132471	0.153977	1317	592	3893.6	724	1178.97	321.019
HCC1954	Abemaciclib/LY2835219	3.1623	0.0256566	0.150137	-0.0249496	0.177291	1233	604	4017.8	688.9	1178.97	321.019
HCC1954	Abemaciclib/LY2835219	3.1623	0.123372	0.144738	0.0358918	0.0629155	1426	404	3662.3	692.8	1178.97	321.019
HCC1954	Abemaciclib/LY2835219	3.1623	0.194378	0.308156	-0.0194317	0.127532	1599	621	3872.2	680.6	1178.97	321.019
HCC1954	Abemaciclib/LY2835219	3.1623	0.19918	0.319401	-0.0286343	0.125363	943	300	2470.7	320.2	669.838	106.961
HCC1954	Abemaciclib/LY2835219	3.1623	0.190969	0.27038	0.000558926	0.078401	908	242	2238.5	333.4	669.838	106.961
HCC1954	Abemaciclib/LY2835219	3.1623	0.260716	0.358511	-0.0144666	0.0942262	1044	294	2526.9	356.1	669.838	106.961
HCC1954	Abemaciclib/LY2835219	3.1623	0.286278	0.378611	-0.0108896	0.0845993	1042	274	2261.1	323.4	669.838	106.961
HCC1954	Abemaciclib/LY2835219	10	-0.506521	0.324239	-0.412547	0.65813	349	1530	3893.6	724	1178.97	321.019
HCC1954	Abemaciclib/LY2835219	10	-0.567201	0.277601	-0.453384	0.699688	268	1533	4017.8	688.9	1178.97	321.019
HCC1954	Abemaciclib/LY2835219	10	-0.557332	0.725516	-0.517853	0.6987	311	1857	3662.3	692.8	1178.97	321.019
HCC1954	Abemaciclib/LY2835219	10	-0.494307	0.543931	-0.461271	0.672431	366	1721	3872.2	680.6	1178.97	321.019
HCC1954	Abemaciclib/LY2835219	10	-0.489283	0.220084	-0.399437	0.682089	189	747	2470.7	320.2	669.838	106.961
HCC1954	Abemaciclib/LY2835219	10	-0.431024	0.348618	-0.373571	0.624513	251	780	2238.5	333.4	669.838	106.961
HCC1954	Abemaciclib/LY2835219	10	-0.469344	0.916475	-0.557916	0.724307	199	1126	2526.9	356.1	669.838	106.961
HCC1954	Abemaciclib/LY2835219	10	-0.524033	0.25441	-0.411296	0.684004	182	764	2261.1	323.4	669.838	106.961
HCC202	Abemaciclib/LY2835219	0.001	0.885368	0.885452	-7.34178e-06	0.0332934	3089	628	3349.38	525.125	1294.88	684.042
HCC202	Abemaciclib/LY2835219	0.001	0.947413	0.947451	-3.34316e-06	0.00375797	3325	484	3452.75	484.5	1294.88	684.042
HCC202	Abemaciclib/LY2835219	0.001	0.911573	0.911639	-5.59198e-06	-0.00798291	3140	442	3340.25	502.75	1294.88	684.042
HCC202	Abemaciclib/LY2835219	0.001	0.952055	0.952094	-2.86583e-06	-0.00030611	3050	564	3146.28	578.889	1294.88	684.042
HCC202	Abemaciclib/LY2835219	0.0031623	0.833013	0.833134	-1.09364e-05	0.015682	2972	530	3349.38	525.125	1294.88	684.042
HCC202	Abemaciclib/LY2835219	0.0031623	0.8245	0.824623	-1.17593e-05	0.00517569	3032	447	3452.75	484.5	1294.88	684.042
HCC202	Abemaciclib/LY2835219	0.0031623	0.978827	0.978843	-1.30255e-06	0.00389946	3292	515	3340.25	502.75	1294.88	684.042
HCC202	Abemaciclib/LY2835219	0.0031623	0.983465	0.983478	-9.76192e-07	-0.0115857	3113	527	3146.28	578.889	1294.88	684.042
HCC202	Abemaciclib/LY2835219	0.01	0.831213	0.831336	-1.10628e-05	0.00653646	2968	492	3349.38	525.125	1294.88	684.042
HCC202	Abemaciclib/LY2835219	0.01	0.807882	0.808016	-1.29675e-05	0.0290553	2993	538	3452.75	484.5	1294.88	684.042
HCC202	Abemaciclib/LY2835219	0.01	1.05263	1.05259	3.14418e-06	-0.00163162	3461	516	3340.25	502.75	1294.88	684.042
HCC202	Abemaciclib/LY2835219	0.01	0.921005	0.921068	-4.78075e-06	-0.00740547	2988	523	3146.28	578.889	1294.88	684.042
HCC202	Abemaciclib/LY2835219	0.031623	0.794626	0.794775	-1.3677e-05	0.0144724	2887	510	3349.38	525.125	1294.88	684.042
HCC202	Abemaciclib/LY2835219	0.031623	0.576152	0.576433	-3.18918e-05	0.0475617	2465	508	3452.75	484.5	1294.88	684.042
HCC202	Abemaciclib/LY2835219	0.031623	0.914689	0.914752	-5.38793e-06	0.0187709	3147	556	3340.25	502.75	1294.88	684.042
HCC202	Abemaciclib/LY2835219	0.031623	0.937048	0.937099	-3.78539e-06	0.0100708	3020	603	3146.28	578.889	1294.88	684.042
HCC202	Abemaciclib/LY2835219	0.1	0.733483	0.733673	-1.8239e-05	0.0154346	2753	490	3349.38	525.125	1294.88	684.042
HCC202	Abemaciclib/LY2835219	0.1	0.540281	0.540583	-3.52187e-05	0.0533641	2386	512	3452.75	484.5	1294.88	684.042
HCC202	Abemaciclib/LY2835219	0.1	0.884786	0.884871	-7.36805e-06	0.0245555	3080	569	3340.25	502.75	1294.88	684.042
HCC202	Abemaciclib/LY2835219	0.1	0.914476	0.914545	-5.18947e-06	-0.014209	2975	493	3146.28	578.889	1294.88	684.042
HCC202	Abemaciclib/LY2835219	0.31623	0.618615	0.618879	-2.75326e-05	0.0105069	2506	429	3349.38	525.125	1294.88	684.042
HCC202	Abemaciclib/LY2835219	0.31623	0.548485	0.548781	-3.44472e-05	0.0358371	2404	455	3452.75	484.5	1294.88	684.042
HCC202	Abemaciclib/LY2835219	0.31623	0.635503	0.635757	-2.60533e-05	0.0510265	2537	566	3340.25	502.75	1294.88	684.042
HCC202	Abemaciclib/LY2835219	0.31623	0.868094	0.868199	-8.15658e-06	0.0312926	2883	666	3146.28	578.889	1294.88	684.042
HCC202	Abemaciclib/LY2835219	1	0.601623	0.601897	-2.89952e-05	0.0304439	2470	492	3349.38	525.125	1294.88	684.042
HCC202	Abemaciclib/LY2835219	1	0.3879	0.388284	-5.08238e-05	0.0638204	2059	474	3452.75	484.5	1294.88	684.042
HCC202	Abemaciclib/LY2835219	1	0.682411	0.682635	-2.2207e-05	0.0105032	2637	436	3340.25	502.75	1294.88	684.042
HCC202	Abemaciclib/LY2835219	1	0.803018	0.803172	-1.25165e-05	0.0110563	2755	554	3146.28	578.889	1294.88	684.042
HCC202	Abemaciclib/LY2835219	3.1623	0.594523	0.594802	-2.96136e-05	0.0315719	2455	493	3349.38	525.125	1294.88	684.042
HCC202	Abemaciclib/LY2835219	3.1623	0.297578	0.298007	-6.13879e-05	0.109163	1872	567	3452.75	484.5	1294.88	684.042
HCC202	Abemaciclib/LY2835219	3.1623	0.494599	0.494939	-3.87175e-05	0.0664049	2243	553	3340.25	502.75	1294.88	684.042
HCC202	Abemaciclib/LY2835219	3.1623	0.621025	0.621308	-2.61041e-05	0.000125351	2404	446	3146.28	578.889	1294.88	684.042
HCC202	Abemaciclib/LY2835219	10	0.380104	0.380506	-5.05505e-05	0.0584176	2014	485	3349.38	525.125	1294.88	684.042
HCC202	Abemaciclib/LY2835219	10	0.10847	0.108979	-8.76203e-05	0.164036	1498	604	3452.75	484.5	1294.88	684.042
HCC202	Abemaciclib/LY2835219	10	0.238119	0.238592	-6.72282e-05	0.0941695	1734	505	3340.25	502.75	1294.88	684.042
HCC202	Abemaciclib/LY2835219	10	0.474343	0.47472	-3.88618e-05	0.0450595	2129	537	3146.28	578.889	1294.88	684.042
HCC38	Abemaciclib/LY2835219	0.001	0.837263	0.857676	-0.00112289	0.00926402	4112	563	4737.9	586.1	1489.49	188.727
HCC38	Abemaciclib/LY2835219	0.001	0.930632	1.00575	-0.0208965	0.0315517	4393	748	4655.5	591.5	1489.49	188.727
HCC38	Abemaciclib/LY2835219	0.001	0.979002	1.01979	-0.01151	0.0168897	4421	702	4496	612.6	1489.49	188.727
HCC38	Abemaciclib/LY2835219	0.001	0.918109	0.958898	-0.00949024	0.018451	4230	712	4523.1	654.9	1489.49	188.727
HCC38	Abemaciclib/LY2835219	0.0031623	0.800348	0.849279	-0.00954316	0.0237655	3975	620	4737.9	586.1	1489.49	188.727
HCC38	Abemaciclib/LY2835219	0.0031623	0.882667	0.865123	0.0100488	-0.00980075	4215	490	4655.5	591.5	1489.49	188.727
HCC38	Abemaciclib/LY2835219	0.0031623	0.995252	1.00611	-0.00310667	0.00437193	4479	637	4496	612.6	1489.49	188.727
HCC38	Abemaciclib/LY2835219	0.0031623	0.80898	0.839694	-0.00213305	0.0147816	3851	629	4523.1	654.9	1489.49	188.727
HCC38	Abemaciclib/LY2835219	0.01	0.644972	0.690677	-0.00380583	0.026106	3419	544	4737.9	586.1	1489.49	188.727
HCC38	Abemaciclib/LY2835219	0.01	0.734624	0.785207	-0.00780092	0.0255081	3684	597	4655.5	591.5	1489.49	188.727
HCC38	Abemaciclib/LY2835219	0.01	0.791969	0.836707	-0.00669861	0.0211575	3774	621	4496	612.6	1489.49	188.727
HCC38	Abemaciclib/LY2835219	0.01	0.74138	0.843723	-0.0235454	0.0496586	3623	770	4523.1	654.9	1489.49	188.727
HCC38	Abemaciclib/LY2835219	0.031623	0.372825	0.455948	-0.0110393	0.0626924	2528	532	4737.9	586.1	1489.49	188.727
HCC38	Abemaciclib/LY2835219	0.031623	0.487376	0.57253	-0.0136518	0.0546104	2861	580	4655.5	591.5	1489.49	188.727
HCC38	Abemaciclib/LY2835219	0.031623	0.453051	0.538403	-0.0106133	0.0543183	2702	571	4496	612.6	1489.49	188.727
HCC38	Abemaciclib/LY2835219	0.031623	0.450787	0.516836	-0.00108275	0.0416111	2704	543	4523.1	654.9	1489.49	188.727
HCC38	Abemaciclib/LY2835219	0.1	0.260418	0.345819	-0.00947036	0.0739663	2192	498	4737.9	586.1	1489.49	188.727
HCC38	Abemaciclib/LY2835219	0.1	0.257885	0.330204	-0.00220014	0.0617663	2172	463	4655.5	591.5	1489.49	188.727
HCC38	Abemaciclib/LY2835219	0.1	0.296108	0.400053	-0.0141707	0.0775806	2252	555	4496	612.6	1489.49	188.727
HCC38	Abemaciclib/LY2835219	0.1	0.289623	0.395032	-0.012322	0.0775826	2239	571	4523.1	654.9	1489.49	188.727
HCC38	Abemaciclib/LY2835219	0.31623	0.191288	0.270803	-0.00507234	0.0762089	1995	460	4737.9	586.1	1489.49	188.727
HCC38	Abemaciclib/LY2835219	0.31623	0.209374	0.270878	0.00443802	0.0567268	2036	419	4655.5	591.5	1489.49	188.727
HCC38	Abemaciclib/LY2835219	0.31623	0.274333	0.345724	0.000718172	0.0558004	2192	468	4496	612.6	1489.49	188.727
HCC38	Abemaciclib/LY2835219	0.31623	0.202655	0.279924	0.00338233	0.0635252	2002	467	4523.1	654.9	1489.49	188.727
HCC38	Abemaciclib/LY2835219	1	0.0835474	0.143244	0.0082622	0.0692982	1703	375	4737.9	586.1	1489.49	188.727
HCC38	Abemaciclib/LY2835219	1	0.0606894	0.122045	0.00952451	0.0704484	1641	371	4655.5	591.5	1489.49	188.727
HCC38	Abemaciclib/LY2835219	1	0.159612	0.238217	0.00106932	0.0707658	1886	445	4496	612.6	1489.49	188.727
HCC38	Abemaciclib/LY2835219	1	0.187981	0.269115	0.00204708	0.0678884	1963	471	4523.1	654.9	1489.49	188.727
HCC38	Abemaciclib/LY2835219	3.1623	-0.128461	-0.0285465	-0.011177	0.151601	1184	422	4737.9	586.1	1489.49	188.727
HCC38	Abemaciclib/LY2835219	3.1623	-0.0781392	-0.00279076	0.00547884	0.106282	1303	368	4655.5	591.5	1489.49	188.727
HCC38	Abemaciclib/LY2835219	3.1623	-0.0751989	-0.0218338	0.0240511	0.0691331	1315	307	4496	612.6	1489.49	188.727
HCC38	Abemaciclib/LY2835219	3.1623	-0.0280964	0.0529093	0.00995102	0.0912207	1423	394	4523.1	654.9	1489.49	188.727
HCC38	Abemaciclib/LY2835219	10	-0.34072	0.0195823	-0.178612	0.393833	743	758	4737.9	586.1	1489.49	188.727
HCC38	Abemaciclib/LY2835219	10	-0.2301	0.022535	-0.103045	0.274698	969	616	4655.5	591.5	1489.49	188.727
HCC38	Abemaciclib/LY2835219	10	-0.328261	0.0504775	-0.172478	0.435291	790	987	4496	612.6	1489.49	188.727
HCC38	Abemaciclib/LY2835219	10	-0.409704	-0.0134739	-0.194521	0.487205	640	1013	4523.1	654.9	1489.49	188.727
HCC70	Abemaciclib/LY2835219	0.001	0.840126	0.871886	-0.00169077	0.00812254	4008	604	4275	597.5	2499.84	314.494
HCC70	Abemaciclib/LY2835219	0.001	0.878197	0.917105	-0.00390629	0.00821031	4111	588	4320	556.4	2499.84	314.494
HCC70	Abemaciclib/LY2835219	0.001	1.27507	1.17101	0.00751683	-0.0209565	4465	541	4076.9	602.5	2499.84	314.494
HCC70	Abemaciclib/LY2835219	0.001	1.23534	1.20627	-0.00098289	-0.00281235	4346	606	4026	584.7	2499.84	314.494
HCC70	Abemaciclib/LY2835219	0.0031623	1.24808	1.18973	0.00306285	-0.012574	4680	580	4275	597.5	2499.84	314.494
HCC70	Abemaciclib/LY2835219	0.0031623	0.890362	0.967125	-0.00984291	0.0184613	4132	647	4320	556.4	2499.84	314.494
HCC70	Abemaciclib/LY2835219	0.0031623	1.50658	1.34463	0.00892062	-0.0283872	4781	535	4076.9	602.5	2499.84	314.494
HCC70	Abemaciclib/LY2835219	0.0031623	1.64023	1.28229	0.028427	-0.023105	4873	554	4026	584.7	2499.84	314.494
HCC70	Abemaciclib/LY2835219	0.01	1.20906	1.17086	0.00112917	-0.00817094	4617	598	4275	597.5	2499.84	314.494
HCC70	Abemaciclib/LY2835219	0.01	1.01409	1.02859	-0.002381	0.00104685	4344	581	4320	556.4	2499.84	314.494
HCC70	Abemaciclib/LY2835219	0.01	1.2758	1.25372	-0.00283396	-0.0026575	4466	646	4076.9	602.5	2499.84	314.494
HCC70	Abemaciclib/LY2835219	0.01	1.42402	1.39165	-0.00416687	-0.00159378	4595	648	4026	584.7	2499.84	314.494
HCC70	Abemaciclib/LY2835219	0.031623	1.02421	1.01482	0.000896553	-0.00255474	4315	590	4275	597.5	2499.84	314.494
HCC70	Abemaciclib/LY2835219	0.031623	1.12517	1.12965	-0.00274554	-0.0015606	4532	591	4320	556.4	2499.84	314.494
HCC70	Abemaciclib/LY2835219	0.031623	1.229	1.10715	0.0110416	-0.0262745	4401	504	4076.9	602.5	2499.84	314.494
HCC70	Abemaciclib/LY2835219	0.031623	1.25032	1.18409	0.00327816	-0.0107855	4366	564	4026	584.7	2499.84	314.494
HCC70	Abemaciclib/LY2835219	0.1	1.24312	1.10117	0.0149486	-0.033739	4672	457	4275	597.5	2499.84	314.494
HCC70	Abemaciclib/LY2835219	0.1	0.814746	0.800177	0.00581763	-0.00761726	4001	491	4320	556.4	2499.84	314.494
HCC70	Abemaciclib/LY2835219	0.1	1.16397	1.08351	0.0071801	-0.0176866	4310	540	4076.9	602.5	2499.84	314.494
HCC70	Abemaciclib/LY2835219	0.1	1.34919	1.24563	0.00564771	-0.017272	4497	544	4026	584.7	2499.84	314.494
HCC70	Abemaciclib/LY2835219	0.31623	1.00121	0.944212	0.0086567	-0.0159285	4277	512	4275	597.5	2499.84	314.494
HCC70	Abemaciclib/LY2835219	0.31623	0.896741	0.877355	0.00492727	-0.00865752	4143	503	4320	556.4	2499.84	314.494
HCC70	Abemaciclib/LY2835219	0.31623	1.12423	1.03302	0.00966578	-0.0212248	4254	514	4076.9	602.5	2499.84	314.494
HCC70	Abemaciclib/LY2835219	0.31623	1.33401	1.21996	0.00727323	-0.0198714	4477	527	4026	584.7	2499.84	314.494
HCC70	Abemaciclib/LY2835219	1	0.715372	0.728893	0.00397421	0.00230388	3796	543	4275	597.5	2499.84	314.494
HCC70	Abemaciclib/LY2835219	1	0.55622	0.529533	0.0140242	-0.0139108	3544	407	4320	556.4	2499.84	314.494
HCC70	Abemaciclib/LY2835219	1	1.1932	1.12005	0.00548978	-0.0153581	4351	558	4076.9	602.5	2499.84	314.494
HCC70	Abemaciclib/LY2835219	1	0.987728	1.04331	-0.00716367	0.0148815	4009	653	4026	584.7	2499.84	314.494
HCC70	Abemaciclib/LY2835219	3.1623	-0.187334	0.188915	-0.0739054	0.206186	2129	1044	4275	597.5	2499.84	314.494
HCC70	Abemaciclib/LY2835219	3.1623	-0.228035	0.0233538	-0.0494662	0.170739	2038	823	4320	556.4	2499.84	314.494
HCC70	Abemaciclib/LY2835219	3.1623	0.00292779	0.339675	-0.0496092	0.139586	2505	920	4076.9	602.5	2499.84	314.494
HCC70	Abemaciclib/LY2835219	3.1623	0.105321	0.58735	-0.070927	0.166722	2678	1104	4026	584.7	2499.84	314.494
HCC70	Abemaciclib/LY2835219	10	-0.809715	0.0467086	-0.33852	0.636213	692	2180	4275	597.5	2499.84	314.494
HCC70	Abemaciclib/LY2835219	10	-0.807522	0.0292065	-0.341518	0.620751	681	1915	4320	556.4	2499.84	314.494
HCC70	Abemaciclib/LY2835219	10	-0.830994	0.270608	-0.36556	0.640899	713	2386	4076.9	602.5	2499.84	314.494
HCC70	Abemaciclib/LY2835219	10	-0.857456	0.486223	-0.408568	0.673646	655	2601	4026	584.7	2499.84	314.494
HS578T	Abemaciclib/LY2835219	0.001	0.985469	0.976958	0.00380028	-0.00375365	2541	126	2587.4	140.5	463.292	87.3312
HS578T	Abemaciclib/LY2835219	0.001	0.800586	0.791044	0.00667861	0.000761093	1997	111	2592.4	139.9	463.292	87.3312
HS578T	Abemaciclib/LY2835219	0.001	0.952016	0.968634	-0.00651431	0.01237	2368	165	2512.5	144.2	463.292	87.3312
HS578T	Abemaciclib/LY2835219	0.001	0.996389	1.00895	-0.00533581	0.00692928	2621	171	2632.9	151.2	463.292	87.3312
HS578T	Abemaciclib/LY2835219	0.0031623	0.769722	0.767309	0.00369619	0.00811555	1910	120	2587.4	140.5	463.292	87.3312
HS578T	Abemaciclib/LY2835219	0.0031623	0.716778	0.719063	0.00199499	0.0129438	1774	123	2592.4	139.9	463.292	87.3312
HS578T	Abemaciclib/LY2835219	0.0031623	0.894357	0.904171	-0.00308855	0.0110325	2201	150	2512.5	144.2	463.292	87.3312
HS578T	Abemaciclib/LY2835219	0.0031623	0.783264	0.774119	0.00727021	0.00206126	1975	118	2632.9	151.2	463.292	87.3312
HS578T	Abemaciclib/LY2835219	0.01	0.704475	0.715422	-0.00211542	0.0210023	1740	135	2587.4	140.5	463.292	87.3312
HS578T	Abemaciclib/LY2835219	0.01	0.66539	0.681952	-0.00464245	0.0265359	1645	140	2592.4	139.9	463.292	87.3312
HS578T	Abemaciclib/LY2835219	0.01	0.692867	0.721125	-0.0100207	0.0345184	1673	160	2512.5	144.2	463.292	87.3312
HS578T	Abemaciclib/LY2835219	0.01	0.806097	0.828805	-0.00820487	0.0218043	2039	168	2632.9	151.2	463.292	87.3312
HS578T	Abemaciclib/LY2835219	0.031623	0.502312	0.511506	0.000751956	0.0352092	1272	120	2587.4	140.5	463.292	87.3312
HS578T	Abemaciclib/LY2835219	0.031623	0.540325	0.554703	-0.00254114	0.0350318	1355	129	2592.4	139.9	463.292	87.3312
HS578T	Abemaciclib/LY2835219	0.031623	0.480785	0.523235	-0.0166943	0.0662079	1207	163	2512.5	144.2	463.292	87.3312
HS578T	Abemaciclib/LY2835219	0.031623	0.630142	0.668014	-0.0146173	0.0450546	1577	174	2632.9	151.2	463.292	87.3312
HS578T	Abemaciclib/LY2835219	0.1	0.328206	0.367448	-0.0160815	0.086203	937	149	2587.4	140.5	463.292	87.3312
HS578T	Abemaciclib/LY2835219	0.1	0.412176	0.431328	-0.00430603	0.0530226	1092	128	2592.4	139.9	463.292	87.3312
HS578T	Abemaciclib/LY2835219	0.1	0.481791	0.563794	-0.0375202	0.0970188	1209	213	2512.5	144.2	463.292	87.3312
HS578T	Abemaciclib/LY2835219	0.1	0.472445	0.513366	-0.0159183	0.0646446	1222	165	2632.9	151.2	463.292	87.3312
HS578T	Abemaciclib/LY2835219	0.31623	0.371702	0.393226	-0.00537879	0.0617645	1015	129	2587.4	140.5	463.292	87.3312
HS578T	Abemaciclib/LY2835219	0.31623	0.276105	0.319448	-0.0189732	0.0991045	849	151	2592.4	139.9	463.292	87.3312
HS578T	Abemaciclib/LY2835219	0.31623	0.259944	0.327893	-0.0329118	0.127492	814	179	2512.5	144.2	463.292	87.3312
HS578T	Abemaciclib/LY2835219	0.31623	0.258848	0.293577	-0.0119494	0.0925288	825	142	2632.9	151.2	463.292	87.3312
HS578T	Abemaciclib/LY2835219	1	0.199099	0.308575	-0.0615122	0.184544	727	224	2587.4	140.5	463.292	87.3312
HS578T	Abemaciclib/LY2835219	1	0.221116	0.307448	-0.0467499	0.155396	761	199	2592.4	139.9	463.292	87.3312
HS578T	Abemaciclib/LY2835219	1	0.271293	0.411747	-0.0744271	0.187412	832	263	2512.5	144.2	463.292	87.3312
HS578T	Abemaciclib/LY2835219	1	0.21317	0.300717	-0.0465214	0.158248	752	203	2632.9	151.2	463.292	87.3312
HS578T	Abemaciclib/LY2835219	3.1623	-0.218851	0.0160173	-0.184067	0.447002	251	249	2587.4	140.5	463.292	87.3312
HS578T	Abemaciclib/LY2835219	3.1623	-0.241692	0.0153582	-0.20377	0.497428	233	284	2592.4	139.9	463.292	87.3312
HS578T	Abemaciclib/LY2835219	3.1623	-0.257653	-0.024675	-0.185939	0.524588	224	306	2512.5	144.2	463.292	87.3312
HS578T	Abemaciclib/LY2835219	3.1623	-0.234638	0.0260188	-0.204256	0.53207	237	336	2632.9	151.2	463.292	87.3312
HS578T	Abemaciclib/LY2835219	10	-0.576314	0.00824153	-0.504877	0.826508	55	394	2587.4	140.5	463.292	87.3312
HS578T	Abemaciclib/LY2835219	10	-0.572818	0.00818522	-0.501963	0.840205	56	463	2592.4	139.9	463.292	87.3312
HS578T	Abemaciclib/LY2835219	10	-0.605247	0.0139835	-0.528428	0.861054	48	509	2512.5	144.2	463.292	87.3312
HS578T	Abemaciclib/LY2835219	10	-0.575764	-0.00936485	-0.499083	0.846782	54	492	2632.9	151.2	463.292	87.3312
HTERT_HME1	Abemaciclib/LY2835219	0.001	1.011	1.00973	0.000470317	0.000373554	14836	471	14626.1	478.6	2416.49	255.468
HTERT_HME1	Abemaciclib/LY2835219	0.001	1.19352	1.16653	0.00942965	0.00490003	17746	662	14037.4	442.3	2416.49	255.468
HTERT_HME1	Abemaciclib/LY2835219	0.001	1.08908	1.09243	-0.0019395	0.000474375	14679	494	13193.2	441.3	2416.49	255.468
HTERT_HME1	Abemaciclib/LY2835219	0.001	0.967339	0.964961	0.00130331	-0.00162445	13652	437	14239.5	468	2416.49	255.468
HTERT_HME1	Abemaciclib/LY2835219	0.0031623	0.942458	0.925359	0.00829166	-0.00818408	13558	308	14626.1	478.6	2416.49	255.468
HTERT_HME1	Abemaciclib/LY2835219	0.0031623	1.0087	1.00207	0.00279125	-0.00445262	14193	388	14037.4	442.3	2416.49	255.468
HTERT_HME1	Abemaciclib/LY2835219	0.0031623	1.08069	1.07064	0.00346844	-0.00640978	14535	383	13193.2	441.3	2416.49	255.468
HTERT_HME1	Abemaciclib/LY2835219	0.0031623	0.964689	0.957063	0.00365691	-0.004705	13605	391	14239.5	468	2416.49	255.468
HTERT_HME1	Abemaciclib/LY2835219	0.01	0.853701	0.841821	0.00689445	-0.00372677	12007	329	14626.1	478.6	2416.49	255.468
HTERT_HME1	Abemaciclib/LY2835219	0.01	0.841609	0.824023	0.00941526	-0.0100806	11385	244	14037.4	442.3	2416.49	255.468
HTERT_HME1	Abemaciclib/LY2835219	0.01	0.948067	0.944464	0.00190909	-0.000835905	12370	399	13193.2	441.3	2416.49	255.468
HTERT_HME1	Abemaciclib/LY2835219	0.01	0.879798	0.880821	0.000478022	0.00222739	12151	439	14239.5	468	2416.49	255.468
HTERT_HME1	Abemaciclib/LY2835219	0.031623	0.706778	0.696658	0.00778184	0.000218626	9689	306	14626.1	478.6	2416.49	255.468
HTERT_HME1	Abemaciclib/LY2835219	0.031623	0.695343	0.691213	0.00435435	0.0037664	9228	333	14037.4	442.3	2416.49	255.468
HTERT_HME1	Abemaciclib/LY2835219	0.031623	0.762445	0.758298	0.00374313	0.00281186	9680	350	13193.2	441.3	2416.49	255.468
HTERT_HME1	Abemaciclib/LY2835219	0.031623	0.728773	0.723082	0.00511091	0.00115155	9807	343	14239.5	468	2416.49	255.468
HTERT_HME1	Abemaciclib/LY2835219	0.1	0.596522	0.589602	0.0074229	0.00580777	8146	306	14626.1	478.6	2416.49	255.468
HTERT_HME1	Abemaciclib/LY2835219	0.1	0.528991	0.526978	0.00479701	0.011548	7100	316	14037.4	442.3	2416.49	255.468
HTERT_HME1	Abemaciclib/LY2835219	0.1	0.580237	0.572346	0.00750073	0.0050787	7410	286	13193.2	441.3	2416.49	255.468
HTERT_HME1	Abemaciclib/LY2835219	0.1	0.614455	0.612495	0.00434742	0.0075823	8232	345	14239.5	468	2416.49	255.468
HTERT_HME1	Abemaciclib/LY2835219	0.31623	0.477666	0.46748	0.010948	-0.00580292	6663	168	14626.1	478.6	2416.49	255.468
HTERT_HME1	Abemaciclib/LY2835219	0.31623	0.446532	0.439296	0.00875652	0.00998218	6168	264	14037.4	442.3	2416.49	255.468
HTERT_HME1	Abemaciclib/LY2835219	0.31623	0.399959	0.396851	0.00689018	0.017606	5508	288	13193.2	441.3	2416.49	255.468
HTERT_HME1	Abemaciclib/LY2835219	0.31623	0.419758	0.414399	0.00857431	0.0124833	5925	280	14239.5	468	2416.49	255.468
HTERT_HME1	Abemaciclib/LY2835219	1	0.293684	0.287861	0.0109305	0.0151314	4717	225	14626.1	478.6	2416.49	255.468
HTERT_HME1	Abemaciclib/LY2835219	1	0.257178	0.254938	0.00787957	0.0279659	4320	271	14037.4	442.3	2416.49	255.468
HTERT_HME1	Abemaciclib/LY2835219	1	0.302399	0.318596	-0.00421645	0.0473101	4615	398	13193.2	441.3	2416.49	255.468
HTERT_HME1	Abemaciclib/LY2835219	1	0.263331	0.269499	0.00281879	0.0377899	4395	333	14239.5	468	2416.49	255.468
HTERT_HME1	Abemaciclib/LY2835219	3.1623	0.119649	0.117531	0.0109085	0.0304552	3241	210	14626.1	478.6	2416.49	255.468
HTERT_HME1	Abemaciclib/LY2835219	3.1623	0.137467	0.135305	0.0093557	0.0349909	3351	237	14037.4	442.3	2416.49	255.468
HTERT_HME1	Abemaciclib/LY2835219	3.1623	0.133869	0.137659	0.00523071	0.0500165	3287	294	13193.2	441.3	2416.49	255.468
HTERT_HME1	Abemaciclib/LY2835219	3.1623	0.171855	0.175906	0.00521382	0.0447121	3626	304	14239.5	468	2416.49	255.468
HTERT_HME1	Abemaciclib/LY2835219	10	0.0117591	0.0252828	-0.000923402	0.0906337	2491	343	14626.1	478.6	2416.49	255.468
HTERT_HME1	Abemaciclib/LY2835219	10	-0.0918964	0.0175163	-0.0833785	0.110888	1892	313	14037.4	442.3	2416.49	255.468
HTERT_HME1	Abemaciclib/LY2835219	10	0.057493	0.110483	-0.0311345	0.140258	2771	577	13193.2	441.3	2416.49	255.468
HTERT_HME1	Abemaciclib/LY2835219	10	0.085218	0.122006	-0.0193822	0.110832	2979	499	14239.5	468	2416.49	255.468
MCF10A	Abemaciclib/LY2835219	0.001	1.00938	1.01038	-0.000700902	0.000778976	23072	360	22675.7	339.2	1740.63	55.026
MCF10A	Abemaciclib/LY2835219	0.001	0.996361	0.996571	-0.000100968	0.000404213	22883	351	23038.8	349.9	1740.63	55.026
MCF10A	Abemaciclib/LY2835219	0.001	0.979099	0.975924	0.00226058	-0.00213552	23006	331	23938.4	396.1	1740.63	55.026
MCF10A	Abemaciclib/LY2835219	0.001	0.962738	0.965007	-0.0011495	0.00178177	21921	361	23525.7	347.5	1740.63	55.026
MCF10A	Abemaciclib/LY2835219	0.001	0.976837	0.971679	0.00318078	-0.00323982	23332	497	24224.2	600	2597.32	76.5065
MCF10A	Abemaciclib/LY2835219	0.001	0.976623	0.97357	0.00198221	-0.00193409	23240	497	24135.6	565.2	2597.32	76.5065
MCF10A	Abemaciclib/LY2835219	0.001	0.983617	0.981077	0.00162051	-0.00162762	23327	548	23950.1	603.1	2597.32	76.5065
MCF10A	Abemaciclib/LY2835219	0.001	1.00385	1.00464	-0.000476458	0.000549592	23780	584	23634.9	568.3	2597.32	76.5065
MCF10A	Abemaciclib/LY2835219	0.0031623	0.969768	0.965336	0.00307846	-0.00278087	21432	256	22675.7	339.2	1740.63	55.026
MCF10A	Abemaciclib/LY2835219	0.0031623	0.947184	0.946606	0.000834103	-7.49897e-06	20852	311	23038.8	349.9	1740.63	55.026
MCF10A	Abemaciclib/LY2835219	0.0031623	0.920395	0.919887	0.00112568	-0.000216258	20530	336	23938.4	396.1	1740.63	55.026
MCF10A	Abemaciclib/LY2835219	0.0031623	0.95673	0.952599	0.00305424	-0.00260881	21670	259	23525.7	347.5	1740.63	55.026
MCF10A	Abemaciclib/LY2835219	0.0031623	0.944071	0.932478	0.00734201	-0.00768071	22109	369	24224.2	600	2597.32	76.5065
MCF10A	Abemaciclib/LY2835219	0.0031623	0.94781	0.939486	0.00535231	-0.00549598	22168	392	24135.6	565.2	2597.32	76.5065
MCF10A	Abemaciclib/LY2835219	0.0031623	0.958623	0.952285	0.00410719	-0.00415627	22398	467	23950.1	603.1	2597.32	76.5065
MCF10A	Abemaciclib/LY2835219	0.0031623	0.952091	0.946459	0.0037489	-0.00361733	21878	442	23634.9	568.3	2597.32	76.5065
MCF10A	Abemaciclib/LY2835219	0.01	0.890981	0.884686	0.00512419	-0.00421832	18425	193	22675.7	339.2	1740.63	55.026
MCF10A	Abemaciclib/LY2835219	0.01	0.85476	0.849514	0.00487538	-0.00339293	17396	199	23038.8	349.9	1740.63	55.026
MCF10A	Abemaciclib/LY2835219	0.01	0.885356	0.878367	0.00591358	-0.0050117	19149	219	23938.4	396.1	1740.63	55.026
MCF10A	Abemaciclib/LY2835219	0.01	0.848398	0.841545	0.00605736	-0.00479665	17496	170	23525.7	347.5	1740.63	55.026
MCF10A	Abemaciclib/LY2835219	0.01	0.879513	0.865013	0.0101844	-0.0103205	19830	277	24224.2	600	2597.32	76.5065
MCF10A	Abemaciclib/LY2835219	0.01	0.872477	0.859725	0.00913646	-0.0091338	19527	272	24135.6	565.2	2597.32	76.5065
MCF10A	Abemaciclib/LY2835219	0.01	0.903857	0.893644	0.00721179	-0.00709395	20452	364	23950.1	603.1	2597.32	76.5065
MCF10A	Abemaciclib/LY2835219	0.01	0.884115	0.870904	0.0091705	-0.00929448	19542	280	23634.9	568.3	2597.32	76.5065
MCF10A	Abemaciclib/LY2835219	0.031623	0.772633	0.761898	0.00966951	-0.00834919	14503	91	22675.7	339.2	1740.63	55.026
MCF10A	Abemaciclib/LY2835219	0.031623	0.722303	0.713726	0.00889653	-0.00666147	13199	107	23038.8	349.9	1740.63	55.026
MCF10A	Abemaciclib/LY2835219	0.031623	0.746389	0.740495	0.0069777	-0.00453078	14335	171	23938.4	396.1	1740.63	55.026
MCF10A	Abemaciclib/LY2835219	0.031623	0.714002	0.706484	0.00820646	-0.00584177	13176	114	23525.7	347.5	1740.63	55.026
MCF10A	Abemaciclib/LY2835219	0.031623	0.787158	0.768873	0.0143367	-0.0145209	16859	163	24224.2	600	2597.32	76.5065
MCF10A	Abemaciclib/LY2835219	0.031623	0.796908	0.786034	0.00930235	-0.0083524	17104	252	24135.6	565.2	2597.32	76.5065
MCF10A	Abemaciclib/LY2835219	0.031623	0.818535	0.804921	0.0107897	-0.0103993	17657	254	23950.1	603.1	2597.32	76.5065
MCF10A	Abemaciclib/LY2835219	0.031623	0.789202	0.77339	0.0124893	-0.012382	16575	185	23634.9	568.3	2597.32	76.5065
MCF10A	Abemaciclib/LY2835219	0.1	0.588955	0.581678	0.00964504	-0.00607617	9672	83	22675.7	339.2	1740.63	55.026
MCF10A	Abemaciclib/LY2835219	0.1	0.587461	0.580531	0.00952771	-0.00564904	9741	89	23038.8	349.9	1740.63	55.026
MCF10A	Abemaciclib/LY2835219	0.1	0.641365	0.635077	0.00877925	-0.00524182	11338	127	23938.4	396.1	1740.63	55.026
MCF10A	Abemaciclib/LY2835219	0.1	0.595121	0.587127	0.0102301	-0.00692014	10058	76	23525.7	347.5	1740.63	55.026
MCF10A	Abemaciclib/LY2835219	0.1	0.713233	0.701766	0.0114736	-0.00969526	14714	215	24224.2	600	2597.32	76.5065
MCF10A	Abemaciclib/LY2835219	0.1	0.701335	0.68963	0.011569	-0.0100055	14347	187	24135.6	565.2	2597.32	76.5065
MCF10A	Abemaciclib/LY2835219	0.1	0.706144	0.690799	0.0141761	-0.0133816	14392	163	23950.1	603.1	2597.32	76.5065
MCF10A	Abemaciclib/LY2835219	0.1	0.689586	0.679222	0.0109336	-0.00886333	13810	204	23634.9	568.3	2597.32	76.5065
MCF10A	Abemaciclib/LY2835219	0.31623	0.499655	0.491636	0.0115994	-0.00784163	7807	53	22675.7	339.2	1740.63	55.026
MCF10A	Abemaciclib/LY2835219	0.31623	0.444731	0.437896	0.0116324	-0.00617202	6857	59	23038.8	349.9	1740.63	55.026
MCF10A	Abemaciclib/LY2835219	0.31623	0.451843	0.450476	0.0074369	0.000777365	7129	124	23938.4	396.1	1740.63	55.026
MCF10A	Abemaciclib/LY2835219	0.31623	0.435636	0.430395	0.0102671	-0.00404257	6771	71	23525.7	347.5	1740.63	55.026
MCF10A	Abemaciclib/LY2835219	0.31623	0.606406	0.592954	0.0150565	-0.0130968	11958	133	24224.2	600	2597.32	76.5065
MCF10A	Abemaciclib/LY2835219	0.31623	0.59027	0.581462	0.0117329	-0.00836304	11547	170	24135.6	565.2	2597.32	76.5065
MCF10A	Abemaciclib/LY2835219	0.31623	0.59674	0.58241	0.0159269	-0.0142905	11638	121	23950.1	603.1	2597.32	76.5065
MCF10A	Abemaciclib/LY2835219	0.31623	0.586176	0.575294	0.0133238	-0.0105705	11293	147	23634.9	568.3	2597.32	76.5065
MCF10A	Abemaciclib/LY2835219	1	0.311217	0.306584	0.0115703	-0.00292768	4748	56	22675.7	339.2	1740.63	55.026
MCF10A	Abemaciclib/LY2835219	1	0.275234	0.271126	0.0118725	-0.00413553	4307	46	23038.8	349.9	1740.63	55.026
MCF10A	Abemaciclib/LY2835219	1	0.266085	0.268251	0.00668987	0.00936906	4248	112	23938.4	396.1	1740.63	55.026
MCF10A	Abemaciclib/LY2835219	1	0.239216	0.235822	0.0115947	-0.000249611	3896	56	23525.7	347.5	1740.63	55.026
MCF10A	Abemaciclib/LY2835219	1	0.44252	0.433011	0.0158914	-0.0112538	8455	110	24224.2	600	2597.32	76.5065
MCF10A	Abemaciclib/LY2835219	1	0.416621	0.407279	0.0157652	-0.0112021	7961	94	24135.6	565.2	2597.32	76.5065
MCF10A	Abemaciclib/LY2835219	1	0.427388	0.422837	0.0124592	-0.0050318	8125	162	23950.1	603.1	2597.32	76.5065
MCF10A	Abemaciclib/LY2835219	1	0.450306	0.44921	0.00883821	-0.000180439	8490	202	23634.9	568.3	2597.32	76.5065
MCF10A	Abemaciclib/LY2835219	3.1623	0.200435	0.197629	0.0115473	-0.00047579	3424	49	22675.7	339.2	1740.63	55.026
MCF10A	Abemaciclib/LY2835219	3.1623	0.187854	0.185194	0.0118534	-0.0018633	3306	43	23038.8	349.9	1740.63	55.026
MCF10A	Abemaciclib/LY2835219	3.1623	0.206132	0.207172	0.00872943	0.0087706	3536	91	23938.4	396.1	1740.63	55.026
MCF10A	Abemaciclib/LY2835219	3.1623	0.126397	0.124757	0.0115671	0.00538589	2722	55	23525.7	347.5	1740.63	55.026
MCF10A	Abemaciclib/LY2835219	3.1623	0.336265	0.328968	0.0166401	-0.00977695	6608	96	24224.2	600	2597.32	76.5065
MCF10A	Abemaciclib/LY2835219	3.1623	0.303727	0.297279	0.0159705	-0.00847989	6095	89	24135.6	565.2	2597.32	76.5065
MCF10A	Abemaciclib/LY2835219	3.1623	0.350573	0.344911	0.0150554	-0.00725198	6805	120	23950.1	603.1	2597.32	76.5065
MCF10A	Abemaciclib/LY2835219	3.1623	0.322955	0.322869	0.0103833	0.00166444	6335	163	23634.9	568.3	2597.32	76.5065
MCF10A	Abemaciclib/LY2835219	10	0.104834	0.121797	-0.00907915	0.0542024	2518	186	22675.7	339.2	1740.63	55.026
MCF10A	Abemaciclib/LY2835219	10	0.0802796	0.0952599	-0.00672807	0.052794	2321	168	23038.8	349.9	1740.63	55.026
MCF10A	Abemaciclib/LY2835219	10	0.0297914	0.0460653	-0.00718585	0.0636242	1945	169	23938.4	396.1	1740.63	55.026
MCF10A	Abemaciclib/LY2835219	10	0.0391837	0.0528801	-0.00559397	0.0558531	2011	152	23525.7	347.5	1740.63	55.026
MCF10A	Abemaciclib/LY2835219	10	0.250454	0.246694	0.0156401	-0.00479884	5336	105	24224.2	600	2597.32	76.5065
MCF10A	Abemaciclib/LY2835219	10	0.252224	0.249724	0.013673	-0.0020233	5354	114	24135.6	565.2	2597.32	76.5065
MCF10A	Abemaciclib/LY2835219	10	0.239977	0.239868	0.0127717	0.00157683	5175	139	23950.1	603.1	2597.32	76.5065
MCF10A	Abemaciclib/LY2835219	10	0.213318	0.220678	0.00585184	0.0163162	4809	199	23634.9	568.3	2597.32	76.5065
MCF12A	Abemaciclib/LY2835219	0.001	0.976607	1.12499	-0.0862508	0.0857317	2876	365	3004.94	83.0556	226.808	73.7045
MCF12A	Abemaciclib/LY2835219	0.001	0.949112	0.949171	-2.19721e-05	-0.0106515	2319	29	2536.83	59.5	226.808	73.7045
MCF12A	Abemaciclib/LY2835219	0.001	1.19896	1.19873	7.17282e-05	-0.0111858	3455	61	2489.39	72.2222	226.808	73.7045
MCF12A	Abemaciclib/LY2835219	0.001	0.99686	1.00438	-0.00453731	0.0046707	2782	92	2797.89	78.1111	226.808	73.7045
MCF12A	Abemaciclib/LY2835219	0.0031623	0.890705	0.998965	-0.066846	0.0745134	2437	275	3004.94	83.0556	226.808	73.7045
MCF12A	Abemaciclib/LY2835219	0.0031623	0.91028	0.910383	-3.99459e-05	-0.000398428	2162	50	2536.83	59.5	226.808	73.7045
MCF12A	Abemaciclib/LY2835219	0.0031623	1.12966	1.12951	4.90811e-05	-0.0048608	3093	75	2489.39	72.2222	226.808	73.7045
MCF12A	Abemaciclib/LY2835219	0.0031623	0.980446	0.981024	-0.000332347	0.00108706	2700	79	2797.89	78.1111	226.808	73.7045
MCF12A	Abemaciclib/LY2835219	0.01	0.956037	0.952153	0.00257407	-0.00739118	2766	55	3004.94	83.0556	226.808	73.7045
MCF12A	Abemaciclib/LY2835219	0.01	1.00297	1.00297	1.23189e-06	-0.00264128	2550	53	2536.83	59.5	226.808	73.7045
MCF12A	Abemaciclib/LY2835219	0.01	0.953255	0.953496	-0.000130411	0.00312389	2294	75	2489.39	72.2222	226.808	73.7045
MCF12A	Abemaciclib/LY2835219	0.01	0.944808	0.943156	0.00108674	-0.00152155	2528	67	2797.89	78.1111	226.808	73.7045
MCF12A	Abemaciclib/LY2835219	0.031623	0.972911	0.980265	-0.0045717	0.00596014	2856	97	3004.94	83.0556	226.808	73.7045
MCF12A	Abemaciclib/LY2835219	0.031623	0.977314	0.97734	-9.58265e-06	-0.0108468	2438	30	2536.83	59.5	226.808	73.7045
MCF12A	Abemaciclib/LY2835219	0.031623	0.91282	0.912923	-3.88447e-05	-0.00296426	2134	56	2489.39	72.2222	226.808	73.7045
MCF12A	Abemaciclib/LY2835219	0.031623	0.895205	0.90206	-0.00424918	0.00988248	2302	89	2797.89	78.1111	226.808	73.7045
MCF12A	Abemaciclib/LY2835219	0.1	0.860718	0.858121	0.00204519	0.00515266	2296	76	3004.94	83.0556	226.808	73.7045
MCF12A	Abemaciclib/LY2835219	0.1	0.883173	0.883308	-5.31589e-05	0.000728016	2057	50	2536.83	59.5	226.808	73.7045
MCF12A	Abemaciclib/LY2835219	0.1	0.897895	0.898867	-0.000562741	0.00676454	2077	76	2489.39	72.2222	226.808	73.7045
MCF12A	Abemaciclib/LY2835219	0.1	0.819808	0.819362	0.000492104	0.00949912	1987	76	2797.89	78.1111	226.808	73.7045
MCF12A	Abemaciclib/LY2835219	0.31623	0.78995	0.7884	0.00154587	0.0104184	1987	77	3004.94	83.0556	226.808	73.7045
MCF12A	Abemaciclib/LY2835219	0.31623	0.77563	0.775892	-0.000111616	0.0121156	1676	61	2536.83	59.5	226.808	73.7045
MCF12A	Abemaciclib/LY2835219	0.31623	0.89019	0.890319	-4.98163e-05	0.00360107	2048	68	2489.39	72.2222	226.808	73.7045
MCF12A	Abemaciclib/LY2835219	0.31623	0.85311	0.867646	-0.00925619	0.0180937	2122	101	2797.89	78.1111	226.808	73.7045
MCF12A	Abemaciclib/LY2835219	1	0.71033	0.707884	0.0024422	0.000374369	1677	47	3004.94	83.0556	226.808	73.7045
MCF12A	Abemaciclib/LY2835219	1	0.742319	0.742621	-0.000131904	0.00907656	1569	52	2536.83	59.5	226.808	73.7045
MCF12A	Abemaciclib/LY2835219	1	0.787674	0.796677	-0.00571614	0.0204514	1689	87	2489.39	72.2222	226.808	73.7045
MCF12A	Abemaciclib/LY2835219	1	0.711574	0.715589	-0.00250998	0.0216733	1591	82	2797.89	78.1111	226.808	73.7045
MCF12A	Abemaciclib/LY2835219	3.1623	0.623197	0.635073	-0.00818247	0.037519	1380	95	3004.94	83.0556	226.808	73.7045
MCF12A	Abemaciclib/LY2835219	3.1623	0.605091	0.60556	-0.000228581	0.0207932	1179	54	2536.83	59.5	226.808	73.7045
MCF12A	Abemaciclib/LY2835219	3.1623	0.608711	0.609181	-0.000225918	0.0254972	1173	67	2489.39	72.2222	226.808	73.7045
MCF12A	Abemaciclib/LY2835219	3.1623	0.674629	0.673845	0.000934727	0.0168728	1470	68	2797.89	78.1111	226.808	73.7045
MCF12A	Abemaciclib/LY2835219	10	0.371315	0.37071	0.00213077	0.0599608	736	70	3004.94	83.0556	226.808	73.7045
MCF12A	Abemaciclib/LY2835219	10	0.444173	0.444844	-0.000375842	0.0270558	816	43	2536.83	59.5	226.808	73.7045
MCF12A	Abemaciclib/LY2835219	10	0.355515	0.356598	-0.000722095	0.0750561	649	75	2489.39	72.2222	226.808	73.7045
MCF12A	Abemaciclib/LY2835219	10	0.400016	0.400079	0.000684397	0.038353	768	54	2797.89	78.1111	226.808	73.7045
MCF7	Abemaciclib/LY2835219	0.001	0.850243	0.842335	0.00356273	0.000312906	8200	351	9544.1	410.9	2469.72	308.623
MCF7	Abemaciclib/LY2835219	0.001	0.892031	0.890862	0.000799958	0.00285632	8606	369	9593.7	385.7	2469.72	308.623
MCF7	Abemaciclib/LY2835219	0.001	0.894869	0.891533	0.00169236	0.00158003	9046	377	10094.6	409.2	2469.72	308.623
MCF7	Abemaciclib/LY2835219	0.001	0.951999	0.950589	0.000646624	0.000198938	9216	372	9667.5	384.1	2469.72	308.623
MCF7	Abemaciclib/LY2835219	0.0031623	0.836426	0.825527	0.00473877	-0.0010439	8081	334	9544.1	410.9	2469.72	308.623
MCF7	Abemaciclib/LY2835219	0.0031623	0.741176	0.731067	0.00483087	0.000511994	7314	295	9593.7	385.7	2469.72	308.623
MCF7	Abemaciclib/LY2835219	0.0031623	0.864819	0.863806	0.000998361	0.00378963	8757	386	10094.6	409.2	2469.72	308.623
MCF7	Abemaciclib/LY2835219	0.0031623	0.71503	0.70904	0.00338365	0.00517554	7143	327	9667.5	384.1	2469.72	308.623
MCF7	Abemaciclib/LY2835219	0.01	0.495485	0.49464	0.00310925	0.0194977	5414	347	9544.1	410.9	2469.72	308.623
MCF7	Abemaciclib/LY2835219	0.01	0.519035	0.514729	0.00382217	0.0159651	5599	321	9593.7	385.7	2469.72	308.623
MCF7	Abemaciclib/LY2835219	0.01	0.505431	0.497624	0.00612242	0.00751566	5669	273	10094.6	409.2	2469.72	308.623
MCF7	Abemaciclib/LY2835219	0.01	0.597986	0.59504	0.00277165	0.0122557	6215	333	9667.5	384.1	2469.72	308.623
MCF7	Abemaciclib/LY2835219	0.031623	0.341486	0.336084	0.0064352	0.0195526	4380	281	9544.1	410.9	2469.72	308.623
MCF7	Abemaciclib/LY2835219	0.031623	0.355985	0.351775	0.00480675	0.0203309	4483	279	9593.7	385.7	2469.72	308.623
MCF7	Abemaciclib/LY2835219	0.031623	0.381603	0.381438	0.00339134	0.027846	4762	338	10094.6	409.2	2469.72	308.623
MCF7	Abemaciclib/LY2835219	0.031623	0.335607	0.340152	0.000526084	0.0358121	4366	351	9667.5	384.1	2469.72	308.623
MCF7	Abemaciclib/LY2835219	0.1	0.218667	0.215441	0.0064245	0.0303648	3632	278	9544.1	410.9	2469.72	308.623
MCF7	Abemaciclib/LY2835219	0.1	0.23256	0.230008	0.00479619	0.0305954	3719	275	9593.7	385.7	2469.72	308.623
MCF7	Abemaciclib/LY2835219	0.1	0.311191	0.306767	0.00610768	0.0206794	4282	269	10094.6	409.2	2469.72	308.623
MCF7	Abemaciclib/LY2835219	0.1	0.239994	0.24156	0.00245579	0.041849	3772	330	9667.5	384.1	2469.72	308.623
MCF7	Abemaciclib/LY2835219	0.31623	0.231335	0.227893	0.00642569	0.0245866	3706	259	9544.1	410.9	2469.72	308.623
MCF7	Abemaciclib/LY2835219	0.31623	0.178964	0.177092	0.004791	0.0293023	3409	247	9593.7	385.7	2469.72	308.623
MCF7	Abemaciclib/LY2835219	0.31623	0.246373	0.250463	0.00197807	0.0442122	3863	348	10094.6	409.2	2469.72	308.623
MCF7	Abemaciclib/LY2835219	0.31623	0.237821	0.24043	0.00190731	0.0432275	3759	335	9667.5	384.1	2469.72	308.623
MCF7	Abemaciclib/LY2835219	1	0.0906263	0.090994	0.00549195	0.0570442	2925	317	9544.1	410.9	2469.72	308.623
MCF7	Abemaciclib/LY2835219	1	0.162245	0.164134	0.00276466	0.0515279	3315	327	9593.7	385.7	2469.72	308.623
MCF7	Abemaciclib/LY2835219	1	0.108055	0.106772	0.00608738	0.0486063	3042	290	10094.6	409.2	2469.72	308.623
MCF7	Abemaciclib/LY2835219	1	0.0758362	0.0925295	-0.00592619	0.0827806	2852	394	9667.5	384.1	2469.72	308.623
MCF7	Abemaciclib/LY2835219	3.1623	-0.206509	0.0205506	-0.14553	0.276836	1573	732	9544.1	410.9	2469.72	308.623
MCF7	Abemaciclib/LY2835219	3.1623	-0.200409	0.0206765	-0.143207	0.277622	1594	736	9593.7	385.7	2469.72	308.623
MCF7	Abemaciclib/LY2835219	3.1623	-0.155287	-0.0273538	-0.0851936	0.302301	1753	906	10094.6	409.2	2469.72	308.623
MCF7	Abemaciclib/LY2835219	3.1623	-0.177252	0.0213034	-0.128247	0.270357	1682	752	9667.5	384.1	2469.72	308.623
MCF7	Abemaciclib/LY2835219	10	-0.291835	0.018159	-0.205216	0.388871	1260	949	9544.1	410.9	2469.72	308.623
MCF7	Abemaciclib/LY2835219	10	-0.277794	0.0187095	-0.19725	0.384887	1306	958	9593.7	385.7	2469.72	308.623
MCF7	Abemaciclib/LY2835219	10	-0.24594	0.0185241	-0.179238	0.349703	1392	883	10094.6	409.2	2469.72	308.623
MCF7	Abemaciclib/LY2835219	10	-0.257852	0.0190145	-0.184067	0.360788	1373	913	9667.5	384.1	2469.72	308.623
MDAMB157	Abemaciclib/LY2835219	0.001	0.997333	0.991758	0.00107212	-0.00296398	3441	170	3445.9	177.9	1645.39	82.3701
MDAMB157	Abemaciclib/LY2835219	0.001	0.945862	0.926901	0.00412803	-0.00648211	3337	140	3435.7	171	1645.39	82.3701
MDAMB157	Abemaciclib/LY2835219	0.001	1.02063	1.0611	-0.00704425	0.0132155	3347	199	3312.5	147.8	1645.39	82.3701
MDAMB157	Abemaciclib/LY2835219	0.001	1.08298	1.07652	0.000593461	-0.00236318	3560	146	3411	148.8	1645.39	82.3701
MDAMB157	Abemaciclib/LY2835219	0.0031623	1.08647	1.08175	4.77856e-05	-0.00248621	3605	180	3445.9	177.9	1645.39	82.3701
MDAMB157	Abemaciclib/LY2835219	0.0031623	1.12161	1.10805	0.00134878	-0.00383724	3658	164	3435.7	171	1645.39	82.3701
MDAMB157	Abemaciclib/LY2835219	0.0031623	1.06907	1.04539	0.00358404	-0.00826595	3428	123	3312.5	147.8	1645.39	82.3701
MDAMB157	Abemaciclib/LY2835219	0.0031623	1.00223	0.996975	0.000941747	-0.00183747	3415	142	3411	148.8	1645.39	82.3701
MDAMB157	Abemaciclib/LY2835219	0.01	0.97392	0.938346	0.00708052	-0.0142875	3398	126	3445.9	177.9	1645.39	82.3701
MDAMB157	Abemaciclib/LY2835219	0.01	1.01222	1.00329	0.00154763	-0.00252338	3458	160	3435.7	171	1645.39	82.3701
MDAMB157	Abemaciclib/LY2835219	0.01	1.06668	1.06735	-0.00054612	-0.000130805	3424	153	3312.5	147.8	1645.39	82.3701
MDAMB157	Abemaciclib/LY2835219	0.01	0.964305	0.953524	0.00224201	-0.00381682	3347	132	3411	148.8	1645.39	82.3701
MDAMB157	Abemaciclib/LY2835219	0.031623	0.888275	0.898282	-0.000894021	0.0028507	3241	181	3445.9	177.9	1645.39	82.3701
MDAMB157	Abemaciclib/LY2835219	0.031623	0.849639	0.846461	0.00201088	-0.000592863	3162	153	3435.7	171	1645.39	82.3701
MDAMB157	Abemaciclib/LY2835219	0.031623	0.982355	0.972304	0.00189641	-0.00368839	3283	134	3312.5	147.8	1645.39	82.3701
MDAMB157	Abemaciclib/LY2835219	0.031623	0.967653	0.984548	-0.002891	0.00622535	3353	169	3411	148.8	1645.39	82.3701
MDAMB157	Abemaciclib/LY2835219	0.1	0.834138	0.840661	0.000303913	0.0015725	3142	171	3445.9	177.9	1645.39	82.3701
MDAMB157	Abemaciclib/LY2835219	0.1	0.932683	0.945879	-0.00192655	0.00559883	3313	183	3435.7	171	1645.39	82.3701
MDAMB157	Abemaciclib/LY2835219	0.1	0.936891	0.949827	-0.00190248	0.00461597	3207	160	3312.5	147.8	1645.39	82.3701
MDAMB157	Abemaciclib/LY2835219	0.1	0.893372	0.948445	-0.00966082	0.0208322	3220	215	3411	148.8	1645.39	82.3701
MDAMB157	Abemaciclib/LY2835219	0.31623	0.756299	0.779865	-0.00253549	0.00892879	3000	188	3445.9	177.9	1645.39	82.3701
MDAMB157	Abemaciclib/LY2835219	0.31623	0.696687	0.742994	-0.00709763	0.0211047	2885	210	3435.7	171	1645.39	82.3701
MDAMB157	Abemaciclib/LY2835219	0.31623	0.830968	0.834271	0.000536104	0.00156139	3030	141	3312.5	147.8	1645.39	82.3701
MDAMB157	Abemaciclib/LY2835219	0.31623	0.664529	0.70476	-0.0062465	0.0193431	2812	183	3411	148.8	1645.39	82.3701
MDAMB157	Abemaciclib/LY2835219	1	0.55735	0.63776	-0.0140284	0.0377558	2639	254	3445.9	177.9	1645.39	82.3701
MDAMB157	Abemaciclib/LY2835219	1	0.511103	0.579419	-0.0114513	0.0356274	2551	229	3435.7	171	1645.39	82.3701
MDAMB157	Abemaciclib/LY2835219	1	0.689046	0.783327	-0.0166234	0.0395532	2793	251	3312.5	147.8	1645.39	82.3701
MDAMB157	Abemaciclib/LY2835219	1	0.598048	0.681521	-0.015442	0.0400408	2694	240	3411	148.8	1645.39	82.3701
MDAMB157	Abemaciclib/LY2835219	3.1623	0.343285	0.534018	-0.0413176	0.101632	2254	403	3445.9	177.9	1645.39	82.3701
MDAMB157	Abemaciclib/LY2835219	3.1623	0.393699	0.559497	-0.0348157	0.0878189	2341	364	3435.7	171	1645.39	82.3701
MDAMB157	Abemaciclib/LY2835219	3.1623	0.557803	0.688336	-0.0245337	0.0596064	2574	294	3312.5	147.8	1645.39	82.3701
MDAMB157	Abemaciclib/LY2835219	3.1623	0.487303	0.59196	-0.0206153	0.0544786	2498	266	3411	148.8	1645.39	82.3701
MDAMB157	Abemaciclib/LY2835219	10	-0.677621	0.0245288	-0.328617	0.52764	492	673	3445.9	177.9	1645.39	82.3701
MDAMB157	Abemaciclib/LY2835219	10	-0.57021	0.0293238	-0.257385	0.405945	671	555	3435.7	171	1645.39	82.3701
MDAMB157	Abemaciclib/LY2835219	10	-0.565675	0.0322163	-0.246149	0.476418	709	766	3312.5	147.8	1645.39	82.3701
MDAMB157	Abemaciclib/LY2835219	10	-0.603434	0.0291602	-0.27789	0.483794	622	689	3411	148.8	1645.39	82.3701
MDAMB175VII	Abemaciclib/LY2835219	0.001	0.752834	0.753066	-6.17325e-06	0.00328257	3049	93	3335.39	89.1111	2081.02	152.397
MDAMB175VII	Abemaciclib/LY2835219	0.001	1.29083	1.29057	6.86599e-06	-0.00490552	3994	123	3589.5	129.444	2081.02	152.397
MDAMB175VII	Abemaciclib/LY2835219	0.001	0.49314	0.493612	-1.31618e-05	-0.00356512	2685	69	3233.17	93.5556	2081.02	152.397
MDAMB175VII	Abemaciclib/LY2835219	0.001	0.697336	0.697582	-8.54642e-06	0.00102102	3128	86	3549.44	92.9444	2081.02	152.397
MDAMB175VII	Abemaciclib/LY2835219	0.0031623	0.494124	0.494563	-1.39304e-05	0.000720226	2735	76	3335.39	89.1111	2081.02	152.397
MDAMB175VII	Abemaciclib/LY2835219	0.0031623	0.811753	0.811907	-5.1848e-06	-0.00498322	3321	102	3589.5	129.444	2081.02	152.397
MDAMB175VII	Abemaciclib/LY2835219	0.0031623	0.205072	0.205735	-2.33955e-05	-0.00365079	2343	60	3233.17	93.5556	2081.02	152.397
MDAMB175VII	Abemaciclib/LY2835219	0.0031623	0.516499	0.516871	-1.46565e-05	0.00958094	2868	105	3549.44	92.9444	2081.02	152.397
MDAMB175VII	Abemaciclib/LY2835219	0.01	0.114972	0.115633	-2.89621e-05	0.006067	2241	75	3335.39	89.1111	2081.02	152.397
MDAMB175VII	Abemaciclib/LY2835219	0.01	0.267169	0.267674	-2.52609e-05	-0.00310919	2507	82	3589.5	129.444	2081.02	152.397
MDAMB175VII	Abemaciclib/LY2835219	0.01	-0.233758	0.0758073	-0.0692691	0.0282779	1757	106	3233.17	93.5556	2081.02	152.397
MDAMB175VII	Abemaciclib/LY2835219	0.01	0.0275238	0.0281388	-3.7305e-05	0.0127246	2125	85	3549.44	92.9444	2081.02	152.397
MDAMB175VII	Abemaciclib/LY2835219	0.031623	0.0483674	0.049056	-3.22599e-05	0.0121623	2149	86	3335.39	89.1111	2081.02	152.397
MDAMB175VII	Abemaciclib/LY2835219	0.031623	0.212796	0.213327	-2.78679e-05	0.0146689	2422	126	3589.5	129.444	2081.02	152.397
MDAMB175VII	Abemaciclib/LY2835219	0.031623	-0.302563	0.0735696	-0.0872371	0.0229563	1655	90	3233.17	93.5556	2081.02	152.397
MDAMB175VII	Abemaciclib/LY2835219	0.031623	0.162537	0.163101	-2.98628e-05	0.0265745	2337	129	3549.44	92.9444	2081.02	152.397
MDAMB175VII	Abemaciclib/LY2835219	0.1	0.0706637	0.0713437	-3.11279e-05	0.00993469	2180	82	3335.39	89.1111	2081.02	152.397
MDAMB175VII	Abemaciclib/LY2835219	0.1	0.103738	0.104314	-3.35762e-05	0.0024615	2249	87	3589.5	129.444	2081.02	152.397
MDAMB175VII	Abemaciclib/LY2835219	0.1	-0.287923	0.0739882	-0.0832862	0.00703309	1677	62	3233.17	93.5556	2081.02	152.397
MDAMB175VII	Abemaciclib/LY2835219	0.1	-0.0360409	0.0672894	-0.0257005	0.0104708	2023	76	3549.44	92.9444	2081.02	152.397
MDAMB175VII	Abemaciclib/LY2835219	0.31623	0.191823	0.192449	-2.54463e-05	0.0114349	2345	92	3335.39	89.1111	2081.02	152.397
MDAMB175VII	Abemaciclib/LY2835219	0.31623	0.11811	0.11868	-3.27838e-05	0.0145907	2272	118	3589.5	129.444	2081.02	152.397
MDAMB175VII	Abemaciclib/LY2835219	0.31623	-0.281232	0.0746683	-0.081591	0.00517194	1687	59	3233.17	93.5556	2081.02	152.397
MDAMB175VII	Abemaciclib/LY2835219	0.31623	-0.060711	0.0666196	-0.0320086	0.0149017	1983	84	3549.44	92.9444	2081.02	152.397
MDAMB175VII	Abemaciclib/LY2835219	1	-0.00283495	-0.00212825	-3.49754e-05	-0.00464896	2077	46	3335.39	89.1111	2081.02	152.397
MDAMB175VII	Abemaciclib/LY2835219	1	0.129385	0.129951	-3.21711e-05	-0.0134141	2290	50	3589.5	129.444	2081.02	152.397
MDAMB175VII	Abemaciclib/LY2835219	1	-0.156948	0.0786584	-0.0507705	0.0134533	1867	82	3233.17	93.5556	2081.02	152.397
MDAMB175VII	Abemaciclib/LY2835219	1	-0.0193059	-0.0186767	-4.01798e-05	0.0163192	2050	90	3549.44	92.9444	2081.02	152.397
MDAMB175VII	Abemaciclib/LY2835219	3.1623	0.135501	0.136154	-2.79943e-05	0.00443967	2269	72	3335.39	89.1111	2081.02	152.397
MDAMB175VII	Abemaciclib/LY2835219	3.1623	-0.0340995	-0.0334792	-4.1908e-05	0.0350392	2025	152	3589.5	129.444	2081.02	152.397
MDAMB175VII	Abemaciclib/LY2835219	3.1623	-0.159788	0.0787444	-0.0514649	0.00858972	1863	72	3233.17	93.5556	2081.02	152.397
MDAMB175VII	Abemaciclib/LY2835219	3.1623	-0.11082	0.0652894	-0.0452334	0.0175444	1901	86	3549.44	92.9444	2081.02	152.397
MDAMB175VII	Abemaciclib/LY2835219	10	-0.126515	0.0734685	-0.045584	0.0136431	1898	79	3335.39	89.1111	2081.02	152.397
MDAMB175VII	Abemaciclib/LY2835219	10	-0.157852	0.0618935	-0.0588698	0.0348192	1818	136	3589.5	129.444	2081.02	152.397
MDAMB175VII	Abemaciclib/LY2835219	10	-0.296587	0.0742762	-0.0857131	0.0286042	1664	101	3233.17	93.5556	2081.02	152.397
MDAMB175VII	Abemaciclib/LY2835219	10	-0.187751	0.0626008	-0.0665564	0.0415961	1773	128	3549.44	92.9444	2081.02	152.397
MDAMB231	Abemaciclib/LY2835219	0.001	1.02319	1.02318	2.20224e-06	-0.00505295	3632	192	3553.9	205.6	961.864	212.325
MDAMB231	Abemaciclib/LY2835219	0.001	0.979602	0.979616	-1.99552e-06	-0.0100079	3599	168	3671	206.3	961.864	212.325
MDAMB231	Abemaciclib/LY2835219	0.001	0.903391	0.926051	-0.00759743	0.0205767	3343	257	3679.2	198	961.864	212.325
MDAMB231	Abemaciclib/LY2835219	0.001	0.771967	0.776353	-0.00150989	0.0199708	2802	221	3513.4	203.8	961.864	212.325
MDAMB231	Abemaciclib/LY2835219	0.0031623	0.982953	0.982965	-1.65006e-06	-0.00786363	3497	174	3553.9	205.6	961.864	212.325
MDAMB231	Abemaciclib/LY2835219	0.0031623	0.913969	0.914026	-8.69407e-06	-0.0133774	3372	145	3671	206.3	961.864	212.325
MDAMB231	Abemaciclib/LY2835219	0.0031623	0.803259	0.809973	-0.00237119	0.0190055	3011	226	3679.2	198	961.864	212.325
MDAMB231	Abemaciclib/LY2835219	0.0031623	0.733021	0.7332	-2.92142e-05	0.0135313	2688	192	3513.4	203.8	961.864	212.325
MDAMB231	Abemaciclib/LY2835219	0.01	0.74937	0.749536	-2.72969e-05	-0.0116182	2761	126	3553.9	205.6	961.864	212.325
MDAMB231	Abemaciclib/LY2835219	0.01	0.703719	0.703908	-3.34451e-05	0.00246709	2693	163	3671	206.3	961.864	212.325
MDAMB231	Abemaciclib/LY2835219	0.01	0.656569	0.656786	-3.98339e-05	0.00219003	2555	143	3679.2	198	961.864	212.325
MDAMB231	Abemaciclib/LY2835219	0.01	0.695059	0.695261	-3.40578e-05	0.0045921	2579	158	3513.4	203.8	961.864	212.325
MDAMB231	Abemaciclib/LY2835219	0.031623	0.510359	0.51067	-6.10435e-05	-0.00966252	2093	100	3553.9	205.6	961.864	212.325
MDAMB231	Abemaciclib/LY2835219	0.031623	0.515934	0.516232	-6.09254e-05	-0.0021366	2149	119	3671	206.3	961.864	212.325
MDAMB231	Abemaciclib/LY2835219	0.031623	0.45022	0.450554	-7.21347e-05	0.0153817	1975	140	3679.2	198	961.864	212.325
MDAMB231	Abemaciclib/LY2835219	0.031623	0.51588	0.51619	-5.98731e-05	0.00956059	2093	140	3513.4	203.8	961.864	212.325
MDAMB231	Abemaciclib/LY2835219	0.1	0.340764	0.341166	-9.14552e-05	0.018935	1672	134	3553.9	205.6	961.864	212.325
MDAMB231	Abemaciclib/LY2835219	0.1	0.282653	0.283073	-0.000105061	0.0365158	1556	156	3671	206.3	961.864	212.325
MDAMB231	Abemaciclib/LY2835219	0.1	0.2961	0.296512	-0.000102239	0.0514477	1589	181	3679.2	198	961.864	212.325
MDAMB231	Abemaciclib/LY2835219	0.1	0.244673	0.245127	-0.000111241	0.0429945	1448	154	3513.4	203.8	961.864	212.325
MDAMB231	Abemaciclib/LY2835219	0.31623	0.21425	0.214714	-0.00011891	0.0298302	1387	129	3553.9	205.6	961.864	212.325
MDAMB231	Abemaciclib/LY2835219	0.31623	0.182134	0.182599	-0.000128739	0.033246	1329	128	3671	206.3	961.864	212.325
MDAMB231	Abemaciclib/LY2835219	0.31623	0.15487	0.155347	-0.000135921	0.061618	1271	161	3679.2	198	961.864	212.325
MDAMB231	Abemaciclib/LY2835219	0.31623	0.0533562	0.0538927	-0.000160735	0.0787238	1060	161	3513.4	203.8	961.864	212.325
MDAMB231	Abemaciclib/LY2835219	1	0.139301	0.139797	-0.000137607	0.092347	1230	213	3553.9	205.6	961.864	212.325
MDAMB231	Abemaciclib/LY2835219	1	0.120805	0.135224	-0.00806562	0.111597	1199	239	3671	206.3	961.864	212.325
MDAMB231	Abemaciclib/LY2835219	1	0.0339133	0.044529	-0.00641554	0.133608	1026	232	3679.2	198	961.864	212.325
MDAMB231	Abemaciclib/LY2835219	1	-0.0094193	-0.00885977	-0.000180367	0.127974	945	209	3513.4	203.8	961.864	212.325
MDAMB231	Abemaciclib/LY2835219	3.1623	-0.169946	-0.0360596	-0.0895425	0.339192	677	441	3553.9	205.6	961.864	212.325
MDAMB231	Abemaciclib/LY2835219	3.1623	-0.164921	-0.0320774	-0.090547	0.340764	679	444	3671	206.3	961.864	212.325
MDAMB231	Abemaciclib/LY2835219	3.1623	-0.204325	0.0214901	-0.148725	0.391929	618	491	3679.2	198	961.864	212.325
MDAMB231	Abemaciclib/LY2835219	3.1623	-0.222464	-0.0384069	-0.123818	0.409298	601	517	3513.4	203.8	961.864	212.325
MDAMB231	Abemaciclib/LY2835219	10	-0.507515	0.0140815	-0.364781	0.673279	253	679	3553.9	205.6	961.864	212.325
MDAMB231	Abemaciclib/LY2835219	10	-0.476907	0.0142465	-0.347091	0.61684	275	562	3671	206.3	961.864	212.325
MDAMB231	Abemaciclib/LY2835219	10	-0.458905	-0.034445	-0.311642	0.691265	293	843	3679.2	198	961.864	212.325
MDAMB231	Abemaciclib/LY2835219	10	-0.506467	0.0141191	-0.361415	0.68648	257	730	3513.4	203.8	961.864	212.325
MDAMB330	Abemaciclib/LY2835219	0.001	1.1598	1.1701	-0.00101531	0.00212523	2986	38	2844.89	29.9444	1838.56	29.763
MDAMB330	Abemaciclib/LY2835219	0.001	0.749316	0.749898	-4.2485e-05	0.00116361	2621	31	2853.28	30.3889	1838.56	29.763
MDAMB330	Abemaciclib/LY2835219	0.001	0.843981	0.844179	-3.75512e-06	-0.000112157	2628	24	2755.61	25.6667	1838.56	29.763
MDAMB330	Abemaciclib/LY2835219	0.001	0.66645	0.663294	0.000583597	-0.00345946	2514	22	2811.33	34.8333	1838.56	29.763
MDAMB330	Abemaciclib/LY2835219	0.0031623	0.7083	0.708631	-7.84544e-06	-0.000829222	2576	25	2844.89	29.9444	1838.56	29.763
MDAMB330	Abemaciclib/LY2835219	0.0031623	0.448056	0.448629	-1.64834e-05	-0.00411543	2325	15	2853.28	30.3889	1838.56	29.763
MDAMB330	Abemaciclib/LY2835219	0.0031623	0.583002	0.583495	-1.09921e-05	0.00031479	2404	23	2755.61	25.6667	1838.56	29.763
MDAMB330	Abemaciclib/LY2835219	0.0031623	0.64702	0.644299	0.000546254	0.000132971	2496	31	2811.33	34.8333	1838.56	29.763
MDAMB330	Abemaciclib/LY2835219	0.01	0.428941	0.433099	-0.000540322	0.00411388	2302	34	2844.89	29.9444	1838.56	29.763
MDAMB330	Abemaciclib/LY2835219	0.01	0.272425	0.280462	-0.00123708	0.00690551	2142	38	2853.28	30.3889	1838.56	29.763
MDAMB330	Abemaciclib/LY2835219	0.01	0.0924867	0.0933725	-2.95737e-05	0.00358667	1936	25	2755.61	25.6667	1838.56	29.763
MDAMB330	Abemaciclib/LY2835219	0.01	0.33936	0.338411	0.000572447	-0.00222909	2199	22	2811.33	34.8333	1838.56	29.763
MDAMB330	Abemaciclib/LY2835219	0.031623	0.225719	0.226463	-2.53308e-05	0.00137942	2090	25	2844.89	29.9444	1838.56	29.763
MDAMB330	Abemaciclib/LY2835219	0.031623	-0.148822	0.334012	-0.0905175	0.230791	1660	528	2853.28	30.3889	1838.56	29.763
MDAMB330	Abemaciclib/LY2835219	0.031623	0.168961	0.169801	-2.60784e-05	0.00455012	2014	28	2755.61	25.6667	1838.56	29.763
MDAMB330	Abemaciclib/LY2835219	0.031623	0.187785	0.18772	0.000566089	-0.00243992	2043	20	2811.33	34.8333	1838.56	29.763
MDAMB330	Abemaciclib/LY2835219	0.1	0.287746	0.288448	-2.26474e-05	0.00328279	2156	30	2844.89	29.9444	1838.56	29.763
MDAMB330	Abemaciclib/LY2835219	0.1	0.220356	0.221098	-2.57253e-05	-0.00197055	2086	18	2853.28	30.3889	1838.56	29.763
MDAMB330	Abemaciclib/LY2835219	0.1	0.129474	0.130339	-2.78477e-05	0.00235535	1974	23	2755.61	25.6667	1838.56	29.763
MDAMB330	Abemaciclib/LY2835219	0.1	0.174529	0.174536	0.000565487	0.000517529	2029	26	2811.33	34.8333	1838.56	29.763
MDAMB330	Abemaciclib/LY2835219	0.31623	0.251895	0.253867	-0.000232932	0.00444281	2118	32	2844.89	29.9444	1838.56	29.763
MDAMB330	Abemaciclib/LY2835219	0.31623	0.169087	0.169861	-2.80994e-05	0.000195565	2030	22	2853.28	30.3889	1838.56	29.763
MDAMB330	Abemaciclib/LY2835219	0.31623	0.263965	0.264741	-2.21003e-05	0.00255865	2108	25	2755.61	25.6667	1838.56	29.763
MDAMB330	Abemaciclib/LY2835219	0.31623	0.230784	0.230478	0.000567989	0.00109797	2088	28	2811.33	34.8333	1838.56	29.763
MDAMB330	Abemaciclib/LY2835219	1	0.196977	0.197739	-2.66309e-05	0.00250252	2059	27	2844.89	29.9444	1838.56	29.763
MDAMB330	Abemaciclib/LY2835219	1	0.206544	0.207295	-2.63527e-05	0.000930165	2071	24	2853.28	30.3889	1838.56	29.763
MDAMB330	Abemaciclib/LY2835219	1	0.133398	0.13426	-2.76686e-05	0.00282608	1978	24	2755.61	25.6667	1838.56	29.763
MDAMB330	Abemaciclib/LY2835219	1	0.256866	0.256411	0.000569102	0.000470503	2115	27	2811.33	34.8333	1838.56	29.763
MDAMB330	Abemaciclib/LY2835219	3.1623	0.194209	0.202046	-0.00126607	0.00770618	2056	38	2844.89	29.9444	1838.56	29.763
MDAMB330	Abemaciclib/LY2835219	3.1623	0.344355	0.345259	-5.9518e-05	0.00325822	2218	31	2853.28	30.3889	1838.56	29.763
MDAMB330	Abemaciclib/LY2835219	3.1623	0.00787457	0.00880222	-3.37997e-05	0.00629649	1847	29	2755.61	25.6667	1838.56	29.763
MDAMB330	Abemaciclib/LY2835219	3.1623	0.203959	0.203805	0.000566814	0.0017477	2060	29	2811.33	34.8333	1838.56	29.763
MDAMB330	Abemaciclib/LY2835219	10	0.146609	0.157146	-0.00180455	0.00960799	2004	41	2844.89	29.9444	1838.56	29.763
MDAMB330	Abemaciclib/LY2835219	10	-0.0898705	0.0807864	-0.0355463	0.0114958	1732	39	2853.28	30.3889	1838.56	29.763
MDAMB330	Abemaciclib/LY2835219	10	-0.070267	-0.0655529	-0.000822388	0.010315	1762	35	2755.61	25.6667	1838.56	29.763
MDAMB330	Abemaciclib/LY2835219	10	-0.0471099	-0.0346315	-0.00187992	0.0119223	1785	44	2811.33	34.8333	1838.56	29.763
MDAMB361	Abemaciclib/LY2835219	0.001	0.763987	0.748157	0.00542861	-0.00393181	3455	281	3859	332.4	2095.89	208.883
MDAMB361	Abemaciclib/LY2835219	0.001	0.874109	0.864917	0.00266511	-0.00134614	3622	289	3833	314.5	2095.89	208.883
MDAMB361	Abemaciclib/LY2835219	0.001	0.889864	0.911132	-0.00223997	0.00750475	3527	329	3694.2	313.1	2095.89	208.883
MDAMB361	Abemaciclib/LY2835219	0.001	0.91153	0.863577	0.00851561	-0.0144171	3715	220	3866.5	293.8	2095.89	208.883
MDAMB361	Abemaciclib/LY2835219	0.0031623	0.616907	0.633941	0.00108151	0.00969232	3200	312	3859	332.4	2095.89	208.883
MDAMB361	Abemaciclib/LY2835219	0.0031623	0.626215	0.626165	0.00366795	0.00413849	3201	276	3833	314.5	2095.89	208.883
MDAMB361	Abemaciclib/LY2835219	0.0031623	0.63627	0.613401	0.0076833	-0.00533162	3135	245	3694.2	313.1	2095.89	208.883
MDAMB361	Abemaciclib/LY2835219	0.0031623	0.64074	0.604637	0.00970965	-0.0125607	3246	199	3866.5	293.8	2095.89	208.883
MDAMB361	Abemaciclib/LY2835219	0.01	0.236089	0.23836	0.00936303	0.00861137	2526	243	3859	332.4	2095.89	208.883
MDAMB361	Abemaciclib/LY2835219	0.01	0.217086	0.212104	0.0100805	0.00738606	2487	224	3833	314.5	2095.89	208.883
MDAMB361	Abemaciclib/LY2835219	0.01	0.3071	0.31846	0.00505973	0.0128071	2609	260	3694.2	313.1	2095.89	208.883
MDAMB361	Abemaciclib/LY2835219	0.01	0.164648	0.181948	0.00309118	0.0254512	2398	254	3866.5	293.8	2095.89	208.883
MDAMB361	Abemaciclib/LY2835219	0.031623	0.116232	0.108759	0.0142033	-0.00274595	2309	191	3859	332.4	2095.89	208.883
MDAMB361	Abemaciclib/LY2835219	0.031623	0.0489707	0.0466294	0.0121519	0.00746333	2185	197	3833	314.5	2095.89	208.883
MDAMB361	Abemaciclib/LY2835219	0.031623	0.119168	0.112063	0.0122415	-0.00219334	2298	188	3694.2	313.1	2095.89	208.883
MDAMB361	Abemaciclib/LY2835219	0.031623	0.218113	0.209511	0.00923261	0.00833024	2495	213	3866.5	293.8	2095.89	208.883
MDAMB361	Abemaciclib/LY2835219	0.1	0.135464	0.152838	0.00689569	0.0200086	2344	258	3859	332.4	2095.89	208.883
MDAMB361	Abemaciclib/LY2835219	0.1	0.0688393	0.065303	0.0121532	0.00241753	2221	187	3833	314.5	2095.89	208.883
MDAMB361	Abemaciclib/LY2835219	0.1	0.103108	0.0970786	0.0122405	0.00163189	2271	196	3694.2	313.1	2095.89	208.883
MDAMB361	Abemaciclib/LY2835219	0.1	0.15311	0.146236	0.00966936	0.0108495	2377	210	3866.5	293.8	2095.89	208.883
MDAMB361	Abemaciclib/LY2835219	0.31623	0.165765	0.18012	0.00728236	0.0172759	2399	256	3859	332.4	2095.89	208.883
MDAMB361	Abemaciclib/LY2835219	0.31623	0.0954051	0.0930115	0.0113638	0.0113137	2269	215	3833	314.5	2095.89	208.883
MDAMB361	Abemaciclib/LY2835219	0.31623	0.146028	0.137095	0.012243	-0.00647319	2343	180	3694.2	313.1	2095.89	208.883
MDAMB361	Abemaciclib/LY2835219	0.31623	0.0613005	0.0589462	0.00968126	-0.000822646	2209	165	3866.5	293.8	2095.89	208.883
MDAMB361	Abemaciclib/LY2835219	1	0.0402466	0.0532278	0.00959344	0.0200653	2170	239	3859	332.4	2095.89	208.883
MDAMB361	Abemaciclib/LY2835219	1	0.0500732	0.0476662	0.012152	0.0108441	2187	206	3833	314.5	2095.89	208.883
MDAMB361	Abemaciclib/LY2835219	1	0.0299033	0.0724423	4.42237e-05	0.0400961	2147	287	3694.2	313.1	2095.89	208.883
MDAMB361	Abemaciclib/LY2835219	1	0.154209	0.149498	0.00906713	0.0122043	2379	214	3866.5	293.8	2095.89	208.883
MDAMB361	Abemaciclib/LY2835219	3.1623	-0.17461	0.0507735	-0.0560059	0.0735587	1770	319	3859	332.4	2095.89	208.883
MDAMB361	Abemaciclib/LY2835219	3.1623	-0.203572	0.0507784	-0.0667642	0.0812857	1719	319	3833	314.5	2095.89	208.883
MDAMB361	Abemaciclib/LY2835219	3.1623	-0.0890446	0.0254815	-0.0201997	0.0954484	1942	407	3694.2	313.1	2095.89	208.883
MDAMB361	Abemaciclib/LY2835219	3.1623	-0.213082	0.0504056	-0.0731424	0.100335	1696	349	3866.5	293.8	2095.89	208.883
MDAMB361	Abemaciclib/LY2835219	10	-0.285401	0.0472925	-0.0941709	0.125446	1559	401	3859	332.4	2095.89	208.883
MDAMB361	Abemaciclib/LY2835219	10	-0.389861	0.0454892	-0.134887	0.175859	1363	457	3833	314.5	2095.89	208.883
MDAMB361	Abemaciclib/LY2835219	10	-0.400142	0.0480307	-0.131163	0.196249	1380	521	3694.2	313.1	2095.89	208.883
MDAMB361	Abemaciclib/LY2835219	10	-0.291907	0.0483683	-0.10097	0.168965	1545	486	3866.5	293.8	2095.89	208.883
MDAMB415	Abemaciclib/LY2835219	0.001	0.570927	0.571163	-1.27745e-05	0.00352071	3698	100	4634.28	108.222	2424.6	168.879
MDAMB415	Abemaciclib/LY2835219	0.001	1.05467	1.05464	1.44736e-06	0.00182945	5065	115	4927.17	102.333	2424.6	168.879
MDAMB415	Abemaciclib/LY2835219	0.001	0.70125	0.701419	-8.49207e-06	0.0100434	4002	126	4661.67	96.8333	2424.6	168.879
MDAMB415	Abemaciclib/LY2835219	0.001	1.09769	1.09764	2.57868e-06	9.97368e-05	5242	109	4988.17	102.722	2424.6	168.879
MDAMB415	Abemaciclib/LY2835219	0.0031623	0.406969	0.407278	-1.89852e-05	0.00911213	3336	110	4634.28	108.222	2424.6	168.879
MDAMB415	Abemaciclib/LY2835219	0.0031623	0.982077	0.982087	-4.86796e-07	0.00614912	4882	133	4927.17	102.333	2424.6	168.879
MDAMB415	Abemaciclib/LY2835219	0.0031623	0.695391	0.695563	-8.67879e-06	0.00182402	3989	91	4661.67	96.8333	2424.6	168.879
MDAMB415	Abemaciclib/LY2835219	0.0031623	0.971419	0.971435	-7.88778e-07	-0.00150032	4914	94	4988.17	102.722	2424.6	168.879
MDAMB415	Abemaciclib/LY2835219	0.01	0.302087	0.302437	-2.3494e-05	0.0168073	3103	128	4634.28	108.222	2424.6	168.879
MDAMB415	Abemaciclib/LY2835219	0.01	0.603772	0.603972	-1.24782e-05	0.00492003	3931	102	4927.17	102.333	2424.6	168.879
MDAMB415	Abemaciclib/LY2835219	0.01	0.352764	0.353092	-2.14154e-05	0.00520762	3224	85	4661.67	96.8333	2424.6	168.879
MDAMB415	Abemaciclib/LY2835219	0.01	0.660835	0.661006	-1.05624e-05	0.00717234	4111	116	4988.17	102.722	2424.6	168.879
MDAMB415	Abemaciclib/LY2835219	0.031623	0.108669	0.109083	-3.32346e-05	0.0139876	2670	102	4634.28	108.222	2424.6	168.879
MDAMB415	Abemaciclib/LY2835219	0.031623	0.325616	0.325927	-2.41594e-05	0.0159707	3235	122	4927.17	102.333	2424.6	168.879
MDAMB415	Abemaciclib/LY2835219	0.031623	0.158289	0.158685	-3.07679e-05	0.00778248	2785	81	4661.67	96.8333	2424.6	168.879
MDAMB415	Abemaciclib/LY2835219	0.031623	0.260821	0.261149	-2.77628e-05	0.0159571	3086	116	4988.17	102.722	2424.6	168.879
MDAMB415	Abemaciclib/LY2835219	0.1	-0.00643979	-0.00599721	-4.01708e-05	0.021979	2410	113	4634.28	108.222	2424.6	168.879
MDAMB415	Abemaciclib/LY2835219	0.1	0.281938	0.282265	-2.63029e-05	0.0163005	3126	119	4927.17	102.333	2424.6	168.879
MDAMB415	Abemaciclib/LY2835219	0.1	0.0558037	0.0562279	-3.65836e-05	0.00917789	2552	78	4661.67	96.8333	2424.6	168.879
MDAMB415	Abemaciclib/LY2835219	0.1	0.215643	0.215985	-3.01802e-05	0.0110307	2971	96	4988.17	102.722	2424.6	168.879
MDAMB415	Abemaciclib/LY2835219	0.31623	0.00724088	0.00768049	-3.92924e-05	0.0288616	2441	133	4634.28	108.222	2424.6	168.879
MDAMB415	Abemaciclib/LY2835219	0.31623	0.217763	0.21811	-2.96407e-05	0.0175787	2966	117	4927.17	102.333	2424.6	168.879
MDAMB415	Abemaciclib/LY2835219	0.31623	-0.00681909	-0.00638041	-4.05178e-05	0.0243258	2409	113	4661.67	96.8333	2424.6	168.879
MDAMB415	Abemaciclib/LY2835219	0.31623	0.261606	0.261933	-2.77218e-05	0.000965846	3088	67	4988.17	102.722	2424.6	168.879
MDAMB415	Abemaciclib/LY2835219	1	-0.007322	-0.00687922	-4.0228e-05	0.0220145	2408	113	4634.28	108.222	2424.6	168.879
MDAMB415	Abemaciclib/LY2835219	1	0.199699	0.200052	-3.06237e-05	0.0181409	2921	117	4927.17	102.333	2424.6	168.879
MDAMB415	Abemaciclib/LY2835219	1	0.0146145	0.0150485	-3.91354e-05	0.0171082	2458	96	4661.67	96.8333	2424.6	168.879
MDAMB415	Abemaciclib/LY2835219	1	0.1574	0.157759	-3.34848e-05	0.00392605	2823	70	4988.17	102.722	2424.6	168.879
MDAMB415	Abemaciclib/LY2835219	3.1623	0.0372925	0.0377252	-3.74166e-05	0.00883908	2509	82	4634.28	108.222	2424.6	168.879
MDAMB415	Abemaciclib/LY2835219	3.1623	0.129795	0.130167	-3.46266e-05	0.0294384	2747	144	4927.17	102.333	2424.6	168.879
MDAMB415	Abemaciclib/LY2835219	3.1623	0.0417713	0.042199	-3.7438e-05	0.00916969	2520	77	4661.67	96.8333	2424.6	168.879
MDAMB415	Abemaciclib/LY2835219	3.1623	0.158976	0.159334	-3.33924e-05	0.00925254	2827	86	4988.17	102.722	2424.6	168.879
MDAMB415	Abemaciclib/LY2835219	10	-0.181804	0.0505804	-0.0748424	0.0186789	2010	87	4634.28	108.222	2424.6	168.879
MDAMB415	Abemaciclib/LY2835219	10	0.0762951	0.0766812	-3.79242e-05	0.02387	2614	121	4927.17	102.333	2424.6	168.879
MDAMB415	Abemaciclib/LY2835219	10	-0.0578898	0.0535296	-0.0344425	0.0112058	2292	75	4661.67	96.8333	2424.6	168.879
MDAMB415	Abemaciclib/LY2835219	10	0.129417	0.129783	-3.51544e-05	0.0141157	2752	98	4988.17	102.722	2424.6	168.879
MDAMB436	Abemaciclib/LY2835219	0.001	0.949891	0.96237	-0.00257283	0.00497029	3111	212	3225	198.5	1206.61	99.6325
MDAMB436	Abemaciclib/LY2835219	0.001	1.01039	1.01537	-0.00140035	0.00247697	3330	224	3305	214.7	1206.61	99.6325
MDAMB436	Abemaciclib/LY2835219	0.001	1.13061	1.14347	-0.00434162	0.0022433	3370	230	3092.6	197.5	1206.61	99.6325
MDAMB436	Abemaciclib/LY2835219	0.001	1.0623	1.06264	-0.000864072	-0.00148612	3390	217	3244.8	208.7	1206.61	99.6325
MDAMB436	Abemaciclib/LY2835219	0.0031623	0.899684	0.902033	0.000578967	0.0010659	2998	191	3225	198.5	1206.61	99.6325
MDAMB436	Abemaciclib/LY2835219	0.0031623	0.958593	0.935463	0.00665006	-0.0096329	3206	172	3305	214.7	1206.61	99.6325
MDAMB436	Abemaciclib/LY2835219	0.0031623	1.20787	1.21533	-0.00392063	-0.000339859	3537	231	3092.6	197.5	1206.61	99.6325
MDAMB436	Abemaciclib/LY2835219	0.0031623	1.04864	1.02111	0.00618807	-0.0129217	3358	172	3244.8	208.7	1206.61	99.6325
MDAMB436	Abemaciclib/LY2835219	0.01	1.19083	1.18798	-0.00146256	-0.00324334	3670	216	3225	198.5	1206.61	99.6325
MDAMB436	Abemaciclib/LY2835219	0.01	1.02615	1.03486	-0.00253378	0.00389384	3368	232	3305	214.7	1206.61	99.6325
MDAMB436	Abemaciclib/LY2835219	0.01	1.04809	1.06235	-0.00385493	0.00361633	3194	223	3092.6	197.5	1206.61	99.6325
MDAMB436	Abemaciclib/LY2835219	0.01	0.966278	0.963359	0.00117797	-0.00224685	3167	200	3244.8	208.7	1206.61	99.6325
MDAMB436	Abemaciclib/LY2835219	0.031623	1.00612	1.00534	0.000121318	-0.00121911	3239	198	3225	198.5	1206.61	99.6325
MDAMB436	Abemaciclib/LY2835219	0.031623	1.00374	1.01116	-0.00193462	0.00355558	3314	227	3305	214.7	1206.61	99.6325
MDAMB436	Abemaciclib/LY2835219	0.031623	1.17468	1.17979	-0.00307918	-0.000924529	3465	224	3092.6	197.5	1206.61	99.6325
MDAMB436	Abemaciclib/LY2835219	0.031623	1.05931	1.0612	-0.0012019	-0.000847358	3383	219	3244.8	208.7	1206.61	99.6325
MDAMB436	Abemaciclib/LY2835219	0.1	0.828989	0.846664	-0.00269601	0.0090859	2841	207	3225	198.5	1206.61	99.6325
MDAMB436	Abemaciclib/LY2835219	0.1	0.974114	0.987095	-0.00299932	0.00621198	3243	232	3305	214.7	1206.61	99.6325
MDAMB436	Abemaciclib/LY2835219	0.1	1.074	1.08841	-0.00414011	0.00339038	3249	226	3092.6	197.5	1206.61	99.6325
MDAMB436	Abemaciclib/LY2835219	0.1	1.07039	1.1147	-0.0114274	0.0155052	3409	285	3244.8	208.7	1206.61	99.6325
MDAMB436	Abemaciclib/LY2835219	0.31623	1.00131	1.04189	-0.00992155	0.0157138	3228	260	3225	198.5	1206.61	99.6325
MDAMB436	Abemaciclib/LY2835219	0.31623	0.943016	0.957885	-0.00312372	0.00739057	3169	231	3305	214.7	1206.61	99.6325
MDAMB436	Abemaciclib/LY2835219	0.31623	1.03816	1.08524	-0.0112512	0.0162387	3173	268	3092.6	197.5	1206.61	99.6325
MDAMB436	Abemaciclib/LY2835219	0.31623	1.00872	1.02442	-0.00400679	0.00522934	3265	234	3244.8	208.7	1206.61	99.6325
MDAMB436	Abemaciclib/LY2835219	1	0.741872	0.782936	-0.00832096	0.0222817	2651	234	3225	198.5	1206.61	99.6325
MDAMB436	Abemaciclib/LY2835219	1	0.569266	0.626208	-0.0117048	0.0380136	2323	254	3305	214.7	1206.61	99.6325
MDAMB436	Abemaciclib/LY2835219	1	0.69536	0.789218	-0.0215376	0.0469403	2471	301	3092.6	197.5	1206.61	99.6325
MDAMB436	Abemaciclib/LY2835219	1	0.756952	0.818949	-0.013983	0.0311886	2697	276	3244.8	208.7	1206.61	99.6325
MDAMB436	Abemaciclib/LY2835219	3.1623	0.314854	0.38205	-0.0148934	0.058732	1779	237	3225	198.5	1206.61	99.6325
MDAMB436	Abemaciclib/LY2835219	3.1623	0.245899	0.32698	-0.0194584	0.0756948	1661	262	3305	214.7	1206.61	99.6325
MDAMB436	Abemaciclib/LY2835219	3.1623	0.384053	0.441186	-0.0105559	0.0441695	1876	222	3092.6	197.5	1206.61	99.6325
MDAMB436	Abemaciclib/LY2835219	3.1623	0.358305	0.415581	-0.0107918	0.0475567	1868	229	3244.8	208.7	1206.61	99.6325
MDAMB436	Abemaciclib/LY2835219	10	-0.315368	0.0269998	-0.161621	0.27102	705	347	3225	198.5	1206.61	99.6325
MDAMB436	Abemaciclib/LY2835219	10	-0.295606	0.0265578	-0.151919	0.220203	725	283	3305	214.7	1206.61	99.6325
MDAMB436	Abemaciclib/LY2835219	10	-0.392698	0.0258884	-0.198783	0.387095	613	499	3092.6	197.5	1206.61	99.6325
MDAMB436	Abemaciclib/LY2835219	10	-0.328838	0.026364	-0.168969	0.361495	683	501	3244.8	208.7	1206.61	99.6325
MDAMB453	Abemaciclib/LY2835219	0.001	0.875951	0.959308	-0.0157757	0.0410383	1553	387	1666.1	318	778.422	332.539
MDAMB453	Abemaciclib/LY2835219	0.001	0.941007	0.950395	-0.00138068	0.00572222	1595	371	1647.5	366.9	778.422	332.539
MDAMB453	Abemaciclib/LY2835219	0.001	1.15674	1.15644	1.20792e-05	0.0118162	1648	288	1531.02	235.94	778.422	332.539
MDAMB453	Abemaciclib/LY2835219	0.001	0.799018	0.799346	-1.83994e-05	0.0183167	1432	297	1598.4	287.5	778.422	332.539
MDAMB453	Abemaciclib/LY2835219	0.0031623	0.493374	0.49409	-5.50889e-05	0.0544444	1209	327	1666.1	318	778.422	332.539
MDAMB453	Abemaciclib/LY2835219	0.0031623	0.598625	0.631366	-0.00439571	0.0422988	1293	376	1647.5	366.9	778.422	332.539
MDAMB453	Abemaciclib/LY2835219	0.0031623	0.824805	0.825112	-1.51743e-05	-0.00274495	1400	217	1531.02	235.94	778.422	332.539
MDAMB453	Abemaciclib/LY2835219	0.0031623	0.630477	0.631053	-3.6233e-05	0.00638514	1293	246	1598.4	287.5	778.422	332.539
MDAMB453	Abemaciclib/LY2835219	0.01	0.220764	0.221767	-9.72794e-05	0.0892245	969	319	1666.1	318	778.422	332.539
MDAMB453	Abemaciclib/LY2835219	0.01	0.361656	0.347058	0.00956575	-0.0429542	1087	177	1647.5	366.9	778.422	332.539
MDAMB453	Abemaciclib/LY2835219	0.01	0.190738	0.235003	-0.011597	0.145327	923	363	1531.02	235.94	778.422	332.539
MDAMB453	Abemaciclib/LY2835219	0.01	0.20049	0.440346	-0.0609502	0.191249	941	495	1598.4	287.5	778.422	332.539
MDAMB453	Abemaciclib/LY2835219	0.031623	0.0415481	0.044434	-0.000744453	0.133112	814	335	1666.1	318	778.422	332.539
MDAMB453	Abemaciclib/LY2835219	0.031623	0.000686363	0.0360847	-0.00315312	0.134878	779	363	1647.5	366.9	778.422	332.539
MDAMB453	Abemaciclib/LY2835219	0.031623	0.115444	0.116673	-0.000106196	0.0514345	866	201	1531.02	235.94	778.422	332.539
MDAMB453	Abemaciclib/LY2835219	0.031623	0.0612884	0.121971	-0.0188157	0.160543	828	379	1598.4	287.5	778.422	332.539
MDAMB453	Abemaciclib/LY2835219	0.1	0.0228837	0.0240391	-0.000137157	0.114778	798	300	1666.1	318	778.422	332.539
MDAMB453	Abemaciclib/LY2835219	0.1	0.0457337	0.0982425	-0.00907772	0.133332	817	378	1647.5	366.9	778.422	332.539
MDAMB453	Abemaciclib/LY2835219	0.1	0.0798207	0.0810784	-0.000112771	0.088356	839	244	1531.02	235.94	778.422	332.539
MDAMB453	Abemaciclib/LY2835219	0.1	-0.0054734	0.0340865	-0.0131311	0.1664	774	364	1598.4	287.5	778.422	332.539
MDAMB453	Abemaciclib/LY2835219	0.31623	0.0857464	0.0868591	-0.000123409	0.0980982	852	294	1666.1	318	778.422	332.539
MDAMB453	Abemaciclib/LY2835219	0.31623	0.103589	0.130189	-0.000450875	0.109498	866	358	1647.5	366.9	778.422	332.539
MDAMB453	Abemaciclib/LY2835219	0.31623	0.069271	0.0705371	-0.000114775	0.00723717	831	140	1531.02	235.94	778.422	332.539
MDAMB453	Abemaciclib/LY2835219	0.31623	0.0662273	0.0744104	-0.00238034	0.136037	832	339	1598.4	287.5	778.422	332.539
MDAMB453	Abemaciclib/LY2835219	1	-0.043885	-0.0426906	-0.000153087	0.140513	741	316	1666.1	318	778.422	332.539
MDAMB453	Abemaciclib/LY2835219	1	0.0409994	0.0405723	0.00950691	0.0878662	813	302	1647.5	366.9	778.422	332.539
MDAMB453	Abemaciclib/LY2835219	1	0.127324	0.180707	-0.0147128	0.160245	875	370	1531.02	235.94	778.422	332.539
MDAMB453	Abemaciclib/LY2835219	1	0.0686964	0.303573	-0.0662618	0.220885	834	499	1598.4	287.5	778.422	332.539
MDAMB453	Abemaciclib/LY2835219	3.1623	-0.043885	-0.0426906	-0.000153087	0.146432	741	325	1666.1	318	778.422	332.539
MDAMB453	Abemaciclib/LY2835219	3.1623	-0.071978	-0.0452784	0.000314785	0.147238	718	354	1647.5	366.9	778.422	332.539
MDAMB453	Abemaciclib/LY2835219	3.1623	0.069271	0.0725287	-0.00071994	0.150363	831	335	1531.02	235.94	778.422	332.539
MDAMB453	Abemaciclib/LY2835219	3.1623	0.104474	0.105637	-0.000114022	0.0354509	863	201	1598.4	287.5	778.422	332.539
MDAMB453	Abemaciclib/LY2835219	10	-0.771427	0.021476	-0.421666	0.630883	154	577	1666.1	318	778.422	332.539
MDAMB453	Abemaciclib/LY2835219	10	-0.803405	0.019615	-0.442268	0.620821	134	549	1647.5	366.9	778.422	332.539
MDAMB453	Abemaciclib/LY2835219	10	-0.659543	0.0323851	-0.302722	0.556058	272	614	1531.02	235.94	778.422	332.539
MDAMB453	Abemaciclib/LY2835219	10	-0.824329	0.0215948	-0.456027	0.704477	128	773	1598.4	287.5	778.422	332.539
MDAMB468	Abemaciclib/LY2835219	0.001	1.02717	1.00457	0.00639451	-0.00962023	4643	399	4535	445.1	1353.95	97.5195
MDAMB468	Abemaciclib/LY2835219	0.001	0.939849	0.962274	-0.00533108	0.0106591	4113	430	4329.1	399.2	1353.95	97.5195
MDAMB468	Abemaciclib/LY2835219	0.001	0.91524	0.944138	-0.00700598	0.0115586	4208	461	4538.3	422.2	1353.95	97.5195
MDAMB468	Abemaciclib/LY2835219	0.0031623	0.966409	0.969684	2.84436e-06	0.00190952	4403	439	4535	445.1	1353.95	97.5195
MDAMB468	Abemaciclib/LY2835219	0.0031623	0.938724	0.946403	-0.000669674	0.00370778	4109	395	4329.1	399.2	1353.95	97.5195
MDAMB468	Abemaciclib/LY2835219	0.0031623	1.05195	1.03217	0.00469942	-0.0107038	4746	393	4538.3	422.2	1353.95	97.5195
MDAMB468	Abemaciclib/LY2835219	0.01	0.970247	0.949788	0.00771253	-0.00955582	4418	380	4535	445.1	1353.95	97.5195
MDAMB468	Abemaciclib/LY2835219	0.01	0.978959	0.995747	-0.0045906	0.00802332	4253	431	4329.1	399.2	1353.95	97.5195
MDAMB468	Abemaciclib/LY2835219	0.01	1.09449	1.09645	-0.00333329	-0.000641111	4919	466	4538.3	422.2	1353.95	97.5195
MDAMB468	Abemaciclib/LY2835219	0.031623	1.03667	1.03195	0.000343926	-0.00123112	4681	449	4535	445.1	1353.95	97.5195
MDAMB468	Abemaciclib/LY2835219	0.031623	1.07157	1.06276	0.000629818	-0.00294342	4592	405	4329.1	399.2	1353.95	97.5195
MDAMB468	Abemaciclib/LY2835219	0.031623	1.03879	1.08995	-0.0168821	0.0204472	4693	566	4538.3	422.2	1353.95	97.5195
MDAMB468	Abemaciclib/LY2835219	0.1	1.03742	1.03178	0.000609335	-0.00163797	4684	447	4535	445.1	1353.95	97.5195
MDAMB468	Abemaciclib/LY2835219	0.1	1.07667	1.08652	-0.00503105	0.00510317	4611	451	4329.1	399.2	1353.95	97.5195
MDAMB468	Abemaciclib/LY2835219	0.1	1.05641	1.04021	0.00342444	-0.00900441	4764	404	4538.3	422.2	1353.95	97.5195
MDAMB468	Abemaciclib/LY2835219	0.31623	1.01387	1.02723	-0.00468993	0.00681101	4590	485	4535	445.1	1353.95	97.5195
MDAMB468	Abemaciclib/LY2835219	0.31623	0.988378	0.953602	0.0112559	-0.0161512	4287	312	4329.1	399.2	1353.95	97.5195
MDAMB468	Abemaciclib/LY2835219	0.31623	1.05121	1.05039	-0.00124323	-0.00210834	4743	441	4538.3	422.2	1353.95	97.5195
MDAMB468	Abemaciclib/LY2835219	1	0.740235	0.780384	-0.00585332	0.0210769	3558	439	4535	445.1	1353.95	97.5195
MDAMB468	Abemaciclib/LY2835219	1	0.811219	0.823955	0.00130669	0.00587886	3666	362	4329.1	399.2	1353.95	97.5195
MDAMB468	Abemaciclib/LY2835219	1	0.842478	0.885166	-0.0097675	0.0189586	3933	467	4538.3	422.2	1353.95	97.5195
MDAMB468	Abemaciclib/LY2835219	3.1623	0.321298	0.454507	-0.0349806	0.100563	2201	514	4535	445.1	1353.95	97.5195
MDAMB468	Abemaciclib/LY2835219	3.1623	0.312058	0.470122	-0.0450872	0.116981	2135	537	4329.1	399.2	1353.95	97.5195
MDAMB468	Abemaciclib/LY2835219	3.1623	0.372948	0.460744	-0.0172696	0.0626958	2354	415	4538.3	422.2	1353.95	97.5195
MDAMB468	Abemaciclib/LY2835219	10	-0.11507	0.27093	-0.166092	0.368855	1094	923	4535	445.1	1353.95	97.5195
MDAMB468	Abemaciclib/LY2835219	10	-0.340308	0.225113	-0.272563	0.545067	674	1143	4329.1	399.2	1353.95	97.5195
MDAMB468	Abemaciclib/LY2835219	10	-0.40887	0.154305	-0.299988	0.593836	541	1155	4538.3	422.2	1353.95	97.5195
MGH312	Abemaciclib/LY2835219	0.001	0.908889	0.915611	3.22708e-05	0.00115579	2292	154	2374.17	155.722	1406.4	73.9251
MGH312	Abemaciclib/LY2835219	0.001	1.41919	1.37786	0.00270998	-0.0112771	2645	91	2308.56	104.556	1406.4	73.9251
MGH312	Abemaciclib/LY2835219	0.001	0.87722	0.837543	0.008121	-0.015062	2391	124	2522.11	171.833	1406.4	73.9251
MGH312	Abemaciclib/LY2835219	0.001	1.208	1.2575	-0.007197	0.0110974	2497	176	2324.22	132.5	1406.4	73.9251
MGH312	Abemaciclib/LY2835219	0.0031623	0.893469	0.891431	0.00146002	-0.00157312	2278	146	2374.17	155.722	1406.4	73.9251
MGH312	Abemaciclib/LY2835219	0.0031623	1.2721	1.24648	0.00176415	-0.00796588	2529	96	2308.56	104.556	1406.4	73.9251
MGH312	Abemaciclib/LY2835219	0.0031623	1.06689	1.02539	0.00539991	-0.0124466	2593	142	2522.11	171.833	1406.4	73.9251
MGH312	Abemaciclib/LY2835219	0.0031623	1.36195	1.40551	-0.00723476	0.00915953	2622	179	2324.22	132.5	1406.4	73.9251
MGH312	Abemaciclib/LY2835219	0.01	0.995355	0.98697	0.00120015	-0.00265369	2370	149	2374.17	155.722	1406.4	73.9251
MGH312	Abemaciclib/LY2835219	0.01	1.29223	1.34024	-0.006192	0.00830973	2545	142	2308.56	104.556	1406.4	73.9251
MGH312	Abemaciclib/LY2835219	0.01	1.0046	0.997452	0.00103549	-0.00272487	2527	166	2522.11	171.833	1406.4	73.9251
MGH312	Abemaciclib/LY2835219	0.01	1.33464	1.34543	-0.00356297	0.00219974	2600	157	2324.22	132.5	1406.4	73.9251
MGH312	Abemaciclib/LY2835219	0.031623	1.04903	1.02316	0.00295793	-0.00707389	2418	140	2374.17	155.722	1406.4	73.9251
MGH312	Abemaciclib/LY2835219	0.031623	1.45765	1.38778	0.00545472	0.00587093	2675	142	2308.56	104.556	1406.4	73.9251
MGH312	Abemaciclib/LY2835219	0.031623	0.955742	0.962866	-0.000559172	0.001319	2475	174	2522.11	171.833	1406.4	73.9251
MGH312	Abemaciclib/LY2835219	0.031623	1.19824	1.16835	0.00206311	-0.00765587	2489	123	2324.22	132.5	1406.4	73.9251
MGH312	Abemaciclib/LY2835219	0.1	0.94868	1.02044	-0.00927949	0.0194902	2328	206	2374.17	155.722	1406.4	73.9251
MGH312	Abemaciclib/LY2835219	0.1	1.30989	1.27118	0.0030037	-0.010927	2559	89	2308.56	104.556	1406.4	73.9251
MGH312	Abemaciclib/LY2835219	0.1	0.86139	0.853894	0.00300773	-0.00419197	2374	152	2522.11	171.833	1406.4	73.9251
MGH312	Abemaciclib/LY2835219	0.1	1.00092	0.964965	0.00466424	-0.0107495	2325	107	2324.22	132.5	1406.4	73.9251
MGH312	Abemaciclib/LY2835219	0.31623	1.04903	1.0431	0.000275138	-0.00156318	2418	155	2374.17	155.722	1406.4	73.9251
MGH312	Abemaciclib/LY2835219	0.31623	1.17346	1.20122	-0.00379352	0.0047448	2450	127	2308.56	104.556	1406.4	73.9251
MGH312	Abemaciclib/LY2835219	0.31623	0.865113	0.818206	0.00954833	-0.0178545	2378	116	2522.11	171.833	1406.4	73.9251
MGH312	Abemaciclib/LY2835219	0.31623	1.01162	1.03437	-0.00297476	0.00526183	2334	149	2324.22	132.5	1406.4	73.9251
MGH312	Abemaciclib/LY2835219	1	0.863817	0.900519	-0.00381708	0.00994843	2251	174	2374.17	155.722	1406.4	73.9251
MGH312	Abemaciclib/LY2835219	1	0.96669	0.964309	0.000434566	-0.00173412	2281	102	2308.56	104.556	1406.4	73.9251
MGH312	Abemaciclib/LY2835219	1	0.707035	0.705797	0.00413404	-0.0035151	2207	143	2522.11	171.833	1406.4	73.9251
MGH312	Abemaciclib/LY2835219	1	0.80767	0.791695	0.00384737	-0.00628807	2160	110	2324.22	132.5	1406.4	73.9251
MGH312	Abemaciclib/LY2835219	3.1623	0.269294	0.361583	-0.00944524	0.0376611	1684	186	2374.17	155.722	1406.4	73.9251
MGH312	Abemaciclib/LY2835219	3.1623	0.272657	0.27838	0.00255545	0.00549112	1671	88	2308.56	104.556	1406.4	73.9251
MGH312	Abemaciclib/LY2835219	3.1623	0.342876	0.332156	0.0123424	-0.0133135	1803	97	2522.11	171.833	1406.4	73.9251
MGH312	Abemaciclib/LY2835219	3.1623	0.423957	0.520253	-0.0115129	0.0358444	1817	181	2324.22	132.5	1406.4	73.9251
MGH312	Abemaciclib/LY2835219	10	-0.408412	0.0528648	-0.12322	0.236936	946	403	2374.17	155.722	1406.4	73.9251
MGH312	Abemaciclib/LY2835219	10	-0.503914	0.055282	-0.160307	0.156213	852	214	2308.56	104.556	1406.4	73.9251
MGH312	Abemaciclib/LY2835219	10	-0.438332	0.0450636	-0.146494	0.290111	865	475	2522.11	171.833	1406.4	73.9251
MGH312	Abemaciclib/LY2835219	10	-0.493524	0.0527439	-0.153685	0.179657	859	263	2324.22	132.5	1406.4	73.9251
PDX1258	Abemaciclib/LY2835219	0.001	1.06817	1.08551	-0.00662477	0.00619526	6316	741	6009.2	650.1	2145.9	181.838
PDX1258	Abemaciclib/LY2835219	0.001	1.05501	1.05064	-0.00047551	-0.000749054	6105	662	5869.2	645.8	2145.9	181.838
PDX1258	Abemaciclib/LY2835219	0.001	1.06864	1.02775	0.00870509	-0.0167437	6040	542	5756.7	627.2	2145.9	181.838
PDX1258	Abemaciclib/LY2835219	0.001	0.992813	1.00075	-0.00186747	0.00100292	5618	590	5646.3	570.9	2145.9	181.838
PDX1258	Abemaciclib/LY2835219	0.0031623	1.12119	1.09185	0.0042104	-0.0117959	6558	625	6009.2	650.1	2145.9	181.838
PDX1258	Abemaciclib/LY2835219	0.0031623	1.0876	1.06448	0.00348014	-0.00787941	6246	623	5869.2	645.8	2145.9	181.838
PDX1258	Abemaciclib/LY2835219	0.0031623	1.12937	1.11132	0.000868807	-0.0066598	6294	641	5756.7	627.2	2145.9	181.838
PDX1258	Abemaciclib/LY2835219	0.0031623	1.06273	1.02383	0.00827926	-0.017438	5895	489	5646.3	570.9	2145.9	181.838
PDX1258	Abemaciclib/LY2835219	0.01	1.01985	1.00902	0.00239314	-0.00557266	6098	627	6009.2	650.1	2145.9	181.838
PDX1258	Abemaciclib/LY2835219	0.01	1.07699	1.02991	0.0102513	-0.0179125	6200	544	5869.2	645.8	2145.9	181.838
PDX1258	Abemaciclib/LY2835219	0.01	1.04307	1.05095	-0.00329416	0.0026362	5934	672	5756.7	627.2	2145.9	181.838
PDX1258	Abemaciclib/LY2835219	0.01	1.01234	1.04315	-0.00813974	0.0101014	5695	662	5646.3	570.9	2145.9	181.838
PDX1258	Abemaciclib/LY2835219	0.031623	0.92306	0.946806	-0.0044494	0.00871833	5669	683	6009.2	650.1	2145.9	181.838
PDX1258	Abemaciclib/LY2835219	0.031623	0.92394	0.906	0.00746324	-0.00823407	5548	551	5869.2	645.8	2145.9	181.838
PDX1258	Abemaciclib/LY2835219	0.031623	0.997144	1.00476	-0.00194315	0.00227136	5745	648	5756.7	627.2	2145.9	181.838
PDX1258	Abemaciclib/LY2835219	0.031623	1.00424	0.96863	0.0091991	-0.0171001	5663	472	5646.3	570.9	2145.9	181.838
PDX1258	Abemaciclib/LY2835219	0.1	0.885202	0.896389	0.000263112	0.00302081	5504	624	6009.2	650.1	2145.9	181.838
PDX1258	Abemaciclib/LY2835219	0.1	0.919877	0.918017	0.00299707	-0.00100781	5531	598	5869.2	645.8	2145.9	181.838
PDX1258	Abemaciclib/LY2835219	0.1	0.902417	0.891475	0.00602094	-0.0066568	5361	546	5756.7	627.2	2145.9	181.838
PDX1258	Abemaciclib/LY2835219	0.1	0.977286	0.967716	0.00310355	-0.0063654	5557	534	5646.3	570.9	2145.9	181.838
PDX1258	Abemaciclib/LY2835219	0.31623	0.59933	0.633959	0.00152653	0.0152499	4311	555	6009.2	650.1	2145.9	181.838
PDX1258	Abemaciclib/LY2835219	0.31623	0.698028	0.706056	0.00732902	0.00173429	4628	516	5869.2	645.8	2145.9	181.838
PDX1258	Abemaciclib/LY2835219	0.31623	0.739641	0.743866	0.00689393	-0.00123018	4720	512	5756.7	627.2	2145.9	181.838
PDX1258	Abemaciclib/LY2835219	0.31623	0.759828	0.741075	0.0122279	-0.013444	4723	414	5646.3	570.9	2145.9	181.838
PDX1258	Abemaciclib/LY2835219	1	0.348794	0.424118	-0.00650552	0.0471487	3347	572	6009.2	650.1	2145.9	181.838
PDX1258	Abemaciclib/LY2835219	1	0.424107	0.463477	0.00565268	0.0208042	3585	486	5869.2	645.8	2145.9	181.838
PDX1258	Abemaciclib/LY2835219	1	0.400697	0.469843	-0.00482774	0.03933	3467	557	5756.7	627.2	2145.9	181.838
PDX1258	Abemaciclib/LY2835219	1	0.292505	0.351445	-0.000476656	0.0370144	3070	463	5646.3	570.9	2145.9	181.838
PDX1258	Abemaciclib/LY2835219	3.1623	-0.104624	0.0623132	-0.0456103	0.180576	1821	706	6009.2	650.1	2145.9	181.838
PDX1258	Abemaciclib/LY2835219	3.1623	-0.0807588	0.071025	-0.0356388	0.157884	1899	655	5869.2	645.8	2145.9	181.838
PDX1258	Abemaciclib/LY2835219	3.1623	-0.0586422	0.0676513	-0.0227405	0.126628	1969	574	5756.7	627.2	2145.9	181.838
PDX1258	Abemaciclib/LY2835219	3.1623	-0.0549952	0.0379719	-0.00969225	0.0955842	1983	464	5646.3	570.9	2145.9	181.838
PDX1258	Abemaciclib/LY2835219	10	-0.328349	0.0228634	-0.154683	0.325612	1188	876	6009.2	650.1	2145.9	181.838
PDX1258	Abemaciclib/LY2835219	10	-0.271473	0.0248748	-0.117353	0.241414	1355	698	5869.2	645.8	2145.9	181.838
PDX1258	Abemaciclib/LY2835219	10	-0.340269	-0.0102719	-0.140412	0.385048	1187	1114	5756.7	627.2	2145.9	181.838
PDX1258	Abemaciclib/LY2835219	10	-0.382079	0.0233774	-0.181324	0.382314	1096	997	5646.3	570.9	2145.9	181.838
PDX1328	Abemaciclib/LY2835219	0.001	0.655247	0.671769	0.00381083	0.00287777	1885	226	2125.8	251.7	1368.49	133.877
PDX1328	Abemaciclib/LY2835219	0.001	0.691654	0.673441	0.0096553	-0.0120056	1951	224	2184.3	279.9	1368.49	133.877
PDX1328	Abemaciclib/LY2835219	0.001	0.82366	0.846514	-0.00515035	0.0124917	1389	49	1569.78	34.7778	626.339	25.7078
PDX1328	Abemaciclib/LY2835219	0.001	1.03203	1.02409	0.0017272	-0.00363925	1662	33	1626.06	38.3333	626.339	25.7078
PDX1328	Abemaciclib/LY2835219	0.001	0.985882	0.983275	0.000663809	-0.00114056	1624	38	1640.06	40.1667	626.339	25.7078
PDX1328	Abemaciclib/LY2835219	0.001	0.982986	0.984423	-0.000325646	0.000651947	1663	32	1683.39	31	626.339	25.7078
PDX1328	Abemaciclib/LY2835219	0.001	0.802605	0.858561	-0.0118854	0.026225	1299	76	1477.33	44.2222	626.339	25.7078
PDX1328	Abemaciclib/LY2835219	0.001	0.986822	0.960969	0.00517711	-0.0104205	1365	32	1375.28	46.7778	626.339	25.7078
PDX1328	Abemaciclib/LY2835219	0.001	0.754974	0.759128	-1.53491e-05	0.00303635	1264	40	1488	41.3333	626.339	25.7078
PDX1328	Abemaciclib/LY2835219	0.001	0.908823	0.939927	-0.00587222	0.0127244	1316	61	1388.44	45.1667	626.339	25.7078
PDX1328	Abemaciclib/LY2835219	0.0031623	0.346165	0.302888	0.0212668	-0.0250719	1653	142	2125.8	251.7	1368.49	133.877
PDX1328	Abemaciclib/LY2835219	0.0031623	0.604991	0.561807	0.0162167	-0.0229016	1883	191	2184.3	279.9	1368.49	133.877
PDX1328	Abemaciclib/LY2835219	0.0031623	0.803815	0.795123	0.00259676	-0.00789461	1369	19	1569.78	34.7778	626.339	25.7078
PDX1328	Abemaciclib/LY2835219	0.0031623	0.852199	0.839744	0.00358581	-0.00498747	1463	27	1626.06	38.3333	626.339	25.7078
PDX1328	Abemaciclib/LY2835219	0.0031623	0.792843	0.796973	-0.00035838	0.00360067	1409	40	1640.06	40.1667	626.339	25.7078
PDX1328	Abemaciclib/LY2835219	0.0031623	0.751367	0.747755	0.00130327	9.56534e-05	1393	26	1683.39	31	626.339	25.7078
PDX1328	Abemaciclib/LY2835219	0.0031623	1.0051	0.991865	0.00277369	-0.00533236	1482	36	1477.33	44.2222	626.339	25.7078
PDX1328	Abemaciclib/LY2835219	0.0031623	0.756632	0.738729	0.00537868	-0.00787518	1187	31	1375.28	46.7778	626.339	25.7078
PDX1328	Abemaciclib/LY2835219	0.0031623	0.590635	0.59119	0.00158156	0.0027171	1118	35	1488	41.3333	626.339	25.7078
PDX1328	Abemaciclib/LY2835219	0.0031623	0.846786	0.857047	-0.00139521	0.00492708	1267	48	1388.44	45.1667	626.339	25.7078
PDX1328	Abemaciclib/LY2835219	0.01	0.0528367	0.142004	0.00124731	0.0325716	1414	224	2125.8	251.7	1368.49	133.877
PDX1328	Abemaciclib/LY2835219	0.01	0.402194	0.456419	0.00424261	0.00885909	1719	243	2184.3	279.9	1368.49	133.877
PDX1328	Abemaciclib/LY2835219	0.01	0.513619	0.509007	0.00254829	0.00181896	1085	26	1569.78	34.7778	626.339	25.7078
PDX1328	Abemaciclib/LY2835219	0.01	0.560885	0.553531	0.00363707	-0.0102987	1156	15	1626.06	38.3333	626.339	25.7078
PDX1328	Abemaciclib/LY2835219	0.01	0.697472	0.687855	0.00375751	-0.00301507	1306	28	1640.06	40.1667	626.339	25.7078
PDX1328	Abemaciclib/LY2835219	0.01	0.502065	0.512998	-0.00277982	0.0137798	1119	37	1683.39	31	626.339	25.7078
PDX1328	Abemaciclib/LY2835219	0.01	0.678264	0.684397	3.63999e-05	0.00507083	1189	42	1477.33	44.2222	626.339	25.7078
PDX1328	Abemaciclib/LY2835219	0.01	0.620265	0.612697	0.00406951	-0.00288807	1083	34	1375.28	46.7778	626.339	25.7078
PDX1328	Abemaciclib/LY2835219	0.01	0.368974	0.392832	-0.00444926	0.0215923	927	48	1488	41.3333	626.339	25.7078
PDX1328	Abemaciclib/LY2835219	0.01	0.735863	0.739501	0.00056267	0.00279507	1180	42	1388.44	45.1667	626.339	25.7078
PDX1328	Abemaciclib/LY2835219	0.031623	0.137223	0.199698	0.00552945	0.0186783	1485	208	2125.8	251.7	1368.49	133.877
PDX1328	Abemaciclib/LY2835219	0.031623	0.190141	0.321147	-0.00677018	0.0412559	1539	285	2184.3	279.9	1368.49	133.877
PDX1328	Abemaciclib/LY2835219	0.031623	0.318929	0.322349	0.00061328	0.0115717	904	31	1569.78	34.7778	626.339	25.7078
PDX1328	Abemaciclib/LY2835219	0.031623	0.32644	0.345891	-0.00437442	0.0233314	924	45	1626.06	38.3333	626.339	25.7078
PDX1328	Abemaciclib/LY2835219	0.031623	0.359007	0.360921	0.00189246	0.00828604	959	32	1640.06	40.1667	626.339	25.7078
PDX1328	Abemaciclib/LY2835219	0.031623	0.35986	0.358984	0.00122668	0.00785113	971	26	1683.39	31	626.339	25.7078
PDX1328	Abemaciclib/LY2835219	0.031623	0.445092	0.468933	-0.00397398	0.0191218	988	50	1477.33	44.2222	626.339	25.7078
PDX1328	Abemaciclib/LY2835219	0.031623	0.319629	0.319283	0.00453668	0.00262832	858	32	1375.28	46.7778	626.339	25.7078
PDX1328	Abemaciclib/LY2835219	0.031623	0.206812	0.215299	0.000843171	0.0146831	792	35	1488	41.3333	626.339	25.7078
PDX1328	Abemaciclib/LY2835219	0.031623	0.493719	0.522575	-0.00464809	0.0190944	993	53	1388.44	45.1667	626.339	25.7078
PDX1328	Abemaciclib/LY2835219	0.1	0.096517	0.162292	0.00556194	0.0206687	1451	207	2125.8	251.7	1368.49	133.877
PDX1328	Abemaciclib/LY2835219	0.1	0.21314	0.295125	0.00278852	0.0203359	1559	244	2184.3	279.9	1368.49	133.877
PDX1328	Abemaciclib/LY2835219	0.1	0.243369	0.24207	0.0024884	0.00857904	836	26	1569.78	34.7778	626.339	25.7078
PDX1328	Abemaciclib/LY2835219	0.1	0.2601	0.257695	0.0035705	0.00620402	861	26	1626.06	38.3333	626.339	25.7078
PDX1328	Abemaciclib/LY2835219	0.1	0.294112	0.290644	0.00414253	0.00102263	896	23	1640.06	40.1667	626.339	25.7078
PDX1328	Abemaciclib/LY2835219	0.1	0.272237	0.275814	-0.00026445	0.0146316	883	30	1683.39	31	626.339	25.7078
PDX1328	Abemaciclib/LY2835219	0.1	0.290662	0.286831	0.00519914	0.00251931	859	28	1477.33	44.2222	626.339	25.7078
PDX1328	Abemaciclib/LY2835219	0.1	0.348053	0.339069	0.00682116	-0.00352542	879	27	1375.28	46.7778	626.339	25.7078
PDX1328	Abemaciclib/LY2835219	0.1	0.187243	0.197421	0.000318959	0.0166965	776	36	1488	41.3333	626.339	25.7078
PDX1328	Abemaciclib/LY2835219	0.1	0.397636	0.43191	-0.00599063	0.0248354	920	55	1388.44	45.1667	626.339	25.7078
PDX1328	Abemaciclib/LY2835219	0.31623	0.202979	0.302312	-0.00266407	0.0331513	1539	245	2125.8	251.7	1368.49	133.877
PDX1328	Abemaciclib/LY2835219	0.31623	0.27712	0.343747	0.00458143	0.0135156	1614	238	2184.3	279.9	1368.49	133.877
PDX1328	Abemaciclib/LY2835219	0.31623	0.2891	0.287278	0.00249985	-0.000378018	877	19	1569.78	34.7778	626.339	25.7078
PDX1328	Abemaciclib/LY2835219	0.31623	0.349312	0.345524	0.0035926	0.000627537	946	23	1626.06	38.3333	626.339	25.7078
PDX1328	Abemaciclib/LY2835219	0.31623	0.259611	0.256737	0.00413363	0.00414858	863	25	1640.06	40.1667	626.339	25.7078
PDX1328	Abemaciclib/LY2835219	0.31623	0.317355	0.316744	0.00121628	0.00493079	928	22	1683.39	31	626.339	25.7078
PDX1328	Abemaciclib/LY2835219	0.31623	0.41192	0.424883	-0.000727329	0.0128684	960	42	1477.33	44.2222	626.339	25.7078
PDX1328	Abemaciclib/LY2835219	0.31623	0.31285	0.309657	0.00544085	0.000648344	853	30	1375.28	46.7778	626.339	25.7078
PDX1328	Abemaciclib/LY2835219	0.31623	0.281918	0.309915	-0.00578016	0.0276712	854	50	1488	41.3333	626.339	25.7078
PDX1328	Abemaciclib/LY2835219	0.31623	0.380424	0.399301	-0.00170686	0.0156941	907	45	1388.44	45.1667	626.339	25.7078
PDX1328	Abemaciclib/LY2835219	1	-0.028015	0.111908	-0.00909907	0.0599986	1344	264	2125.8	251.7	1368.49	133.877
PDX1328	Abemaciclib/LY2835219	1	0.134403	0.294951	-0.0121943	0.0553845	1490	306	2184.3	279.9	1368.49	133.877
PDX1328	Abemaciclib/LY2835219	1	0.263513	0.261985	0.00249352	0.00575148	854	24	1569.78	34.7778	626.339	25.7078
PDX1328	Abemaciclib/LY2835219	1	0.299216	0.30524	0.000350485	0.0133724	898	34	1626.06	38.3333	626.339	25.7078
PDX1328	Abemaciclib/LY2835219	1	0.245919	0.243277	0.00413	0.00456685	850	25	1640.06	40.1667	626.339	25.7078
PDX1328	Abemaciclib/LY2835219	1	0.274257	0.280208	-0.00115252	0.0166693	885	32	1683.39	31	626.339	25.7078
PDX1328	Abemaciclib/LY2835219	1	0.28702	0.318248	-0.00613213	0.0292581	856	53	1477.33	44.2222	626.339	25.7078
PDX1328	Abemaciclib/LY2835219	1	0.242057	0.272989	-0.00448688	0.0265324	801	51	1375.28	46.7778	626.339	25.7078
PDX1328	Abemaciclib/LY2835219	1	0.267468	0.278988	-0.000391096	0.0155433	842	38	1488	41.3333	626.339	25.7078
PDX1328	Abemaciclib/LY2835219	1	0.261701	0.284889	-0.00264321	0.0216659	818	46	1388.44	45.1667	626.339	25.7078
PDX1328	Abemaciclib/LY2835219	3.1623	-0.319058	0.0245643	-0.0624559	0.192407	1072	452	2125.8	251.7	1368.49	133.877
PDX1328	Abemaciclib/LY2835219	3.1623	-0.120437	0.284001	-0.0650212	0.173151	1255	508	2184.3	279.9	1368.49	133.877
PDX1328	Abemaciclib/LY2835219	3.1623	0.139835	0.152547	-0.00255575	0.0257312	745	37	1569.78	34.7778	626.339	25.7078
PDX1328	Abemaciclib/LY2835219	3.1623	0.207581	0.216028	-0.000314881	0.018214	812	35	1626.06	38.3333	626.339	25.7078
PDX1328	Abemaciclib/LY2835219	3.1623	0.234287	0.260162	-0.00653251	0.0322384	839	50	1640.06	40.1667	626.339	25.7078
PDX1328	Abemaciclib/LY2835219	3.1623	0.241777	0.255018	-0.00392579	0.0244216	853	38	1683.39	31	626.339	25.7078
PDX1328	Abemaciclib/LY2835219	3.1623	0.25046	0.253132	0.00332181	0.00824826	826	32	1477.33	44.2222	626.339	25.7078
PDX1328	Abemaciclib/LY2835219	3.1623	0.144503	0.183379	-0.00702527	0.036737	730	55	1375.28	46.7778	626.339	25.7078
PDX1328	Abemaciclib/LY2835219	3.1623	0.0906518	0.122223	-0.00748579	0.0404523	698	51	1488	41.3333	626.339	25.7078
PDX1328	Abemaciclib/LY2835219	3.1623	0.377773	0.385795	0.00136443	0.00872211	905	38	1388.44	45.1667	626.339	25.7078
PDX1328	Abemaciclib/LY2835219	10	-0.81211	0.0412184	-0.28906	0.549553	473	893	2125.8	251.7	1368.49	133.877
PDX1328	Abemaciclib/LY2835219	10	-0.690768	0.375359	-0.274222	0.529093	620	1122	2184.3	279.9	1368.49	133.877
PDX1328	Abemaciclib/LY2835219	10	-0.552085	0.0235365	-0.30393	0.420277	216	171	1569.78	34.7778	626.339	25.7078
PDX1328	Abemaciclib/LY2835219	10	-0.501807	0.0232634	-0.280185	0.362593	238	150	1640.06	40.1667	626.339	25.7078
PDX1328	Abemaciclib/LY2835219	10	-0.551676	0.0262218	-0.285193	0.417253	232	187	1477.33	44.2222	626.339	25.7078
PDX1328	Abemaciclib/LY2835219	10	-0.867887	0.0176271	-0.534668	0.638548	63	129	1375.28	46.7778	626.339	25.7078
PDX1328	Abemaciclib/LY2835219	10	-0.831133	0.0157673	-0.523613	0.69137	68	174	1488	41.3333	626.339	25.7078
PDX1328	Abemaciclib/LY2835219	10	-0.391549	0.0343771	-0.178557	0.290264	354	168	1388.44	45.1667	626.339	25.7078
PDXHCI002	Abemaciclib/LY2835219	0.001	1.11283	1.10611	-0.00246798	-0.003779	6961	785	6228.7	714.2	1530.07	91.7338
PDXHCI002	Abemaciclib/LY2835219	0.001	1.12294	1.10607	0.000727125	-0.00900016	6706	717	5965	680.7	1530.07	91.7338
PDXHCI002	Abemaciclib/LY2835219	0.001	1.04094	1.00627	0.0114677	-0.0148109	6601	672	6332.5	773	1530.07	91.7338
PDXHCI002	Abemaciclib/LY2835219	0.001	1.04903	1.02094	0.00833481	-0.0134466	6490	669	6181	734.9	1530.07	91.7338
PDXHCI002	Abemaciclib/LY2835219	0.0031623	0.958869	0.910721	0.0211052	-0.028722	5972	494	6228.7	714.2	1530.07	91.7338
PDXHCI002	Abemaciclib/LY2835219	0.0031623	1.10447	1.03203	0.0217742	-0.0358769	6592	494	5965	680.7	1530.07	91.7338
PDXHCI002	Abemaciclib/LY2835219	0.0031623	1.01802	0.990305	0.00996781	-0.0119626	6450	679	6332.5	773	1530.07	91.7338
PDXHCI002	Abemaciclib/LY2835219	0.0031623	0.985812	0.930282	0.0225885	-0.0299373	6093	508	6181	734.9	1530.07	91.7338
PDXHCI002	Abemaciclib/LY2835219	0.01	0.754585	0.706964	0.033288	-0.0383248	4778	342	6228.7	714.2	1530.07	91.7338
PDXHCI002	Abemaciclib/LY2835219	0.01	0.864203	0.822575	0.0231116	-0.0294894	5196	428	5965	680.7	1530.07	91.7338
PDXHCI002	Abemaciclib/LY2835219	0.01	0.803471	0.761094	0.0289802	-0.028776	5123	436	6332.5	773	1530.07	91.7338
PDXHCI002	Abemaciclib/LY2835219	0.01	0.766597	0.722287	0.0314188	-0.0339125	4814	379	6181	734.9	1530.07	91.7338
PDXHCI002	Abemaciclib/LY2835219	0.031623	0.445275	0.449881	0.0269784	-0.011556	3226	333	6228.7	714.2	1530.07	91.7338
PDXHCI002	Abemaciclib/LY2835219	0.031623	0.53492	0.512155	0.0346606	-0.0324466	3548	280	5965	680.7	1530.07	91.7338
PDXHCI002	Abemaciclib/LY2835219	0.031623	0.562617	0.541824	0.0349583	-0.0258988	3819	338	6332.5	773	1530.07	91.7338
PDXHCI002	Abemaciclib/LY2835219	0.031623	0.520166	0.489292	0.0420107	-0.0390233	3557	259	6181	734.9	1530.07	91.7338
PDXHCI002	Abemaciclib/LY2835219	0.1	0.218194	0.238593	0.03215	-0.00178175	2282	263	6228.7	714.2	1530.07	91.7338
PDXHCI002	Abemaciclib/LY2835219	0.1	0.223396	0.247252	0.0288028	0.000933318	2273	271	5965	680.7	1530.07	91.7338
PDXHCI002	Abemaciclib/LY2835219	0.1	0.256766	0.272167	0.0361577	-0.00540661	2444	277	6332.5	773	1530.07	91.7338
PDXHCI002	Abemaciclib/LY2835219	0.1	0.28537	0.297539	0.0344262	-0.00942117	2537	274	6181	734.9	1530.07	91.7338
PDXHCI002	Abemaciclib/LY2835219	0.31623	0.0685588	0.0924724	0.0399173	-0.000720402	1750	204	6228.7	714.2	1530.07	91.7338
PDXHCI002	Abemaciclib/LY2835219	0.31623	0.0576435	0.0970723	0.028633	0.0207509	1708	247	5965	680.7	1530.07	91.7338
PDXHCI002	Abemaciclib/LY2835219	0.31623	-0.0334606	0.0320796	0.0194773	0.0684136	1427	304	6332.5	773	1530.07	91.7338
PDXHCI002	Abemaciclib/LY2835219	0.31623	-0.0417922	-0.000834152	0.0370003	0.0259026	1404	215	6181	734.9	1530.07	91.7338
PDXHCI002	Abemaciclib/LY2835219	1	-0.251482	0.0167109	-0.136041	0.0678618	851	178	6228.7	714.2	1530.07	91.7338
PDXHCI002	Abemaciclib/LY2835219	1	-0.229578	0.0178076	-0.116185	0.0476861	917	166	5965	680.7	1530.07	91.7338
PDXHCI002	Abemaciclib/LY2835219	1	-0.393044	0.0130227	-0.247216	0.303296	550	383	6332.5	773	1530.07	91.7338
PDXHCI002	Abemaciclib/LY2835219	1	-0.371715	0.0137019	-0.227474	0.253446	600	338	6181	734.9	1530.07	91.7338
PDXHCI002	Abemaciclib/LY2835219	3.1623	-0.556365	0.00934065	-0.389705	0.481713	295	419	6228.7	714.2	1530.07	91.7338
PDXHCI002	Abemaciclib/LY2835219	3.1623	-0.53665	0.0103068	-0.362826	0.480192	338	478	5965	680.7	1530.07	91.7338
PDXHCI002	Abemaciclib/LY2835219	3.1623	-0.649045	0.032551	-0.489848	0.785543	179	1490	6332.5	773	1530.07	91.7338
PDXHCI002	Abemaciclib/LY2835219	3.1623	-0.630464	0.00795765	-0.456702	0.737867	206	1121	6181	734.9	1530.07	91.7338
PDXHCI002	Abemaciclib/LY2835219	10	-0.699523	0.00610264	-0.529708	0.792196	134	1171	6228.7	714.2	1530.07	91.7338
PDXHCI002	Abemaciclib/LY2835219	10	-0.693688	0.00683451	-0.512743	0.763746	150	998	5965	680.7	1530.07	91.7338
PDXHCI002	Abemaciclib/LY2835219	10	-0.631335	0.00724257	-0.462091	0.760528	198	1299	6332.5	773	1530.07	91.7338
PDXHCI002	Abemaciclib/LY2835219	10	-0.682231	0.0689203	-0.530605	0.804371	152	1561	6181	734.9	1530.07	91.7338
SKBR3	Abemaciclib/LY2835219	0.001	0.920543	0.900574	0.00749736	-0.00667915	5031	739	5273.5	831.3	2357.93	325.595
SKBR3	Abemaciclib/LY2835219	0.001	0.826564	0.835632	0.0038043	0.00179993	4749	760	5277	827.8	2357.93	325.595
SKBR3	Abemaciclib/LY2835219	0.001	0.943425	0.970014	-0.0045541	0.0100845	5339	881	5530.8	841.3	2357.93	325.595
SKBR3	Abemaciclib/LY2835219	0.001	0.794605	0.85149	-0.00773562	0.0220982	4735	831	5388	783.7	2357.93	325.595
SKBR3	Abemaciclib/LY2835219	0.0031623	0.883008	0.861517	0.0093037	-0.00780228	4917	715	5273.5	831.3	2357.93	325.595
SKBR3	Abemaciclib/LY2835219	0.0031623	0.85664	0.84498	0.00784828	-0.00619029	4840	723	5277	827.8	2357.93	325.595
SKBR3	Abemaciclib/LY2835219	0.0031623	0.857454	0.899392	-0.00569821	0.0162678	5050	876	5530.8	841.3	2357.93	325.595
SKBR3	Abemaciclib/LY2835219	0.0031623	0.873748	0.906806	-0.00407486	0.012129	4985	807	5388	783.7	2357.93	325.595
SKBR3	Abemaciclib/LY2835219	0.01	0.521919	0.625374	-0.0114651	0.0473532	3840	855	5273.5	831.3	2357.93	325.595
SKBR3	Abemaciclib/LY2835219	0.01	0.616373	0.641083	0.00733168	0.00800672	4120	694	5277	827.8	2357.93	325.595
SKBR3	Abemaciclib/LY2835219	0.01	0.663064	0.732331	-0.00713026	0.0301031	4408	850	5530.8	841.3	2357.93	325.595
SKBR3	Abemaciclib/LY2835219	0.01	0.629711	0.667528	0.00180868	0.0164386	4221	708	5388	783.7	2357.93	325.595
SKBR3	Abemaciclib/LY2835219	0.031623	0.49834	0.585285	-0.00621246	0.0406218	3771	802	5273.5	831.3	2357.93	325.595
SKBR3	Abemaciclib/LY2835219	0.031623	0.532636	0.605342	-0.00329951	0.0312987	3873	779	5277	827.8	2357.93	325.595
SKBR3	Abemaciclib/LY2835219	0.031623	0.484101	0.560118	-0.00392024	0.0379288	3832	782	5530.8	841.3	2357.93	325.595
SKBR3	Abemaciclib/LY2835219	0.031623	0.418425	0.475028	0.00274683	0.029962	3577	667	5388	783.7	2357.93	325.595
SKBR3	Abemaciclib/LY2835219	0.1	0.367719	0.470983	-0.00751951	0.0535672	3392	787	5273.5	831.3	2357.93	325.595
SKBR3	Abemaciclib/LY2835219	0.1	0.312382	0.393186	0.00095073	0.0421975	3234	702	5277	827.8	2357.93	325.595
SKBR3	Abemaciclib/LY2835219	0.1	0.437011	0.509479	-0.00141935	0.0376303	3683	750	5530.8	841.3	2357.93	325.595
SKBR3	Abemaciclib/LY2835219	0.1	0.469141	0.520825	0.0027196	0.0260339	3730	675	5388	783.7	2357.93	325.595
SKBR3	Abemaciclib/LY2835219	0.31623	0.292727	0.41501	-0.0116855	0.0676046	3177	806	5273.5	831.3	2357.93	325.595
SKBR3	Abemaciclib/LY2835219	0.31623	0.345486	0.388372	0.0122469	0.0193487	3329	613	5277	827.8	2357.93	325.595
SKBR3	Abemaciclib/LY2835219	0.31623	0.328189	0.383729	0.00778149	0.0314391	3343	651	5530.8	841.3	2357.93	325.595
SKBR3	Abemaciclib/LY2835219	0.31623	0.406442	0.482957	-0.00307681	0.0409925	3541	716	5388	783.7	2357.93	325.595
SKBR3	Abemaciclib/LY2835219	1	0.277997	0.385269	-0.00652041	0.0603665	3135	760	5273.5	831.3	2357.93	325.595
SKBR3	Abemaciclib/LY2835219	1	0.218598	0.315258	-0.00163596	0.0560573	2967	706	5277	827.8	2357.93	325.595
SKBR3	Abemaciclib/LY2835219	1	0.26158	0.345941	-0.000145502	0.0518951	3138	705	5530.8	841.3	2357.93	325.595
SKBR3	Abemaciclib/LY2835219	1	0.200535	0.319123	-0.0123537	0.0771409	2932	753	5388	783.7	2357.93	325.595
SKBR3	Abemaciclib/LY2835219	3.1623	0.296581	0.330352	0.0175724	0.0160171	3188	566	5273.5	831.3	2357.93	325.595
SKBR3	Abemaciclib/LY2835219	3.1623	0.251393	0.326771	0.00470439	0.0414843	3060	661	5277	827.8	2357.93	325.595
SKBR3	Abemaciclib/LY2835219	3.1623	0.289294	0.341059	0.0105505	0.0302132	3223	622	5530.8	841.3	2357.93	325.595
SKBR3	Abemaciclib/LY2835219	3.1623	0.219054	0.332369	-0.0108589	0.0724773	2986	745	5388	783.7	2357.93	325.595
SKBR3	Abemaciclib/LY2835219	10	0.261128	0.38067	-0.0101229	0.068188	3087	786	5273.5	831.3	2357.93	325.595
SKBR3	Abemaciclib/LY2835219	10	0.146863	0.252713	-0.00301467	0.0665544	2765	703	5277	827.8	2357.93	325.595
SKBR3	Abemaciclib/LY2835219	10	0.155277	0.317566	-0.0257422	0.107569	2816	885	5530.8	841.3	2357.93	325.595
SKBR3	Abemaciclib/LY2835219	10	0.00962054	0.198918	-0.0368507	0.144332	2385	889	5388	783.7	2357.93	325.595
SUM1315	Abemaciclib/LY2835219	0.001	1.07832	1.08919	-0.00383831	0.0026176	2517	263	2399	240.4	1008.69	112.481
SUM1315	Abemaciclib/LY2835219	0.001	1.1115	1.05062	0.0115141	-0.0247222	2612	190	2437.7	242.6	1008.69	112.481
SUM1315	Abemaciclib/LY2835219	0.001	0.882035	0.947221	-0.0123888	0.0223795	2153	303	2315.8	252.2	1008.69	112.481
SUM1315	Abemaciclib/LY2835219	0.001	1.0913	1.14861	-0.0136991	0.0183804	2519	306	2383.3	233.8	1008.69	112.481
SUM1315	Abemaciclib/LY2835219	0.0031623	0.912814	0.915124	0.00116022	0.000413284	2269	231	2399	240.4	1008.69	112.481
SUM1315	Abemaciclib/LY2835219	0.0031623	0.824024	0.799879	0.0097756	-0.0119542	2168	190	2437.7	242.6	1008.69	112.481
SUM1315	Abemaciclib/LY2835219	0.0031623	0.660645	0.683576	0.00187839	0.00857089	1853	228	2315.8	252.2	1008.69	112.481
SUM1315	Abemaciclib/LY2835219	0.0031623	0.775463	0.783607	0.00228906	0.00433492	2056	214	2383.3	233.8	1008.69	112.481
SUM1315	Abemaciclib/LY2835219	0.01	0.661006	0.64752	0.0108877	-0.00597038	1902	179	2399	240.4	1008.69	112.481
SUM1315	Abemaciclib/LY2835219	0.01	0.630137	0.648081	0.00283656	0.0092855	1879	213	2437.7	242.6	1008.69	112.481
SUM1315	Abemaciclib/LY2835219	0.01	0.810314	0.807235	0.00502296	-0.00389164	2055	221	2315.8	252.2	1008.69	112.481
SUM1315	Abemaciclib/LY2835219	0.01	0.746866	0.745714	0.00524901	0.00035525	2015	200	2383.3	233.8	1008.69	112.481
SUM1315	Abemaciclib/LY2835219	0.031623	0.504719	0.529765	0.00340265	0.0162361	1681	204	2399	240.4	1008.69	112.481
SUM1315	Abemaciclib/LY2835219	0.031623	0.426892	0.438985	0.00918128	0.00939431	1586	180	2437.7	242.6	1008.69	112.481
SUM1315	Abemaciclib/LY2835219	0.031623	0.440118	0.479562	0.00207884	0.0209868	1562	217	2315.8	252.2	1008.69	112.481
SUM1315	Abemaciclib/LY2835219	0.031623	0.432211	0.478471	-0.00211603	0.0311555	1575	217	2383.3	233.8	1008.69	112.481
SUM1315	Abemaciclib/LY2835219	0.1	0.385349	0.371434	0.0188448	-0.00634136	1516	142	2399	240.4	1008.69	112.481
SUM1315	Abemaciclib/LY2835219	0.1	0.302408	0.299125	0.0179007	0.000596862	1412	145	2437.7	242.6	1008.69	112.481
SUM1315	Abemaciclib/LY2835219	0.1	0.436272	0.514505	-0.00927542	0.0421012	1557	260	2315.8	252.2	1008.69	112.481
SUM1315	Abemaciclib/LY2835219	0.1	0.419001	0.467348	-0.00254852	0.0328787	1557	218	2383.3	233.8	1008.69	112.481
SUM1315	Abemaciclib/LY2835219	0.31623	0.224292	0.231981	0.0160937	0.0109138	1299	149	2399	240.4	1008.69	112.481
SUM1315	Abemaciclib/LY2835219	0.31623	0.295157	0.311421	0.0110723	0.0150438	1402	169	2437.7	242.6	1008.69	112.481
SUM1315	Abemaciclib/LY2835219	0.31623	0.268858	0.321422	0.00148369	0.0348742	1342	211	2315.8	252.2	1008.69	112.481
SUM1315	Abemaciclib/LY2835219	0.31623	0.248963	0.297062	0.000178625	0.0408662	1329	200	2383.3	233.8	1008.69	112.481
SUM1315	Abemaciclib/LY2835219	1	0.160534	0.183409	0.0120558	0.0250191	1215	161	2399	240.4	1008.69	112.481
SUM1315	Abemaciclib/LY2835219	1	0.156656	0.173936	0.0143964	0.0200422	1214	154	2437.7	242.6	1008.69	112.481
SUM1315	Abemaciclib/LY2835219	1	0.194291	0.263412	-0.00285931	0.0500286	1248	222	2315.8	252.2	1008.69	112.481
SUM1315	Abemaciclib/LY2835219	1	0.269378	0.279728	0.013021	0.0132364	1356	156	2383.3	233.8	1008.69	112.481
SUM1315	Abemaciclib/LY2835219	3.1623	0.0137072	0.0195104	0.0237299	0.0142851	1026	122	2399	240.4	1008.69	112.481
SUM1315	Abemaciclib/LY2835219	3.1623	0.105451	0.111397	0.0206352	0.0114565	1146	133	2437.7	242.6	1008.69	112.481
SUM1315	Abemaciclib/LY2835219	3.1623	0.113123	0.167173	0.00406596	0.0443137	1147	195	2315.8	252.2	1008.69	112.481
SUM1315	Abemaciclib/LY2835219	3.1623	0.179552	0.201835	0.010907	0.025144	1238	161	2383.3	233.8	1008.69	112.481
SUM1315	Abemaciclib/LY2835219	10	-0.171757	0.0339885	-0.0649474	0.130452	797	228	2399	240.4	1008.69	112.481
SUM1315	Abemaciclib/LY2835219	10	-0.196901	0.0332618	-0.0781898	0.0940362	763	175	2437.7	242.6	1008.69	112.481
SUM1315	Abemaciclib/LY2835219	10	-0.0537779	0.0901708	-0.0302091	0.133396	944	289	2315.8	252.2	1008.69	112.481
SUM1315	Abemaciclib/LY2835219	10	-0.155425	0.0499086	-0.0643072	0.217428	818	363	2383.3	233.8	1008.69	112.481
SUM149	Abemaciclib/LY2835219	0.001	0.958849	0.960572	0.000228342	0.000748912	9655	560	10216.5	580.7	1551.69	88.461
SUM149	Abemaciclib/LY2835219	0.001	0.973422	0.96103	0.00659595	-0.00776879	9357	473	9693.8	569.5	1551.69	88.461
SUM149	Abemaciclib/LY2835219	0.001	1.07827	1.07383	0.000305587	-0.00363952	11699	563	10522.3	535.5	1551.69	88.461
SUM149	Abemaciclib/LY2835219	0.001	1.04812	1.03505	0.00498745	-0.00742516	11076	524	10377.1	575.2	1551.69	88.461
SUM149	Abemaciclib/LY2835219	0.001	1.01172	0.992131	0.00921714	-0.00997267	10211	733	10049.7	851.5	1518.95	172.279
SUM149	Abemaciclib/LY2835219	0.001	0.88247	0.885306	0.00310922	0.00315025	8627	780	10187.7	891.1	1518.95	172.279
SUM149	Abemaciclib/LY2835219	0.001	0.968461	0.982932	-0.00621153	0.00813646	10081	907	10538.9	841.5	1518.95	172.279
SUM149	Abemaciclib/LY2835219	0.0031623	0.927375	0.924549	0.0033155	-0.00205109	9239	507	10216.5	580.7	1551.69	88.461
SUM149	Abemaciclib/LY2835219	0.0031623	1.01684	1.00849	0.00343905	-0.00512537	9911	530	9693.8	569.5	1551.69	88.461
SUM149	Abemaciclib/LY2835219	0.0031623	1.07923	1.06687	0.00398679	-0.00798933	11714	508	10522.3	535.5	1551.69	88.461
SUM149	Abemaciclib/LY2835219	0.0031623	1.00986	0.999956	0.00452697	-0.00583303	10518	516	10377.1	575.2	1551.69	88.461
SUM149	Abemaciclib/LY2835219	0.0031623	1.04583	1.0275	0.00721506	-0.00910906	10690	778	10049.7	851.5	1518.95	172.279
SUM149	Abemaciclib/LY2835219	0.0031623	1.06873	1.04966	0.00663368	-0.00987157	11178	840	10187.7	891.1	1518.95	172.279
SUM149	Abemaciclib/LY2835219	0.0031623	1.00035	0.991371	0.00449779	-0.00561011	10544	779	10538.9	841.5	1518.95	172.279
SUM149	Abemaciclib/LY2835219	0.01	0.865774	0.864849	0.00405995	-0.000898804	8458	475	10216.5	580.7	1551.69	88.461
SUM149	Abemaciclib/LY2835219	0.01	0.867818	0.860787	0.00710356	-0.00508904	8091	433	9693.8	569.5	1551.69	88.461
SUM149	Abemaciclib/LY2835219	0.01	0.900182	0.901046	0.00191133	-0.000422884	9135	472	10522.3	535.5	1551.69	88.461
SUM149	Abemaciclib/LY2835219	0.01	0.894001	0.893562	0.00297263	-0.000323164	8938	493	10377.1	575.2	1551.69	88.461
SUM149	Abemaciclib/LY2835219	0.01	0.874883	0.859728	0.0127158	-0.00780166	8427	626	10049.7	851.5	1518.95	172.279
SUM149	Abemaciclib/LY2835219	0.01	0.86363	0.870157	0.00189614	0.00567355	8392	784	10187.7	891.1	1518.95	172.279
SUM149	Abemaciclib/LY2835219	0.01	0.902194	0.898284	0.00553949	-0.00219829	9161	713	10538.9	841.5	1518.95	172.279
SUM149	Abemaciclib/LY2835219	0.031623	0.743826	0.738794	0.00987372	-0.00412643	7038	370	10216.5	580.7	1551.69	88.461
SUM149	Abemaciclib/LY2835219	0.031623	0.844612	0.828833	0.0123016	-0.01122	7828	366	9693.8	569.5	1551.69	88.461
SUM149	Abemaciclib/LY2835219	0.031623	0.751289	0.743405	0.0105066	-0.00676034	7292	326	10522.3	535.5	1551.69	88.461
SUM149	Abemaciclib/LY2835219	0.031623	0.763919	0.747891	0.0152474	-0.0121487	7354	310	10377.1	575.2	1551.69	88.461
SUM149	Abemaciclib/LY2835219	0.031623	0.73468	0.723328	0.0168787	-0.00532691	6818	526	10049.7	851.5	1518.95	172.279
SUM149	Abemaciclib/LY2835219	0.031623	0.826762	0.811944	0.0150606	-0.00834651	7944	611	10187.7	891.1	1518.95	172.279
SUM149	Abemaciclib/LY2835219	0.031623	0.749518	0.757074	0.00494769	0.0072788	7251	645	10538.9	841.5	1518.95	172.279
SUM149	Abemaciclib/LY2835219	0.1	0.652064	0.634726	0.020146	-0.0153127	6076	245	10216.5	580.7	1551.69	88.461
SUM149	Abemaciclib/LY2835219	0.1	0.63599	0.621475	0.0189514	-0.0132264	5700	254	9693.8	569.5	1551.69	88.461
SUM149	Abemaciclib/LY2835219	0.1	0.616587	0.604325	0.0172682	-0.0115415	5846	231	10522.3	535.5	1551.69	88.461
SUM149	Abemaciclib/LY2835219	0.1	0.666273	0.664089	0.0105203	-0.00175268	6291	337	10377.1	575.2	1551.69	88.461
SUM149	Abemaciclib/LY2835219	0.1	0.673273	0.662967	0.0191463	-0.00446014	6180	483	10049.7	851.5	1518.95	172.279
SUM149	Abemaciclib/LY2835219	0.1	0.730795	0.736671	0.00764145	0.00689994	6850	650	10187.7	891.1	1518.95	172.279
SUM149	Abemaciclib/LY2835219	0.1	0.680628	0.683999	0.0100698	0.00525674	6481	561	10538.9	841.5	1518.95	172.279
SUM149	Abemaciclib/LY2835219	0.31623	0.546002	0.532217	0.0220756	-0.0139589	5073	212	10216.5	580.7	1551.69	88.461
SUM149	Abemaciclib/LY2835219	0.31623	0.571598	0.552452	0.0242754	-0.0188776	5126	197	9693.8	569.5	1551.69	88.461
SUM149	Abemaciclib/LY2835219	0.31623	0.448494	0.444199	0.0178263	-0.00464222	4317	203	10522.3	535.5	1551.69	88.461
SUM149	Abemaciclib/LY2835219	0.31623	0.491861	0.482728	0.0209098	-0.00954917	4646	209	10377.1	575.2	1551.69	88.461
SUM149	Abemaciclib/LY2835219	0.31623	0.601195	0.588079	0.0244533	-0.00687875	5481	413	10049.7	851.5	1518.95	172.279
SUM149	Abemaciclib/LY2835219	0.31623	0.620596	0.626376	0.0125131	0.00856235	5718	554	10187.7	891.1	1518.95	172.279
SUM149	Abemaciclib/LY2835219	0.31623	0.562103	0.565459	0.0150435	0.00744797	5283	471	10538.9	841.5	1518.95	172.279
SUM149	Abemaciclib/LY2835219	1	0.377534	0.375811	0.0206057	-0.00239681	3707	202	10216.5	580.7	1551.69	88.461
SUM149	Abemaciclib/LY2835219	1	0.41678	0.409837	0.0227858	-0.00893155	3897	192	9693.8	569.5	1551.69	88.461
SUM149	Abemaciclib/LY2835219	1	0.371422	0.362832	0.0236552	-0.0104649	3712	151	10522.3	535.5	1551.69	88.461
SUM149	Abemaciclib/LY2835219	1	0.3946	0.385897	0.0245023	-0.0104349	3862	170	10377.1	575.2	1551.69	88.461
SUM149	Abemaciclib/LY2835219	1	0.470419	0.456864	0.0318361	-0.00755613	4345	324	10049.7	851.5	1518.95	172.279
SUM149	Abemaciclib/LY2835219	1	0.508678	0.531028	0.00684283	0.0265677	4698	559	10187.7	891.1	1518.95	172.279
SUM149	Abemaciclib/LY2835219	1	0.522925	0.536361	0.0100958	0.0179932	4921	501	10538.9	841.5	1518.95	172.279
SUM149	Abemaciclib/LY2835219	3.1623	0.340465	0.336372	0.0238097	-0.00568979	3442	175	10216.5	580.7	1551.69	88.461
SUM149	Abemaciclib/LY2835219	3.1623	0.369993	0.36425	0.0238952	-0.00808973	3566	179	9693.8	569.5	1551.69	88.461
SUM149	Abemaciclib/LY2835219	3.1623	0.275743	0.271846	0.023862	-0.00462756	3040	143	10522.3	535.5	1551.69	88.461
SUM149	Abemaciclib/LY2835219	3.1623	0.374593	0.366443	0.0249394	-0.0100389	3712	165	10377.1	575.2	1551.69	88.461
SUM149	Abemaciclib/LY2835219	3.1623	0.437381	0.439358	0.0228062	0.00960781	4084	387	10049.7	851.5	1518.95	172.279
SUM149	Abemaciclib/LY2835219	3.1623	0.430446	0.438117	0.0203388	0.0148128	4059	424	10187.7	891.1	1518.95	172.279
SUM149	Abemaciclib/LY2835219	3.1623	0.423517	0.432899	0.0170701	0.017615	4075	413	10538.9	841.5	1518.95	172.279
SUM149	Abemaciclib/LY2835219	10	0.134912	0.16283	0.00591301	0.0498981	2189	254	10216.5	580.7	1551.69	88.461
SUM149	Abemaciclib/LY2835219	10	0.0759615	0.109004	0.0040531	0.0625589	1883	253	9693.8	569.5	1551.69	88.461
SUM149	Abemaciclib/LY2835219	10	0.111943	0.15868	-0.0127772	0.0873757	2080	330	10522.3	535.5	1551.69	88.461
SUM149	Abemaciclib/LY2835219	10	0.094393	0.151842	-0.0187656	0.105453	1987	373	10377.1	575.2	1551.69	88.461
SUM149	Abemaciclib/LY2835219	10	0.158419	0.210334	-0.00349265	0.0956148	2268	473	10049.7	851.5	1518.95	172.279
SUM149	Abemaciclib/LY2835219	10	0.0644265	0.199401	-0.0680348	0.223287	1803	784	10187.7	891.1	1518.95	172.279
SUM149	Abemaciclib/LY2835219	10	0.033618	0.169693	-0.0751602	0.242805	1666	774	10538.9	841.5	1518.95	172.279
SUM159	Abemaciclib/LY2835219	0.001	1.00901	0.995212	0.00473904	-0.00756962	15608	613	15466.9	728.2	3811.24	105.058
SUM159	Abemaciclib/LY2835219	0.001	1.03522	1.02374	0.00337922	-0.00552575	15921	644	15371.6	716.4	3811.24	105.058
SUM159	Abemaciclib/LY2835219	0.001	0.980464	0.988414	-0.00250965	0.00426216	15333	783	15642.7	728.2	3811.24	105.058
SUM159	Abemaciclib/LY2835219	0.001	0.975035	0.987386	-0.00397527	0.00623577	15203	856	15596.2	767.9	3811.24	105.058
SUM159	Abemaciclib/LY2835219	0.001	0.999672	0.992014	0.00464151	-0.00492627	14461	264	14469.4	339	1245.71	41.8182
SUM159	Abemaciclib/LY2835219	0.001	0.996861	0.995018	0.00116038	-0.00119637	14377	343	14457.1	362.9	1245.71	41.8182
SUM159	Abemaciclib/LY2835219	0.001	0.949547	0.953435	-0.00161494	0.00267478	12882	377	14086.8	372.4	1245.71	41.8182
SUM159	Abemaciclib/LY2835219	0.001	0.976506	0.97746	-0.000233198	0.000767797	13685	362	14265.8	367.5	1245.71	41.8182
SUM159	Abemaciclib/LY2835219	0.0031623	0.974177	0.958075	0.00629956	-0.00927569	15066	564	15466.9	728.2	3811.24	105.058
SUM159	Abemaciclib/LY2835219	0.0031623	1.003	0.980936	0.00779796	-0.0115337	15418	524	15371.6	716.4	3811.24	105.058
SUM159	Abemaciclib/LY2835219	0.0031623	0.952552	0.943072	0.00434716	-0.00535535	14896	604	15642.7	728.2	3811.24	105.058
SUM159	Abemaciclib/LY2835219	0.0031623	0.964397	0.964124	0.00078464	-0.000526557	15037	734	15596.2	767.9	3811.24	105.058
SUM159	Abemaciclib/LY2835219	0.0031623	0.942267	0.940239	0.00203833	-0.00125442	13045	288	14469.4	339	1245.71	41.8182
SUM159	Abemaciclib/LY2835219	0.0031623	0.958634	0.948753	0.00672826	-0.00665	13427	244	14457.1	362.9	1245.71	41.8182
SUM159	Abemaciclib/LY2835219	0.0031623	0.943643	0.942233	0.00172813	-0.000894537	12746	325	14086.8	372.4	1245.71	41.8182
SUM159	Abemaciclib/LY2835219	0.0031623	0.975273	0.970077	0.00353691	-0.00329485	13655	303	14265.8	367.5	1245.71	41.8182
SUM159	Abemaciclib/LY2835219	0.01	0.90754	0.883745	0.0106687	-0.0148063	14056	443	15466.9	728.2	3811.24	105.058
SUM159	Abemaciclib/LY2835219	0.01	0.904125	0.877832	0.0116272	-0.0158016	13925	410	15371.6	716.4	3811.24	105.058
SUM159	Abemaciclib/LY2835219	0.01	0.903065	0.89487	0.00487341	-0.00517404	14137	576	15642.7	728.2	3811.24	105.058
SUM159	Abemaciclib/LY2835219	0.01	0.893613	0.879824	0.00734072	-0.0089534	13956	553	15596.2	767.9	3811.24	105.058
SUM159	Abemaciclib/LY2835219	0.01	0.89419	0.886777	0.00618807	-0.00516385	11938	215	14469.4	339	1245.71	41.8182
SUM159	Abemaciclib/LY2835219	0.01	0.887169	0.882765	0.00449499	-0.0030534	11773	258	14457.1	362.9	1245.71	41.8182
SUM159	Abemaciclib/LY2835219	0.01	0.854993	0.857628	0.000562065	0.0021687	10825	311	14086.8	372.4	1245.71	41.8182
SUM159	Abemaciclib/LY2835219	0.01	0.899422	0.894043	0.00493422	-0.00361773	11898	260	14265.8	367.5	1245.71	41.8182
SUM159	Abemaciclib/LY2835219	0.031623	0.769765	0.746592	0.0138528	-0.0175153	12080	346	15466.9	728.2	3811.24	105.058
SUM159	Abemaciclib/LY2835219	0.031623	0.791899	0.768244	0.0133687	-0.0167084	12323	351	15371.6	716.4	3811.24	105.058
SUM159	Abemaciclib/LY2835219	0.031623	0.775742	0.770608	0.0063431	-0.00473927	12277	506	15642.7	728.2	3811.24	105.058
SUM159	Abemaciclib/LY2835219	0.031623	0.78685	0.785445	0.0048699	-0.00268829	12403	576	15596.2	767.9	3811.24	105.058
SUM159	Abemaciclib/LY2835219	0.031623	0.767783	0.762813	0.00668829	-0.00365848	9350	183	14469.4	339	1245.71	41.8182
SUM159	Abemaciclib/LY2835219	0.031623	0.758441	0.754727	0.00626072	-0.00273568	9170	204	14457.1	362.9	1245.71	41.8182
SUM159	Abemaciclib/LY2835219	0.031623	0.686046	0.685219	0.00573102	-0.000233781	7750	203	14086.8	372.4	1245.71	41.8182
SUM159	Abemaciclib/LY2835219	0.031623	0.784032	0.777561	0.0077482	-0.00487963	9544	196	14265.8	367.5	1245.71	41.8182
SUM159	Abemaciclib/LY2835219	0.1	0.667503	0.643982	0.0167678	-0.0205946	10711	272	15466.9	728.2	3811.24	105.058
SUM159	Abemaciclib/LY2835219	0.1	0.707039	0.680461	0.0168381	-0.0210719	11177	267	15371.6	716.4	3811.24	105.058
SUM159	Abemaciclib/LY2835219	0.1	0.68509	0.677765	0.00928399	-0.0074865	11034	422	15642.7	728.2	3811.24	105.058
SUM159	Abemaciclib/LY2835219	0.1	0.750901	0.759753	0.00146102	0.00373787	11901	637	15596.2	767.9	3811.24	105.058
SUM159	Abemaciclib/LY2835219	0.1	0.600391	0.605424	0.00212356	0.00637445	6576	198	14469.4	339	1245.71	41.8182
SUM159	Abemaciclib/LY2835219	0.1	0.608926	0.605736	0.00866806	-0.00244777	6697	151	14457.1	362.9	1245.71	41.8182
SUM159	Abemaciclib/LY2835219	0.1	0.533393	0.541132	0.00195627	0.00980067	5560	205	14086.8	372.4	1245.71	41.8182
SUM159	Abemaciclib/LY2835219	0.1	0.656989	0.663576	0.000749857	0.00708554	7360	244	14265.8	367.5	1245.71	41.8182
SUM159	Abemaciclib/LY2835219	0.31623	0.617432	0.601854	0.0146192	-0.0157783	10071	307	15466.9	728.2	3811.24	105.058
SUM159	Abemaciclib/LY2835219	0.31623	0.628145	0.605995	0.0171124	-0.020111	10162	253	15371.6	716.4	3811.24	105.058
SUM159	Abemaciclib/LY2835219	0.31623	0.632203	0.639209	0.00421509	0.00259367	10340	509	15642.7	728.2	3811.24	105.058
SUM159	Abemaciclib/LY2835219	0.31623	0.674567	0.688395	0.00088314	0.00697462	10870	621	15596.2	767.9	3811.24	105.058
SUM159	Abemaciclib/LY2835219	0.31623	0.49878	0.500126	0.00658533	0.00329372	5214	140	14469.4	339	1245.71	41.8182
SUM159	Abemaciclib/LY2835219	0.31623	0.488906	0.489467	0.00803238	0.00207944	5091	139	14457.1	362.9	1245.71	41.8182
SUM159	Abemaciclib/LY2835219	0.31623	0.322846	0.331569	0.0045596	0.0161367	3316	145	14086.8	372.4	1245.71	41.8182
SUM159	Abemaciclib/LY2835219	0.31623	0.493812	0.4998	0.00375737	0.00865192	5111	178	14265.8	367.5	1245.71	41.8182
SUM159	Abemaciclib/LY2835219	1	0.539542	0.525504	0.0160509	-0.0165908	9115	270	15466.9	728.2	3811.24	105.058
SUM159	Abemaciclib/LY2835219	1	0.540047	0.528595	0.0146452	-0.0136796	9086	288	15371.6	716.4	3811.24	105.058
SUM159	Abemaciclib/LY2835219	1	0.581724	0.607541	-0.00317636	0.0170337	9699	634	15642.7	728.2	3811.24	105.058
SUM159	Abemaciclib/LY2835219	1	0.576094	0.611105	-0.00662501	0.0232622	9610	727	15596.2	767.9	3811.24	105.058
SUM159	Abemaciclib/LY2835219	1	0.269899	0.27151	0.0105646	0.00658633	2901	88	14469.4	339	1245.71	41.8182
SUM159	Abemaciclib/LY2835219	1	0.233675	0.23125	0.0163511	-0.00136367	2618	62	14457.1	362.9	1245.71	41.8182
SUM159	Abemaciclib/LY2835219	1	0.245278	0.252922	0.00692994	0.0170373	2684	120	14086.8	372.4	1245.71	41.8182
SUM159	Abemaciclib/LY2835219	1	0.260193	0.268775	0.00540469	0.0185642	2810	128	14265.8	367.5	1245.71	41.8182
SUM159	Abemaciclib/LY2835219	3.1623	0.42332	0.419462	0.0142772	-0.0100135	7778	285	15466.9	728.2	3811.24	105.058
SUM159	Abemaciclib/LY2835219	3.1623	0.419706	0.416145	0.0140246	-0.00913527	7714	282	15371.6	716.4	3811.24	105.058
SUM159	Abemaciclib/LY2835219	3.1623	0.512593	0.533043	0.000390532	0.0134552	8855	543	15642.7	728.2	3811.24	105.058
SUM159	Abemaciclib/LY2835219	3.1623	0.548823	0.577217	-0.00325336	0.0186118	9275	652	15596.2	767.9	3811.24	105.058
SUM159	Abemaciclib/LY2835219	3.1623	0.18661	0.18391	0.0167212	-0.000994693	2282	51	14469.4	339	1245.71	41.8182
SUM159	Abemaciclib/LY2835219	3.1623	0.178822	0.182348	0.0116065	0.0118185	2229	84	14457.1	362.9	1245.71	41.8182
SUM159	Abemaciclib/LY2835219	3.1623	0.175263	0.188204	0.00286676	0.0310399	2192	132	14086.8	372.4	1245.71	41.8182
SUM159	Abemaciclib/LY2835219	3.1623	0.196006	0.204036	0.00706201	0.0203218	2338	111	14265.8	367.5	1245.71	41.8182
SUM159	Abemaciclib/LY2835219	10	0.279237	0.288707	0.0109191	0.00233847	6269	314	15466.9	728.2	3811.24	105.058
SUM159	Abemaciclib/LY2835219	10	0.317956	0.320429	0.0135584	-0.00464578	6642	275	15371.6	716.4	3811.24	105.058
SUM159	Abemaciclib/LY2835219	10	0.368933	0.39429	0.000439203	0.0197878	7226	495	15642.7	728.2	3811.24	105.058
SUM159	Abemaciclib/LY2835219	10	0.444487	0.498718	-0.0138801	0.0425149	8049	792	15596.2	767.9	3811.24	105.058
SUM159	Abemaciclib/LY2835219	10	-0.427644	0.0471036	-0.501019	0.851601	173	1205	14469.4	339	1245.71	41.8182
SUM159	Abemaciclib/LY2835219	10	-0.45991	-0.0132632	-0.498549	0.863863	141	1122	14457.1	362.9	1245.71	41.8182
SUM159	Abemaciclib/LY2835219	10	-0.490078	0.481843	-0.709261	0.914129	118	1845	14086.8	372.4	1245.71	41.8182
SUM159	Abemaciclib/LY2835219	10	-0.493289	0.222978	-0.638927	0.905101	114	1517	14265.8	367.5	1245.71	41.8182
SUM185PE	Abemaciclib/LY2835219	0.001	1.1184	1.09484	0.00452128	-0.014277	1534	182	1420.94	194.278	564.763	175.535
SUM185PE	Abemaciclib/LY2835219	0.001	1.0121	0.970762	0.0102019	-0.0158796	1518	196	1505.11	225.111	564.763	175.535
SUM185PE	Abemaciclib/LY2835219	0.001	0.696074	0.76388	-0.0161711	0.0488899	1146	232	1429.11	194	564.763	175.535
SUM185PE	Abemaciclib/LY2835219	0.001	0.869783	0.870084	-1.58677e-05	0.00416491	1074	101	1150.89	101.889	564.763	175.535
SUM185PE	Abemaciclib/LY2835219	0.0031623	1.11943	1.13268	-0.00338323	-0.00252156	1535	205	1420.94	194.278	564.763	175.535
SUM185PE	Abemaciclib/LY2835219	0.0031623	0.95268	0.928474	0.00680827	-0.00673802	1455	205	1505.11	225.111	564.763	175.535
SUM185PE	Abemaciclib/LY2835219	0.0031623	0.786969	0.920593	-0.031309	0.062832	1229	274	1429.11	194	564.763	175.535
SUM185PE	Abemaciclib/LY2835219	0.0031623	0.790066	0.790541	-2.63769e-05	0.0133616	1027	108	1150.89	101.889	564.763	175.535
SUM185PE	Abemaciclib/LY2835219	0.01	1.04641	1.01682	0.00640018	-0.0141754	1465	174	1420.94	194.278	564.763	175.535
SUM185PE	Abemaciclib/LY2835219	0.01	1.07912	1.09244	-0.00412365	0.000440507	1590	239	1505.11	225.111	564.763	175.535
SUM185PE	Abemaciclib/LY2835219	0.01	0.629326	0.749054	-0.0299228	0.0760855	1086	264	1429.11	194	564.763	175.535
SUM185PE	Abemaciclib/LY2835219	0.01	0.708553	0.709199	-3.78285e-05	0.0314321	979	125	1150.89	101.889	564.763	175.535
SUM185PE	Abemaciclib/LY2835219	0.031623	0.932001	0.992852	-0.0136312	0.0251283	1357	231	1420.94	194.278	564.763	175.535
SUM185PE	Abemaciclib/LY2835219	0.031623	1.00741	0.943255	0.0161548	-0.02444	1513	179	1505.11	225.111	564.763	175.535
SUM185PE	Abemaciclib/LY2835219	0.031623	0.696074	0.714357	-0.00331168	0.0291183	1146	200	1429.11	194	564.763	175.535
SUM185PE	Abemaciclib/LY2835219	0.031623	0.815518	0.815938	-2.29507e-05	0.0455106	1042	152	1150.89	101.889	564.763	175.535
SUM185PE	Abemaciclib/LY2835219	0.1	0.886904	0.902661	-0.00320022	0.0128199	1315	202	1420.94	194.278	564.763	175.535
SUM185PE	Abemaciclib/LY2835219	0.1	0.815909	0.784573	0.0110988	-0.00265724	1313	192	1505.11	225.111	564.763	175.535
SUM185PE	Abemaciclib/LY2835219	0.1	0.612495	0.669582	-0.0137157	0.0535029	1071	224	1429.11	194	564.763	175.535
SUM185PE	Abemaciclib/LY2835219	0.1	0.667757	0.668486	-4.38526e-05	0.0468571	955	141	1150.89	101.889	564.763	175.535
SUM185PE	Abemaciclib/LY2835219	0.31623	0.769252	0.851723	-0.0192787	0.0466741	1207	242	1420.94	194.278	564.763	175.535
SUM185PE	Abemaciclib/LY2835219	0.31623	0.699931	0.800789	-0.0242625	0.0600185	1196	281	1505.11	225.111	564.763	175.535
SUM185PE	Abemaciclib/LY2835219	0.31623	0.54798	0.535359	0.00619594	0.0277124	1014	175	1429.11	194	564.763	175.535
SUM185PE	Abemaciclib/LY2835219	0.31623	0.681358	0.682061	-4.18213e-05	0.035531	963	128	1150.89	101.889	564.763	175.535
SUM185PE	Abemaciclib/LY2835219	1	0.806563	0.82781	-0.00430414	0.0208388	1241	204	1420.94	194.278	564.763	175.535
SUM185PE	Abemaciclib/LY2835219	1	0.689868	0.716804	-0.00365341	0.0310127	1186	228	1505.11	225.111	564.763	175.535
SUM185PE	Abemaciclib/LY2835219	1	0.446536	0.46804	-0.00363243	0.0566865	926	198	1429.11	194	564.763	175.535
SUM185PE	Abemaciclib/LY2835219	1	0.536685	0.537665	-6.46944e-05	0.030442	878	111	1150.89	101.889	564.763	175.535
SUM185PE	Abemaciclib/LY2835219	3.1623	0.662456	0.745464	-0.0200926	0.0579168	1111	241	1420.94	194.278	564.763	175.535
SUM185PE	Abemaciclib/LY2835219	3.1623	0.651398	0.700296	-0.00967325	0.0438687	1148	242	1505.11	225.111	564.763	175.535
SUM185PE	Abemaciclib/LY2835219	3.1623	0.465156	0.477416	-0.000831655	0.0498421	942	192	1429.11	194	564.763	175.535
SUM185PE	Abemaciclib/LY2835219	3.1623	0.538389	0.539366	-6.44077e-05	0.0312246	879	112	1150.89	101.889	564.763	175.535
SUM185PE	Abemaciclib/LY2835219	10	0.626354	0.658591	-0.00686716	0.0412785	1079	208	1420.94	194.278	564.763	175.535
SUM185PE	Abemaciclib/LY2835219	10	0.527374	0.539417	0.00280655	0.0387252	1028	209	1505.11	225.111	564.763	175.535
SUM185PE	Abemaciclib/LY2835219	10	0.318618	0.312414	0.00614224	0.0559332	818	174	1429.11	194	564.763	175.535
SUM185PE	Abemaciclib/LY2835219	10	0.473596	0.474688	-7.56324e-05	0.0244774	841	100	1150.89	101.889	564.763	175.535
SUM190PT	Abemaciclib/LY2835219	0.001	0.780507	0.784815	-0.000524197	0.00537581	2055	111	2273.25	108.75	1245.3	103.287
SUM190PT	Abemaciclib/LY2835219	0.001	0.701744	0.686394	0.00410809	-0.00200889	1982	112	2282.5	133.75	1245.3	103.287
SUM190PT	Abemaciclib/LY2835219	0.001	0.79282	0.759561	0.00736174	-0.0106374	2143	108	2372.38	146.75	1245.3	103.287
SUM190PT	Abemaciclib/LY2835219	0.001	0.777671	0.776778	0.000350903	0.0040879	2194	107	2463.88	109.125	1245.3	103.287
SUM190PT	Abemaciclib/LY2835219	0.0031623	0.495326	0.499868	-0.000435013	0.0127647	1766	110	2273.25	108.75	1245.3	103.287
SUM190PT	Abemaciclib/LY2835219	0.0031623	0.561057	0.544401	0.00535209	-0.000968291	1838	106	2282.5	133.75	1245.3	103.287
SUM190PT	Abemaciclib/LY2835219	0.0031623	0.61085	0.586472	0.00752311	-0.00634444	1940	107	2372.38	146.75	1245.3	103.287
SUM190PT	Abemaciclib/LY2835219	0.0031623	0.613183	0.624632	-0.00199205	0.0134576	1994	118	2463.88	109.125	1245.3	103.287
SUM190PT	Abemaciclib/LY2835219	0.01	0.394366	0.393023	0.000835495	0.00169374	1662	83	2273.25	108.75	1245.3	103.287
SUM190PT	Abemaciclib/LY2835219	0.01	0.427713	0.414357	0.00571982	6.05154e-05	1700	100	2282.5	133.75	1245.3	103.287
SUM190PT	Abemaciclib/LY2835219	0.01	0.459558	0.442921	0.00748325	-0.0016102	1770	107	2372.38	146.75	1245.3	103.287
SUM190PT	Abemaciclib/LY2835219	0.01	0.544174	0.541982	0.000875485	0.00354042	1910	92	2463.88	109.125	1245.3	103.287
SUM190PT	Abemaciclib/LY2835219	0.031623	0.333669	0.332719	0.000830782	7.19923e-05	1599	77	2273.25	108.75	1245.3	103.287
SUM190PT	Abemaciclib/LY2835219	0.031623	0.364481	0.360562	0.00414356	0.00811528	1634	111	2282.5	133.75	1245.3	103.287
SUM190PT	Abemaciclib/LY2835219	0.031623	0.299681	0.288039	0.00808074	-0.00108344	1589	97	2372.38	146.75	1245.3	103.287
SUM190PT	Abemaciclib/LY2835219	0.031623	0.413684	0.412314	0.000865326	0.0100756	1751	97	2463.88	109.125	1245.3	103.287
SUM190PT	Abemaciclib/LY2835219	0.1	0.14532	0.145492	0.000814159	0.00429876	1401	74	2273.25	108.75	1245.3	103.287
SUM190PT	Abemaciclib/LY2835219	0.1	0.43444	0.420829	0.00572032	-0.00277584	1707	95	2282.5	133.75	1245.3	103.287
SUM190PT	Abemaciclib/LY2835219	0.1	0.35518	0.360094	0.00349312	0.0112038	1652	124	2372.38	146.75	1245.3	103.287
SUM190PT	Abemaciclib/LY2835219	0.1	0.492449	0.492281	0.000497383	0.0118618	1847	106	2463.88	109.125	1245.3	103.287
SUM190PT	Abemaciclib/LY2835219	0.31623	0.267606	0.267067	0.000825322	-0.00271876	1530	69	2273.25	108.75	1245.3	103.287
SUM190PT	Abemaciclib/LY2835219	0.31623	0.351115	0.348701	0.00390048	0.00917009	1620	112	2282.5	133.75	1245.3	103.287
SUM190PT	Abemaciclib/LY2835219	0.31623	0.227693	0.219298	0.00807411	0.000684816	1507	95	2372.38	146.75	1245.3	103.287
SUM190PT	Abemaciclib/LY2835219	0.31623	0.378425	0.377268	0.000862359	0.0023291	1708	80	2463.88	109.125	1245.3	103.287
SUM190PT	Abemaciclib/LY2835219	1	0.151914	0.152049	0.0008148	0.00277792	1408	72	2273.25	108.75	1245.3	103.287
SUM190PT	Abemaciclib/LY2835219	1	0.331097	0.321317	0.00571235	-0.00728075	1599	81	2282.5	133.75	1245.3	103.287
SUM190PT	Abemaciclib/LY2835219	1	0.47109	0.451158	0.00809472	-0.00350212	1783	104	2372.38	146.75	1245.3	103.287
SUM190PT	Abemaciclib/LY2835219	1	0.354654	0.353638	0.000860299	0.00846258	1679	90	2463.88	109.125	1245.3	103.287
SUM190PT	Abemaciclib/LY2835219	3.1623	0.182117	0.182082	0.000817676	-0.00077789	1440	68	2273.25	108.75	1245.3	103.287
SUM190PT	Abemaciclib/LY2835219	3.1623	0.347299	0.341864	0.00460376	0.00769337	1616	109	2282.5	133.75	1245.3	103.287
SUM190PT	Abemaciclib/LY2835219	3.1623	0.259262	0.340886	-0.0145799	0.0556205	1543	199	2372.38	146.75	1245.3	103.287
SUM190PT	Abemaciclib/LY2835219	3.1623	0.259636	0.259161	0.000851548	0.0074344	1563	82	2463.88	109.125	1245.3	103.287
SUM190PT	Abemaciclib/LY2835219	10	-0.605755	0.0396625	-0.243943	0.266397	555	252	2273.25	108.75	1245.3	103.287
SUM190PT	Abemaciclib/LY2835219	10	-0.621226	0.037769	-0.250282	0.338823	533	347	2282.5	133.75	1245.3	103.287
SUM190PT	Abemaciclib/LY2835219	10	-0.484913	0.0397684	-0.189329	0.300163	672	376	2372.38	146.75	1245.3	103.287
SUM190PT	Abemaciclib/LY2835219	10	-0.617103	0.0331675	-0.277245	0.34181	484	302	2463.88	109.125	1245.3	103.287
SUM229PE	Abemaciclib/LY2835219	0.001	0.913868	0.905112	0.00411585	-0.00496846	2295	94	2480.72	114.722	728.519	28.7435
SUM229PE	Abemaciclib/LY2835219	0.001	0.977508	0.981016	-0.00083642	0.00191511	2540	110	2593.17	107.333	728.519	28.7435
SUM229PE	Abemaciclib/LY2835219	0.001	0.934639	0.94582	-0.00278991	0.00575345	2418	115	2568.56	105.944	728.519	28.7435
SUM229PE	Abemaciclib/LY2835219	0.001	0.891367	0.885987	0.0032644	-0.00321005	2380	89	2640.17	107.389	728.519	28.7435
SUM229PE	Abemaciclib/LY2835219	0.0031623	0.896351	0.907887	-0.00220789	0.00574763	2258	119	2480.72	114.722	728.519	28.7435
SUM229PE	Abemaciclib/LY2835219	0.0031623	0.879419	0.868993	0.00515299	-0.00577387	2314	81	2593.17	107.333	728.519	28.7435
SUM229PE	Abemaciclib/LY2835219	0.0031623	0.907192	0.911535	-0.000227946	0.00223969	2356	103	2568.56	105.944	728.519	28.7435
SUM229PE	Abemaciclib/LY2835219	0.0031623	0.84292	0.862652	-0.00477075	0.0109942	2268	120	2640.17	107.389	728.519	28.7435
SUM229PE	Abemaciclib/LY2835219	0.01	0.837691	0.831788	0.00444587	-0.0038842	2136	90	2480.72	114.722	728.519	28.7435
SUM229PE	Abemaciclib/LY2835219	0.01	0.840506	0.83914	0.00261439	-0.000750994	2227	90	2593.17	107.333	728.519	28.7435
SUM229PE	Abemaciclib/LY2835219	0.01	0.824686	0.812782	0.00648572	-0.0071595	2174	73	2568.56	105.944	728.519	28.7435
SUM229PE	Abemaciclib/LY2835219	0.01	0.814296	0.838816	-0.0061531	0.0140305	2203	124	2640.17	107.389	728.519	28.7435
SUM229PE	Abemaciclib/LY2835219	0.031623	0.67596	0.666076	0.0088057	-0.00769127	1815	69	2480.72	114.722	728.519	28.7435
SUM229PE	Abemaciclib/LY2835219	0.031623	0.727519	0.704117	0.0125251	-0.0154802	1983	49	2593.17	107.333	728.519	28.7435
SUM229PE	Abemaciclib/LY2835219	0.031623	0.726485	0.750292	-0.00489617	0.0147058	1966	113	2568.56	105.944	728.519	28.7435
SUM229PE	Abemaciclib/LY2835219	0.031623	0.792907	0.798251	0.000866207	0.00296519	2155	95	2640.17	107.389	728.519	28.7435
SUM229PE	Abemaciclib/LY2835219	0.1	0.598309	0.593082	0.0085436	-0.00516751	1669	68	2480.72	114.722	728.519	28.7435
SUM229PE	Abemaciclib/LY2835219	0.1	0.59891	0.599945	0.00536234	0.000561836	1721	72	2593.17	107.333	728.519	28.7435
SUM229PE	Abemaciclib/LY2835219	0.1	0.700236	0.702141	0.00342709	0.000994989	1912	81	2568.56	105.944	728.519	28.7435
SUM229PE	Abemaciclib/LY2835219	0.1	0.622937	0.635451	0.000370223	0.00858986	1791	90	2640.17	107.389	728.519	28.7435
SUM229PE	Abemaciclib/LY2835219	0.31623	0.50123	0.492668	0.0118999	-0.00880869	1494	55	2480.72	114.722	728.519	28.7435
SUM229PE	Abemaciclib/LY2835219	0.31623	0.57338	0.563633	0.0101793	-0.00772874	1671	55	2593.17	107.333	728.519	28.7435
SUM229PE	Abemaciclib/LY2835219	0.31623	0.548402	0.543376	0.00859621	-0.00436018	1613	59	2568.56	105.944	728.519	28.7435
SUM229PE	Abemaciclib/LY2835219	0.31623	0.572507	0.578028	0.00387395	0.00380246	1689	76	2640.17	107.389	728.519	28.7435
SUM229PE	Abemaciclib/LY2835219	1	0.37916	0.37228	0.0139341	-0.00905666	1286	47	2480.72	114.722	728.519	28.7435
SUM229PE	Abemaciclib/LY2835219	1	0.417316	0.430334	0.00304923	0.0112998	1380	74	2593.17	107.333	728.519	28.7435
SUM229PE	Abemaciclib/LY2835219	1	0.461379	0.474605	0.00229136	0.0107125	1452	77	2568.56	105.944	728.519	28.7435
SUM229PE	Abemaciclib/LY2835219	1	0.481004	0.481764	0.00734888	0.000158096	1511	62	2640.17	107.389	728.519	28.7435
SUM229PE	Abemaciclib/LY2835219	3.1623	0.29338	0.281094	0.0186753	-0.016373	1148	33	2480.72	114.722	728.519	28.7435
SUM229PE	Abemaciclib/LY2835219	3.1623	0.293958	0.297409	0.00955601	0.00302862	1168	52	2593.17	107.333	728.519	28.7435
SUM229PE	Abemaciclib/LY2835219	3.1623	0.392505	0.403599	0.00420297	0.00967368	1330	69	2568.56	105.944	728.519	28.7435
SUM229PE	Abemaciclib/LY2835219	3.1623	0.394403	0.410698	0.00169953	0.0146645	1351	77	2640.17	107.389	728.519	28.7435
SUM229PE	Abemaciclib/LY2835219	10	-0.364381	0.0195534	-0.228136	0.0548581	327	36	2480.72	114.722	728.519	28.7435
SUM229PE	Abemaciclib/LY2835219	10	0.218961	0.226864	0.008667	0.00858749	1047	53	2593.17	107.333	728.519	28.7435
SUM229PE	Abemaciclib/LY2835219	10	0.348155	0.359389	0.00479952	0.0103527	1254	66	2568.56	105.944	728.519	28.7435
SUM229PE	Abemaciclib/LY2835219	10	0.383252	0.383589	0.00927838	-0.000267864	1331	54	2640.17	107.389	728.519	28.7435
SUM44PE	Abemaciclib/LY2835219	0.001	0.840637	0.965933	-0.0292218	0.0498571	3877	465	4339.88	233.875	1692.78	179.812
SUM44PE	Abemaciclib/LY2835219	0.001	0.963924	0.936511	0.00675671	-0.0132052	4265	173	4372.62	237.875	1692.78	179.812
SUM44PE	Abemaciclib/LY2835219	0.001	1.01059	1.06114	-0.0126968	0.0192989	4658	450	4622.5	337	1692.78	179.812
SUM44PE	Abemaciclib/LY2835219	0.001	0.847097	0.819285	0.0100742	-0.0120557	4176	253	4694.5	346.625	1692.78	179.812
SUM44PE	Abemaciclib/LY2835219	0.0031623	1.05272	1.16725	-0.0250046	0.0342972	4496	453	4339.88	233.875	1692.78	179.812
SUM44PE	Abemaciclib/LY2835219	0.0031623	0.885651	0.863512	0.00610731	-0.0081109	4034	186	4372.62	237.875	1692.78	179.812
SUM44PE	Abemaciclib/LY2835219	0.0031623	0.958157	0.892717	0.0180098	-0.0427282	4483	120	4622.5	337	1692.78	179.812
SUM44PE	Abemaciclib/LY2835219	0.0031623	0.702834	0.676314	0.012591	-0.0109687	3705	229	4694.5	346.625	1692.78	179.812
SUM44PE	Abemaciclib/LY2835219	0.01	0.847623	0.956173	-0.0253169	0.0429714	3897	434	4339.88	233.875	1692.78	179.812
SUM44PE	Abemaciclib/LY2835219	0.01	0.769948	0.762922	0.00306762	0.00129332	3699	209	4372.62	237.875	1692.78	179.812
SUM44PE	Abemaciclib/LY2835219	0.01	0.000499269	0.122324	-0.0397232	0.150916	1694	477	4622.5	337	1692.78	179.812
SUM44PE	Abemaciclib/LY2835219	0.01	0.562652	0.526767	0.0189327	-0.032306	3265	125	4694.5	346.625	1692.78	179.812
SUM44PE	Abemaciclib/LY2835219	0.031623	0.567485	0.553928	0.00628614	-0.00580613	3117	169	4339.88	233.875	1692.78	179.812
SUM44PE	Abemaciclib/LY2835219	0.031623	0.505908	0.504781	0.00315974	0.012482	2965	205	4372.62	237.875	1692.78	179.812
SUM44PE	Abemaciclib/LY2835219	0.031623	0.277116	0.336303	-0.0113683	0.0607112	2413	359	4622.5	337	1692.78	179.812
SUM44PE	Abemaciclib/LY2835219	0.031623	0.31999	0.344071	0.00196827	0.0317739	2547	286	4694.5	346.625	1692.78	179.812
SUM44PE	Abemaciclib/LY2835219	0.1	0.449616	0.439355	0.00627755	-0.0119367	2803	133	4339.88	233.875	1692.78	179.812
SUM44PE	Abemaciclib/LY2835219	0.1	0.20051	0.281082	-0.0249247	0.0915707	2174	365	4372.62	237.875	1692.78	179.812
SUM44PE	Abemaciclib/LY2835219	0.1	0.289506	0.273326	0.0179624	-0.0265281	2447	108	4622.5	337	1692.78	179.812
SUM44PE	Abemaciclib/LY2835219	0.1	0.211867	0.200063	0.018901	-0.0220854	2246	111	4694.5	346.625	1692.78	179.812
SUM44PE	Abemaciclib/LY2835219	0.31623	0.288704	0.418588	-0.0394983	0.105106	2389	463	4339.88	233.875	1692.78	179.812
SUM44PE	Abemaciclib/LY2835219	0.31623	0.271932	0.370294	-0.029802	0.0940397	2353	403	4372.62	237.875	1692.78	179.812
SUM44PE	Abemaciclib/LY2835219	0.31623	0.201979	0.269729	-0.0146062	0.0746127	2210	370	4622.5	337	1692.78	179.812
SUM44PE	Abemaciclib/LY2835219	0.31623	0.165242	0.214233	-0.00657651	0.0637452	2120	325	4694.5	346.625	1692.78	179.812
SUM44PE	Abemaciclib/LY2835219	1	0.209177	0.304944	-0.0300983	0.0951814	2191	394	4339.88	233.875	1692.78	179.812
SUM44PE	Abemaciclib/LY2835219	1	0.21098	0.310207	-0.0312605	0.102959	2200	404	4372.62	237.875	1692.78	179.812
SUM44PE	Abemaciclib/LY2835219	1	0.101359	0.13421	0.000502889	0.0549642	1947	275	4622.5	337	1692.78	179.812
SUM44PE	Abemaciclib/LY2835219	1	0.192359	0.18176	0.0188988	-0.0140305	2193	128	4694.5	346.625	1692.78	179.812
SUM44PE	Abemaciclib/LY2835219	3.1623	0.33762	0.330317	0.00626834	-0.00553833	2513	137	4339.88	233.875	1692.78	179.812
SUM44PE	Abemaciclib/LY2835219	3.1623	0.0228696	0.106058	-0.0293861	0.122281	1746	369	4372.62	237.875	1692.78	179.812
SUM44PE	Abemaciclib/LY2835219	3.1623	0.142007	0.197359	-0.00952251	0.0711851	2052	334	4622.5	337	1692.78	179.812
SUM44PE	Abemaciclib/LY2835219	3.1623	0.124946	0.118384	0.0188908	-0.0164733	2013	112	4694.5	346.625	1692.78	179.812
SUM44PE	Abemaciclib/LY2835219	10	-0.762651	0.0126921	-0.478257	0.697114	240	737	4339.88	233.875	1692.78	179.812
SUM52PE	Abemaciclib/LY2835219	0.001	1.02959	1.02957	2.06063e-06	0.000141562	4095	52	3995.22	49.8333	1247	58.2143
SUM52PE	Abemaciclib/LY2835219	0.001	0.991396	0.991401	-6.19326e-07	-0.00347532	4137	36	4168.17	51.2778	1247	58.2143
SUM52PE	Abemaciclib/LY2835219	0.001	0.973932	0.973947	-1.87948e-06	-0.00310182	4006	40	4097.22	50.8889	1247	58.2143
SUM52PE	Abemaciclib/LY2835219	0.0031623	1.02841	1.02839	1.97944e-06	-0.000323245	4091	50	3995.22	49.8333	1247	58.2143
SUM52PE	Abemaciclib/LY2835219	0.0031623	0.961926	0.961948	-2.77799e-06	0.00159977	4031	56	4168.17	51.2778	1247	58.2143
SUM52PE	Abemaciclib/LY2835219	0.0031623	0.898238	0.898298	-7.59839e-06	-0.00399342	3746	34	4097.22	50.8889	1247	58.2143
SUM52PE	Abemaciclib/LY2835219	0.01	0.860094	0.860178	-1.05266e-05	0.00044078	3537	46	3995.22	49.8333	1247	58.2143
SUM52PE	Abemaciclib/LY2835219	0.01	0.908549	0.908602	-6.84087e-06	0.000490956	3842	49	4168.17	51.2778	1247	58.2143
SUM52PE	Abemaciclib/LY2835219	0.01	0.85957	0.859653	-1.06798e-05	0.00145722	3616	53	4097.22	50.8889	1247	58.2143
SUM52PE	Abemaciclib/LY2835219	0.031623	0.780669	0.789776	-0.00282988	0.0104918	3287	77	3995.22	49.8333	1247	58.2143
SUM52PE	Abemaciclib/LY2835219	0.031623	0.766503	0.766635	-1.87191e-05	0.0051644	3358	59	4168.17	51.2778	1247	58.2143
SUM52PE	Abemaciclib/LY2835219	0.031623	0.761209	0.761346	-1.90563e-05	0.00107952	3294	47	4097.22	50.8889	1247	58.2143
SUM52PE	Abemaciclib/LY2835219	0.1	0.654409	0.655003	-0.000162373	0.00783846	2905	60	3995.22	49.8333	1247	58.2143
SUM52PE	Abemaciclib/LY2835219	0.1	0.618657	0.618866	-3.30257e-05	0.00527428	2884	51	4168.17	51.2778	1247	58.2143
SUM52PE	Abemaciclib/LY2835219	0.1	0.615078	0.615675	-0.000168472	0.00770866	2839	60	4097.22	50.8889	1247	58.2143
SUM52PE	Abemaciclib/LY2835219	0.31623	0.497407	0.499078	-0.000565906	0.0122153	2457	62	3995.22	49.8333	1247	58.2143
SUM52PE	Abemaciclib/LY2835219	0.31623	0.538854	0.539102	-4.17386e-05	-0.000130641	2641	32	4168.17	51.2778	1247	58.2143
SUM52PE	Abemaciclib/LY2835219	0.31623	0.486761	0.487039	-4.74576e-05	0.00612776	2463	48	4097.22	50.8889	1247	58.2143
[truncated: 14,720 more rows]

## Sheet: Fig 5f,g
agent	cell_line	GECT50	GRT_AOC	GRTmax	GRTinf	h_GRT	GECS50	GRS_AOC	GRSmax	GRSinf	h_GRS
Abemaciclib/LY2835219	184A1	11.0139	0.00606719	-0.0958052	-0.251067	5	0.0214951	0.6257	0.0198122	0.0462381	0.890923
Abemaciclib/LY2835219	AU565	20.237	0.0170699	-0.173258	-1	2.2172	0.0204207	0.612022	0.0284223	0.0601385	0.691632
Abemaciclib/LY2835219	BT474	10.8081	0.00310339	-0.00492595	-0.00910673	0.154205	0.0366973	0.322197	0.332976	0.425198	0.389648
Abemaciclib/LY2835219	BT20	14.0197	-0.00485315	-0.144495	-0.925265	5	0.0247573	0.544851	0.0933193	0.139284	0.732089
Abemaciclib/LY2835219	BT549	5.89711	0.000243202	-0.0225601	-0.0258214	3.66044	3.84034	0.12234	0.104166	0	1.97583
Abemaciclib/LY2835219	CAL120	0.481613	0.0286164	-0.0911689	-0.0908675	1.31501	0.335392	0.412189	0.0122797	0	0.475233
Abemaciclib/LY2835219	CAL51	4.26311	0.00641476	-0.402105	-0.407776	5	0.0590719	0.553786	0.00809134	0	0.558332
Abemaciclib/LY2835219	CAL851	2.06106	0.00871728	-0.0823435	-0.0828481	5	1.59844	0.196691	0.0425021	0	1.64927
Abemaciclib/LY2835219	CAMA1	13.2994	-0.0129293	0.00799863	0	1.1681	0.00428204	0.611067	0.248834	0.26177	1.30647
Abemaciclib/LY2835219	EFM19	3.14514	0.00125789	-0.0055207	-0.00566016	1.38289	0.0145618	0.486672	0.275218	0.316958	1.93833
Abemaciclib/LY2835219	EVSAT	9.38715	0.0367946	-0.578696	-1	5	1.23677	0.296572	0.00466715	0	0.51883
Abemaciclib/LY2835219	HCC1187	13.5872	0.0148067	-0.0580101	-0.226029	3.47	10.5343	0.227544	0.239289	0	0.309227
Abemaciclib/LY2835219	HCC1569	0.774741	-0.00956491	0.0169272	0	1.35346	4.10114	0.120588	0.12766	0	1.813
Abemaciclib/LY2835219	HCC1143	18.948	-0.00963207	-0.0372076	-0.943644	5	0.0528571	0.534668	0.0271161	0.0374116	0.610458
Abemaciclib/LY2835219	HCC1395	11.6403	0.00980299	-0.220415	-0.645874	4.33007	0.0993747	0.494168	0.0184547	0	0.534711
Abemaciclib/LY2835219	HCC1419	16.9789	-0.00587752	-0.010983	-0.165146	5	0.0137443	0.446199	0.293623	0.358116	0.841436
Abemaciclib/LY2835219	HCC1428	15.9481	-0.00273439	-0.0146053	-0.16524	5	0.00591879	0.618492	0.128478	0.209527	0.991328
Abemaciclib/LY2835219	HCC1500	14.5161	-0.0178929	0.0109765	0	1.15071	0.0310854	0.382159	0.29081	0.364866	0.677581
Abemaciclib/LY2835219	HCC1806	5.62273	0.0194454	-0.328332	-0.346784	5	0.485063	0.358138	-0.0160461	0	0.680066
Abemaciclib/LY2835219	HCC1937	1000	-0.00222278	-0.00948932	0	0.314188	4.69889	0.103196	0.366351	0.0656041	0.957111
Abemaciclib/LY2835219	HCC1954	10.5438	0.012784	-0.448409	-1	3.91026	0.0373397	0.399017	0.263775	0.344717	0.757816
Abemaciclib/LY2835219	HCC202	10.2981	1.78e-05	-5.79e-05	0	1.16904	2.62872	0.24489	0.308496	0	0.443963
Abemaciclib/LY2835219	HCC38	11.99	0.0129468	-0.162164	-0.563806	5	0.0541608	0.557136	-6.55e-05	0	0.660735
Abemaciclib/LY2835219	HCC70	4.37346	0.0267278	-0.363541	-0.369359	5	1.58984	0.0803142	0.208186	0.207473	3.26729
Abemaciclib/LY2835219	HS578T	9.77113	0.0692609	-0.508588	-1	1.2407	0.0708456	0.536749	0.00526134	0	0.514016
Abemaciclib/LY2835219	HTERT_HME1	15.3915	-0.00320239	-0.0337046	-0.324518	5	0.165794	0.42854	0.068822	0.03076	0.680053
Abemaciclib/LY2835219	MCF12A	10.1437	0.00431716	-0.00197417	-0.0012097	1.16873	5.70538	0.1734	0.387877	0	0.527977
Abemaciclib/LY2835219	MCF10A	1000	-0.0087454	0.00241872	0	0.327443	0.248076	0.387164	0.159121	0.0642555	0.568644
Abemaciclib/LY2835219	MCF7	2.78392	0.0247959	-0.191443	-0.191799	5	0.0143197	0.661092	0.00879416	0.0335895	0.67117
Abemaciclib/LY2835219	MDAMB175VII	1000	0.0204894	-0.064184	-0.229919	0.274551	0.00224033	0.829042	0.0522689	0.0631053	1.33669
Abemaciclib/LY2835219	MDAMB330	21.3226	0.00356285	-0.0101222	-0.115261	3.09139	0.00290906	0.711163	0.035645	0.165598	1.27878
Abemaciclib/LY2835219	MDAMB415	16.6075	0.00173446	-0.0273408	-0.351658	4.87569	0.0067645	0.710924	0.075963	0.0828849	0.998645
Abemaciclib/LY2835219	MDAMB157	15.7299	0.0233322	-0.27751	-1	2.1143	2.21757	0.194232	0.0288073	0	0.89805
Abemaciclib/LY2835219	MDAMB231	4.02816	0.0365062	-0.346232	-0.363701	3.2843	0.0312662	0.622063	-0.0212634	0	0.771371
Abemaciclib/LY2835219	MDAMB361	3.24949	0.00717404	-0.115298	-0.115735	5	0.00373868	0.777332	0.0443597	0.0759192	1.3915
Abemaciclib/LY2835219	MDAMB436	20.5932	0.0159161	-0.170323	-1	2.19313	2.23927	0.142056	0.0264525	0	1.71804
Abemaciclib/LY2835219	MDAMB453	10.7939	0.0315044	-0.405671	-1	5	0.00475924	0.771967	0.0225492	0.0596469	1.57665
Abemaciclib/LY2835219	MDAMB468	17.643	0.0204876	-0.246214	-1	1.97093	2.22103	0.124159	0.216783	0.17138	1.85085
Abemaciclib/LY2835219	MGH312	12.0386	0.00850644	-0.145336	-0.500709	4.81802	2.33584	0.111153	0.0506523	0	1.88936
Abemaciclib/LY2835219	PDX1258	5.42975	0.0108804	-0.148443	-0.172222	2.99808	0.679641	0.287191	0.0152109	0	1.31682
Abemaciclib/LY2835219	PDX1328	11.1318	0.0232297	-0.281641	-0.620293	1.72031	0.0013103	0.707265	0.154283	0.222501	1.06643
Abemaciclib/LY2835219	PDX1328	11.707	0.0158878	-0.267503	-0.763717	3.92078	0.00839786	0.55321	0.0218111	0.269081	1.05517
Abemaciclib/LY2835219	PDXHCI002	1.33845	0.0889727	-0.508787	-0.500422	2.36792	0.0321065	0.611519	0.015039	0.00844841	1.12457
Abemaciclib/LY2835219	SKBR3	15.6779	0.00155657	-0.0189326	-0.198028	5	0.0160597	0.468148	0.287467	0.302337	0.659205
Abemaciclib/LY2835219	SUM1315	13.846	-0.00229112	-0.0594134	-0.36133	5	0.0343668	0.550196	0.0518324	0.0830803	0.65023
Abemaciclib/LY2835219	SUM149	543.501	-0.0110268	-0.0240378	0	0.515117	0.359199	0.344605	0.165969	0.0835264	0.523293
Abemaciclib/LY2835219	SUM159	11.9377	0.0121139	-0.29209	-1	5	0.137493	0.353613	0.280101	0.240897	0.62699
Abemaciclib/LY2835219	SUM185PE	1e-05	0.00796379	-0.0119158	-0.010578	0.1	1.19175	0.230539	0.495481	0.285471	0.352614
Abemaciclib/LY2835219	SUM190PT	14.8979	0.0224066	-0.243236	-1	2.84739	0.00699009	0.606577	0.0364056	0.0967688	0.327584
Abemaciclib/LY2835219	SUM229PE	13.8203	-0.00084261	-0.0514815	-0.310711	5	0.314246	0.377845	0.248255	0.0761653	0.405424
Abemaciclib/LY2835219	SUM44PE	9.48941	0.0475667	-0.477841	-0.873515	3.59079	0.0109497	0.573627	0.011563	0.218995	0.965948
Abemaciclib/LY2835219	SUM52PE	3.21973	0.000234519	-6.99e-05	0	1.37604	0.0732403	0.355277	0.326222	0.325453	0.667902
Abemaciclib/LY2835219	T47D	3.12419	-0.000790928	-0.0258156	-0.025909	5	0.00355371	0.752956	0.034448	0.10839	1.46848
Abemaciclib/LY2835219	UACC812	9.43708	0.0666895	-0.205586	-0.387891	0.419923	0.00323868	0.79964	0.0499861	0.0414782	0.901581
Abemaciclib/LY2835219	UACC893	13.8911	0.00499272	-0.0940127	-0.579799	5	0.00232984	0.64927	0.0247756	0.129954	0.353563
Abemaciclib/LY2835219	ZR751	4.56733	0.00336151	-0.00400733	-0.00733204	0.1	0.0248413	0.430493	0.318277	0.339788	1.05619
Abemaciclib/LY2835219	ZR7530	1e-05	0.0338487	-0.00722524	-0.0404956	0.1	0.0355885	0.195041	0.127113	0.284744	5
BSJ-03-123	184A1	11.5362	0.00760014	-0.12021	-0.36581	5	0.00763529	0.69667	0.0189675	0.00792079	0.451446
BSJ-03-123	AU565	9.60127	0.0154719	-0.229029	-0.428445	3.39737	1.28745	0.302677	0.0215843	0	0.494099
BSJ-03-123	BT474	1.05584	0.00287505	-0.0102175	-0.0111243	0.814255	0.429106	0.39511	0.0381565	0	0.35024
BSJ-03-123	BT20	13.6524	0.00212836	-0.0229744	-0.119554	4.61311	0.315938	0.415204	0.0446959	0	0.375853
BSJ-03-123	BT549	11.6104	0.00752909	-0.0623283	-0.159039	2.94263	5.69109	0.100976	0.116274	0	3.5819
BSJ-03-123	CAL120	17.3888	0.000608598	-0.00845053	-0.0296504	1.66115	5.2817	0.158399	0.253415	0	0.976802
BSJ-03-123	CAL51	14.0988	-0.00123953	-0.0382296	-0.250754	5	4.52212	0.18823	0.198885	0	0.783316
BSJ-03-123	CAL851	15.7592	0.00945068	-0.126552	-0.532185	2.56379	0.338063	0.387296	0.0266964	0	0.532662
BSJ-03-123	CAMA1	3.35924	-0.0033492	-0.00309696	0	1.37581	0.00483333	0.652537	0.0825616	0.135276	0.535701
BSJ-03-123	EFM19	3.23242	2.96e-05	-0.000107714	0	1.37678	1.26981	0.285282	0.161946	0	0.488612
BSJ-03-123	EVSAT	14.4428	0.00237421	-0.0315214	-0.105557	2.32271	3.66938	0.169743	0.099565	0	1.29571
BSJ-03-123	HCC1187	15.379	0.0236002	-0.265037	-1	2.37155	4.16736	0.185144	0.0216958	0	2.9365
BSJ-03-123	HCC1569	1000	0.0167521	-0.0367305	-0.0711759	0.115509	3.31082	0.164155	0.0866065	0	1.03556
BSJ-03-123	HCC1143	12.9975	0.00184215	-0.0344378	-0.162136	5	1.75448	0.259797	0.0490192	0	0.727335
BSJ-03-123	HCC1395	39.0658	0.0049886	-0.035346	-0.337411	1.57775	1.68369	0.272164	0.0182702	0	0.562353
BSJ-03-123	HCC1419	1.7218	9.53e-05	-0.0040551	-0.00211875	1.57016	0.474385	0.413034	0.171292	0	0.245017
BSJ-03-123	HCC1806	47.5772	0.00460995	-0.0408017	-0.389709	1.37766	2.3477	0.202091	-0.00864679	0	1.09692
BSJ-03-123	HCC1937	21.942	0.000348722	-0.0047494	-0.0278474	2.00576	10.272	0.034263	0.523277	0	3.48605
BSJ-03-123	HCC1954	33.0843	0.00528445	-0.0415159	-0.327275	1.61372	1.27603	0.30881	0.0917466	0	0.412217
BSJ-03-123	HCC202	15.2843	0.000594625	-0.00928728	-0.0651673	4.22782	2.70697	0.265935	0.102463	0	0.395118
BSJ-03-123	HCC38	45.9357	0.00666306	-0.0591421	-1	1.81573	0.0456179	0.537273	0.0197812	0	0.262653
BSJ-03-123	HCC70	10.2416	0.0138139	-0.242589	-0.515903	5	4.22612	0.153241	0.0284331	0	3.3925
BSJ-03-123	Hs578T	13.8245	0.0190445	-0.165337	-1	5	1.81067	0.238902	0.0152058	0	0.747185
BSJ-03-123	hTERThME	11.566	0.0118894	-0.155289	-0.407734	3.34094	0.328237	0.408392	0.0151271	0	0.409291
BSJ-03-123	MCF12A	1000	0.00694988	-0.0207271	-0.0882041	0.300065	5.22597	0.0935513	0.154931	0	2.55123
BSJ-03-123	MCF10A	12.8118	0.00751556	-0.119814	-0.533359	5	1.05918	0.314774	0.0150827	0	0.452212
BSJ-03-123	MCF10A (GM)	9.74857	0.017402	-0.238652	-0.456409	3.58975	2.78247	0.236225	0.00841528	0	0.602791
BSJ-03-123	MCF7	10.9583	0.014533	-0.227571	-0.586844	5	1.32996	0.284784	0.0185045	0	0.537677
BSJ-03-123	MDAMB175VII	3.23323	9.03e-06	-3.58e-05	0	1.37676	1.19929	0.261217	0.0743236	0	0.736678
BSJ-03-123	MDAMB330	16.9537	0.00243766	-0.0283566	-0.171415	3.06563	0.409112	0.365334	0.0232451	0	0.627702
BSJ-03-123	MDAMB415	3.23317	7.77e-06	-3.27e-05	0	1.37676	2.46943	0.239251	0.16541	0	0.533151
BSJ-03-123	MDAMB231	10.9764	0.00912064	-0.148327	-0.384612	5	0.664854	0.341187	0.0188055	0	0.469632
BSJ-03-123	MDAMB361	15.0124	0.00093904	-0.0179692	-0.154868	5	0.346647	0.394064	0.0792396	0	0.480694
BSJ-03-123	MDAMB436	19.9398	0.000171319	-0.0126961	-0.412496	5	5.63152	0.0444093	0.0495168	0	5
BSJ-03-123	MDAMB453	125.428	0.00298388	-0.0275575	-1	1.41031	1.81858	0.25674	0.0421989	0	0.597793
BSJ-03-123	MDAMB468	836.689	0.00601399	-0.0370154	-1	0.746892	2.12548	0.231058	0.0987105	0	0.795717
BSJ-03-123	MGH312	9.89462	0.031546	-0.441011	-0.862554	4.26099	5.35878	0.0251104	0.0253188	0	5
BSJ-03-123	PDX1206	16.711	-0.00221402	-0.0713231	-1	5	4.03966	0.170068	0.0445564	0	2.33036
BSJ-03-123	PDX1258	13.6138	0.000962263	-0.176228	-1	5	4.55342	0.0771669	0.0299511	0	4.05913
BSJ-03-123	PDX1328	16.4141	-0.00291344	-0.0074609	-0.0962276	5	1.4534	0.291503	0.160768	0	0.428738
BSJ-03-123	PDXHCI002	17.2561	-0.012417	-0.0614518	-1	5	1.38744	0.260861	0.00103355	0	0.657933
BSJ-03-123	SKBR3	10.872	0.0105882	-0.183399	-0.461925	5	1.04932	0.31495	0.0277659	0	0.453562
BSJ-03-123	SUM1315	0.929561	0.00170587	-0.00353132	-0.00326275	5	13.5572	0.21227	0.449276	0	0.299323
BSJ-03-123	SUM149	55.0971	0.00298625	-0.063727	-1	1.5761	1.32704	0.284517	0.0938197	0	0.544411
BSJ-03-123	SUM159	43.6365	0.00689877	-0.0802644	-1	1.65765	2.20664	0.255201	0.0364246	0	0.568851
BSJ-03-123	SUM185PE	1e-05	0.0122093	-0.0206624	-0.0166	0.1	57.6878	0.0413718	0.726978	0	0.600738
BSJ-03-123	SUM190PT	23.9385	0.015833	-0.120653	-1	2.2759	0.165275	0.44831	0.0523104	0	0.344576
BSJ-03-123	SUM229PE	3.21726	0.000472482	-0.00185551	0	1.38999	1.81726	0.26054	0.151253	0	0.551676
BSJ-03-123	SUM44PE	316.228	0.031456	-0.0731312	-0.259744	0.245731	0.470977	0.0862056	0.551816	0.523909	1.37593
BSJ-03-123	SUM52PE	3.18125	0.000799686	-0.00442459	-0.00433177	1.37877	3.99207	0.182775	0.246623	0	0.66008
BSJ-03-123	T47D	0.435426	0.000870998	-0.00103432	-0.00261459	5	0.00092992	0.743062	0.097531	0.129944	0.51985
BSJ-03-123	UACC812	12.868	0.00769288	-0.123055	-0.557186	5	2.67666	0.113311	0.05854	0	1.43806
BSJ-03-123	UACC893	3.24213	-0.000548971	0.000143214	0	1.37754	1.95875	0.2929	0.310435	0	0.3537
BSJ-03-123	ZR751	3.23264	2.44e-05	-9.68e-05	0	1.37677	3.81974	0.232749	0.255564	0	0.419564
BSJ-03-123	ZR7530	13.0567	0.0122274	-0.0951875	-0.233142	1.38996	1.30465	0.28092	0.0575873	0	0.562436
BSJ-03-124	184A1	0.621167	6.23e-05	-0.000153311	0	1.38001	0.0812699	0.511927	0.0478057	0	0.296942
BSJ-03-124	AU565	103.331	0.0048902	-0.0338447	-1	1.4391	7.37906	0.25001	0.254181	0	0.276538
BSJ-03-124	BT474	3.14421	0.00101588	-0.00690101	-0.00715568	1.3792	0.0196616	0.262045	0.500275	0.608755	1.42726
BSJ-03-124	BT20	7.85659	0.00221995	-0.00889506	-0.0134788	0.480422	0.0651727	0.523633	0.146437	0.0134205	0.357509
BSJ-03-124	BT549	3.2074	0.000750211	-5.92e-05	-0.000167139	1.37686	3.8384	-0.00455824	0.970615	0.970356	5
BSJ-03-124	CAL120	3.24566	-0.000663844	0.00157197	0	1.37599	1000	0.131426	0.639736	0.0384162	0.209178
BSJ-03-124	CAL51	3.45651	-0.0034688	0.00174553	0	1.37506	7.92813	0.272021	0.336001	0	0.238759
BSJ-03-124	CAL851	1e-05	0.0067708	-0.0131223	-0.0107509	0.1	1e-05	0.0961353	0.697438	0.839021	0.1
BSJ-03-124	CAMA1	3.40461	-0.00333923	0.00379384	0	1.3746	0.0021821	0.698208	-0.00215821	0.0782898	0.38401
BSJ-03-124	EFM19	3.17969	0.000852718	-0.00395495	-0.00512437	1.37918	0.0350977	0.415964	0.237221	0.295347	0.670219
BSJ-03-124	EVSAT	0.940887	3.52e-05	-0.000104182	0	1.7369	10.7319	0.117345	0.472362	0	0.985317
BSJ-03-124	HCC1187	1.06042	-0.00145699	0.00259458	0	1.52907	3.88964	-0.062393	1.00768	1	1.4834
BSJ-03-124	HCC1569	3.7629	0.00405473	-0.0249734	-0.0284341	2.00192	0.0496534	0.038098	0.771589	0.889833	5
BSJ-03-124	HCC1143	18.8912	0.00127218	-0.0141914	-0.0954231	2.74439	2.96014	0.249148	0.313876	0	0.430004
BSJ-03-124	HCC1395	2.08459	0.00993111	-0.0227845	-0.028244	0.180501	13.401	0.296427	0.404944	0	0.18195
BSJ-03-124	HCC1419	15.4871	0.00242231	-0.00903965	-0.0125258	0.278677	2.41124	0.37534	0.366439	0	0.15766
BSJ-03-124	HCC1806	3.19477	-5.32e-05	-0.00143586	-0.000759581	1.37798	187.165	0.0865681	0.71377	0	0.368037
BSJ-03-124	HCC1937	4.20953	0.000566857	-0.0076747	-0.0077768	5	16.5877	0.0267848	0.925806	0	5
BSJ-03-124	HCC1954	15.5984	0.00256402	-0.0137907	-0.141031	5	37.2623	0.212508	0.527555	0	0.237016
BSJ-03-124	HCC202	3.20084	0.00397995	-4.15e-05	0	1.36816	0.0101319	0.207452	0.484104	0.708486	5
BSJ-03-124	HCC38	23.6599	0.00297342	-0.0260478	-0.155632	1.86553	0.00375866	0.580745	0.246885	0.0902285	0.185772
BSJ-03-124	HCC70	3.26245	-0.00212311	0.00147621	0	1.37988	6.16967	-0.053635	1.07793	1	1.29076
BSJ-03-124	Hs578T	0.0469052	0.0782705	-0.118934	-0.145105	0.218155	11.6585	0.0335091	0.730222	0.420278	0.952397
BSJ-03-124	hTERThME	15.4606	0.00291591	-0.0375845	-0.171418	2.91474	5.0309	0.265081	0.234828	0	0.284075
BSJ-03-124	MCF12A	1000	0.00744879	-0.0247234	-0.0366844	0.136229	11.2276	0.0194956	0.873303	0.647338	5
BSJ-03-124	MCF10A	3.2332	5.77e-06	-2.23e-05	0	1.37676	15.2599	0.167374	0.470608	0	0.395361
BSJ-03-124	MCF10A (GM)	18.6899	0.000905585	-0.00564003	-0.0366886	2.72916	16.5392	0.0959461	0.554041	0	0.743898
BSJ-03-124	MCF7	3.09861	0.00267555	-0.00388745	-0.00369405	1.37857	4.65292	0.295272	0.267509	0	0.242207
BSJ-03-124	MDAMB175VII	16.0114	0.00230981	-0.0139023	-0.144198	4.75423	0.0178184	0.562478	0.0791755	0.186242	2.22322
BSJ-03-124	MDAMB330	0.413391	0.00465221	-0.000701698	-0.00998587	5	1.42268	0.221499	0.148687	0	0.729787
BSJ-03-124	MDAMB415	3.23301	8.42e-06	-2.97e-05	0	1.37676	2.36487	0.262591	0.22125	0	0.393135
BSJ-03-124	MDAMB231	16.3038	0.000282403	-0.00680327	-0.0850515	5	1.87698	0.295798	0.189951	0	0.350589
BSJ-03-124	MDAMB361	18.8472	-0.00197233	-0.0105785	-0.261613	5	141.152	0.230659	0.302628	0	0.162584
BSJ-03-124	MDAMB436	3.40614	-0.00439549	-0.00180687	0	1.38189	5.9253	0.0202693	0.852549	0.811575	2.4463
BSJ-03-124	MDAMB453	1000	0.00378091	-0.0134868	-0.0918529	0.393251	0.832025	0.377902	0.154172	0	0.23899
BSJ-03-124	MDAMB468	3.28195	-0.00184962	-0.0017775	-0.000125803	1.37917	13.7478	0.0295278	0.830532	0	5
BSJ-03-124	MGH312	3.18091	-0.00086147	0.000588294	0	1.38263	12.7599	0.0120798	0.770854	0	5
BSJ-03-124	PDX1206	3.62252	-0.00509413	0.00200387	0	1.38247	63.9187	0.234767	0.453831	0	0.187022
BSJ-03-124	PDX1258	4.28108	-0.0123681	-0.00490859	0	1.36131	0.0110851	0.0304506	0.863959	0.937305	5
BSJ-03-124	PDX1328	3.26155	-0.00107073	0.000123949	0	1.37384	1.60875	0.375243	0.367271	0	0.183982
BSJ-03-124	PDXHCI002	2.92034	-0.00156017	0.0046169	0	1.34634	12.4743	0.0624399	0.557715	0	1.2007
BSJ-03-124	SKBR3	3.21009	0.00114531	-0.00148964	-0.000422887	1.38239	22.6274	0.256181	0.339864	0	0.199898
BSJ-03-124	SUM1315	1000	0.0191951	-0.0419015	-0.11056	0.171986	100.174	0.163917	0.556446	0	0.255177
BSJ-03-124	SUM149	3.47047	-0.00318375	0.00481862	0	1.37748	21.7333	0.118624	0.526996	0	0.479405
BSJ-03-124	SUM159	1.96825	-0.000425637	-0.00554451	-0.00559645	5	8.53691	0.19577	0.335219	0	0.402309
BSJ-03-124	SUM185PE	1e-05	0.0132141	-0.0099354	-0.017017	0.1	0.0166701	0.157101	0.550461	0.761135	1.49918
BSJ-03-124	SUM190PT	1e-05	0.00950183	-0.008425	-0.0124771	0.1	1e-05	0.543012	0.344445	0.232013	0.1
BSJ-03-124	SUM229PE	3.35218	-0.00148052	-0.00145728	0	1.37728	9.87494	0.209168	0.387652	0	0.342903
BSJ-03-124	SUM44PE	1.18207	0.0105721	-0.0285182	-0.0299263	1.22208	3.00699	0.0562483	0.459628	0.449256	3.2906
BSJ-03-124	SUM52PE	3.14171	0.000764363	-0.00290096	-0.00253133	1.37832	8.85595	0.128177	0.395478	0	0.694759
BSJ-03-124	T47D	26.1776	0.00282043	-0.00673971	-0.234017	3.65726	0.000711348	0.776345	0.121325	0.109659	0.533705
BSJ-03-124	UACC812	14.9428	0.000579438	-0.00922724	-0.0779538	5	5.28306	0.123695	0.21767	0	1.83736
BSJ-03-124	UACC893	3.25372	-0.000156006	-0.0018951	-0.00128862	1.37803	0.0118952	0.338086	0.465254	0.529725	1.1787
BSJ-03-124	ZR751	3.23219	2.86e-05	-9.07e-05	0	1.37677	2.38572	0.268708	0.286609	0	0.374581
BSJ-03-124	ZR7530	0.00529885	0.0130476	-0.0337961	-0.0147824	5	0.977887	0.350463	0.235428	0	0.279854
Dinaciclib/SCH727965	184A1	0.0208043	0.102894	-0.273153	-0.246622	5	0.00828683	0.503832	0.0141411	0.00651002	2.41415
Dinaciclib/SCH727965	AU565	0.0239946	0.190996	-0.482465	-0.46564	4.364	0.00696197	0.539435	0.0141797	0.0140905	3.2893
Dinaciclib/SCH727965	BT474	0.02725	0.103945	-0.266006	-0.259352	4.90111	0.0158804	0.410826	0.0509074	0.0467657	5
Dinaciclib/SCH727965	BT20	0.0374139	0.197061	-0.588716	-0.566744	2.54093	0.0148212	0.291802	0.366791	0.355307	5
Dinaciclib/SCH727965	BT549	0.0181646	0.0829177	-0.2018	-0.192562	2.19078	0.0135463	0.455275	0.0163042	0.0135259	5
Dinaciclib/SCH727965	CAL120	0.00484532	0.0421359	-0.0836173	-0.0730225	5	0.0114126	0.475028	-0.00825515	0.00525869	4.74772
Dinaciclib/SCH727965	CAL51	0.0280745	0.114806	-0.29904	-0.292029	5	0.0142352	0.452577	0.00959665	0.00945186	4.28527
Dinaciclib/SCH727965	CAL851	0.00394648	0.0370805	-0.0719612	-0.0648155	5	0.00660713	0.546289	0.00130403	0.000719021	1.97103
Dinaciclib/SCH727965	CAMA1	0.0608835	0.0783342	-0.2614	-0.251982	1.93698	0.0144634	0.416451	0.0691208	0.0701136	3.92721
Dinaciclib/SCH727965	EFM19	0.0997846	0.0789668	-0.342258	-0.325866	2.16603	0.0282531	0.34009	0.0167678	0.0197193	5
Dinaciclib/SCH727965	EVSAT	0.041645	0.0217272	-0.217252	-1	4.65687	0.0230201	0.0963019	0.165433	0	5
Dinaciclib/SCH727965	HCC1187	0.0211381	0.254116	-0.58129	-0.574657	3.94499	0.00760646	0.532427	0.00979551	0	1.84829
Dinaciclib/SCH727965	HCC1569	0.0478505	0.0386021	-0.131159	-0.127586	3.38895	0.015023	0.437492	0.0253396	0.0231721	5
Dinaciclib/SCH727965	HCC1143	0.0175168	0.0577195	-0.147144	-0.134067	5	0.0161839	0.435885	0.0205458	0.0111611	5
Dinaciclib/SCH727965	HCC1395	0.0296275	0.0805197	-0.208599	-0.208537	2.72728	0.0125616	0.429189	0.0265334	0.0220879	5
Dinaciclib/SCH727965	HCC1419	0.0606107	0.0521479	-0.192268	-0.177855	3.15069	0.0260251	0.3027	0.0374437	0.0348488	5
Dinaciclib/SCH727965	HCC1428	0.0531258	0.108366	-0.36419	-0.350647	1.73365	0.0144245	0.397886	0.107289	0.111154	5
Dinaciclib/SCH727965	HCC1500	0.0292225	0.106406	-0.264331	-0.270863	3.27891	0.0114659	0.156754	0.564785	0.640586	5
Dinaciclib/SCH727965	HCC1806	0.0261468	0.154587	-0.384667	-0.388506	3.78077	0.0130292	0.426576	0.0766513	0.0667817	5
Dinaciclib/SCH727965	HCC1937	0.0291416	0.0374021	-0.0970673	-0.0966472	2.25388	0.0227189	0.383487	0.0180516	0.0201937	5
Dinaciclib/SCH727965	HCC1954	0.0217328	0.220841	-0.53432	-0.53633	3.15426	0.00581634	0.0312864	0.968143	0.922673	5
Dinaciclib/SCH727965	HCC202	98.384	3.52e-05	-8.44e-05	-0.0204696	1.1555	0.013864	0.375125	0.0957679	0.108218	5
Dinaciclib/SCH727965	HCC38	0.0217569	0.0962754	-0.23895	-0.238576	3.49729	0.0136488	0.436356	-0.0049502	0.0132155	5
Dinaciclib/SCH727965	HCC70	0.020507	0.204474	-0.491338	-0.481116	4.8866	0.0145454	0.197662	0.440491	0.481237	5
Dinaciclib/SCH727965	HS578T	0.010982	0.0889963	-0.200034	-0.183932	3.03049	0.00974456	0.495359	0.00817508	0.0159122	5
Dinaciclib/SCH727965	HTERT_HME1	0.0161497	0.109478	-0.245125	-0.24548	5	0.013196	0.417948	-0.00331651	0.00889089	4.36056
Dinaciclib/SCH727965	MCF12A	0.0692859	0.109221	-0.374991	-0.377455	5	0.0367145	0.33593	0.00903478	0.00495068	5
Dinaciclib/SCH727965	MCF10A	0.0239879	0.106993	-0.259419	-0.257419	4.27081	0.0167138	0.427313	0.0092147	0	5
Dinaciclib/SCH727965	MCF7	0.0155815	0.0823188	-0.178315	-0.184136	5	0.00811859	0.518768	0.0191855	0.0171546	3.59112
Dinaciclib/SCH727965	MDAMB175VII	0.015628	0.0825178	-0.160855	-0.185634	5	0.0109815	0.441305	0.0515243	0.0480017	5
Dinaciclib/SCH727965	MDAMB330	0.0472847	0.0176782	-0.16815	-1	3.97483	0.0190079	0.0733331	0.063793	0	5
Dinaciclib/SCH727965	MDAMB415	0.0386363	0.0721997	-0.20693	-0.206729	3.66017	0.015643	0.398218	0.0359324	0.0365145	4.89912
Dinaciclib/SCH727965	MDAMB157	0.0406936	0.193941	-0.568686	-0.56168	2.28758	0.0184189	0.410813	0.0122593	0.00395125	5
Dinaciclib/SCH727965	MDAMB231	0.0239852	0.10932	-0.299944	-0.271785	3.49756	0.010544	0.499163	0.0115912	0.00832752	3.14733
Dinaciclib/SCH727965	MDAMB361	0.0140771	0.0498099	-0.0906461	-0.107599	5	0.0131365	0.422117	0.0216952	0.0379698	5
Dinaciclib/SCH727965	MDAMB436	0.0315601	0.0228783	-0.0690442	-0.0609157	2.00159	0.0150164	0.418271	0.0315022	0.0186068	5
Dinaciclib/SCH727965	MDAMB453	0.0231587	0.050081	-0.109218	-0.11542	3.66989	0.0112385	0.432115	0.0205424	0.0505375	5
Dinaciclib/SCH727965	MDAMB468	0.089709	0.070632	-0.252838	-0.267577	0.974161	0.0160107	0.420048	0.0337671	0.0458652	4.27102
Dinaciclib/SCH727965	MGH312	0.0250245	0.206856	-0.531024	-0.513911	4.41009	0.0113855	0.456053	0.0195114	0.0214803	5
Dinaciclib/SCH727965	PDX1258	0.0225167	0.143574	-0.355134	-0.349617	3.04155	0.0126361	0.402204	0.0314302	0.059919	5
Dinaciclib/SCH727965	PDX1328	0.0240228	0.112693	-0.276303	-0.269736	3.524	0.0118376	0.253022	0.213959	0.318063	5
Dinaciclib/SCH727965	PDX1328	0.0286744	0.10891	-0.279432	-0.280064	5	0.0164042	0.4104	0.0217621	0.0143741	5
Dinaciclib/SCH727965	PDXHCI002	0.0208443	0.0887089	-0.216975	-0.22456	5	0.0123694	0.43923	0.00970823	0.0168178	5
Dinaciclib/SCH727965	SKBR3	0.0108769	0.156612	-0.329743	-0.316197	2.34608	0.0097307	0.433883	0.138078	0.135461	5
Dinaciclib/SCH727965	SUM1315	0.0200765	0.150799	-0.35631	-0.350054	5	0.0116609	0.459637	0.00484161	0.0230304	4.50883
Dinaciclib/SCH727965	SUM149	0.0232179	0.213122	-0.515498	-0.516651	4.54237	0.0137336	0.448891	-0.00691323	0.00377427	5
Dinaciclib/SCH727965	SUM159	0.0145757	0.0404147	-0.09082	-0.0910296	5	0.019928	0.401958	0.010809	0.0377431	3.96862
Dinaciclib/SCH727965	SUM185PE	100	0.00389836	0.00263866	0	1.17052	0.0249008	0.262731	0.18017	0.203286	5
Dinaciclib/SCH727965	SUM190PT	0.0451629	0.0953834	-0.297304	-0.27685	1.97302	0.0189353	0.429492	0.0322466	0.0347381	5
Dinaciclib/SCH727965	SUM229PE	0.0286588	0.0476886	-0.130314	-0.124938	2.97597	0.0132539	0.44634	0.0226157	0.0203607	5
Dinaciclib/SCH727965	SUM44PE	0.024852	0.086292	-0.689536	-1	3.30804	0.00797733	0.237795	0.00565622	0	2.40478
Dinaciclib/SCH727965	SUM52PE	0.0467708	0.0556384	-0.205604	-0.159448	2.49319	0.0170389	0.41246	0.00196467	0.0172586	4.66497
Dinaciclib/SCH727965	T47D	0.0945474	0.0293652	-0.105728	-0.1131	1.18663	0.0192417	0.400714	0.0209899	0.000591839	5
Dinaciclib/SCH727965	UACC812	0.047851	0.165622	-0.51162	-0.506301	2.96207	0.0384163	-0.0690529	0.022308	0.021199	5
Dinaciclib/SCH727965	UACC893	0.0587579	0.0865431	-0.291341	-0.286214	1.94284	0.013886	0.469612	0.0303948	0.0278217	5
Dinaciclib/SCH727965	ZR751	0.0517211	0.0845855	-0.272705	-0.272968	5	0.0357994	0.344602	0.0182965	0.0164014	5
Dinaciclib/SCH727965	ZR7530	0.0362611	0.10158	-0.293517	-0.287842	1.75599	0.0150895	0.435877	0.0392316	0.0387981	5
Flavopiridol	184A1	0.308361	0.0352527	-0.272818	-0.273582	5	0.0364848	0.368778	0.0141395	0	2.09581
Flavopiridol	AU565	0.545532	0.0402004	-0.458231	-0.54199	2.80437	0.0905138	0.298344	0.0099318	0	1.86655
Flavopiridol	BT474	1.35161	0.0490459	-0.278704	-1	3.15648	100	-0.212735	0.0496258	1	0.1
Flavopiridol	BT20	1.11106	0.0301837	-0.420743	-1	3.03608	0.099491	0.282785	0.0133597	0	1.84593
Flavopiridol	BT549	1.42266	0.0314116	-0.346598	-1	1.80049	0.166409	0.209681	0.0125659	0	1.85866
Flavopiridol	CAL120	1.86525	0.00332373	-0.0541787	-1	4.58782	0.186013	0.224706	0.0188038	0	1.46067
Flavopiridol	CAL51	5.47243	0.00975851	-0.09779	-1	1.30673	0.188019	0.229828	0.00854475	0	1.31724
Flavopiridol	CAL851	2.88065	0.0112611	-0.135353	-1	1.75248	0.145698	0.275748	0.0261938	0.0208391	4.54598
Flavopiridol	CAMA1	4.20087	0.00391346	-0.0463438	-1	2.1085	0.199931	0.23401	0.0193243	0	2.15426
Flavopiridol	EFM19	1.5031	0.00893808	-0.138152	-1	4.49277	0.294209	0.133835	0.0258773	0	1.98291
Flavopiridol	EVSAT	0.965459	0.0340006	-0.543907	-1	5	0.376375	0.0955716	0.00541298	0	3.40509
Flavopiridol	HCC1187	0.875086	0.0467977	-0.589142	-1	2.69786	0.181206	0.164625	0.00838994	0	5
Flavopiridol	HCC1569	4.40029	0.00586464	-0.100612	-0.999979	1.47278	0.101481	0.2729	0.0590086	0	1.20266
Flavopiridol	HCC1143	1.67502	0.0154231	-0.206102	-1	2.61471	0.161319	0.206416	0.0214577	0	1.99093
Flavopiridol	HCC1395	1.50151	0.0152731	-0.249287	-1	2.71177	0.11795	0.282027	0.0355559	0	1.77383
Flavopiridol	HCC1419	1.43473	0.00809194	-0.141293	-1	5	0.171704	0.209201	0.0304728	0	1.18845
Flavopiridol	HCC1806	0.953612	0.0379461	-0.542655	-1	3.60037	0.151634	0.213836	0.00517915	0	1.74155
Flavopiridol	HCC1937	1.65535	0.00747617	-0.101194	-1	4.33375	0.146356	0.212651	0.0359709	0.0339603	2.24155
Flavopiridol	HCC1954	1.20536	0.0341402	-0.39769	-1	2.22509	0.132033	0.254283	0.011669	0	1.73015
Flavopiridol	HCC202	3.40433	0.000842196	-0.013155	-1	3.52476	0.107292	0.314051	0.0573311	0	0.904169
Flavopiridol	HCC38	1.44612	0.0228243	-0.298946	-1	2.30994	0.133124	0.246772	0.0165371	0	1.34962
Flavopiridol	HCC70	0.241234	0.0774574	-0.48723	-0.48877	4.04677	0.0759554	0.270557	0.0151514	0	1.9218
Flavopiridol	Hs578T	1.39459	0.00313125	-0.159474	-1	5	0.137168	0.235056	0.0153693	0	2.10386
Flavopiridol	hTERThME	1.0943	0.0259146	-0.389251	-1	5	0.10184	0.289626	0.00991391	0	1.16748
Flavopiridol	MCF12A	1.66046	0.0170588	-0.182366	-1	2.95912	0.377305	0.117111	0.00193806	0	3.62242
Flavopiridol	MCF10A	0.315817	0.0846562	-0.651621	-0.66753	3.22087	0.141473	0.186285	0.00303925	0	5
Flavopiridol	MCF10A (GM)	0.216695	0.0708236	-0.404726	-0.413024	2.55605	0.11206	0.258059	0.00604868	0	2.53759
Flavopiridol	MCF7	0.226981	0.036157	-0.205852	-0.206048	5	0.0833144	0.302446	0.0194899	0	1.93332
Flavopiridol	MDAMB175VII	0.269336	0.0189667	-0.127322	-0.127514	5	0.104905	0.127268	0.0547617	0.0549112	5
Flavopiridol	MDAMB330	1.07756	0.0266392	-0.407748	-1	4.99788	0.213483	0.12265	0.0360078	0	1.96963
Flavopiridol	MDAMB415	1.49732	0.00874851	-0.139338	-1	4.51103	0.20316	0.156587	0.0410401	0.0130471	2.25192
Flavopiridol	MDAMB231	1.19099	0.0233084	-0.352989	-1	3.46685	0.124953	0.255841	0.0123137	0	1.45991
Flavopiridol	MDAMB361	3.13686	0.00574223	-0.0885028	-0.999997	2.03971	0.109584	0.344067	0.0235265	0	1.64256
Flavopiridol	MDAMB436	0.290448	0.0024439	-0.0287364	-0.0305203	2.23118	0.16215	0.214395	0.0729059	0.0511035	2.15445
Flavopiridol	MDAMB453	3.59331	0.00827774	-0.110629	-1	1.62876	0.121142	0.256608	0.0280745	0.0237739	3.7533
Flavopiridol	MDAMB468	2.64953	0.0159772	-0.180594	-1	1.55466	0.208876	0.220967	0.0247261	0	1.5561
Flavopiridol	MGH312	0.386378	0.0570719	-0.525787	-0.549503	3.25863	0.113172	0.291045	0.0198186	0	2.47925
Flavopiridol	PDX1206	0.26091	0.0450793	-0.317766	-0.322099	3.19153	0.0496901	0.367087	-0.000165944	0	0.99042
Flavopiridol	PDX1258	0.363636	0.0201298	-0.210405	-0.226024	2.56892	0.0978926	0.280418	0.02859	0	1.60793
Flavopiridol	PDX1328	1.16123	0.0234519	-0.366837	-1	3.65159	0.281832	0.0897184	0.0186325	0.016009	5
Flavopiridol	PDXHCI002	0.295297	0.016704	-0.131902	-0.13224	5	0.113609	0.254251	0.00922597	0	1.82333
Flavopiridol	SKBR3	1.02759	0.026301	-0.386619	-0.803153	2.73378	0.125392	0.294497	0.0174164	0	2.09429
Flavopiridol	SUM1315	0.400759	0.0366759	-0.471959	-0.476873	5	0.123022	0.280041	0.0114669	0	1.30831
Flavopiridol	SUM149	0.976104	0.0360824	-0.51974	-1	3.26589	0.186263	0.206659	0.0081748	0	2.13241
Flavopiridol	SUM159	0.10896	0.0162646	-0.0760771	-0.0656778	5	0.143225	0.236286	0.00366666	0	1.52505
Flavopiridol	SUM185PE	1e-06	0.011324	-0.00851137	-0.015297	0.1	0.227518	0.216403	0.191289	0	0.592306
Flavopiridol	SUM190PT	1.93046	0.014569	-0.130153	-1	2.88824	0.115718	0.195687	0.0132028	0.00641755	3.83504
Flavopiridol	SUM229PE	3.8426	0.00903692	-0.112963	-1	1.5307	0.115806	0.263977	0.0229319	0	1.79914
Flavopiridol	SUM44PE	0.431873	0.0551009	-0.39235	-1	1.42308	0.0463631	0.20234	0.0165217	0	1.71349
Flavopiridol	SUM52PE	1.72248	0.00876799	-0.126388	-1	3.55563	0.237612	0.1463	0.00626845	0	2.05687
Flavopiridol	T47D	3.59617	0.00589784	-0.0723853	-1	1.99283	0.107319	0.258088	0.0385138	0	1.21543
Flavopiridol	UACC812	0.370159	0.0419276	-0.411601	-0.414464	5	0.119541	0.0639879	0.0302031	0.0217877	3.1315
Flavopiridol	UACC893	1.89031	0.0159664	-0.206184	-1	2.11694	0.116948	0.224084	0.0369661	0.0226033	3.05365
Flavopiridol	ZR751	1.25122	0.0153726	-0.245909	-1	5	0.341517	0.084704	0.0195092	0.0149438	5
Flavopiridol	ZR7530	1.21459	0.0195318	-0.274481	-1	5	0.167217	0.10802	0.0406573	0.0447683	3.84348
LEE011/Ribociclib	184A1	24.8417	5.23e-05	-0.000135492	-0.000782713	1.65452	0.165656	0.446706	0.110263	0	0.321904
LEE011/Ribociclib	AU565	0.247391	0.00546293	-0.0133369	-0.0114057	3.86342	1.08575	0.37414	0.285079	0	0.224185
LEE011/Ribociclib	BT474	0.1687	0.00261438	-0.00236832	-0.00526465	0.289659	0.00513916	0.336687	0.649242	0.586207	0.786332
LEE011/Ribociclib	BT20	0.581557	0.0014898	-0.00421144	-0.00432976	0.75443	0.311029	0.42546	0.106816	0	0.28586
LEE011/Ribociclib	BT549	0.497679	0.000428268	-0.00203698	-0.0011036	1.10481	0.444901	0.00968328	0.971688	0.968049	5
LEE011/Ribociclib	CAL120	3.28455	-0.00132055	0.00150894	0	1.37728	0.0431562	0.266553	0.629747	0.510727	0.222716
LEE011/Ribociclib	CAL51	20.184	-0.00199737	-0.00404344	-0.139235	5	4.18334	0.299817	0.395651	0	0.248681
LEE011/Ribociclib	CAL851	3.20652	-0.000460184	0.000979259	0	1.37525	0.057504	0.0886892	1.02777	0.888009	5
LEE011/Ribociclib	CAMA1	3.34051	-0.00228823	0.0010783	0	1.3765	0.00583654	0.646283	0.137041	0.101988	0.423182
LEE011/Ribociclib	EFM19	3.13017	0.00107598	-0.00078463	-0.000698238	1.38224	0.669773	0.278873	0.402697	0.200857	0.443937
LEE011/Ribociclib	EVSAT	28.2701	1.39e-05	-6.36e-05	-0.000330209	1.60206	48.5301	0.092806	0.630381	0	0.461205
LEE011/Ribociclib	HCC1187	19.1266	0.00439073	-0.0183037	-0.486595	5	12.7945	-0.00654231	0.773846	0	5
LEE011/Ribociclib	HCC1569	21.2057	-0.00462168	-0.00736341	-0.322582	5	15.1381	-0.000541541	0.88808	1.48e-06	5
LEE011/Ribociclib	HCC1143	2.14519	9.75e-05	-0.00178545	-0.00224972	0.535194	4.5822	0.267251	0.306432	0	0.297022
LEE011/Ribociclib	HCC1395	1.91648	0.00562447	-0.0155265	-0.0192674	0.355272	36.5064	0.262139	0.529241	0	0.181763
LEE011/Ribociclib	HCC1419	3.13757	0.000224179	-0.00376779	-0.00345612	1.38256	0.0254321	0.291351	0.55183	0.536322	0.533271
LEE011/Ribociclib	HCC1806	18.7464	0.000211532	-0.00911409	-0.0766998	3.18921	1000	0.13897	0.70131	0.0181329	0.205707
LEE011/Ribociclib	HCC1937	3.34077	-0.00335108	-0.00168841	0	1.38157	2.45618	0.0303581	1.00689	1	1.51506
LEE011/Ribociclib	HCC1954	0.154745	0.00087505	-0.00307627	-0.00277097	5	6.75825	0.29607	0.562637	0.193288	0.132387
LEE011/Ribociclib	HCC202	3.233	1.11e-05	-1.81e-05	0	1.37677	1000	0.163805	0.730752	0.117839	0.162119
LEE011/Ribociclib	HCC38	15.1453	0.000262815	-0.00849753	-0.0759516	5	0.600724	0.405206	0.279115	0	0.225753
LEE011/Ribociclib	HCC70	3.44869	-0.00243793	0.00249057	0	1.3755	5.92857	-0.0378925	1.02633	1	1.38768
LEE011/Ribociclib	Hs578T	0.0108084	0.113242	-0.154332	-0.159236	0.559693	4.14609	0.0501165	0.676099	0.672128	5
LEE011/Ribociclib	hTERThME	0.0662593	0.00175607	-0.00267224	-0.00306212	0.139422	1.10275	0.362122	0.292303	0	0.259051
LEE011/Ribociclib	MCF12A	0.183516	0.00469819	-0.00435442	-0.00947576	0.1	862.898	0.0515138	0.82447	0	0.368034
LEE011/Ribociclib	MCF10A	3.23307	8.29e-06	-2.46e-05	0	1.37676	16.6993	0.235195	0.433851	0	0.249761
LEE011/Ribociclib	MCF10A (GM)	3.16986	0.000740463	-0.00456679	-0.00446692	1.37848	34.8404	0.165477	0.523708	0	0.315966
LEE011/Ribociclib	MCF7	0.468342	0.000835923	-0.00157168	-0.00229481	0.582944	0.0344299	0.438351	0.312833	0.248835	0.391768
LEE011/Ribociclib	MDAMB175VII	0.633943	0.00488224	-2.88e-05	-0.0104823	0.186984	0.000395352	0.719317	0.201653	0.176603	0.424608
LEE011/Ribociclib	MDAMB330	0.0141564	0.0120997	-0.0321974	-0.0158103	5	0.000580618	0.742861	0.280675	0.223689	1.0703
LEE011/Ribociclib	MDAMB415	3.2317	3.01e-05	-2.76e-05	0	1.37686	0.00632548	0.562296	0.258013	0.256357	0.665038
LEE011/Ribociclib	MDAMB231	3.24763	-0.000722901	0.000328364	0	1.37821	0.870314	0.366697	0.205842	0	0.2715
LEE011/Ribociclib	MDAMB361	3.11166	-0.000224428	0.00481036	0	1.37817	0.000932108	0.717165	0.0969272	0	0.211341
LEE011/Ribociclib	MDAMB436	3.27183	-0.00243853	-0.00280479	0	1.3786	0.540229	0.00120022	0.93246	0.959534	5
LEE011/Ribociclib	MDAMB453	1000	0.00726465	-0.0303102	-0.293189	0.492189	0.013455	0.529824	0.270687	0.177292	0.353563
LEE011/Ribociclib	MDAMB468	3.3765	-0.00307681	0.00514051	0	1.37917	0.135356	0.0269271	0.930587	0.942507	5
LEE011/Ribociclib	MGH312	3.17418	0.000931958	-0.00371915	0	1.37242	2.98375	-0.0299788	0.946367	1	1.71257
LEE011/Ribociclib	PDX1206	3.28237	-0.00241579	-0.00306792	0	1.38284	1000	0.163903	0.717313	0.357966	0.116463
LEE011/Ribociclib	PDX1258	4.31823	-0.0119098	0.0166241	0	1.39232	0.581781	-0.0277658	0.968672	0.969446	5
LEE011/Ribociclib	PDX1328	3.31034	-0.0019077	-0.000196712	0	1.37986	0.00791534	0.374583	0.485015	0.492548	0.644668
LEE011/Ribociclib	PDXHCI002	4.17858	-0.0220976	0.0212595	0	1.38298	17.0779	0.155415	0.491351	0	0.406326
LEE011/Ribociclib	SKBR3	0.198282	0.0019261	-0.00149234	-0.00369742	0.282878	0.073167	0.32379	0.49945	0.380975	0.290641
LEE011/Ribociclib	SUM1315	1000	0.0229528	-0.060454	-0.256132	0.272083	0.00544524	0.168639	0.77952	0.771117	0.413981
LEE011/Ribociclib	SUM149	3.60387	-0.00484603	0.00199306	0	1.38372	1.94695	0.193684	0.612102	0.385507	0.296703
LEE011/Ribociclib	SUM159	3.22544	0.000427389	-0.00145151	-0.000367658	1.37447	13.0136	0.24055	0.443075	0	0.259165
LEE011/Ribociclib	SUM185PE	1e-05	0.0076037	-0.00841686	-0.0107494	0.1	1.04821	0.00576706	0.911292	0.913697	5
LEE011/Ribociclib	SUM190PT	1e-05	0.0101284	-0.0174054	-0.0136696	0.1	0.0165048	0.486598	0.268115	0.304823	0.472165
LEE011/Ribociclib	SUM229PE	1.14021	-0.000791986	-0.00369037	-0.00180276	1.39661	83.5413	0.199965	0.602026	0	0.220951
LEE011/Ribociclib	SUM44PE	16.5653	0.0106187	0.000273745	0	1.64035	6.48705	0.233303	0.418317	0	0.310657
LEE011/Ribociclib	SUM52PE	3.22246	0.000923002	-0.000202481	-0.00032654	1.3761	2.42833	0.171869	0.552618	0.349091	0.395403
LEE011/Ribociclib	T47D	0.0474682	0.00313121	-0.00763126	-0.00585348	5	0.00310453	0.658409	0.162488	0.101274	0.341859
LEE011/Ribociclib	UACC812	3.16844	0.000943187	-3.14e-05	-0.000194483	1.38532	0.0217678	0.520556	0.113577	0.198842	1.0398
LEE011/Ribociclib	UACC893	3.25977	-0.000392886	1.9e-05	0	1.37587	0.000218767	0.496017	0.501484	0.482216	0.677961
LEE011/Ribociclib	ZR751	3.23234	2.3e-05	-7.18e-05	0	1.37679	7.17422	0.221672	0.397792	0	0.343738
LEE011/Ribociclib	ZR7530	1000	0.0102935	-0.0198756	-0.0473259	0.142928	0.077688	0.285487	0.544942	0.555219	5
Palbociclib/PD0332991	184A1	303.848	4.77e-05	-0.000130663	-0.0284734	1.13322	0.0695707	0.37298	0.128458	0.0984466	0.835121
Palbociclib/PD0332991	AU565	316.23	0.00172562	-0.00730481	-0.0673316	0.474711	0.0997336	0.289522	0.205316	0.196836	0.857003
Palbociclib/PD0332991	BT474	305.954	0.00387853	-0.00866584	-0.041839	0.273246	0.0193819	0.186937	0.567017	0.633932	1.64424
Palbociclib/PD0332991	BT20	316.23	-0.00109961	0.00212714	0	1.17121	0.0302324	0.365459	0.213281	0.238429	1.2342
Palbociclib/PD0332991	BT549	316.23	0.000167901	0.0020098	0	1.18011	316.23	-0.0473265	1.05998	1	1.1523
Palbociclib/PD0332991	CAL120	316.23	-0.00302035	0.0018733	0	1.17446	0.0206132	0.142134	0.678278	0.726962	1.3912
Palbociclib/PD0332991	CAL51	316.23	-0.0254199	0.0446151	0	1.11146	0.0650037	0.275029	0.337344	0.33832	0.850267
Palbociclib/PD0332991	CAL851	316.23	-0.00540136	0.018411	0	1.15727	316.23	-0.0522402	1.00047	1	1.24444
Palbociclib/PD0332991	CAMA1	316.23	-0.00671913	0.010874	0	1.15641	0.0366742	0.350968	0.293835	0.281295	1.14997
Palbociclib/PD0332991	EFM19	96.6556	0.00188004	-0.011565	-0.152773	0.725063	0.252989	0.193021	0.331403	0.286306	1.13361
Palbociclib/PD0332991	EVSAT	312.793	2.36e-05	-6.17e-05	-0.0149452	1.15817	0.0818283	0.14963	0.639427	0.623296	0.706994
Palbociclib/PD0332991	HCC1187	3.16e-06	0.0324363	-0.0501986	-0.0482782	0.1	3.16e-06	0.124755	0.832107	0.827566	0.1
Palbociclib/PD0332991	HCC1569	92.1378	-0.00737447	0.00663058	0	1.35312	25.2353	-0.0128036	1.00119	1	1.55016
Palbociclib/PD0332991	HCC1143	316.23	-0.00839369	0.0188192	0	1.15466	0.105738	0.259972	0.282678	0.280337	0.90318
Palbociclib/PD0332991	HCC1395	316.23	0.0029641	0.000274285	0	1.16798	0.0438381	0.232191	0.414181	0.448278	1.54469
Palbociclib/PD0332991	HCC1419	316.23	-0.00414936	0.00742341	0	1.16177	0.0513835	0.220778	0.422493	0.453442	1.31615
Palbociclib/PD0332991	HCC1428	316.23	-0.0022879	0.0053632	0	1.1576	0.0423468	0.307915	0.268325	0.290095	1.53849
Palbociclib/PD0332991	HCC1500	316.23	-0.00188169	0.00476827	0	1.16238	0.0514607	0.104084	0.589051	0.641206	2.2074
Palbociclib/PD0332991	HCC1806	316.23	-0.00147813	0.00482331	0	1.17011	0.0254169	0.143726	0.6927	0.728919	1.50491
Palbociclib/PD0332991	HCC1937	316.23	-0.000755693	-0.000509227	0	0.328829	316.23	-0.0551598	1.07261	1	0.566755
Palbociclib/PD0332991	HCC1954	316.23	-0.0162181	0.0218604	0	0.276222	0.0494621	0.200055	0.525635	0.538972	1.20047
Palbociclib/PD0332991	HCC202	316.23	5.89e-06	-1.89e-05	-0.00218057	1.16906	0.967103	0.0906572	0.720559	0.571929	0.499091
Palbociclib/PD0332991	HCC38	316.23	0.00966854	-0.0185253	0	1.1804	0.0518647	0.307534	0.211388	0.272497	1.06526
Palbociclib/PD0332991	HCC70	316.23	0.000155616	-0.00148085	0	1.16445	4.94604	-0.0498354	0.903079	0	5
Palbociclib/PD0332991	HS578T	227.505	0.00635051	-0.0317758	-0.411487	0.579989	0.0290873	0.30112	0.371241	0.392699	0.777972
Palbociclib/PD0332991	HTERT_HME1	316.23	-0.00230487	0.000781132	0	1.17641	0.110045	0.259698	0.266438	0.255393	0.972392
Palbociclib/PD0332991	MCF12A	316.23	-0.000467448	0.000701476	0	1.17003	1.35835	0.0984098	0.672585	0.464464	0.552912
Palbociclib/PD0332991	MCF10A	316.23	-0.00645728	0.0113458	0	0.313831	0.210168	0.194596	0.447992	0.373913	0.649075
Palbociclib/PD0332991	MCF7	316.23	-0.00222272	0.00340909	0	1.16284	0.0352739	0.347241	0.251976	0.269444	1.05418
Palbociclib/PD0332991	MDAMB175VII	316.23	0.0142496	-0.0442472	-0.220293	0.316172	0.00156911	0.726765	0.0670937	0	0.397092
Palbociclib/PD0332991	MDAMB330	315.97	0.000214017	-0.000612004	-0.00090725	0.143252	0.0133574	0.489665	0.201117	0.180885	1.42635
Palbociclib/PD0332991	MDAMB415	315.091	4.13e-05	-3.57e-05	-0.00934667	1.16531	0.0215944	0.471827	0.11493	0.133889	1.10562
Palbociclib/PD0332991	MDAMB157	316.23	0.000620353	0.000599047	0	1.16634	6.46689	-0.00708365	0.972585	0	5
Palbociclib/PD0332991	MDAMB231	303.118	0.000329302	-0.000121634	-0.0258469	1.12821	0.0555853	0.344118	0.207009	0.201168	0.762191
Palbociclib/PD0332991	MDAMB361	316.23	-0.00504841	0.00696752	0	1.15694	0.0170439	0.472952	0.152422	0.150141	2.10187
Palbociclib/PD0332991	MDAMB436	316.23	-0.000534927	0.000237868	0	1.1678	316.23	-0.037856	1.05838	1	1.19264
Palbociclib/PD0332991	MDAMB453	3.16e-06	0.0149072	-0.0150271	-0.0202602	0.1	0.054972	0.360833	0.0873447	0.0833742	1.50517
Palbociclib/PD0332991	MDAMB468	72.6642	0.00104491	0.000880115	0	1.36909	230.612	-0.0241874	1.03337	1	1.37959
Palbociclib/PD0332991	MGH312	316.085	0.000133238	-0.00268172	-0.0432053	0.556743	316.23	-0.110333	1.05634	1	1.02937
Palbociclib/PD0332991	PDX1258	304.912	0.0016738	-0.00284786	-0.0104017	0.182176	316.23	-0.0758035	1.02504	1	1.19627
Palbociclib/PD0332991	PDX1328	6.91141	-0.00726577	0.0103607	0	1.58295	0.0193352	0.388114	0.150924	0.222697	1.54634
Palbociclib/PD0332991	PDX1328	316.23	-0.002567	0.00122339	0	1.16451	0.0548043	0.242302	0.442399	0.445871	1.0922
Palbociclib/PD0332991	PDXHCI002	316.23	-0.0216766	0.0330648	0	1.1477	0.0482159	0.290423	0.289066	0.327095	1.09573
Palbociclib/PD0332991	SKBR3	301.416	0.00295968	-0.00337134	-0.0101537	0.105404	0.041621	0.238222	0.438426	0.471891	0.988543
Palbociclib/PD0332991	SUM1315	316.23	-0.00206339	0.00129676	0	1.1693	0.0305194	0.312889	0.345652	0.369353	0.949286
Palbociclib/PD0332991	SUM149	316.23	-0.0088686	0.0137643	0	0.521396	0.0684035	0.195217	0.489832	0.509789	1.05709
Palbociclib/PD0332991	SUM159	316.23	-0.00641566	0.0114452	0	0.307582	0.182365	0.192978	0.446779	0.395806	0.719926
Palbociclib/PD0332991	SUM185PE	316.23	0.00594082	-0.00571126	0	1.17566	0.353865	0.0593575	0.786316	0.760301	0.640844
Palbociclib/PD0332991	SUM190PT	3.16e-06	0.0086412	-0.0103505	-0.011904	0.100002	0.0283493	0.313716	0.362273	0.372433	2.90072
Palbociclib/PD0332991	SUM229PE	316.23	-0.00446137	0.00589254	0	1.16384	0.165419	0.231593	0.405062	0.324603	0.612915
Palbociclib/PD0332991	SUM44PE	0.000389139	0.0184456	-0.0110088	-0.0188478	5	0.0596862	0.201593	0.450433	0.496643	1.88694
Palbociclib/PD0332991	SUM52PE	77.8091	0.000135119	-0.000163539	-0.00799342	1.3743	0.15422	0.219601	0.339	0.308311	0.785563
Palbociclib/PD0332991	T47D	316.23	-0.0026975	0.00579154	0	1.16318	0.0225251	0.446978	0.121795	0.141898	1.5382
Palbociclib/PD0332991	UACC812	0.244186	0.0167759	-0.0560026	-0.0604693	0.856059	0.009498	0.590376	0.0997536	0.0559251	0.699082
Palbociclib/PD0332991	UACC893	316.23	-2.8e-05	0.000119155	0	1.1698	0.00661257	0.441107	0.337704	0.336969	0.963436
Palbociclib/PD0332991	ZR751	61.6907	0.00201643	-0.0174802	-1	1.35674	0.270134	0.130993	0.525079	0.507482	1.00718
Palbociclib/PD0332991	ZR7530	232.294	0.0081224	-0.0115267	-0.0486572	0.189828	0.0470143	0.249897	0.320113	0.384565	1.04796
THZ1	184A1	0.0355431	0.0502684	-0.194593	-0.191083	2.40738	0.0077958	0.457835	0.0166156	0.00690514	2.24304
THZ1	AU565	0.142672	0.0926705	-0.42539	-0.442952	1.47876	0.0198178	0.448575	0.0147859	0	1.69453
THZ1	BT474	0.0779817	0.0617838	-0.226246	-0.214585	5	0.0165647	0.441121	0.0556774	0	0.933256
THZ1	BT20	1.26655	0.0139948	-0.234815	-1	5	0.442955	0.0855267	0.021372	0	4.63518
THZ1	BT549	0.253241	0.0391317	-0.242217	-0.253945	2.20514	0.0530369	0.324962	0.0159623	0	1.46542
THZ1	CAL120	1.47933	0.00985352	-0.124298	-1	4.98635	0.0533161	0.322818	0.0170175	0.0152146	1.2649
THZ1	CAL51	0.215837	0.00461727	-0.031375	-0.0326556	2.09711	0.387422	0.153118	0.149188	0	1.41541
THZ1	CAL851	1.91392	0.0503849	-0.352837	-1	0.963697	0.00748461	0.546091	0.0169845	0	0.82727
THZ1	CAMA1	2.00615	0.0170338	-0.210297	-1	1.90036	0.0289872	0.407247	0.0339343	0	0.869838
THZ1	EFM19	1.35732	0.0118678	-0.189609	-1	4.75506	0.407424	0.096388	0.0236864	0	3.12219
THZ1	EVSAT	0.495806	0.0289535	-0.298956	-1	1.8955	0.0596842	0.195864	0.0419271	0.00332684	1.84807
THZ1	HCC1187	0.0774688	0.16819	-0.61787	-0.588542	2.75227	0.0132835	0.440695	0.00894353	0.0267942	2.15891
THZ1	HCC1569	0.0506262	0.0484434	-0.165033	-0.14563	2.88723	0.0318877	0.307378	0.000272974	0.0402252	1.76858
THZ1	HCC1143	0.0637617	0.0563397	-0.207194	-0.190841	5	0.025727	0.393267	0.0212044	0.0145636	2.72317
THZ1	HCC1395	0.389871	0.0616356	-0.347966	-0.476897	0.996277	0.0230373	0.427137	0.0287011	0.0351554	3.41716
THZ1	HCC1419	0.306288	0.0298073	-0.209538	-0.220189	2.5172	0.0569719	0.305302	0.0268097	0.01378	1.96745
THZ1	HCC1806	0.40594	0.070249	-0.632281	-0.689114	2.6724	0.0635007	0.291496	0.00383099	0	1.77601
THZ1	HCC1937	0.635581	0.0217691	-0.185707	-0.272759	1.67146	0.0596978	0.290549	0.0311569	0.0419798	2.89236
THZ1	HCC1954	1.35878	0.036946	-0.378837	-1	1.62883	0.103551	0.250733	0.0126699	0	1.88408
THZ1	HCC202	0.323087	0.00390638	-0.0318246	-0.0319536	4.78779	0.0164569	0.44465	0.064421	0.0403226	0.953935
THZ1	HCC38	0.343122	0.0706637	-0.393825	-0.512691	1.08084	0.0245719	0.409478	0.0131577	0	1.46988
THZ1	HCC70	0.0619286	0.200037	-0.673946	-0.665038	2.28284	0.0142426	0.44058	0.00711435	0.0098383	2.76164
THZ1	Hs578T	0.241986	0.0436498	-0.256176	-0.289561	1.23462	0.0170577	0.434562	0.0126693	0.00947128	2.36513
THZ1	hTERThME	0.0273531	0.142465	-0.435619	-0.386974	1.32634	0.00397612	0.606962	0.00886206	0.00674145	3.96979
THZ1	MCF12A	1.21953	0.0313165	-0.38036	-1	2.46079	0.157646	0.197027	0.0102203	0	1.08288
THZ1	MCF10A	0.46113	0.0547385	-0.508099	-0.586684	2.41123	0.0665477	0.301752	0.00560091	0	1.35173
THZ1	MCF10A (GM)	2.61033	0.0620889	-0.357356	-1	0.738401	0.0559149	0.318062	0.00670733	0	1.29513
THZ1	MCF7	0.428993	0.0583192	-0.336401	-0.459821	1.18693	0.0225361	0.421147	0.0144633	0	1.80764
THZ1	MDAMB175VII	0.396418	0.0186264	-0.184079	-0.189376	3.83476	0.0356374	0.232835	0.0214311	0.0178452	5
THZ1	MDAMB330	0.0441622	0.15441	-0.491631	-0.459022	3.15004	0.00929954	0.445775	0.0280834	0.0229008	1.99279
THZ1	MDAMB415	0.312943	0.0249548	-0.19672	-0.197312	5	0.0400521	0.305236	0.036733	0.0214018	1.77292
THZ1	MDAMB231	1.19464	0.0339997	-0.407428	-1	2.10717	0.0559157	0.311691	0.0107372	0	1.71085
THZ1	MDAMB361	0.104681	0.0581513	-0.242725	-0.236255	5	0.00989088	0.517266	0.0478119	0	0.882467
THZ1	MDAMB436	0.891154	0.00378422	-0.039282	-0.0733481	1.16956	0.140644	0.184901	0.0381536	0.0412021	1.82761
THZ1	MDAMB453	24.879	0.0295602	-0.149838	-1	0.551736	0.0119035	0.492312	0.025287	0	1.61306
THZ1	MDAMB468	5.9547	0.0287588	-0.195722	-1	0.801504	0.025961	0.403243	0.0238697	0	1.38013
THZ1	MGH312	0.0198615	0.206593	-0.514669	-0.48575	4.15993	0.00844824	0.52397	0.0208017	0	1.33257
THZ1	PDX1206	0.137637	0.0606553	-0.293074	-0.299781	1.49403	0.0259352	0.389351	0.0198453	0.0116559	2.67207
THZ1	PDX1258	0.100471	0.0801039	-0.353193	-0.359268	1.14562	0.0177751	0.440349	0.020722	0.0231983	3.66177
THZ1	PDX1328	0.557853	0.0895045	-0.444857	-0.712002	0.787882	0.0104611	0.478286	0.0153121	0.0206274	1.94654
THZ1	PDXHCI002	0.0418182	0.0483694	-0.191141	-0.162538	5	0.0105064	0.4729	0.0130726	0.0185604	2.49973
THZ1	SKBR3	0.0983197	0.104299	-0.492499	-0.44579	1.92206	0.0133954	0.48366	0.0127555	0	1.97538
THZ1	SUM1315	0.510917	0.0221893	-0.522877	-0.541086	5	0.236088	0.196408	0.0101004	0	1.43251
THZ1	SUM149	0.270583	0.0645835	-0.438641	-0.44549	3.18445	0.0487972	0.340289	0.00909803	0	1.80812
THZ1	SUM159	2.59429	0.0117254	-0.146682	-1	1.84739	0.367258	0.148655	0.0121653	0	2.47024
THZ1	SUM185PE	100	0.0316601	-0.115691	-0.625202	0.355426	0.0155356	0.342461	0.0345752	0.16664	4.07873
THZ1	SUM190PT	0.0114091	0.0907719	-0.200345	-0.174892	5	0.0071046	0.452723	0.0397295	0.105497	5
THZ1	SUM229PE	0.221265	0.0354987	-0.19187	-0.20039	2.07164	0.0193022	0.422278	0.0201369	0	1.65762
THZ1	SUM44PE	0.00465486	0.0690227	-0.180027	-0.143419	5	0.00556877	0.512319	0.0253915	0	5
THZ1	SUM52PE	2.60926	0.0444777	-0.301084	-1	0.897949	0.017048	0.423842	0.0172975	0.0118777	2.03415
THZ1	T47D	0.618537	0.0264111	-0.138805	-0.228006	0.824605	0.0295482	0.383321	0.0343808	0.0158035	2.10504
THZ1	UACC812	1.48234	0.00894576	-0.143258	-1	4.5442	0.680971	-0.319962	0.0563611	0	5
THZ1	UACC893	0.167171	0.0505887	-0.238697	-0.258826	1.24563	0.016928	0.372908	0.034221	0.0348684	2.10529
THZ1	ZR751	1.6245	0.00744248	-0.117932	-1	4.14751	0.43123	0.107281	0.0246874	0	3.71947
THZ1	ZR7530	0.0712503	0.0660481	-0.260001	-0.230788	4.51191	0.026858	0.32352	0.0426209	0.0458835	5
THZ531	184A1	1.17715	0.0191845	-0.306748	-1	5	0.260218	0.180028	0.0132456	0	1.77645
THZ531	AU565	0.307609	0.0500139	-0.329054	-0.367985	1.81351	0.0559605	0.325559	0.0174506	0.0162888	2.65993
THZ531	BT474	0.113444	0.0736638	-0.367444	-0.305273	5	0.05454	0.310773	0.0398713	0.0287174	5
THZ531	BT20	73.4979	0.000489187	-0.00392581	-0.996528	1.28756	1.59174	0.0405563	0.653097	0	1.38403
THZ531	BT549	1.50579	0.0206405	-0.271276	-1	2.41438	0.31963	0.143148	0.0149159	0	1.98856
THZ531	CAL120	59.6498	0.00410762	-0.0210179	-0.197642	0.52556	0.151615	0.203164	0.0056296	0	1.54864
THZ531	CAL51	38.8726	0.00279762	-0.0211511	-0.419363	0.790761	1.64198	0.0843361	0.596286	0	0.801112
THZ531	CAL851	2.16821	0.00966047	-0.119111	-1	2.58582	0.0647376	0.334799	0.0270188	0	1.07884
THZ531	CAMA1	2.62079	0.0139199	-0.165586	-1	1.67898	0.121466	0.201146	0.0129517	0.0210743	5
THZ531	EFM19	1.10538	0.0239408	-0.377351	-1	5	0.456482	0.0862341	0.0152813	0	5
THZ531	EVSAT	0.716846	0.00998274	-0.122479	-1	2.40619	0.124701	0.0487954	0.156313	0.14824	5
THZ531	HCC1187	0.097083	0.0803034	-0.538558	-0.540051	5	0.0598768	0.172443	0.0105414	0	5
THZ531	HCC1569	0.0727982	0.0340852	-0.202265	-0.118171	5	0.0397461	0.292956	0.136841	0.170674	5
THZ531	HCC1143	0.398769	0.0189192	-0.150444	-0.169777	2.23211	0.124261	0.229907	0.0237071	0.015081	4.22377
THZ531	HCC1395	2.78443	0.0226816	-0.215342	-1	1.26132	0.0897707	0.281024	0.01759	0	1.71684
THZ531	HCC1419	1.93251	0.0119569	-0.158191	-1	2.53778	0.130766	0.181585	0.0267672	0.0224261	5
THZ531	HCC1806	1.03317	0.0297164	-0.466754	-1	4.08195	0.384331	0.101758	0.00694744	0	4.63096
THZ531	HCC1937	2.34595	0.00992253	-0.133233	-1	2.19632	0.258969	0.146757	0.0342573	0.0329768	5
THZ531	HCC1954	1.96194	0.0185156	-0.216022	-1	1.91291	0.399504	0.109198	0.0162664	0	3.23581
THZ531	HCC202	0.0587215	0.00260713	-0.013973	-0.00709688	5	0.0488575	0.33663	0.0988499	0.112032	1.94004
THZ531	HCC38	2.26202	0.0202066	-0.217615	-1	1.56939	0.175161	0.183654	0.0196691	0.0166538	3.34057
THZ531	HCC70	0.239621	0.105181	-0.640082	-0.67186	2.09733	0.0591901	0.279731	0.00806309	0.0105114	5
THZ531	Hs578T	0.177429	0.0290047	-0.151456	-0.151776	2.81135	0.047268	0.312925	0.0158838	0.0134796	2.65927
THZ531	hTERThME	1.57325	0.0147996	-0.213137	-1	2.88249	0.208182	0.165091	0.0138301	0.00410818	2.90148
THZ531	MCF12A	2.03157	0.0115984	-0.113255	-1	2.90349	0.534039	0.0485717	0.021008	0	5
THZ531	MCF10A	0.918492	0.0378075	-0.604836	-1	5	0.367923	0.122917	0.00374965	0	2.6943
THZ531	MCF10A (GM)	1.12973	0.0244455	-0.372208	-1	4.28597	0.388138	0.114365	0.00640912	0	4.19515
THZ531	MCF7	2.4973	0.0322697	-0.25939	-1	1.1615	0.0609127	0.289341	0.017562	0.0216432	2.04432
THZ531	MDAMB175VII	0.0864647	0.069434	-0.307647	-0.240165	5	0.0571352	0.18097	0.037566	0.0289151	5
THZ531	MDAMB330	0.0602964	0.169023	-0.542885	-0.546161	5	0.0236935	0.361165	0.0223919	0.023334	4.6189
THZ531	MDAMB415	0.155412	0.0314659	-0.158436	-0.158502	4.15194	0.0437258	0.261977	0.039469	0.0374736	5
THZ531	MDAMB231	1.67071	0.0163126	-0.219957	-1	2.46681	0.239184	0.181558	0.0164166	0	1.59919
THZ531	MDAMB361	0.0459303	0.0803825	-0.245096	-0.236071	5	0.0265965	0.41743	0.047566	0.0453333	3.38327
THZ531	MDAMB436	42.1707	0.000483212	-0.0158748	-1	1.09954	0.191924	0.154694	0.0857563	0.0416375	1.64294
THZ531	MDAMB453	0.0483931	0.0560575	-0.172193	-0.169823	5	0.0237509	0.429804	0.0253225	0.00459687	1.83855
THZ531	MDAMB468	0.0851232	0.0176722	-0.0781647	-0.0655268	2.18405	0.0487309	0.345918	0.034948	0.0216124	1.7833
THZ531	MGH312	0.0545061	0.158641	-0.523942	-0.495603	5	0.0382884	0.304227	0.0198239	0.0191629	5
THZ531	PDX1206	0.0520795	0.0496154	-0.162939	-0.166099	5	0.0489017	0.30506	0.0267442	0.0204184	5
THZ531	PDX1258	0.102229	0.0555851	-0.249448	-0.236528	5	0.053534	0.320789	0.0261047	0.0261289	3.51828
THZ531	PDX1328	0.220304	0.0490383	-0.294048	-0.295228	3.64395	0.0604724	0.284708	0.0213294	0.0115709	2.19985
THZ531	PDXHCI002	0.224015	0.0289076	-0.195882	-0.20253	2.2153	0.0464251	0.31888	0.0116814	0.00906033	2.99757
THZ531	SKBR3	0.161573	0.0736795	-0.354047	-0.374312	1.44899	0.0286535	0.396538	0.019094	0.023364	5
THZ531	SUM1315	1.31077	0.00713381	-0.205445	-1	5	0.409487	0.116572	0.0206523	0	3.6424
THZ531	SUM149	1.1068	0.0296755	-0.428762	-1	2.82736	0.366446	0.115316	0.00969635	0	3.6947
THZ531	SUM159	2.37912	-0.00109998	-0.01296	-1	5	1.27649	0.0429405	0.648899	0	2.51965
THZ531	SUM185PE	0.117226	0.0181922	-0.0796243	-0.0608293	5	0.159539	0.127591	-0.00376436	0.130912	5
THZ531	SUM190PT	0.104687	0.0812138	-0.362172	-0.315145	5	0.059592	0.195159	0.0277985	0.0107846	5
THZ531	SUM229PE	2.12939	0.00574674	-0.0907429	-1	3.04922	0.326736	0.102195	0.0238034	0	2.80415
THZ531	SUM44PE	0.147223	0.0186597	-0.126377	-1	5	0.047956	0.0129412	0.028035	0.00337881	5
THZ531	SUM52PE	0.263685	0.0187649	-0.121254	-0.12141	5	0.184899	0.143098	0.0237428	0	1.88874
THZ531	T47D	0.15722	0.0139493	-0.0755262	-0.068107	5	0.115683	0.193799	0.0381964	0.0356497	5
THZ531	UACC812	100	-5.82e-06	-7.32e-06	-0.000575519	1.3768	1.23433	-0.298948	0.737683	0	5
THZ531	UACC893	0.081694	0.0494186	-0.18282	-0.1775	4.88285	0.0421353	0.255755	0.0386546	0.036054	5
THZ531	ZR751	1.40251	0.0106815	-0.170897	-1	4.66936	0.471459	0.0621211	0.0224943	0	5
THZ531	ZR7530	0.0856347	0.0690565	-0.323731	-0.211266	5	0.0611997	0.229172	0.0368324	0.0211251	5
YKL-5-124	184A1	53.9136	0.0132331	-0.0956269	-1	1.33806	0.000109963	0.909911	0.00606065	0.0332844	0.499994
YKL-5-124	AU565	17.3395	0.0547163	-0.351017	-1	1.19151	0.000230817	0.883129	0.0160609	0	0.397975
YKL-5-124	BT474	13.4285	0.0234733	-0.184877	-0.751095	3.79722	0.00135682	0.834366	-0.0268734	0.049564	0.721082
YKL-5-124	BT20	10.7687	0.00775138	-0.095371	-0.214579	3.0148	0.0104108	0.673805	0.0279961	0.0309023	0.516981
YKL-5-124	BT549	10.9165	0.0788948	-0.46821	-1	1.78677	0.00369318	0.75012	0.00896637	0.0641958	0.679408
YKL-5-124	CAL120	0.0250918	0.00819436	-0.0104369	-0.0144395	0.1	0.00264304	0.575809	0.1903	0.28598	0.59317
YKL-5-124	CAL51	1000	0.0240179	-0.054874	-0.219353	0.247107	0.00500178	0.618465	0.0728644	0.140829	0.409167
YKL-5-124	CAL851	317.22	0.131334	-0.385894	-1	0.252519	0.000237744	0.964227	0.0152887	0.0241681	1.40632
YKL-5-124	CAMA1	11.647	0.0196975	-0.277149	-0.871066	5	3.11e-05	0.903579	0.0295469	0.028474	0.373188
YKL-5-124	EFM19	3.22004	0.000633813	-0.000133008	0	1.37644	0.00063645	0.790401	0.0452135	0.0995279	0.529078
YKL-5-124	EVSAT	7.87334	0.0415411	-0.430685	-0.649935	2.824	0.000328702	0.867354	0.00712545	0	0.393549
YKL-5-124	HCC1187	14.0277	0.0532861	-0.350937	-1	1.83359	0.00230817	0.716931	0.0177385	0	0.303105
YKL-5-124	HCC1569	12.9748	0.00534951	-0.108586	-0.507458	5	0.00323127	0.700272	0.0673533	0	0.250827
YKL-5-124	HCC1143	35.6731	0.0107099	-0.0622101	-1	2.13498	0.000552618	0.761445	0.0277373	0	0.246636
YKL-5-124	HCC1395	182.57	0.0139984	-0.0728566	-1	0.892614	0.00173606	0.755455	0.0278712	0.0903099	0.543561
YKL-5-124	HCC1419	41.0359	0.0352871	-0.225415	-1	0.878757	0.000109527	0.929582	0.0258619	0.0185865	0.54238
YKL-5-124	HCC1806	21.2045	0.110658	-0.446722	-1	0.556491	0.000566895	0.882596	0.00722657	0.001982	0.522364
YKL-5-124	HCC1937	79.5318	0.0150583	-0.0976631	-1	1.08318	0.00240166	0.807495	0.00205052	0.0373597	0.712335
YKL-5-124	HCC1954	1000	0.0299375	-0.0955894	-0.225027	0.209403	0.000125939	0.898022	0.0210796	0.0205304	0.438316
YKL-5-124	HCC202	10.7392	0.00627444	-0.0926186	-0.224903	5	0.000109391	0.706032	0.0351442	0	0.136762
YKL-5-124	HCC38	19.6059	0.0435838	-0.255903	-1	1.60613	0.000660649	0.830747	-0.0205772	0	0.373237
YKL-5-124	HCC70	15.1942	0.228999	-0.498104	-1	0.269634	1e-05	0.969399	0.0139916	0.024061	0.710446
YKL-5-124	Hs578T	13.651	0.0350107	-0.320445	-1	2.41879	0.000873785	0.705612	0.0112888	0	0.201444
YKL-5-124	hTERThME	3.92949	0.0148722	-0.147067	-0.149559	4.35936	0.000213483	0.873025	0.0150163	0.0141433	0.413013
YKL-5-124	MCF12A	0.00122322	0.0285588	-0.02247	-0.030788	1.09757	0.00106819	0.765767	0.0489954	0.139004	0.750261
YKL-5-124	MCF10A	1000	0.0507373	-0.164572	-0.460721	0.245568	0.000914781	0.861081	-0.0019525	0.0215861	0.599905
YKL-5-124	MCF10A (GM)	1e-05	0.103603	-0.200856	-0.154819	0.1	0.000813327	0.896213	0.00906484	0.0176662	0.788767
YKL-5-124	MCF7	11.1683	0.0166033	-0.188916	-0.460633	3.29159	0.00138232	0.777522	0.0201693	0.0119332	0.36916
YKL-5-124	MDAMB175VII	10.9251	0.0311854	-0.391184	-1	5	1e-05	0.898042	0.0295471	0.0579711	0.381535
YKL-5-124	MDAMB330	9.76231	0.022729	-0.292834	-0.559405	3.9058	1.69e-05	0.839668	0.0489843	0	0.201437
YKL-5-124	MDAMB415	14.5133	0.00120081	-0.0188974	-0.140579	5	0.0116016	0.617809	0.0432543	0	0.258977
YKL-5-124	MDAMB231	11.3247	0.0106969	-0.153987	-0.428367	4.64333	0.000417027	0.861053	0.0185816	0.0171587	0.448507
YKL-5-124	MDAMB361	20.9492	0.0462978	-0.319553	-1	1.04675	0.000393537	0.901128	0.04037	0.065596	1.07493
YKL-5-124	MDAMB436	59.4382	0.00378967	-0.0379808	-1	1.815	0.0345707	0.553222	0.112938	0	0.220922
YKL-5-124	MDAMB453	10.3482	0.0250815	-0.30537	-0.651398	3.65227	0.00121662	0.780242	0.0190988	0.13498	0.913967
YKL-5-124	MDAMB468	136.25	0.0701724	-0.270351	-1	0.449908	0.000416621	0.926735	0.00790075	0.00636883	0.70636
YKL-5-124	MGH312	10.4909	0.0540025	-0.475352	-1	2.12235	0.00741499	0.722011	0.0232387	0	0.49877
YKL-5-124	PDX1206	9.39088	0.019821	-0.285842	-0.516729	3.39597	0.0790994	0.510834	0.0199401	0	0.30427
YKL-5-124	PDX1258	41.3876	0.0517846	-0.257773	-1	0.795289	0.0031044	0.77588	0.0259983	0.0601011	0.774369
YKL-5-124	PDX1328	3.6789	0.00183498	-0.0171218	-0.0172378	5	0.0146408	0.579654	0.0595819	0	0.196752
YKL-5-124	PDXHCI002	14.7821	-0.00304342	-0.124187	-1	5	3.42e-05	0.828045	0.014282	0	0.210461
YKL-5-124	SKBR3	7.51834	0.0341097	-0.341297	-0.496952	2.75242	0.000381774	0.879985	0.0196757	0.0329014	0.556232
YKL-5-124	SUM1315	23.884	0.0305519	-0.18296	-0.532466	0.76339	0.338893	0.443095	0.281286	0	0.177913
YKL-5-124	SUM149	1000	0.0282197	-0.0766796	-0.16838	0.175226	0.000181134	0.816151	0.00925739	0	0.259674
YKL-5-124	SUM159	500.13	0.105741	-0.141992	-0.342222	0.1	0.00120469	0.739072	-0.0102688	0.0800142	0.395092
YKL-5-124	SUM185PE	1000	0.0168386	-0.0318763	-0.110765	0.199949	0.419523	0.417169	0.0824053	0	0.217334
YKL-5-124	SUM190PT	10.8365	0.0138595	-0.16939	-0.422325	5	0.00116234	0.767029	0.042476	0.0442192	0.374147
YKL-5-124	SUM229PE	12.7434	0.00462234	-0.026511	-0.115284	5	0.00067755	0.706212	0.0284063	0	0.190331
YKL-5-124	SUM44PE	316.228	0.101267	-0.298705	-1	0.250053	0.000636634	0.962357	0.0202099	0.0251782	3.52663
YKL-5-124	SUM52PE	0.000632345	0.00276835	-0.00654702	-0.00297237	0.654528	0.0526033	0.536328	0.0128252	0	0.300484
YKL-5-124	T47D	10.6086	0.00920621	-0.0781631	-0.173766	3.40917	0.000902688	0.849184	0.0151042	0.0483306	0.680867
YKL-5-124	UACC812	1000	0.0478942	-0.160222	-0.928022	0.360671	0.00173204	0.833157	0.054489	0.0565157	0.94017
YKL-5-124	UACC893	10.998	0.0179279	-0.299767	-0.78202	5	0.00262515	0.706074	0.0297394	0	0.274657
YKL-5-124	ZR751	3.22792	0.000338772	-0.000122248	0	1.37647	0.00111973	0.704104	0.134705	0.204742	0.733711
YKL-5-124	ZR7530	10.4323	0.0227387	-0.254667	-0.569312	5	0.00011115	0.742128	0.0428866	0	0.166618
