# Supplementary material for: Multiplexed and reproducible high content screening of live and fixed cells using Dye Drop
Source: Nat Commun. 2022 Nov 14;13:6918. doi: 10.1038/s41467-022-34536-7 (PMC9663587; doi:10.1038/s41467-022-34536-7)
Supplement: Supplementary file 13 — Source Data Figure 6 [file 41467_2022_34536_MOESM13_ESM.xlsx]

## Sheet: Fig 6a right
cell_line	agent	concentration	G1	S	G2	beyondG2	G1_ctrl	S_ctrl	G2_ctrl	beyondG2_ctrl	delta_G1	delta_G2+beyond	delta_S
184A1	Abemaciclib/LY2835219	0.001	0.598937	0.225024	0.113201	0.0144312	0.573662	0.20742	0.141265	0.0178768	0.0252757	-0.0315092	0.0176036
184A1	Abemaciclib/LY2835219	0.0031623	0.621091	0.208414	0.107308	0.0154542	0.573662	0.20742	0.141265	0.0178768	0.0474296	-0.0363795	0.00099357
184A1	Abemaciclib/LY2835219	0.01	0.65384	0.182037	0.107232	0.011193	0.573662	0.20742	0.141265	0.0178768	0.0801784	-0.040717	-0.0253832
184A1	Abemaciclib/LY2835219	0.031623	0.698354	0.128154	0.119641	0.0089205	0.573662	0.20742	0.141265	0.0178768	0.124693	-0.0305807	-0.0792667
184A1	Abemaciclib/LY2835219	0.1	0.73855	0.0870802	0.122329	0.00714222	0.573662	0.20742	0.141265	0.0178768	0.164889	-0.0296709	-0.12034
184A1	Abemaciclib/LY2835219	0.31623	0.738203	0.0345691	0.16614	0.0105567	0.573662	0.20742	0.141265	0.0178768	0.164541	0.0175547	-0.172851
184A1	Abemaciclib/LY2835219	1	0.701048	0.0108491	0.216949	0.0138508	0.573662	0.20742	0.141265	0.0178768	0.127386	0.0716585	-0.196571
184A1	Abemaciclib/LY2835219	3.1623	0.622481	0.00413103	0.275207	0.0160978	0.573662	0.20742	0.141265	0.0178768	0.048819	0.132163	-0.203289
184A1	Abemaciclib/LY2835219	10	0.6338	0.00898688	0.243414	0.0189244	0.573662	0.20742	0.141265	0.0178768	0.060138	0.103197	-0.198434
184A1	BMS-265246	0.001	0.442791	0.111421	0.257868	0.112399	0.573662	0.20742	0.141265	0.0178768	-0.130871	0.211126	-0.0959999
184A1	BMS-265246	0.00316228	0.332144	0.0659132	0.345733	0.190786	0.573662	0.20742	0.141265	0.0178768	-0.241518	0.377377	-0.141507
184A1	BMS-265246	0.01	0.16272	0.0336135	0.574484	0.170359	0.573662	0.20742	0.141265	0.0178768	-0.410942	0.585702	-0.173807
184A1	BMS-265246	0.0316228	0.250189	0.0460492	0.559892	0.102632	0.573662	0.20742	0.141265	0.0178768	-0.323472	0.503382	-0.161371
184A1	BMS-265246	0.1	0.297937	0.0473644	0.535523	0.0695187	0.573662	0.20742	0.141265	0.0178768	-0.275724	0.4459	-0.160056
184A1	BMS-265246	0.316228	0.46843	0.0396924	0.389741	0.035995	0.573662	0.20742	0.141265	0.0178768	-0.105232	0.266594	-0.167728
184A1	BMS-265246	1	0.463846	0.0506655	0.37765	0.0423169	0.573662	0.20742	0.141265	0.0178768	-0.109816	0.260825	-0.156755
184A1	BMS-265246	3.16228	0.408448	0.0490438	0.427669	0.0552208	0.573662	0.20742	0.141265	0.0178768	-0.165213	0.323748	-0.158377
184A1	BMS-265246	10	0.343617	0.0531961	0.479972	0.0707659	0.573662	0.20742	0.141265	0.0178768	-0.230045	0.391596	-0.154224
184A1	LEE011/Ribociclib	0.001	0.626319	0.206786	0.107932	0.0109282	0.573662	0.20742	0.141265	0.0178768	0.0526575	-0.0402813	-0.0006343
184A1	LEE011/Ribociclib	0.00316228	0.637771	0.195968	0.107195	0.010642	0.573662	0.20742	0.141265	0.0178768	0.0641094	-0.0413043	-0.0114524
184A1	LEE011/Ribociclib	0.01	0.639906	0.185503	0.115238	0.0106693	0.573662	0.20742	0.141265	0.0178768	0.0662446	-0.0332349	-0.0219171
184A1	LEE011/Ribociclib	0.0316228	0.671108	0.169323	0.104869	0.00972968	0.573662	0.20742	0.141265	0.0178768	0.097446	-0.0445427	-0.0380977
184A1	LEE011/Ribociclib	0.1	0.684899	0.157516	0.105389	0.00774368	0.573662	0.20742	0.141265	0.0178768	0.111237	-0.0460096	-0.0499042
184A1	LEE011/Ribociclib	0.316228	0.689951	0.146446	0.107537	0.0119485	0.573662	0.20742	0.141265	0.0178768	0.116289	-0.0396565	-0.0609744
184A1	LEE011/Ribociclib	1	0.666306	0.153124	0.127483	0.00975081	0.573662	0.20742	0.141265	0.0178768	0.0926439	-0.0219081	-0.0542966
184A1	LEE011/Ribociclib	3.16228	0.706447	0.115226	0.122542	0.00914495	0.573662	0.20742	0.141265	0.0178768	0.132786	-0.0274546	-0.0921941
184A1	LEE011/Ribociclib	10	0.786404	0.0186486	0.137965	0.0106612	0.573662	0.20742	0.141265	0.0178768	0.212742	-0.0105153	-0.188772
AU565	Abemaciclib/LY2835219	0.001	0.556694	0.265727	0.1149	0.0149137	0.520804	0.290138	0.120552	0.0255571	0.03589	-0.0162957	-0.0244114
AU565	Abemaciclib/LY2835219	0.0031623	0.58133	0.243623	0.110836	0.00991848	0.520804	0.290138	0.120552	0.0255571	0.0605263	-0.0253549	-0.0465155
AU565	Abemaciclib/LY2835219	0.01	0.632251	0.203133	0.0971446	0.0108525	0.520804	0.290138	0.120552	0.0255571	0.111447	-0.0381123	-0.087005
AU565	Abemaciclib/LY2835219	0.031623	0.711458	0.138211	0.0814622	0.00728929	0.520804	0.290138	0.120552	0.0255571	0.190654	-0.0573578	-0.151927
AU565	Abemaciclib/LY2835219	0.1	0.746626	0.0989849	0.0805376	0.00876186	0.520804	0.290138	0.120552	0.0255571	0.225822	-0.0568099	-0.191153
AU565	Abemaciclib/LY2835219	0.31623	0.791078	0.0819653	0.0690808	0.00385422	0.520804	0.290138	0.120552	0.0255571	0.270275	-0.0731743	-0.208173
AU565	Abemaciclib/LY2835219	1	0.826057	0.0460189	0.0700294	0.00755194	0.520804	0.290138	0.120552	0.0255571	0.305253	-0.068528	-0.244119
AU565	Abemaciclib/LY2835219	3.1623	0.832767	0.0231538	0.0779172	0.00818041	0.520804	0.290138	0.120552	0.0255571	0.311963	-0.0600117	-0.266985
AU565	Abemaciclib/LY2835219	10	0.655942	0.150059	0.119173	0.0158224	0.520804	0.290138	0.120552	0.0255571	0.135138	-0.0111143	-0.140079
AU565	BMS-265246	0.001	0.494788	0.279964	0.139892	0.0303338	0.520804	0.290138	0.120552	0.0255571	-0.0260153	0.0241161	-0.0101744
AU565	BMS-265246	0.00316228	0.508544	0.274614	0.135196	0.0314851	0.520804	0.290138	0.120552	0.0255571	-0.0122601	0.0205718	-0.0155244
AU565	BMS-265246	0.01	0.523376	0.250407	0.148701	0.0324183	0.520804	0.290138	0.120552	0.0255571	0.00257177	0.0350095	-0.0397315
AU565	BMS-265246	0.0316228	0.51498	0.232358	0.159529	0.0314477	0.520804	0.290138	0.120552	0.0255571	-0.0058239	0.0448676	-0.0577803
AU565	BMS-265246	0.1	0.523641	0.213665	0.168641	0.0284445	0.520804	0.290138	0.120552	0.0255571	0.00283678	0.0509763	-0.0764734
AU565	BMS-265246	0.316228	0.52729	0.175067	0.192243	0.0362984	0.520804	0.290138	0.120552	0.0255571	0.00648576	0.0824319	-0.115071
AU565	BMS-265246	1	0.512099	0.171513	0.210379	0.0300845	0.520804	0.290138	0.120552	0.0255571	-0.0087044	0.0943537	-0.118626
AU565	BMS-265246	3.16228	0.408491	0.114354	0.323505	0.0485163	0.520804	0.290138	0.120552	0.0255571	-0.112313	0.225912	-0.175784
AU565	BMS-265246	10	0.303967	0.0548431	0.452227	0.0922768	0.520804	0.290138	0.120552	0.0255571	-0.216837	0.398394	-0.235295
AU565	LEE011/Ribociclib	0.001	0.546873	0.283986	0.107443	0.0202302	0.520804	0.290138	0.120552	0.0255571	0.0260693	-0.0184357	-0.0061519
AU565	LEE011/Ribociclib	0.00316228	0.576616	0.259703	0.108966	0.0192712	0.520804	0.290138	0.120552	0.0255571	0.0558124	-0.0178727	-0.030435
AU565	LEE011/Ribociclib	0.01	0.606999	0.227609	0.107292	0.0142437	0.520804	0.290138	0.120552	0.0255571	0.0861955	-0.0245732	-0.0625293
AU565	LEE011/Ribociclib	0.0316228	0.633041	0.217169	0.104186	0.0120772	0.520804	0.290138	0.120552	0.0255571	0.112237	-0.0298458	-0.0729689
AU565	LEE011/Ribociclib	0.1	0.660011	0.193215	0.101883	0.0103882	0.520804	0.290138	0.120552	0.0255571	0.139207	-0.0338379	-0.096923
AU565	LEE011/Ribociclib	0.316228	0.656382	0.169242	0.112112	0.0166353	0.520804	0.290138	0.120552	0.0255571	0.135578	-0.0173624	-0.120896
AU565	LEE011/Ribociclib	1	0.657799	0.177347	0.113952	0.0160304	0.520804	0.290138	0.120552	0.0255571	0.136996	-0.0161265	-0.112792
AU565	LEE011/Ribociclib	3.16228	0.728382	0.126521	0.0944858	0.0127806	0.520804	0.290138	0.120552	0.0255571	0.207579	-0.0388429	-0.163617
AU565	LEE011/Ribociclib	10	0.799819	0.0670199	0.0862272	0.0116652	0.520804	0.290138	0.120552	0.0255571	0.279015	-0.048217	-0.223118
BT20	BMS-265246	0.001	0.456771	0.214389	0.236281	0.0322351	0.446023	0.3692	0.128632	0.0224324	0.0107488	0.117451	-0.154812
BT20	BMS-265246	0.00316228	0.436302	0.193822	0.270654	0.032793	0.446023	0.3692	0.128632	0.0224324	-0.0097203	0.152382	-0.175378
BT20	BMS-265246	0.01	0.396047	0.153533	0.328911	0.0429006	0.446023	0.3692	0.128632	0.0224324	-0.0499758	0.220747	-0.215667
BT20	BMS-265246	0.0316228	0.349133	0.108609	0.408018	0.0466254	0.446023	0.3692	0.128632	0.0224324	-0.0968901	0.303579	-0.260592
BT20	BMS-265246	0.1	0.360714	0.0792559	0.429418	0.0465914	0.446023	0.3692	0.128632	0.0224324	-0.0853084	0.324945	-0.289944
BT20	BMS-265246	0.316228	0.222013	0.0572963	0.573171	0.0599024	0.446023	0.3692	0.128632	0.0224324	-0.22401	0.482009	-0.311904
BT20	BMS-265246	1	0.173586	0.0480066	0.624327	0.0642077	0.446023	0.3692	0.128632	0.0224324	-0.272436	0.53747	-0.321194
BT20	BMS-265246	3.16228	0.116657	0.0252435	0.568309	0.0740743	0.446023	0.3692	0.128632	0.0224324	-0.329365	0.491318	-0.343957
BT20	BMS-265246	10	0.114146	0.0330221	0.593015	0.0662278	0.446023	0.3692	0.128632	0.0224324	-0.331877	0.508178	-0.336178
BT20	LEE011/Ribociclib	0.001	0.595132	0.250365	0.10903	0.0180048	0.446023	0.3692	0.128632	0.0224324	0.14911	-0.0240294	-0.118835
BT20	LEE011/Ribociclib	0.00316228	0.598956	0.240347	0.116812	0.0203204	0.446023	0.3692	0.128632	0.0224324	0.152933	-0.0139325	-0.128853
BT20	LEE011/Ribociclib	0.01	0.623169	0.225583	0.108023	0.0219496	0.446023	0.3692	0.128632	0.0224324	0.177146	-0.0210923	-0.143618
BT20	LEE011/Ribociclib	0.0316228	0.647425	0.207077	0.103018	0.0204496	0.446023	0.3692	0.128632	0.0224324	0.201402	-0.0275972	-0.162124
BT20	LEE011/Ribociclib	0.1	0.670657	0.187163	0.103232	0.0172546	0.446023	0.3692	0.128632	0.0224324	0.224635	-0.030578	-0.182037
BT20	LEE011/Ribociclib	0.316228	0.664126	0.184756	0.10596	0.0199722	0.446023	0.3692	0.128632	0.0224324	0.218103	-0.0251321	-0.184444
BT20	LEE011/Ribociclib	1	0.676178	0.177337	0.103692	0.0206292	0.446023	0.3692	0.128632	0.0224324	0.230156	-0.0267435	-0.191864
BT20	LEE011/Ribociclib	3.16228	0.69598	0.151231	0.102295	0.0171737	0.446023	0.3692	0.128632	0.0224324	0.249957	-0.0315956	-0.217969
BT20	LEE011/Ribociclib	10	0.8353	0.0359098	0.0896251	0.0124985	0.446023	0.3692	0.128632	0.0224324	0.389277	-0.0489409	-0.333291
BT474	Abemaciclib/LY2835219	0.001	0.525803	0.00794647	0.245272	0.107912	0.473387	0.135122	0.155456	0.0806448	0.052416	0.117082	-0.127176
BT474	Abemaciclib/LY2835219	0.0031623	0.501599	0.124235	0.191529	0.0991801	0.473387	0.135122	0.155456	0.0806448	0.0282121	0.0546079	-0.0108871
BT474	Abemaciclib/LY2835219	0.01	0.538073	0.155734	0.156009	0.0818103	0.473387	0.135122	0.155456	0.0806448	0.0646861	0.0017179	0.0206113
BT474	Abemaciclib/LY2835219	0.031623	0.628001	0.0363735	0.149848	0.0424955	0.473387	0.135122	0.155456	0.0806448	0.154614	-0.0437578	-0.0987489
BT474	Abemaciclib/LY2835219	0.1	0.713846	0.0209302	0.143199	0.038515	0.473387	0.135122	0.155456	0.0806448	0.240459	-0.0543871	-0.114192
BT474	Abemaciclib/LY2835219	0.31623	0.746214	0.00524461	0.126892	0.0366994	0.473387	0.135122	0.155456	0.0806448	0.272827	-0.0725098	-0.129878
BT474	Abemaciclib/LY2835219	1	0.744305	0.00194709	0.139646	0.0380452	0.473387	0.135122	0.155456	0.0806448	0.270918	-0.0584102	-0.133175
BT474	Abemaciclib/LY2835219	3.1623	0.759938	0.00093604	0.134401	0.0279246	0.473387	0.135122	0.155456	0.0806448	0.286551	-0.0737756	-0.134186
BT474	Abemaciclib/LY2835219	10	0.688256	0.00148906	0.180332	0.0470973	0.473387	0.135122	0.155456	0.0806448	0.214868	-0.0086715	-0.133633
BT474	BMS-265246	0.001	0.619286	0.0878206	0.165097	0.0440349	0.473387	0.135122	0.155456	0.0806448	0.145898	-0.0269689	-0.0473017
BT474	BMS-265246	0.00316228	0.607319	0.136408	0.141908	0.0414378	0.473387	0.135122	0.155456	0.0806448	0.133932	-0.0527552	0.00128605
BT474	BMS-265246	0.01	0.504914	0.0622266	0.093804	0.0184755	0.473387	0.135122	0.155456	0.0806448	0.0315269	-0.123822	-0.0728957
BT474	BMS-265246	0.0316228	0.5732	0.0824517	0.125732	0.0243203	0.473387	0.135122	0.155456	0.0806448	0.0998124	-0.0860487	-0.0526706
BT474	BMS-265246	0.1	0.567398	0.0667725	0.103169	0.0208701	0.473387	0.135122	0.155456	0.0806448	0.0940111	-0.112062	-0.0683499
BT474	BMS-265246	0.316228	0.626895	0.105703	0.157903	0.033393	0.473387	0.135122	0.155456	0.0806448	0.153508	-0.0448055	-0.0294197
BT474	BMS-265246	1	0.629976	0.0846831	0.182246	0.0312788	0.473387	0.135122	0.155456	0.0806448	0.156588	-0.022576	-0.0504393
BT474	BMS-265246	3.16228	0.591419	0.0759959	0.213047	0.0426757	0.473387	0.135122	0.155456	0.0806448	0.118032	0.0196215	-0.0591264
BT474	BMS-265246	10	0.612732	0.0430463	0.23497	0.0411304	0.473387	0.135122	0.155456	0.0806448	0.139345	0.0399997	-0.092076
BT474	LEE011/Ribociclib	0.001	0.502762	0.12962	0.19587	0.0812002	0.473387	0.135122	0.155456	0.0806448	0.0293752	0.040969	-0.005502
BT474	LEE011/Ribociclib	0.00316228	0.566001	0.00825927	0.220473	0.0860081	0.473387	0.135122	0.155456	0.0806448	0.0926135	0.0703798	-0.126863
BT474	LEE011/Ribociclib	0.01	0.571075	0.0839397	0.180052	0.0699505	0.473387	0.135122	0.155456	0.0806448	0.0976883	0.0139017	-0.0511827
BT474	LEE011/Ribociclib	0.0316228	0.577607	0.121446	0.162829	0.0721399	0.473387	0.135122	0.155456	0.0806448	0.10422	-0.0011319	-0.0136764
BT474	LEE011/Ribociclib	0.1	0.609775	0.126186	0.151436	0.053107	0.473387	0.135122	0.155456	0.0806448	0.136387	-0.031558	-0.0089366
BT474	LEE011/Ribociclib	0.316228	0.629734	0.066464	0.17233	0.058034	0.473387	0.135122	0.155456	0.0806448	0.156347	-0.0057369	-0.0686583
BT474	LEE011/Ribociclib	1	0.620855	0.0770975	0.116068	0.0359992	0.473387	0.135122	0.155456	0.0806448	0.147467	-0.084034	-0.0580249
BT474	LEE011/Ribociclib	3.16228	0.720608	0.0330237	0.112055	0.0389489	0.473387	0.135122	0.155456	0.0806448	0.247221	-0.0850976	-0.102099
BT474	LEE011/Ribociclib	10	0.791318	0.00467813	0.111748	0.0279546	0.473387	0.135122	0.155456	0.0806448	0.317931	-0.0963987	-0.130444
BT549	BMS-265246	0.001	0.339013	0.247211	0.257065	0.0255094	0.373921	0.390595	0.15627	0.0123381	-0.0349078	0.113966	-0.143384
BT549	BMS-265246	0.00316228	0.322404	0.237422	0.267503	0.0212644	0.373921	0.390595	0.15627	0.0123381	-0.0515171	0.120159	-0.153173
BT549	BMS-265246	0.01	0.292349	0.187763	0.288851	0.0309225	0.373921	0.390595	0.15627	0.0123381	-0.0815726	0.151165	-0.202832
BT549	BMS-265246	0.0316228	0.248389	0.16067	0.322419	0.0394884	0.373921	0.390595	0.15627	0.0123381	-0.125532	0.193299	-0.229925
BT549	BMS-265246	0.1	0.232182	0.135753	0.347108	0.0460552	0.373921	0.390595	0.15627	0.0123381	-0.141739	0.224555	-0.254842
BT549	BMS-265246	0.316228	0.176177	0.0646717	0.426756	0.069701	0.373921	0.390595	0.15627	0.0123381	-0.197744	0.327848	-0.325924
BT549	BMS-265246	1	0.144669	0.0391526	0.503294	0.0796806	0.373921	0.390595	0.15627	0.0123381	-0.229252	0.414366	-0.351443
BT549	BMS-265246	3.16228	0.0703122	0.00955656	0.617444	0.0962604	0.373921	0.390595	0.15627	0.0123381	-0.303609	0.545096	-0.381039
BT549	BMS-265246	10	0.0437381	0.0770096	0.64395	0.0912582	0.373921	0.390595	0.15627	0.0123381	-0.330183	0.5666	-0.313586
BT549	LEE011/Ribociclib	0.001	0.490646	0.277722	0.151015	0.0218582	0.373921	0.390595	0.15627	0.0123381	0.116725	0.00426506	-0.112874
BT549	LEE011/Ribociclib	0.00316228	0.522263	0.245145	0.146314	0.0224927	0.373921	0.390595	0.15627	0.0123381	0.148342	0.00019778	-0.145451
BT549	LEE011/Ribociclib	0.01	0.502478	0.259758	0.153889	0.0247484	0.373921	0.390595	0.15627	0.0123381	0.128557	0.0100286	-0.130838
BT549	LEE011/Ribociclib	0.0316228	0.502196	0.256401	0.158345	0.028909	0.373921	0.390595	0.15627	0.0123381	0.128275	0.0186458	-0.134195
BT549	LEE011/Ribociclib	0.1	0.495915	0.266962	0.158218	0.021831	0.373921	0.390595	0.15627	0.0123381	0.121994	0.011441	-0.123634
BT549	LEE011/Ribociclib	0.316228	0.500506	0.261787	0.156618	0.0225267	0.373921	0.390595	0.15627	0.0123381	0.126585	0.0105366	-0.128808
BT549	LEE011/Ribociclib	1	0.486727	0.276809	0.146445	0.0221653	0.373921	0.390595	0.15627	0.0123381	0.112806	1.8e-06	-0.113786
BT549	LEE011/Ribociclib	3.16228	0.481022	0.282725	0.151318	0.0219065	0.373921	0.390595	0.15627	0.0123381	0.107101	0.0046161	-0.10787
BT549	LEE011/Ribociclib	10	0.48648	0.259818	0.165582	0.021745	0.373921	0.390595	0.15627	0.0123381	0.112559	0.0187187	-0.130777
CAL120	BMS-265246	0.001	0.340669	0.333307	0.196289	0.0247379	0.252866	0.536126	0.126577	0.027283	0.0878033	0.0671671	-0.202819
CAL120	BMS-265246	0.00316228	0.347387	0.298448	0.214816	0.0207055	0.252866	0.536126	0.126577	0.027283	0.0945214	0.0816613	-0.237678
CAL120	BMS-265246	0.01	0.369268	0.289694	0.198791	0.0244034	0.252866	0.536126	0.126577	0.027283	0.116402	0.0693347	-0.246432
CAL120	BMS-265246	0.0316228	0.348603	0.300717	0.211997	0.0251563	0.252866	0.536126	0.126577	0.027283	0.0957374	0.0832935	-0.235409
CAL120	BMS-265246	0.1	0.352228	0.28749	0.220677	0.032163	0.252866	0.536126	0.126577	0.027283	0.0993617	0.0989805	-0.248636
CAL120	BMS-265246	0.316228	0.351336	0.305546	0.208599	0.0253884	0.252866	0.536126	0.126577	0.027283	0.09847	0.0801277	-0.23058
CAL120	BMS-265246	1	0.323821	0.344983	0.21098	0.022804	0.252866	0.536126	0.126577	0.027283	0.0709554	0.0799243	-0.191143
CAL120	BMS-265246	3.16228	0.362373	0.248233	0.24961	0.0330416	0.252866	0.536126	0.126577	0.027283	0.109507	0.128792	-0.287893
CAL120	BMS-265246	10	0.312555	0.229737	0.315522	0.0481209	0.252866	0.536126	0.126577	0.027283	0.0596892	0.209783	-0.306389
CAL120	LEE011/Ribociclib	0.001	0.425024	0.304208	0.169966	0.0252802	0.252866	0.536126	0.126577	0.027283	0.172158	0.0413859	-0.231918
CAL120	LEE011/Ribociclib	0.00316228	0.450085	0.273468	0.173425	0.0212076	0.252866	0.536126	0.126577	0.027283	0.197219	0.0407731	-0.262658
CAL120	LEE011/Ribociclib	0.01	0.469168	0.260459	0.172293	0.0196372	0.252866	0.536126	0.126577	0.027283	0.216302	0.0380703	-0.275667
CAL120	LEE011/Ribociclib	0.0316228	0.462819	0.267055	0.171694	0.0203374	0.252866	0.536126	0.126577	0.027283	0.209953	0.0381714	-0.269071
CAL120	LEE011/Ribociclib	0.1	0.454915	0.255634	0.191828	0.0183657	0.252866	0.536126	0.126577	0.027283	0.202049	0.0563341	-0.280492
CAL120	LEE011/Ribociclib	0.316228	0.467516	0.252217	0.179808	0.0236295	0.252866	0.536126	0.126577	0.027283	0.21465	0.0495776	-0.28391
CAL120	LEE011/Ribociclib	1	0.470025	0.247976	0.184501	0.0222943	0.252866	0.536126	0.126577	0.027283	0.217159	0.0529352	-0.28815
CAL120	LEE011/Ribociclib	3.16228	0.460231	0.254199	0.188588	0.0220256	0.252866	0.536126	0.126577	0.027283	0.207365	0.0567538	-0.281927
CAL120	LEE011/Ribociclib	10	0.474861	0.270467	0.181328	0.0194715	0.252866	0.536126	0.126577	0.027283	0.221995	0.0469394	-0.265659
CAL51	BMS-265246	0.001	0.344958	0.379833	0.154132	0.0766749	0.334233	0.408288	0.163567	0.0541288	0.0107244	0.0131103	-0.0284549
CAL51	BMS-265246	0.00316228	0.351919	0.386356	0.15085	0.0666513	0.334233	0.408288	0.163567	0.0541288	0.0176856	-0.000195	-0.0219326
CAL51	BMS-265246	0.01	0.354322	0.37599	0.152943	0.0658234	0.334233	0.408288	0.163567	0.0541288	0.0200883	0.00106987	-0.0322984
CAL51	BMS-265246	0.0316228	0.379821	0.345253	0.161352	0.0697802	0.334233	0.408288	0.163567	0.0541288	0.0455874	0.0134359	-0.0630355
CAL51	BMS-265246	0.1	0.371324	0.372034	0.156018	0.0581906	0.334233	0.408288	0.163567	0.0541288	0.037091	-0.0034875	-0.0362544
CAL51	BMS-265246	0.316228	0.399892	0.345015	0.158459	0.0489408	0.334233	0.408288	0.163567	0.0541288	0.0656583	-0.0102962	-0.0632729
CAL51	BMS-265246	1	0.386226	0.338838	0.170486	0.053946	0.334233	0.408288	0.163567	0.0541288	0.0519926	0.00673571	-0.0694503
CAL51	BMS-265246	3.16228	0.404882	0.295012	0.194525	0.0477602	0.334233	0.408288	0.163567	0.0541288	0.0706482	0.0245887	-0.113276
CAL51	BMS-265246	10	0.314517	0.0531991	0.390736	0.10284	0.334233	0.408288	0.163567	0.0541288	-0.019716	0.275881	-0.355089
CAL51	LEE011/Ribociclib	0.001	0.388718	0.352953	0.151195	0.067099	0.334233	0.408288	0.163567	0.0541288	0.0544845	0.00059785	-0.0553357
CAL51	LEE011/Ribociclib	0.00316228	0.42002	0.339594	0.149891	0.0544587	0.334233	0.408288	0.163567	0.0541288	0.0857866	-0.0133466	-0.0686942
CAL51	LEE011/Ribociclib	0.01	0.475633	0.30846	0.14035	0.0395011	0.334233	0.408288	0.163567	0.0541288	0.141399	-0.0378451	-0.0998286
CAL51	LEE011/Ribociclib	0.0316228	0.491601	0.29181	0.141777	0.0393589	0.334233	0.408288	0.163567	0.0541288	0.157368	-0.0365602	-0.116478
CAL51	LEE011/Ribociclib	0.1	0.509409	0.272099	0.148524	0.0338349	0.334233	0.408288	0.163567	0.0541288	0.175176	-0.035337	-0.13619
CAL51	LEE011/Ribociclib	0.316228	0.530386	0.268083	0.132709	0.0314039	0.334233	0.408288	0.163567	0.0541288	0.196152	-0.0535827	-0.140206
CAL51	LEE011/Ribociclib	1	0.543243	0.246427	0.140502	0.0355868	0.334233	0.408288	0.163567	0.0541288	0.20901	-0.0416074	-0.161861
CAL51	LEE011/Ribociclib	3.16228	0.591419	0.219698	0.134309	0.024292	0.334233	0.408288	0.163567	0.0541288	0.257185	-0.059095	-0.18859
CAL51	LEE011/Ribociclib	10	0.66713	0.144218	0.142804	0.0144136	0.334233	0.408288	0.163567	0.0541288	0.332897	-0.0604781	-0.264071
CAL851	BMS-265246	0.001	0.336332	0.234882	0.280922	0.072438	0.468474	0.235555	0.182183	0.0442481	-0.132142	0.12693	-0.0006728
CAL851	BMS-265246	0.00316228	0.324282	0.219193	0.305936	0.0769989	0.468474	0.235555	0.182183	0.0442481	-0.144192	0.156504	-0.0163615
CAL851	BMS-265246	0.01	0.249467	0.205097	0.361069	0.0990068	0.468474	0.235555	0.182183	0.0442481	-0.219007	0.233646	-0.0304581
CAL851	BMS-265246	0.0316228	0.233029	0.192126	0.392126	0.102793	0.468474	0.235555	0.182183	0.0442481	-0.235445	0.268488	-0.0434284
CAL851	BMS-265246	0.1	0.236348	0.176567	0.391646	0.124935	0.468474	0.235555	0.182183	0.0442481	-0.232126	0.290149	-0.0589879
CAL851	BMS-265246	0.316228	0.135452	0.13153	0.529195	0.136986	0.468474	0.235555	0.182183	0.0442481	-0.333022	0.439751	-0.104025
CAL851	BMS-265246	1	0.127816	0.135382	0.526544	0.157357	0.468474	0.235555	0.182183	0.0442481	-0.340658	0.457471	-0.100173
CAL851	BMS-265246	3.16228	0.0792677	0.0744006	0.631239	0.179292	0.468474	0.235555	0.182183	0.0442481	-0.389207	0.5841	-0.161154
CAL851	BMS-265246	10	0.0597693	0.0339104	0.722974	0.159433	0.468474	0.235555	0.182183	0.0442481	-0.408705	0.655977	-0.201644
CAL851	LEE011/Ribociclib	0.001	0.468509	0.247777	0.172053	0.0443236	0.468474	0.235555	0.182183	0.0442481	3.46e-05	-0.0100545	0.0122219
CAL851	LEE011/Ribociclib	0.00316228	0.469841	0.233119	0.182434	0.0518535	0.468474	0.235555	0.182183	0.0442481	0.00136644	0.00785694	-0.0024359
CAL851	LEE011/Ribociclib	0.01	0.440608	0.258462	0.181647	0.0524737	0.468474	0.235555	0.182183	0.0442481	-0.0278663	0.00768995	0.0229069
CAL851	LEE011/Ribociclib	0.0316228	0.443655	0.250332	0.187912	0.0443714	0.468474	0.235555	0.182183	0.0442481	-0.0248189	0.00585239	0.0147775
CAL851	LEE011/Ribociclib	0.1	0.432561	0.243607	0.201018	0.0539584	0.468474	0.235555	0.182183	0.0442481	-0.035913	0.0285456	0.00805245
CAL851	LEE011/Ribociclib	0.316228	0.426878	0.262723	0.188508	0.0476216	0.468474	0.235555	0.182183	0.0442481	-0.0415966	0.00969938	0.0271679
CAL851	LEE011/Ribociclib	1	0.444743	0.240241	0.193002	0.0619987	0.468474	0.235555	0.182183	0.0442481	-0.0237307	0.0285695	0.0046864
CAL851	LEE011/Ribociclib	3.16228	0.44892	0.260238	0.178511	0.048161	0.468474	0.235555	0.182183	0.0442481	-0.0195538	0.00024156	0.0246829
CAL851	LEE011/Ribociclib	10	0.392228	0.286687	0.194914	0.0581244	0.468474	0.235555	0.182183	0.0442481	-0.0762464	0.0266075	0.0511318
CAMA1	BMS-265246	0.001	0.405318	0.197625	0.248572	0.0939093	0.482853	0.293795	0.149636	0.0346242	-0.0775347	0.158222	-0.0961707
CAMA1	BMS-265246	0.00316228	0.411363	0.189444	0.241912	0.0997676	0.482853	0.293795	0.149636	0.0346242	-0.0714897	0.15742	-0.104351
CAMA1	BMS-265246	0.01	0.378953	0.179832	0.28648	0.0900234	0.482853	0.293795	0.149636	0.0346242	-0.1039	0.192243	-0.113963
CAMA1	BMS-265246	0.0316228	0.395547	0.143115	0.298719	0.0933584	0.482853	0.293795	0.149636	0.0346242	-0.0873055	0.207817	-0.15068
CAMA1	BMS-265246	0.1	0.398081	0.136325	0.309509	0.0937147	0.482853	0.293795	0.149636	0.0346242	-0.0847716	0.218964	-0.157471
CAMA1	BMS-265246	0.316228	0.375044	0.111923	0.341829	0.0956011	0.482853	0.293795	0.149636	0.0346242	-0.107809	0.253171	-0.181872
CAMA1	BMS-265246	1	0.370573	0.112833	0.335676	0.0773466	0.482853	0.293795	0.149636	0.0346242	-0.112279	0.228762	-0.180962
CAMA1	BMS-265246	3.16228	0.317806	0.0806137	0.434837	0.085884	0.482853	0.293795	0.149636	0.0346242	-0.165047	0.336461	-0.213182
CAMA1	BMS-265246	10	0.322163	0.0849065	0.464947	0.0697342	0.482853	0.293795	0.149636	0.0346242	-0.160689	0.350421	-0.208889
CAMA1	LEE011/Ribociclib	0.001	0.604387	0.153129	0.168142	0.0415173	0.482853	0.293795	0.149636	0.0346242	0.121535	0.0253994	-0.140666
CAMA1	LEE011/Ribociclib	0.00316228	0.639417	0.116718	0.171594	0.0365488	0.482853	0.293795	0.149636	0.0346242	0.156564	0.0238829	-0.177077
CAMA1	LEE011/Ribociclib	0.01	0.662928	0.0833452	0.170958	0.0237893	0.482853	0.293795	0.149636	0.0346242	0.180075	0.0104876	-0.21045
CAMA1	LEE011/Ribociclib	0.0316228	0.650528	0.0624111	0.181774	0.0246042	0.482853	0.293795	0.149636	0.0346242	0.167676	0.0221184	-0.231384
CAMA1	LEE011/Ribociclib	0.1	0.678503	0.0584738	0.159129	0.0258885	0.482853	0.293795	0.149636	0.0346242	0.19565	0.00075789	-0.235321
CAMA1	LEE011/Ribociclib	0.316228	0.688256	0.0497001	0.173108	0.0233571	0.482853	0.293795	0.149636	0.0346242	0.205403	0.0122055	-0.244095
CAMA1	LEE011/Ribociclib	1	0.710476	0.0464841	0.160429	0.0195264	0.482853	0.293795	0.149636	0.0346242	0.227623	-0.004304	-0.247311
CAMA1	LEE011/Ribociclib	3.16228	0.753718	0.0155336	0.144351	0.0163783	0.482853	0.293795	0.149636	0.0346242	0.270866	-0.0235303	-0.278262
CAMA1	LEE011/Ribociclib	10	0.74116	0.00308819	0.146622	0.0132566	0.482853	0.293795	0.149636	0.0346242	0.258308	-0.024381	-0.290707
EFM19	Abemaciclib/LY2835219	0.001	0.573305	0.230622	0.107619	0.0442862	0.275817	0.390004	0.206326	0.0751049	0.297488	-0.129525	-0.159382
EFM19	Abemaciclib/LY2835219	0.0031623	0.609186	0.208138	0.106914	0.0281244	0.275817	0.390004	0.206326	0.0751049	0.333369	-0.146392	-0.181866
EFM19	Abemaciclib/LY2835219	0.01	0.656096	0.169489	0.105223	0.0283566	0.275817	0.390004	0.206326	0.0751049	0.380279	-0.147852	-0.220515
EFM19	Abemaciclib/LY2835219	0.031623	0.750671	0.0956416	0.109598	0.011803	0.275817	0.390004	0.206326	0.0751049	0.474853	-0.16003	-0.294362
EFM19	Abemaciclib/LY2835219	0.1	0.853411	0.0192498	0.0958275	0.00613195	0.275817	0.390004	0.206326	0.0751049	0.577593	-0.179471	-0.370754
EFM19	Abemaciclib/LY2835219	0.31623	0.870497	0.00517659	0.0992335	0.00582399	0.275817	0.390004	0.206326	0.0751049	0.59468	-0.176373	-0.384827
EFM19	Abemaciclib/LY2835219	1	0.863037	0.00705608	0.100057	0.00684799	0.275817	0.390004	0.206326	0.0751049	0.587219	-0.174526	-0.382948
EFM19	Abemaciclib/LY2835219	3.1623	0.857717	0.00827357	0.105744	0.00315121	0.275817	0.390004	0.206326	0.0751049	0.5819	-0.172535	-0.38173
EFM19	Abemaciclib/LY2835219	10	0.771762	0.0067602	0.182615	0.0086623	0.275817	0.390004	0.206326	0.0751049	0.495945	-0.0901539	-0.383244
EFM19	BMS-265246	0.001	0.496618	0.208092	0.145002	0.0760819	0.275817	0.390004	0.206326	0.0751049	0.220801	-0.0603471	-0.181912
EFM19	BMS-265246	0.00316228	0.493756	0.192004	0.155707	0.0798015	0.275817	0.390004	0.206326	0.0751049	0.217938	-0.0459221	-0.198
EFM19	BMS-265246	0.01	0.497399	0.179114	0.167699	0.0836513	0.275817	0.390004	0.206326	0.0751049	0.221581	-0.0300804	-0.21089
EFM19	BMS-265246	0.0316228	0.532029	0.154346	0.175247	0.055997	0.275817	0.390004	0.206326	0.0751049	0.256211	-0.0501869	-0.235658
EFM19	BMS-265246	0.1	0.464615	0.176542	0.144996	0.0608004	0.275817	0.390004	0.206326	0.0751049	0.188797	-0.0756344	-0.213462
EFM19	BMS-265246	0.316228	0.534459	0.13479	0.195159	0.0675559	0.275817	0.390004	0.206326	0.0751049	0.258642	-0.0187161	-0.255213
EFM19	BMS-265246	1	0.531655	0.125371	0.177428	0.0608551	0.275817	0.390004	0.206326	0.0751049	0.255838	-0.0431477	-0.264633
EFM19	BMS-265246	3.16228	0.522015	0.10894	0.232055	0.0558644	0.275817	0.390004	0.206326	0.0751049	0.246197	0.00648907	-0.281064
EFM19	BMS-265246	10	0.441317	0.0478503	0.382591	0.0594985	0.275817	0.390004	0.206326	0.0751049	0.1655	0.160659	-0.342154
EFM19	LEE011/Ribociclib	0.001	0.592819	0.220524	0.111005	0.0308459	0.275817	0.390004	0.206326	0.0751049	0.317002	-0.13958	-0.16948
EFM19	LEE011/Ribociclib	0.00316228	0.620244	0.202155	0.0968091	0.0299742	0.275817	0.390004	0.206326	0.0751049	0.344427	-0.154647	-0.187849
EFM19	LEE011/Ribociclib	0.01	0.666898	0.182768	0.0999553	0.0180089	0.275817	0.390004	0.206326	0.0751049	0.39108	-0.163467	-0.207236
EFM19	LEE011/Ribociclib	0.0316228	0.702915	0.154567	0.0861804	0.0156029	0.275817	0.390004	0.206326	0.0751049	0.427097	-0.179647	-0.235437
EFM19	LEE011/Ribociclib	0.1	0.713432	0.134971	0.0992935	0.0176612	0.275817	0.390004	0.206326	0.0751049	0.437615	-0.164476	-0.255033
EFM19	LEE011/Ribociclib	0.316228	0.714328	0.130261	0.0995592	0.0139442	0.275817	0.390004	0.206326	0.0751049	0.438511	-0.167927	-0.259743
EFM19	LEE011/Ribociclib	1	0.730122	0.120485	0.0999793	0.0145474	0.275817	0.390004	0.206326	0.0751049	0.454304	-0.166904	-0.269519
EFM19	LEE011/Ribociclib	3.16228	0.781124	0.077685	0.101512	0.0070778	0.275817	0.390004	0.206326	0.0751049	0.505306	-0.172841	-0.312319
EFM19	LEE011/Ribociclib	10	0.865248	0.00780585	0.0981931	0.00710123	0.275817	0.390004	0.206326	0.0751049	0.589431	-0.176136	-0.382198
EVSAT	Abemaciclib/LY2835219	0.001	0.320306	0.423685	0.144934	0.0701579	0.219065	0.253453	0.399359	0.0753307	0.101241	-0.259598	0.170233
EVSAT	Abemaciclib/LY2835219	0.0031623	0.339568	0.408833	0.144186	0.067819	0.219065	0.253453	0.399359	0.0753307	0.120504	-0.262685	0.15538
EVSAT	Abemaciclib/LY2835219	0.01	0.38676	0.367667	0.150521	0.0588536	0.219065	0.253453	0.399359	0.0753307	0.167695	-0.265316	0.114215
EVSAT	Abemaciclib/LY2835219	0.031623	0.433369	0.321637	0.158417	0.0465816	0.219065	0.253453	0.399359	0.0753307	0.214304	-0.269691	0.0681841
EVSAT	Abemaciclib/LY2835219	0.1	0.471727	0.27246	0.17054	0.046271	0.219065	0.253453	0.399359	0.0753307	0.252662	-0.257879	0.0190074
EVSAT	Abemaciclib/LY2835219	0.31623	0.503446	0.243506	0.169375	0.0443408	0.219065	0.253453	0.399359	0.0753307	0.284381	-0.260974	-0.0099464
EVSAT	Abemaciclib/LY2835219	1	0.549435	0.191953	0.177457	0.0379022	0.219065	0.253453	0.399359	0.0753307	0.33037	-0.259331	-0.0614993
EVSAT	Abemaciclib/LY2835219	3.1623	0.571032	0.170575	0.18137	0.0383446	0.219065	0.253453	0.399359	0.0753307	0.351968	-0.254976	-0.0828771
EVSAT	Abemaciclib/LY2835219	10	0	0.122807	0	0.0526316	0.219065	0.253453	0.399359	0.0753307	-0.219065	-0.422058	-0.130645
EVSAT	BMS-265246	0.001	0.357573	0.405037	0.157887	0.0522549	0.219065	0.253453	0.399359	0.0753307	0.138509	-0.264547	0.151585
EVSAT	BMS-265246	0.00316228	0.361184	0.388757	0.177969	0.0358195	0.219065	0.253453	0.399359	0.0753307	0.142119	-0.260901	0.135305
EVSAT	BMS-265246	0.01	0.367991	0.322372	0.229044	0.0433378	0.219065	0.253453	0.399359	0.0753307	0.148926	-0.202308	0.0689197
EVSAT	BMS-265246	0.0316228	0.331096	0.338948	0.255624	0.0440393	0.219065	0.253453	0.399359	0.0753307	0.112032	-0.175026	0.0854951
EVSAT	BMS-265246	0.1	0.35201	0.339318	0.230081	0.0507299	0.219065	0.253453	0.399359	0.0753307	0.132946	-0.193879	0.0858656
EVSAT	BMS-265246	0.316228	0.329832	0.35239	0.250259	0.0386337	0.219065	0.253453	0.399359	0.0753307	0.110768	-0.185797	0.0989377
EVSAT	BMS-265246	1	0.345972	0.307117	0.260156	0.0547119	0.219065	0.253453	0.399359	0.0753307	0.126907	-0.159822	0.0536642
EVSAT	BMS-265246	3.16228	0.333686	0.206065	0.34642	0.0467296	0.219065	0.253453	0.399359	0.0753307	0.114621	-0.08154	-0.047388
EVSAT	BMS-265246	10	0.253063	0.170998	0.317323	0.112871	0.219065	0.253453	0.399359	0.0753307	0.0339981	-0.0444956	-0.0824545
EVSAT	LEE011/Ribociclib	0.001	0.364716	0.39496	0.137383	0.0780282	0.219065	0.253453	0.399359	0.0753307	0.145651	-0.259279	0.141507
EVSAT	LEE011/Ribociclib	0.00316228	0.394427	0.367425	0.135919	0.073598	0.219065	0.253453	0.399359	0.0753307	0.175362	-0.265173	0.113972
EVSAT	LEE011/Ribociclib	0.01	0.39743	0.360921	0.146251	0.0673798	0.219065	0.253453	0.399359	0.0753307	0.178365	-0.261059	0.107468
EVSAT	LEE011/Ribociclib	0.0316228	0.414165	0.348222	0.146245	0.0569178	0.219065	0.253453	0.399359	0.0753307	0.1951	-0.271527	0.0947696
EVSAT	LEE011/Ribociclib	0.1	0.421022	0.342665	0.148929	0.0480089	0.219065	0.253453	0.399359	0.0753307	0.201958	-0.277752	0.0892127
EVSAT	LEE011/Ribociclib	0.316228	0.407814	0.322623	0.155785	0.0679086	0.219065	0.253453	0.399359	0.0753307	0.18875	-0.250996	0.0691702
EVSAT	LEE011/Ribociclib	1	0.456171	0.309293	0.129825	0.081588	0.219065	0.253453	0.399359	0.0753307	0.237107	-0.263277	0.0558402
EVSAT	LEE011/Ribociclib	3.16228	0.469749	0.285363	0.139643	0.0809694	0.219065	0.253453	0.399359	0.0753307	0.250684	-0.254077	0.0319104
EVSAT	LEE011/Ribociclib	10	0.552282	0.195747	0.166458	0.0449712	0.219065	0.253453	0.399359	0.0753307	0.333217	-0.263261	-0.0577056
HCC1143	BMS-265246	0.001	0.216464	0.396479	0.241899	0.0298019	0.320999	0.514724	0.106903	0.0115521	-0.104535	0.153246	-0.118245
HCC1143	BMS-265246	0.00316228	0.224855	0.38959	0.236523	0.0402478	0.320999	0.514724	0.106903	0.0115521	-0.0961439	0.158316	-0.125133
HCC1143	BMS-265246	0.01	0.236832	0.211221	0.330606	0.0666072	0.320999	0.514724	0.106903	0.0115521	-0.0841672	0.278758	-0.303502
HCC1143	BMS-265246	0.0316228	0.183354	0.194365	0.392561	0.0990126	0.320999	0.514724	0.106903	0.0115521	-0.137645	0.373118	-0.320359
HCC1143	BMS-265246	0.1	0.16707	0.193525	0.376983	0.0909874	0.320999	0.514724	0.106903	0.0115521	-0.153929	0.349515	-0.321198
HCC1143	BMS-265246	0.316228	0.133311	0.0820701	0.486767	0.129187	0.320999	0.514724	0.106903	0.0115521	-0.187688	0.4975	-0.432654
HCC1143	BMS-265246	1	0.133863	0.0281936	0.576136	0.105671	0.320999	0.514724	0.106903	0.0115521	-0.187136	0.563353	-0.48653
HCC1143	BMS-265246	3.16228	0.102346	0.0107223	0.707708	0.0850732	0.320999	0.514724	0.106903	0.0115521	-0.218653	0.674326	-0.504001
HCC1143	BMS-265246	10	0.0823986	0.0173413	0.724696	0.0777816	0.320999	0.514724	0.106903	0.0115521	-0.238601	0.684022	-0.497382
HCC1143	LEE011/Ribociclib	0.001	0.404564	0.40961	0.123565	0.0115052	0.320999	0.514724	0.106903	0.0115521	0.0835652	0.016615	-0.105113
HCC1143	LEE011/Ribociclib	0.00316228	0.417343	0.395841	0.116431	0.00913846	0.320999	0.514724	0.106903	0.0115521	0.0963442	0.00711407	-0.118882
HCC1143	LEE011/Ribociclib	0.01	0.452839	0.369791	0.124911	0.00946456	0.320999	0.514724	0.106903	0.0115521	0.13184	0.015921	-0.144933
HCC1143	LEE011/Ribociclib	0.0316228	0.467735	0.332624	0.131776	0.0133274	0.320999	0.514724	0.106903	0.0115521	0.146736	0.0266484	-0.1821
HCC1143	LEE011/Ribociclib	0.1	0.491745	0.322097	0.11936	0.0118878	0.320999	0.514724	0.106903	0.0115521	0.170746	0.0127924	-0.192626
HCC1143	LEE011/Ribociclib	0.316228	0.502686	0.319662	0.105497	0.0087273	0.320999	0.514724	0.106903	0.0115521	0.181687	-0.0042309	-0.195061
HCC1143	LEE011/Ribociclib	1	0.519572	0.312484	0.108241	0.00980222	0.320999	0.514724	0.106903	0.0115521	0.198572	-0.0004115	-0.202239
HCC1143	LEE011/Ribociclib	3.16228	0.575345	0.258467	0.104979	0.0094945	0.320999	0.514724	0.106903	0.0115521	0.254346	-0.0039821	-0.256257
HCC1143	LEE011/Ribociclib	10	0.711464	0.0951747	0.102839	0.00981029	0.320999	0.514724	0.106903	0.0115521	0.390465	-0.0058057	-0.419549
HCC1187	Abemaciclib/LY2835219	0.001	0.292172	0.240885	0.169071	0.21679	0.338177	0.231286	0.243544	0.103856	-0.0460053	0.0384608	0.00959916
HCC1187	Abemaciclib/LY2835219	0.0031623	0.300743	0.245004	0.133267	0.167899	0.338177	0.231286	0.243544	0.103856	-0.037434	-0.0462347	0.0137179
HCC1187	Abemaciclib/LY2835219	0.01	0.259993	0.261796	0.145707	0.179048	0.338177	0.231286	0.243544	0.103856	-0.0781844	-0.0226455	0.03051
HCC1187	Abemaciclib/LY2835219	0.031623	0.288819	0.239038	0.153042	0.179787	0.338177	0.231286	0.243544	0.103856	-0.0493579	-0.0145713	0.0077521
HCC1187	Abemaciclib/LY2835219	0.1	0.296437	0.253471	0.144583	0.155529	0.338177	0.231286	0.243544	0.103856	-0.0417403	-0.0472881	0.0221848
HCC1187	Abemaciclib/LY2835219	0.31623	0.279414	0.245304	0.145773	0.166747	0.338177	0.231286	0.243544	0.103856	-0.0587637	-0.0348813	0.0140183
HCC1187	Abemaciclib/LY2835219	1	0.301689	0.249061	0.166266	0.218907	0.338177	0.231286	0.243544	0.103856	-0.0364884	0.0377724	0.0177753
HCC1187	Abemaciclib/LY2835219	3.1623	0.247229	0.262707	0.147764	0.278053	0.338177	0.231286	0.243544	0.103856	-0.0909485	0.0784165	0.0314211
HCC1187	Abemaciclib/LY2835219	10	0.252964	0.219752	0.145964	0.24992	0.338177	0.231286	0.243544	0.103856	-0.0852129	0.0484837	-0.0115341
HCC1187	BMS-265246	0.001	0.270997	0.220066	0.10182	0.308505	0.338177	0.231286	0.243544	0.103856	-0.0671801	0.0629239	-0.0112198
HCC1187	BMS-265246	0.00316228	0.296068	0.248371	0.141862	0.183315	0.338177	0.231286	0.243544	0.103856	-0.0421098	-0.0222237	0.0170852
HCC1187	BMS-265246	0.01	0.335391	0.259576	0.166694	0.173806	0.338177	0.231286	0.243544	0.103856	-0.0027862	-0.0069007	0.0282906
HCC1187	BMS-265246	0.0316228	0.333063	0.210779	0.174621	0.207996	0.338177	0.231286	0.243544	0.103856	-0.0051148	0.0352173	-0.0205065
HCC1187	BMS-265246	0.1	0.342683	0.190244	0.215549	0.165854	0.338177	0.231286	0.243544	0.103856	0.00450553	0.034002	-0.041042
HCC1187	BMS-265246	0.316228	0.344771	0.1538	0.209339	0.200607	0.338177	0.231286	0.243544	0.103856	0.00659334	0.0625454	-0.0774861
HCC1187	BMS-265246	1	0.336284	0.172686	0.187784	0.233462	0.338177	0.231286	0.243544	0.103856	-0.0018931	0.0738456	-0.0585998
HCC1187	BMS-265246	3.16228	0.337561	0.13403	0.246138	0.201102	0.338177	0.231286	0.243544	0.103856	-0.0006162	0.099839	-0.0972563
HCC1187	BMS-265246	10	0.285299	0.0961716	0.179716	0.313159	0.338177	0.231286	0.243544	0.103856	-0.0528784	0.145475	-0.135114
HCC1187	LEE011/Ribociclib	0.001	0.311309	0.250619	0.149454	0.214949	0.338177	0.231286	0.243544	0.103856	-0.0268686	0.0170027	0.0193328
HCC1187	LEE011/Ribociclib	0.00316228	0.301885	0.23809	0.145793	0.238225	0.338177	0.231286	0.243544	0.103856	-0.036292	0.0366184	0.00680426
HCC1187	LEE011/Ribociclib	0.01	0.288543	0.260158	0.158062	0.195088	0.338177	0.231286	0.243544	0.103856	-0.0496348	0.00574955	0.0288721
HCC1187	LEE011/Ribociclib	0.0316228	0.253864	0.219191	0.143733	0.295195	0.338177	0.231286	0.243544	0.103856	-0.0843133	0.0915267	-0.0120948
HCC1187	LEE011/Ribociclib	0.1	0.295866	0.207205	0.190107	0.241718	0.338177	0.231286	0.243544	0.103856	-0.0423116	0.0844247	-0.0240809
HCC1187	LEE011/Ribociclib	0.316228	0.282139	0.257376	0.183351	0.214963	0.338177	0.231286	0.243544	0.103856	-0.0560383	0.0509135	0.0260903
HCC1187	LEE011/Ribociclib	1	0.299476	0.258901	0.179409	0.203975	0.338177	0.231286	0.243544	0.103856	-0.0387018	0.0359835	0.0276156
HCC1187	LEE011/Ribociclib	3.16228	0.309965	0.245232	0.178351	0.201719	0.338177	0.231286	0.243544	0.103856	-0.0282123	0.0326694	0.0139465
HCC1187	LEE011/Ribociclib	10	0.296175	0.269467	0.172119	0.202786	0.338177	0.231286	0.243544	0.103856	-0.0420028	0.0275053	0.0381807
HCC1395	BMS-265246	0.001	0.505703	0.147559	0.213055	0.0339681	0.479926	0.26768	0.134285	0.0242553	0.0257764	0.0884829	-0.120121
HCC1395	BMS-265246	0.00316228	0.500622	0.077502	0.215939	0.0437791	0.479926	0.26768	0.134285	0.0242553	0.0206961	0.101178	-0.190179
HCC1395	BMS-265246	0.01	0.468087	0.0438435	0.265228	0.0409751	0.479926	0.26768	0.134285	0.0242553	-0.0118392	0.147663	-0.223837
HCC1395	BMS-265246	0.0316228	0.422868	0.0691008	0.310161	0.0546575	0.479926	0.26768	0.134285	0.0242553	-0.0570584	0.206279	-0.19858
HCC1395	BMS-265246	0.1	0.422144	0.0285512	0.30519	0.0492805	0.479926	0.26768	0.134285	0.0242553	-0.0577821	0.195931	-0.239129
HCC1395	BMS-265246	0.316228	0.308907	0.0355903	0.393166	0.0617767	0.479926	0.26768	0.134285	0.0242553	-0.171019	0.296403	-0.23209
HCC1395	BMS-265246	1	0.300824	0.0038687	0.428414	0.0809367	0.479926	0.26768	0.134285	0.0242553	-0.179102	0.35081	-0.263812
HCC1395	BMS-265246	3.16228	0.266916	0.0203046	0.455573	0.0732796	0.479926	0.26768	0.134285	0.0242553	-0.21301	0.370312	-0.247376
HCC1395	BMS-265246	10	0.226607	0.00733618	0.524332	0.0763031	0.479926	0.26768	0.134285	0.0242553	-0.253319	0.442095	-0.260344
HCC1395	LEE011/Ribociclib	0.001	0.530696	0.172514	0.163433	0.0350232	0.479926	0.26768	0.134285	0.0242553	0.0507702	0.0399165	-0.0951669
HCC1395	LEE011/Ribociclib	0.00316228	0.532009	0.154585	0.152958	0.0328418	0.479926	0.26768	0.134285	0.0242553	0.0520822	0.0272601	-0.113096
HCC1395	LEE011/Ribociclib	0.01	0.561396	0.133304	0.167537	0.0316894	0.479926	0.26768	0.134285	0.0242553	0.0814696	0.0406866	-0.134376
HCC1395	LEE011/Ribociclib	0.0316228	0.584615	0.133409	0.150244	0.0224612	0.479926	0.26768	0.134285	0.0242553	0.104688	0.014165	-0.134272
HCC1395	LEE011/Ribociclib	0.1	0.600106	0.116933	0.142791	0.0264862	0.479926	0.26768	0.134285	0.0242553	0.12018	0.0107373	-0.150747
HCC1395	LEE011/Ribociclib	0.316228	0.582189	0.154211	0.139465	0.022693	0.479926	0.26768	0.134285	0.0242553	0.102263	0.00361755	-0.11347
HCC1395	LEE011/Ribociclib	1	0.616604	0.127423	0.136823	0.0246517	0.479926	0.26768	0.134285	0.0242553	0.136678	0.0029349	-0.140258
HCC1395	LEE011/Ribociclib	3.16228	0.630377	0.13023	0.127049	0.0196404	0.479926	0.26768	0.134285	0.0242553	0.150451	-0.0118506	-0.137451
HCC1395	LEE011/Ribociclib	10	0.706491	0.0664288	0.114793	0.0139625	0.479926	0.26768	0.134285	0.0242553	0.226565	-0.029785	-0.201252
HCC1419	BMS-265246	0.001	0.48137	0.12619	0.20598	0.12442	0.277159	0.114381	0.174702	0.105833	0.20421	0.049865	0.0118087
HCC1419	BMS-265246	0.00316228	0.493811	0.115347	0.207903	0.0946342	0.277159	0.114381	0.174702	0.105833	0.216651	0.0220022	0.00096564
HCC1419	BMS-265246	0.01	0.476795	0.101304	0.241445	0.0934798	0.277159	0.114381	0.174702	0.105833	0.199636	0.0543902	-0.0130769
HCC1419	BMS-265246	0.0316228	0.455377	0.089934	0.262288	0.0910513	0.277159	0.114381	0.174702	0.105833	0.178218	0.0728042	-0.0244471
HCC1419	BMS-265246	0.1	0.422426	0.0883316	0.285571	0.0974439	0.277159	0.114381	0.174702	0.105833	0.145267	0.102481	-0.0260495
HCC1419	BMS-265246	0.316228	0.337017	0.0654951	0.387161	0.117908	0.277159	0.114381	0.174702	0.105833	0.0598571	0.224535	-0.048886
HCC1419	BMS-265246	1	0.301745	0.0607043	0.430271	0.107792	0.277159	0.114381	0.174702	0.105833	0.024586	0.257528	-0.0536769
HCC1419	BMS-265246	3.16228	0.221004	0.0569202	0.528495	0.129938	0.277159	0.114381	0.174702	0.105833	-0.0561556	0.377898	-0.057461
HCC1419	BMS-265246	10	0.228757	0.0597777	0.512633	0.123732	0.277159	0.114381	0.174702	0.105833	-0.0484025	0.35583	-0.0546034
HCC1419	LEE011/Ribociclib	0.001	0.485137	0.126355	0.177271	0.0788992	0.277159	0.114381	0.174702	0.105833	0.207977	-0.0243646	0.011974
HCC1419	LEE011/Ribociclib	0.00316228	0.489714	0.121079	0.177051	0.0975835	0.277159	0.114381	0.174702	0.105833	0.212554	-0.0059003	0.00669807
HCC1419	LEE011/Ribociclib	0.01	0.514771	0.104609	0.184431	0.0851312	0.277159	0.114381	0.174702	0.105833	0.237611	-0.0109726	-0.009772
HCC1419	LEE011/Ribociclib	0.0316228	0.524265	0.100568	0.184275	0.0790285	0.277159	0.114381	0.174702	0.105833	0.247105	-0.0172308	-0.0138129
HCC1419	LEE011/Ribociclib	0.1	0.545668	0.0876152	0.181979	0.082217	0.277159	0.114381	0.174702	0.105833	0.268508	-0.0163391	-0.0267659
HCC1419	LEE011/Ribociclib	0.316228	0.566601	0.0747171	0.165353	0.0727343	0.277159	0.114381	0.174702	0.105833	0.289441	-0.0424478	-0.039664
HCC1419	LEE011/Ribociclib	1	0.584228	0.071211	0.185121	0.0682033	0.277159	0.114381	0.174702	0.105833	0.307069	-0.0272102	-0.0431701
HCC1419	LEE011/Ribociclib	3.16228	0.647418	0.0281434	0.1515	0.0614689	0.277159	0.114381	0.174702	0.105833	0.370258	-0.067566	-0.0862378
HCC1419	LEE011/Ribociclib	10	0.675737	0	0.141443	0.0565436	0.277159	0.114381	0.174702	0.105833	0.398577	-0.0825484	-0.114381
HCC1569	Abemaciclib/LY2835219	0.001	0.463325	0.259427	0.1132	0.0365771	0.479241	0.249216	0.132413	0.0209945	-0.0159162	-0.0036301	0.0102112
HCC1569	Abemaciclib/LY2835219	0.0031623	0.432531	0.286121	0.110533	0.0425449	0.479241	0.249216	0.132413	0.0209945	-0.0467102	-0.0003288	0.036905
HCC1569	Abemaciclib/LY2835219	0.01	0.45449	0.260758	0.114215	0.0335523	0.479241	0.249216	0.132413	0.0209945	-0.0247514	-0.0056394	0.0115426
HCC1569	Abemaciclib/LY2835219	0.031623	0.450482	0.278621	0.107194	0.0327543	0.479241	0.249216	0.132413	0.0209945	-0.028759	-0.013459	0.0294054
HCC1569	Abemaciclib/LY2835219	0.1	0.458137	0.283789	0.105399	0.0299107	0.479241	0.249216	0.132413	0.0209945	-0.0211039	-0.0180974	0.0345738
HCC1569	Abemaciclib/LY2835219	0.31623	0.445815	0.281439	0.11157	0.0206793	0.479241	0.249216	0.132413	0.0209945	-0.0334262	-0.0211581	0.0322234
HCC1569	Abemaciclib/LY2835219	1	0.458627	0.261345	0.115171	0.0314378	0.479241	0.249216	0.132413	0.0209945	-0.0206147	-0.0067978	0.0121294
HCC1569	Abemaciclib/LY2835219	3.1623	0.487042	0.221883	0.125561	0.0301905	0.479241	0.249216	0.132413	0.0209945	0.00780106	0.0023446	-0.0273328
HCC1569	Abemaciclib/LY2835219	10	0.534292	0.064547	0.230117	0.0523489	0.479241	0.249216	0.132413	0.0209945	0.0550504	0.129059	-0.184669
HCC1569	BMS-265246	0.001	0.384555	0.218826	0.189476	0.0632316	0.479241	0.249216	0.132413	0.0209945	-0.0946869	0.0993004	-0.0303895
HCC1569	BMS-265246	0.00316228	0.358346	0.190392	0.205556	0.0798611	0.479241	0.249216	0.132413	0.0209945	-0.120895	0.13201	-0.0588234
HCC1569	BMS-265246	0.01	0.319203	0.204013	0.184532	0.0743869	0.479241	0.249216	0.132413	0.0209945	-0.160039	0.105512	-0.0452022
HCC1569	BMS-265246	0.0316228	0.301988	0.141235	0.280107	0.12089	0.479241	0.249216	0.132413	0.0209945	-0.177253	0.247591	-0.10798
HCC1569	BMS-265246	0.1	0.292181	0.148663	0.280864	0.105967	0.479241	0.249216	0.132413	0.0209945	-0.18706	0.233424	-0.100553
HCC1569	BMS-265246	0.316228	0.233376	0.0443915	0.353164	0.159532	0.479241	0.249216	0.132413	0.0209945	-0.245865	0.359289	-0.204824
HCC1569	BMS-265246	1	0.237776	0.0828362	0.375831	0.172942	0.479241	0.249216	0.132413	0.0209945	-0.241465	0.395366	-0.166379
HCC1569	BMS-265246	3.16228	0.2122	0.0353284	0.355045	0.162784	0.479241	0.249216	0.132413	0.0209945	-0.267041	0.364422	-0.213887
HCC1569	BMS-265246	10	0.196623	0.0629853	0.396138	0.110963	0.479241	0.249216	0.132413	0.0209945	-0.282618	0.353694	-0.18623
HCC1569	LEE011/Ribociclib	0.001	0.46508	0.244484	0.119569	0.0302218	0.479241	0.249216	0.132413	0.0209945	-0.0141618	-0.0036163	-0.0047314
HCC1569	LEE011/Ribociclib	0.00316228	0.466745	0.26383	0.114144	0.0313365	0.479241	0.249216	0.132413	0.0209945	-0.0124967	-0.0079261	0.0146146
HCC1569	LEE011/Ribociclib	0.01	0.459616	0.262369	0.112854	0.027798	0.479241	0.249216	0.132413	0.0209945	-0.0196257	-0.0127553	0.0131535
HCC1569	LEE011/Ribociclib	0.0316228	0.460672	0.25021	0.113904	0.0319097	0.479241	0.249216	0.132413	0.0209945	-0.0185692	-0.0075929	0.00099493
HCC1569	LEE011/Ribociclib	0.1	0.454977	0.259076	0.117028	0.0358337	0.479241	0.249216	0.132413	0.0209945	-0.0242648	-0.000545	0.00986013
HCC1569	LEE011/Ribociclib	0.316228	0.444043	0.286402	0.113919	0.048937	0.479241	0.249216	0.132413	0.0209945	-0.0351981	0.00944898	0.0371864
HCC1569	LEE011/Ribociclib	1	0.456091	0.280139	0.0988354	0.0270696	0.479241	0.249216	0.132413	0.0209945	-0.0231508	-0.0275021	0.030923
HCC1569	LEE011/Ribociclib	3.16228	0.442518	0.281326	0.10736	0.0288929	0.479241	0.249216	0.132413	0.0209945	-0.0367232	-0.017154	0.0321105
HCC1569	LEE011/Ribociclib	10	0.448229	0.240505	0.136319	0.0331776	0.479241	0.249216	0.132413	0.0209945	-0.0310129	0.0160898	-0.008711
HCC1806	BMS-265246	0.001	0.287618	0.486223	0.130274	0.0332344	0.233752	0.57307	0.1142	0.0301234	0.0538657	0.0191851	-0.0868468
HCC1806	BMS-265246	0.00316228	0.289635	0.477947	0.132525	0.0397722	0.233752	0.57307	0.1142	0.0301234	0.0558829	0.0279744	-0.0951223
HCC1806	BMS-265246	0.01	0.283068	0.461945	0.148501	0.0463588	0.233752	0.57307	0.1142	0.0301234	0.0493157	0.0505362	-0.111125
HCC1806	BMS-265246	0.0316228	0.287459	0.445228	0.153594	0.0541243	0.233752	0.57307	0.1142	0.0301234	0.0537072	0.0633948	-0.127842
HCC1806	BMS-265246	0.1	0.288116	0.44053	0.125847	0.0548478	0.233752	0.57307	0.1142	0.0301234	0.0543642	0.0363717	-0.13254
HCC1806	BMS-265246	0.316228	0.25158	0.373496	0.172276	0.130652	0.233752	0.57307	0.1142	0.0301234	0.0178275	0.158605	-0.199574
HCC1806	BMS-265246	1	0.22879	0.326443	0.183833	0.187285	0.233752	0.57307	0.1142	0.0301234	-0.0049622	0.226795	-0.246627
HCC1806	BMS-265246	3.16228	0.0635816	0.160119	0.200575	0.50601	0.233752	0.57307	0.1142	0.0301234	-0.170171	0.562262	-0.41295
HCC1806	BMS-265246	10	0	0.126158	0.228239	0.587664	0.233752	0.57307	0.1142	0.0301234	-0.233752	0.671579	-0.446911
HCC1806	LEE011/Ribociclib	0.001	0.273522	0.528352	0.121286	0.0254318	0.233752	0.57307	0.1142	0.0301234	0.0397703	0.00239513	-0.044718
HCC1806	LEE011/Ribociclib	0.00316228	0.299404	0.496185	0.129642	0.0267859	0.233752	0.57307	0.1142	0.0301234	0.065652	0.0121051	-0.0768843
HCC1806	LEE011/Ribociclib	0.01	0.323148	0.473468	0.131353	0.0242006	0.233752	0.57307	0.1142	0.0301234	0.0893958	0.0112306	-0.0996017
HCC1806	LEE011/Ribociclib	0.0316228	0.305828	0.486227	0.12715	0.0257958	0.233752	0.57307	0.1142	0.0301234	0.072076	0.00862266	-0.0868423
HCC1806	LEE011/Ribociclib	0.1	0.32234	0.456369	0.133932	0.0281313	0.233752	0.57307	0.1142	0.0301234	0.0885876	0.0177399	-0.116701
HCC1806	LEE011/Ribociclib	0.316228	0.337759	0.448393	0.136	0.0246558	0.233752	0.57307	0.1142	0.0301234	0.104007	0.0163328	-0.124677
HCC1806	LEE011/Ribociclib	1	0.332277	0.457888	0.130117	0.0232796	0.233752	0.57307	0.1142	0.0301234	0.0985247	0.00907385	-0.115182
HCC1806	LEE011/Ribociclib	3.16228	0.342991	0.443104	0.130923	0.0277565	0.233752	0.57307	0.1142	0.0301234	0.109239	0.0143568	-0.129966
HCC1806	LEE011/Ribociclib	10	0.349579	0.425188	0.134375	0.0324289	0.233752	0.57307	0.1142	0.0301234	0.115826	0.0224811	-0.147882
HCC1937	BMS-265246	0.001	0.274315	0.234584	0.217924	0.195857	0.556354	0.154825	0.172545	0.0567228	-0.282039	0.184512	0.0797585
HCC1937	BMS-265246	0.00316228	0.23187	0.243804	0.234257	0.223353	0.556354	0.154825	0.172545	0.0567228	-0.324485	0.228342	0.0889788
HCC1937	BMS-265246	0.01	0.204557	0.196623	0.287786	0.249478	0.556354	0.154825	0.172545	0.0567228	-0.351797	0.307996	0.0417973
HCC1937	BMS-265246	0.0316228	0.155462	0.172573	0.325684	0.297337	0.556354	0.154825	0.172545	0.0567228	-0.400893	0.393753	0.0177482
HCC1937	BMS-265246	0.1	0.150881	0.117326	0.358132	0.309849	0.556354	0.154825	0.172545	0.0567228	-0.405473	0.438713	-0.0374995
HCC1937	BMS-265246	0.316228	0.103953	0.094413	0.422659	0.318253	0.556354	0.154825	0.172545	0.0567228	-0.452401	0.511644	-0.0604123
HCC1937	BMS-265246	1	0.120695	0.0473218	0.490704	0.28512	0.556354	0.154825	0.172545	0.0567228	-0.435659	0.546556	-0.107504
HCC1937	BMS-265246	3.16228	0.096265	0.00716065	0.556364	0.270011	0.556354	0.154825	0.172545	0.0567228	-0.460089	0.597107	-0.147665
HCC1937	BMS-265246	10	0.101371	0.00735313	0.555788	0.262484	0.556354	0.154825	0.172545	0.0567228	-0.454983	0.589004	-0.147472
HCC1937	LEE011/Ribociclib	0.001	0.418256	0.299704	0.122671	0.0849597	0.556354	0.154825	0.172545	0.0567228	-0.138098	-0.0216379	0.144878
HCC1937	LEE011/Ribociclib	0.00316228	0.410758	0.320652	0.133052	0.0895333	0.556354	0.154825	0.172545	0.0567228	-0.145597	-0.0066832	0.165827
HCC1937	LEE011/Ribociclib	0.01	0.425185	0.309294	0.118117	0.0854881	0.556354	0.154825	0.172545	0.0567228	-0.131169	-0.0256629	0.154469
HCC1937	LEE011/Ribociclib	0.0316228	0.423655	0.298216	0.13366	0.0878909	0.556354	0.154825	0.172545	0.0567228	-0.132699	-0.0077177	0.143391
HCC1937	LEE011/Ribociclib	0.1	0.426241	0.304279	0.132133	0.0753445	0.556354	0.154825	0.172545	0.0567228	-0.130113	-0.0217904	0.149454
HCC1937	LEE011/Ribociclib	0.316228	0.417733	0.308646	0.120675	0.0769883	0.556354	0.154825	0.172545	0.0567228	-0.138622	-0.0316049	0.153821
HCC1937	LEE011/Ribociclib	1	0.414379	0.321046	0.121625	0.089477	0.556354	0.154825	0.172545	0.0567228	-0.141976	-0.0181659	0.166221
HCC1937	LEE011/Ribociclib	3.16228	0.43239	0.30901	0.116966	0.0804808	0.556354	0.154825	0.172545	0.0567228	-0.123964	-0.0318215	0.154185
HCC1937	LEE011/Ribociclib	10	0.409195	0.324617	0.131151	0.0739552	0.556354	0.154825	0.172545	0.0567228	-0.147159	-0.0241622	0.169792
HCC1954	BMS-265246	0.001	0.28305	0.246637	0.301379	0.0799116	0.220839	0.359152	0.221727	0.0763153	0.0622111	0.083248	-0.112515
HCC1954	BMS-265246	0.00316228	0.248058	0.218925	0.326103	0.0943971	0.220839	0.359152	0.221727	0.0763153	0.0272187	0.122458	-0.140227
HCC1954	BMS-265246	0.01	0.211128	0.185537	0.383197	0.100949	0.220839	0.359152	0.221727	0.0763153	-0.0097115	0.186104	-0.173615
HCC1954	BMS-265246	0.0316228	0.201504	0.136334	0.43989	0.116199	0.220839	0.359152	0.221727	0.0763153	-0.0193352	0.258046	-0.222818
HCC1954	BMS-265246	0.1	0.201027	0.149129	0.439629	0.10809	0.220839	0.359152	0.221727	0.0763153	-0.0198126	0.249676	-0.210023
HCC1954	BMS-265246	0.316228	0.166218	0.107618	0.521238	0.115396	0.220839	0.359152	0.221727	0.0763153	-0.054621	0.338591	-0.251534
HCC1954	BMS-265246	1	0.138136	0.0434224	0.573389	0.130914	0.220839	0.359152	0.221727	0.0763153	-0.0827031	0.406261	-0.315729
HCC1954	BMS-265246	3.16228	0.105344	0.012569	0.66782	0.138053	0.220839	0.359152	0.221727	0.0763153	-0.115495	0.507831	-0.346583
HCC1954	BMS-265246	10	0.0741254	0.00791886	0.705047	0.149964	0.220839	0.359152	0.221727	0.0763153	-0.146714	0.556968	-0.351233
HCC1954	LEE011/Ribociclib	0.001	0.37752	0.280664	0.207778	0.060217	0.220839	0.359152	0.221727	0.0763153	0.156681	-0.0300469	-0.0784876
HCC1954	LEE011/Ribociclib	0.00316228	0.40007	0.28078	0.201988	0.0636069	0.220839	0.359152	0.221727	0.0763153	0.179231	-0.0324474	-0.0783717
HCC1954	LEE011/Ribociclib	0.01	0.428413	0.259366	0.191742	0.0539041	0.220839	0.359152	0.221727	0.0763153	0.207574	-0.0523956	-0.0997854
HCC1954	LEE011/Ribociclib	0.0316228	0.436878	0.236885	0.216288	0.0600384	0.220839	0.359152	0.221727	0.0763153	0.216039	-0.0217154	-0.122267
HCC1954	LEE011/Ribociclib	0.1	0.464835	0.21644	0.202569	0.0600194	0.220839	0.359152	0.221727	0.0763153	0.243996	-0.0354542	-0.142712
HCC1954	LEE011/Ribociclib	0.316228	0.445898	0.212501	0.216724	0.0583657	0.220839	0.359152	0.221727	0.0763153	0.225058	-0.0229526	-0.146651
HCC1954	LEE011/Ribociclib	1	0.497752	0.195734	0.189302	0.0542732	0.220839	0.359152	0.221727	0.0763153	0.276913	-0.0544669	-0.163418
HCC1954	LEE011/Ribociclib	3.16228	0.495961	0.178183	0.199854	0.0539599	0.220839	0.359152	0.221727	0.0763153	0.275121	-0.0442287	-0.180969
HCC1954	LEE011/Ribociclib	10	0.528628	0.171048	0.196151	0.0479046	0.220839	0.359152	0.221727	0.0763153	0.307789	-0.0539864	-0.188104
HCC202	Abemaciclib/LY2835219	0.001	0.355999	0.195439	0.193252	0.159243	0.424077	0.123892	0.214546	0.151227	-0.0680778	-0.0132781	0.0715475
HCC202	Abemaciclib/LY2835219	0.0031623	0.35789	0.191586	0.202527	0.12957	0.424077	0.123892	0.214546	0.151227	-0.066187	-0.0336755	0.0676939
HCC202	Abemaciclib/LY2835219	0.01	0.391853	0.180384	0.191678	0.122076	0.424077	0.123892	0.214546	0.151227	-0.0322239	-0.0520191	0.0564919
HCC202	Abemaciclib/LY2835219	0.031623	0.42659	0.152646	0.196528	0.100557	0.424077	0.123892	0.214546	0.151227	0.00251267	-0.0686876	0.0287541
HCC202	Abemaciclib/LY2835219	0.1	0.457591	0.132213	0.195817	0.0917021	0.424077	0.123892	0.214546	0.151227	0.033514	-0.0782531	0.00832087
HCC202	Abemaciclib/LY2835219	0.31623	0.498503	0.106876	0.198591	0.0756061	0.424077	0.123892	0.214546	0.151227	0.0744261	-0.0915752	-0.0170153
HCC202	Abemaciclib/LY2835219	1	0.528017	0.0743182	0.201115	0.0692798	0.424077	0.123892	0.214546	0.151227	0.10394	-0.0953777	-0.0495735
HCC202	Abemaciclib/LY2835219	3.1623	0.571331	0.0360723	0.202934	0.067225	0.424077	0.123892	0.214546	0.151227	0.147254	-0.0956137	-0.0878194
HCC202	Abemaciclib/LY2835219	10	0.553002	0.00232651	0.248569	0.0781194	0.424077	0.123892	0.214546	0.151227	0.128925	-0.0390838	-0.121565
HCC202	BMS-265246	0.001	0.328464	0.168917	0.242746	0.13187	0.424077	0.123892	0.214546	0.151227	-0.0956128	0.00884323	0.0450257
HCC202	BMS-265246	0.00316228	0.319786	0.156503	0.251092	0.144603	0.424077	0.123892	0.214546	0.151227	-0.104291	0.0299221	0.0326111
HCC202	BMS-265246	0.01	0.315892	0.146824	0.257418	0.143531	0.424077	0.123892	0.214546	0.151227	-0.108185	0.035176	0.0229324
HCC202	BMS-265246	0.0316228	0.314252	0.114021	0.329701	0.145608	0.424077	0.123892	0.214546	0.151227	-0.109825	0.109536	-0.0098706
HCC202	BMS-265246	0.1	0.317502	0.11976	0.29854	0.143974	0.424077	0.123892	0.214546	0.151227	-0.106575	0.0767416	-0.0041321
HCC202	BMS-265246	0.316228	0.305395	0.0908535	0.370694	0.151384	0.424077	0.123892	0.214546	0.151227	-0.118682	0.156305	-0.0330382
HCC202	BMS-265246	1	0.308225	0.0850377	0.394279	0.152544	0.424077	0.123892	0.214546	0.151227	-0.115852	0.18105	-0.038854
HCC202	BMS-265246	3.16228	0.259852	0.0619087	0.43106	0.117689	0.424077	0.123892	0.214546	0.151227	-0.164225	0.182977	-0.061983
HCC202	BMS-265246	10	0.303317	0.0561022	0.426123	0.105891	0.424077	0.123892	0.214546	0.151227	-0.12076	0.166242	-0.0677895
HCC202	LEE011/Ribociclib	0.001	0.373197	0.192403	0.201936	0.115329	0.424077	0.123892	0.214546	0.151227	-0.0508805	-0.0485077	0.068511
HCC202	LEE011/Ribociclib	0.00316228	0.388497	0.198687	0.189299	0.112822	0.424077	0.123892	0.214546	0.151227	-0.0355799	-0.063651	0.0747955
HCC202	LEE011/Ribociclib	0.01	0.41331	0.170768	0.197914	0.111179	0.424077	0.123892	0.214546	0.151227	-0.0107667	-0.0566791	0.046876
HCC202	LEE011/Ribociclib	0.0316228	0.419451	0.166662	0.194182	0.109561	0.424077	0.123892	0.214546	0.151227	-0.0046259	-0.062029	0.0427698
HCC202	LEE011/Ribociclib	0.1	0.438074	0.161297	0.18929	0.107258	0.424077	0.123892	0.214546	0.151227	0.0139972	-0.0692246	0.0374056
HCC202	LEE011/Ribociclib	0.316228	0.437164	0.156066	0.192379	0.109308	0.424077	0.123892	0.214546	0.151227	0.013087	-0.0640848	0.0321741
HCC202	LEE011/Ribociclib	1	0.417342	0.141377	0.168356	0.104897	0.424077	0.123892	0.214546	0.151227	-0.0067355	-0.0925195	0.0174855
HCC202	LEE011/Ribociclib	3.16228	0.451702	0.132869	0.202085	0.0974081	0.424077	0.123892	0.214546	0.151227	0.0276252	-0.0662791	0.00897728
HCC202	LEE011/Ribociclib	10	0.509025	0.101116	0.191727	0.0799089	0.424077	0.123892	0.214546	0.151227	0.0849479	-0.0941369	-0.0227761
HCC38	BMS-265246	0.001	0.432441	0.281362	0.187202	0.0393011	0.604719	0.229532	0.0770604	0.0129834	-0.172278	0.13646	0.0518296
HCC38	BMS-265246	0.00316228	0.381093	0.299088	0.210932	0.0542525	0.604719	0.229532	0.0770604	0.0129834	-0.223626	0.17514	0.0695561
HCC38	BMS-265246	0.01	0.366491	0.234343	0.268339	0.0754023	0.604719	0.229532	0.0770604	0.0129834	-0.238228	0.253698	0.00481117
HCC38	BMS-265246	0.0316228	0.29057	0.249833	0.308664	0.1018	0.604719	0.229532	0.0770604	0.0129834	-0.314149	0.320421	0.0203011
HCC38	BMS-265246	0.1	0.282998	0.247379	0.299085	0.106528	0.604719	0.229532	0.0770604	0.0129834	-0.321721	0.315568	0.0178467
HCC38	BMS-265246	0.316228	0.215191	0.131947	0.405863	0.185475	0.604719	0.229532	0.0770604	0.0129834	-0.389528	0.501295	-0.0975853
HCC38	BMS-265246	1	0.193666	0.0939449	0.444032	0.19551	0.604719	0.229532	0.0770604	0.0129834	-0.411053	0.549498	-0.135587
HCC38	BMS-265246	3.16228	0.181401	0.0336962	0.489451	0.229598	0.604719	0.229532	0.0770604	0.0129834	-0.423318	0.629005	-0.195836
HCC38	BMS-265246	10	0.182656	0.109159	0.451359	0.192322	0.604719	0.229532	0.0770604	0.0129834	-0.422062	0.553637	-0.120373
HCC38	LEE011/Ribociclib	0.001	0.680958	0.195975	0.0782992	0.00824634	0.604719	0.229532	0.0770604	0.0129834	0.0762393	-0.0034983	-0.0335574
HCC38	LEE011/Ribociclib	0.00316228	0.677483	0.187842	0.0941073	0.00723384	0.604719	0.229532	0.0770604	0.0129834	0.072764	0.0112973	-0.0416898
HCC38	LEE011/Ribociclib	0.01	0.705268	0.162691	0.0859996	0.00851262	0.604719	0.229532	0.0770604	0.0129834	0.100549	0.00446843	-0.0668407
HCC38	LEE011/Ribociclib	0.0316228	0.729806	0.144282	0.0840662	0.00752166	0.604719	0.229532	0.0770604	0.0129834	0.125087	0.00154403	-0.0852502
HCC38	LEE011/Ribociclib	0.1	0.713228	0.158536	0.0863555	0.00742974	0.604719	0.229532	0.0770604	0.0129834	0.10851	0.00374142	-0.0709958
HCC38	LEE011/Ribociclib	0.316228	0.726833	0.135717	0.0900276	0.00996851	0.604719	0.229532	0.0770604	0.0129834	0.122115	0.00995226	-0.0938154
HCC38	LEE011/Ribociclib	1	0.748537	0.13274	0.0787703	0.0070189	0.604719	0.229532	0.0770604	0.0129834	0.143818	-0.0042546	-0.0967919
HCC38	LEE011/Ribociclib	3.16228	0.768529	0.102159	0.0923349	0.00892956	0.604719	0.229532	0.0770604	0.0129834	0.16381	0.0112206	-0.127373
HCC38	LEE011/Ribociclib	10	0.886458	0.024309	0.0599988	0.00335379	0.604719	0.229532	0.0770604	0.0129834	0.281739	-0.0266912	-0.205223
HCC70	BMS-265246	0.001	0.327591	0.35419	0.155577	0.0964041	0.362566	0.399356	0.121201	0.0679926	-0.0349746	0.0627878	-0.0451662
HCC70	BMS-265246	0.00316228	0.310756	0.329273	0.184308	0.105532	0.362566	0.399356	0.121201	0.0679926	-0.0518101	0.100647	-0.0700835
HCC70	BMS-265246	0.01	0.242988	0.264915	0.270209	0.113973	0.362566	0.399356	0.121201	0.0679926	-0.119578	0.194988	-0.134441
HCC70	BMS-265246	0.0316228	0.186079	0.178575	0.388204	0.139868	0.362566	0.399356	0.121201	0.0679926	-0.176486	0.338877	-0.220781
HCC70	BMS-265246	0.1	0.169894	0.149278	0.435669	0.173372	0.362566	0.399356	0.121201	0.0679926	-0.192672	0.419848	-0.250078
HCC70	BMS-265246	0.316228	0.0537123	0.0555018	0.619415	0.161437	0.362566	0.399356	0.121201	0.0679926	-0.308853	0.591658	-0.343855
HCC70	BMS-265246	1	0.0326758	0.0399854	0.663488	0.15003	0.362566	0.399356	0.121201	0.0679926	-0.32989	0.624323	-0.359371
HCC70	BMS-265246	3.16228	0.0214603	0.0209081	0.764526	0.118647	0.362566	0.399356	0.121201	0.0679926	-0.341105	0.693979	-0.378448
HCC70	BMS-265246	10	0.0202377	0.02453	0.770342	0.118816	0.362566	0.399356	0.121201	0.0679926	-0.342328	0.699965	-0.374826
HCC70	LEE011/Ribociclib	0.001	0.383499	0.388334	0.111799	0.0756543	0.362566	0.399356	0.121201	0.0679926	0.0209333	-0.0017408	-0.0110224
HCC70	LEE011/Ribociclib	0.00316228	0.377953	0.395231	0.11296	0.0719492	0.362566	0.399356	0.121201	0.0679926	0.0153878	-0.0042848	-0.0041251
HCC70	LEE011/Ribociclib	0.01	0.379736	0.383334	0.102508	0.076195	0.362566	0.399356	0.121201	0.0679926	0.0171708	-0.0104905	-0.0160223
HCC70	LEE011/Ribociclib	0.0316228	0.381005	0.387546	0.103083	0.0693428	0.362566	0.399356	0.121201	0.0679926	0.0184392	-0.0167683	-0.0118109
HCC70	LEE011/Ribociclib	0.1	0.384957	0.379766	0.10438	0.0757248	0.362566	0.399356	0.121201	0.0679926	0.0223909	-0.0090888	-0.0195905
HCC70	LEE011/Ribociclib	0.316228	0.369782	0.375847	0.102421	0.0831285	0.362566	0.399356	0.121201	0.0679926	0.00721643	-0.0036442	-0.0235097
HCC70	LEE011/Ribociclib	1	0.385189	0.390823	0.111654	0.0725339	0.362566	0.399356	0.121201	0.0679926	0.0226236	-0.0050057	-0.0085332
HCC70	LEE011/Ribociclib	3.16228	0.38343	0.369511	0.106627	0.0744448	0.362566	0.399356	0.121201	0.0679926	0.0208645	-0.0081218	-0.0298456
HCC70	LEE011/Ribociclib	10	0.355303	0.403462	0.125486	0.0788618	0.362566	0.399356	0.121201	0.0679926	-0.0072626	0.0151539	0.00410542
HS578T	BMS-265246	0.001	0.369789	0.207063	0.143736	0.0204036	0.146975	0.626197	0.0992162	0.0137651	0.222815	0.0511582	-0.419134
HS578T	BMS-265246	0.00316228	0.410331	0.207666	0.16377	0.0192803	0.146975	0.626197	0.0992162	0.0137651	0.263357	0.0700687	-0.418532
HS578T	BMS-265246	0.01	0.39156	0.199898	0.185237	0.0344964	0.146975	0.626197	0.0992162	0.0137651	0.244585	0.106752	-0.4263
HS578T	BMS-265246	0.0316228	0.347625	0.173654	0.180964	0.0420764	0.146975	0.626197	0.0992162	0.0137651	0.20065	0.110059	-0.452543
HS578T	BMS-265246	0.1	0.265376	0.125135	0.0867545	0.0255076	0.146975	0.626197	0.0992162	0.0137651	0.118402	-0.0007192	-0.501062
HS578T	BMS-265246	0.316228	0.251487	0.103555	0.136212	0.0609558	0.146975	0.626197	0.0992162	0.0137651	0.104512	0.0841861	-0.522642
HS578T	BMS-265246	1	0.265943	0.0818084	0.19003	0.0859039	0.146975	0.626197	0.0992162	0.0137651	0.118969	0.162952	-0.544389
HS578T	BMS-265246	3.16228	0.257795	0.0211976	0.247521	0.120955	0.146975	0.626197	0.0992162	0.0137651	0.11082	0.255495	-0.605
HS578T	BMS-265246	10	0.396634	0.0260047	0.274511	0.150603	0.146975	0.626197	0.0992162	0.0137651	0.24966	0.312133	-0.600193
HS578T	LEE011/Ribociclib	0.001	0.551302	0.12297	0.0850975	0.00797156	0.146975	0.626197	0.0992162	0.0137651	0.404328	-0.0199122	-0.503228
HS578T	LEE011/Ribociclib	0.00316228	0.546953	0.108699	0.0803322	0.00669054	0.146975	0.626197	0.0992162	0.0137651	0.399978	-0.0259585	-0.517499
HS578T	LEE011/Ribociclib	0.01	0.542958	0.105939	0.0882483	0.00993932	0.146975	0.626197	0.0992162	0.0137651	0.395984	-0.0147936	-0.520259
HS578T	LEE011/Ribociclib	0.0316228	0.511638	0.105496	0.0807462	0.0121833	0.146975	0.626197	0.0992162	0.0137651	0.364664	-0.0200518	-0.520702
HS578T	LEE011/Ribociclib	0.1	0.399	0.0946994	0.0427656	0.00540463	0.146975	0.626197	0.0992162	0.0137651	0.252025	-0.064811	-0.531498
HS578T	LEE011/Ribociclib	0.316228	0.608528	0.0955865	0.0714972	0.00883592	0.146975	0.626197	0.0992162	0.0137651	0.461553	-0.0326481	-0.530611
HS578T	LEE011/Ribociclib	1	0.457466	0.0753222	0.04946	0.00299859	0.146975	0.626197	0.0992162	0.0137651	0.310492	-0.0605226	-0.550875
HS578T	LEE011/Ribociclib	3.16228	0.416547	0.0729433	0.0429949	0.00237106	0.146975	0.626197	0.0992162	0.0137651	0.269572	-0.0676152	-0.553254
HS578T	LEE011/Ribociclib	10	0.588529	0.0488639	0.0558414	0.00297849	0.146975	0.626197	0.0992162	0.0137651	0.441554	-0.0541613	-0.577334
HTERT_HME1	BMS-265246	0.001	0.504523	0.217777	0.178077	0.0476509	0.309873	0.361744	0.20054	0.0460399	0.19465	-0.0208517	-0.143966
HTERT_HME1	BMS-265246	0.00316228	0.494858	0.186442	0.203923	0.0570896	0.309873	0.361744	0.20054	0.0460399	0.184984	0.014433	-0.175302
HTERT_HME1	BMS-265246	0.01	0.434739	0.145865	0.252062	0.101983	0.309873	0.361744	0.20054	0.0460399	0.124865	0.107465	-0.215879
HTERT_HME1	BMS-265246	0.0316228	0.383348	0.0712025	0.286372	0.147712	0.309873	0.361744	0.20054	0.0460399	0.0734749	0.187505	-0.290541
HTERT_HME1	BMS-265246	0.1	0.39507	0.0686825	0.288101	0.160451	0.309873	0.361744	0.20054	0.0460399	0.0851971	0.201972	-0.293061
HTERT_HME1	BMS-265246	0.316228	0.224968	0.0171924	0.444984	0.220093	0.309873	0.361744	0.20054	0.0460399	-0.0849055	0.418497	-0.344551
HTERT_HME1	BMS-265246	1	0.256012	0.00711176	0.36956	0.205268	0.309873	0.361744	0.20054	0.0460399	-0.0538613	0.328248	-0.354632
HTERT_HME1	BMS-265246	3.16228	0.259554	0.0476458	0.391068	0.226085	0.309873	0.361744	0.20054	0.0460399	-0.0503194	0.370574	-0.314098
HTERT_HME1	BMS-265246	10	0.328107	0.062363	0.345346	0.174132	0.309873	0.361744	0.20054	0.0460399	0.0182334	0.272898	-0.299381
HTERT_HME1	LEE011/Ribociclib	0.001	0.492318	0.30786	0.141531	0.0286102	0.309873	0.361744	0.20054	0.0460399	0.182444	-0.0764379	-0.0538837
HTERT_HME1	LEE011/Ribociclib	0.00316228	0.530769	0.285412	0.127292	0.0251093	0.309873	0.361744	0.20054	0.0460399	0.220896	-0.0941778	-0.0763317
HTERT_HME1	LEE011/Ribociclib	0.01	0.536951	0.277459	0.126265	0.0258729	0.309873	0.361744	0.20054	0.0460399	0.227077	-0.0944415	-0.0842846
HTERT_HME1	LEE011/Ribociclib	0.0316228	0.547529	0.264589	0.128228	0.0269666	0.309873	0.361744	0.20054	0.0460399	0.237656	-0.0913853	-0.097155
HTERT_HME1	LEE011/Ribociclib	0.1	0.576053	0.236454	0.131949	0.0251135	0.309873	0.361744	0.20054	0.0460399	0.26618	-0.0895167	-0.125289
HTERT_HME1	LEE011/Ribociclib	0.316228	0.605112	0.203843	0.13178	0.0241407	0.309873	0.361744	0.20054	0.0460399	0.295239	-0.0906585	-0.157901
HTERT_HME1	LEE011/Ribociclib	1	0.543874	0.237274	0.116366	0.0269175	0.309873	0.361744	0.20054	0.0460399	0.234	-0.103296	-0.12447
HTERT_HME1	LEE011/Ribociclib	3.16228	0.592967	0.193257	0.147907	0.029315	0.309873	0.361744	0.20054	0.0460399	0.283093	-0.069358	-0.168487
HTERT_HME1	LEE011/Ribociclib	10	0.667549	0.122345	0.138494	0.0280533	0.309873	0.361744	0.20054	0.0460399	0.357675	-0.0800319	-0.239399
MCF10A	BMS-265246	0.001	0.803935	0.0594079	0.0956565	0.0101586	0.368187	0.390849	0.191398	0.00845935	0.435749	-0.0940425	-0.331441
MCF10A	BMS-265246	0.00316228	0.793696	0.0676828	0.0969851	0.0114942	0.368187	0.390849	0.191398	0.00845935	0.425509	-0.0913782	-0.323166
MCF10A	BMS-265246	0.01	0.777083	0.0706017	0.105491	0.00862742	0.368187	0.390849	0.191398	0.00845935	0.408897	-0.085739	-0.320247
MCF10A	BMS-265246	0.0316228	0.748925	0.0831316	0.115303	0.0063631	0.368187	0.390849	0.191398	0.00845935	0.380739	-0.0781911	-0.307717
MCF10A	BMS-265246	0.1	0.74135	0.0832203	0.120848	0.00918662	0.368187	0.390849	0.191398	0.00845935	0.373163	-0.0698225	-0.307629
MCF10A	BMS-265246	0.316228	0.63198	0.110524	0.173091	0.00887745	0.368187	0.390849	0.191398	0.00845935	0.263793	-0.0178888	-0.280325
MCF10A	BMS-265246	1	0.567693	0.115324	0.214472	0.00928532	0.368187	0.390849	0.191398	0.00845935	0.199507	0.0238995	-0.275525
MCF10A	BMS-265246	3.16228	0.364415	0.0772291	0.38727	0.0164322	0.368187	0.390849	0.191398	0.00845935	-0.0037722	0.203845	-0.31362
MCF10A	BMS-265246	10	0.288485	0.0482755	0.468765	0.0180226	0.368187	0.390849	0.191398	0.00845935	-0.079702	0.286931	-0.342573
MCF10A	LEE011/Ribociclib	0.001	0.88943	0.0326935	0.0552782	0.00429082	0.368187	0.390849	0.191398	0.00845935	0.521243	-0.140289	-0.358156
MCF10A	LEE011/Ribociclib	0.00316228	0.882132	0.0334435	0.0586111	0.00568513	0.368187	0.390849	0.191398	0.00845935	0.513945	-0.135561	-0.357405
MCF10A	LEE011/Ribociclib	0.01	0.891337	0.0329999	0.0541274	0.00392926	0.368187	0.390849	0.191398	0.00845935	0.52315	-0.141801	-0.357849
MCF10A	LEE011/Ribociclib	0.0316228	0.880449	0.0420374	0.0557321	0.00442831	0.368187	0.390849	0.191398	0.00845935	0.512262	-0.139697	-0.348812
MCF10A	LEE011/Ribociclib	0.1	0.884057	0.0368332	0.0564029	0.00623369	0.368187	0.390849	0.191398	0.00845935	0.51587	-0.137221	-0.354016
MCF10A	LEE011/Ribociclib	0.316228	0.878718	0.0424193	0.0549491	0.00368124	0.368187	0.390849	0.191398	0.00845935	0.510532	-0.141227	-0.34843
MCF10A	LEE011/Ribociclib	1	0.885007	0.0394477	0.0539177	0.00493724	0.368187	0.390849	0.191398	0.00845935	0.51682	-0.141003	-0.351401
MCF10A	LEE011/Ribociclib	3.16228	0.881351	0.0417949	0.0540779	0.00367166	0.368187	0.390849	0.191398	0.00845935	0.513164	-0.142108	-0.349054
MCF10A	LEE011/Ribociclib	10	0.885794	0.03887	0.0514778	0.00151114	0.368187	0.390849	0.191398	0.00845935	0.517607	-0.146869	-0.351979
MCF10A (GM)	BMS-265246	0.001	0.461962	0.283747	0.181307	0.00969341	0.439388	0.261469	0.211714	0.0131502	0.0225743	-0.0338637	0.0222771
MCF10A (GM)	BMS-265246	0.00316228	0.461972	0.27561	0.178339	0.0121052	0.439388	0.261469	0.211714	0.0131502	0.0225839	-0.0344206	0.0141405
MCF10A (GM)	BMS-265246	0.01	0.425942	0.301832	0.180703	0.0078218	0.439388	0.261469	0.211714	0.0131502	-0.0134456	-0.0363393	0.0403627
MCF10A (GM)	BMS-265246	0.0316228	0.443283	0.259104	0.201033	0.00942823	0.439388	0.261469	0.211714	0.0131502	0.00389495	-0.0144029	-0.0023651
MCF10A (GM)	BMS-265246	0.1	0.423043	0.26352	0.210306	0.00786097	0.439388	0.261469	0.211714	0.0131502	-0.0163455	-0.0066978	0.00205102
MCF10A (GM)	BMS-265246	0.316228	0.349916	0.272745	0.267215	0.0119172	0.439388	0.261469	0.211714	0.0131502	-0.0894715	0.0542678	0.0112752
MCF10A (GM)	BMS-265246	1	0.341777	0.265656	0.24162	0.0122796	0.439388	0.261469	0.211714	0.0131502	-0.0976111	0.0290346	0.00418623
MCF10A (GM)	BMS-265246	3.16228	0.330231	0.179944	0.303834	0.0274805	0.439388	0.261469	0.211714	0.0131502	-0.109157	0.10645	-0.0815254
MCF10A (GM)	BMS-265246	10	0.283152	0.163069	0.356185	0.038784	0.439388	0.261469	0.211714	0.0131502	-0.156236	0.170104	-0.0984
MCF10A (GM)	LEE011/Ribociclib	0.001	0.573376	0.229419	0.143005	0.00846389	0.439388	0.261469	0.211714	0.0131502	0.133988	-0.0733952	-0.0320501
MCF10A (GM)	LEE011/Ribociclib	0.00316228	0.575373	0.217615	0.149732	0.0109055	0.439388	0.261469	0.211714	0.0131502	0.135985	-0.064227	-0.0438545
MCF10A (GM)	LEE011/Ribociclib	0.01	0.584471	0.218141	0.147637	0.00815969	0.439388	0.261469	0.211714	0.0131502	0.145083	-0.0690675	-0.0433286
MCF10A (GM)	LEE011/Ribociclib	0.0316228	0.586148	0.218623	0.140588	0.00827821	0.439388	0.261469	0.211714	0.0131502	0.14676	-0.0759979	-0.0428461
MCF10A (GM)	LEE011/Ribociclib	0.1	0.577466	0.226603	0.140811	0.00664055	0.439388	0.261469	0.211714	0.0131502	0.138078	-0.0774134	-0.0348668
MCF10A (GM)	LEE011/Ribociclib	0.316228	0.576261	0.230466	0.142794	0.00649196	0.439388	0.261469	0.211714	0.0131502	0.136873	-0.0755788	-0.0310032
MCF10A (GM)	LEE011/Ribociclib	1	0.59829	0.21724	0.137924	0.00526027	0.439388	0.261469	0.211714	0.0131502	0.158902	-0.0816801	-0.0442291
MCF10A (GM)	LEE011/Ribociclib	3.16228	0.598906	0.217106	0.132298	0.00415948	0.439388	0.261469	0.211714	0.0131502	0.159518	-0.088407	-0.0443637
MCF10A (GM)	LEE011/Ribociclib	10	0.685209	0.146793	0.122253	0.00407491	0.439388	0.261469	0.211714	0.0131502	0.245821	-0.0985366	-0.114677
MCF12A	Abemaciclib/LY2835219	0.001	0.29814	0.470587	0.182021	0.0195311	0.430418	0.29314	0.126113	0.0512635	-0.132277	0.0241755	0.177447
MCF12A	Abemaciclib/LY2835219	0.0031623	0.305801	0.434379	0.191356	0.0313065	0.430418	0.29314	0.126113	0.0512635	-0.124617	0.0452854	0.141239
MCF12A	Abemaciclib/LY2835219	0.01	0.31572	0.444344	0.181689	0.0181569	0.430418	0.29314	0.126113	0.0512635	-0.114698	0.0224696	0.151204
MCF12A	Abemaciclib/LY2835219	0.031623	0.339159	0.413832	0.185882	0.0222218	0.430418	0.29314	0.126113	0.0512635	-0.0912586	0.0307268	0.120692
MCF12A	Abemaciclib/LY2835219	0.1	0.343297	0.432497	0.174474	0.0163821	0.430418	0.29314	0.126113	0.0512635	-0.0871208	0.0134798	0.139357
MCF12A	Abemaciclib/LY2835219	0.31623	0.367368	0.403536	0.173087	0.0203493	0.430418	0.29314	0.126113	0.0512635	-0.0630497	0.0160598	0.110396
MCF12A	Abemaciclib/LY2835219	1	0.416675	0.361056	0.166336	0.0184156	0.430418	0.29314	0.126113	0.0512635	-0.0137429	0.00737537	0.0679159
MCF12A	Abemaciclib/LY2835219	3.1623	0.468196	0.291372	0.176815	0.0243011	0.430418	0.29314	0.126113	0.0512635	0.037778	0.0237394	-0.0017674
MCF12A	Abemaciclib/LY2835219	10	0.516592	0.200242	0.197789	0.0351023	0.430418	0.29314	0.126113	0.0512635	0.0861738	0.0555145	-0.0928978
MCF12A	BMS-265246	0.001	0.274082	0.39551	0.224626	0.0566078	0.430418	0.29314	0.126113	0.0512635	-0.156336	0.103857	0.10237
MCF12A	BMS-265246	0.00316228	0.273365	0.400338	0.231917	0.0531913	0.430418	0.29314	0.126113	0.0512635	-0.157053	0.107731	0.107198
MCF12A	BMS-265246	0.01	0.301087	0.38197	0.214632	0.0507861	0.430418	0.29314	0.126113	0.0512635	-0.129331	0.0880417	0.0888302
MCF12A	BMS-265246	0.0316228	0.312422	0.392852	0.157856	0.0384244	0.430418	0.29314	0.126113	0.0512635	-0.117996	0.0189042	0.0997119
MCF12A	BMS-265246	0.1	0.318182	0.384298	0.156564	0.0427364	0.430418	0.29314	0.126113	0.0512635	-0.112236	0.0219238	0.0911584
MCF12A	BMS-265246	0.316228	0.3217	0.394091	0.203484	0.035228	0.430418	0.29314	0.126113	0.0512635	-0.108718	0.0613352	0.100952
MCF12A	BMS-265246	1	0.319829	0.390847	0.20972	0.0343242	0.430418	0.29314	0.126113	0.0512635	-0.110589	0.0666672	0.0977069
MCF12A	BMS-265246	3.16228	0.337809	0.353023	0.204987	0.040439	0.430418	0.29314	0.126113	0.0512635	-0.0926086	0.068049	0.059883
MCF12A	BMS-265246	10	0.251132	0.245611	0.337357	0.0582886	0.430418	0.29314	0.126113	0.0512635	-0.179286	0.218269	-0.0475292
MCF12A	LEE011/Ribociclib	0.001	0.294592	0.463174	0.186412	0.0218857	0.430418	0.29314	0.126113	0.0512635	-0.135826	0.0309205	0.170034
MCF12A	LEE011/Ribociclib	0.00316228	0.320172	0.430584	0.191938	0.0198414	0.430418	0.29314	0.126113	0.0512635	-0.110246	0.0344022	0.137444
MCF12A	LEE011/Ribociclib	0.01	0.335752	0.419753	0.186146	0.022607	0.430418	0.29314	0.126113	0.0512635	-0.094666	0.0313766	0.126613
MCF12A	LEE011/Ribociclib	0.0316228	0.33744	0.39896	0.201903	0.0253324	0.430418	0.29314	0.126113	0.0512635	-0.092978	0.0498587	0.10582
MCF12A	LEE011/Ribociclib	0.1	0.322563	0.433312	0.184743	0.025103	0.430418	0.29314	0.126113	0.0512635	-0.107855	0.0324693	0.140173
MCF12A	LEE011/Ribociclib	0.316228	0.340406	0.395619	0.201421	0.025045	0.430418	0.29314	0.126113	0.0512635	-0.0900123	0.0490888	0.10248
MCF12A	LEE011/Ribociclib	1	0.349949	0.403297	0.180604	0.0222799	0.430418	0.29314	0.126113	0.0512635	-0.0804691	0.0255068	0.110157
MCF12A	LEE011/Ribociclib	3.16228	0.347355	0.412188	0.182537	0.0208425	0.430418	0.29314	0.126113	0.0512635	-0.0830631	0.0260032	0.119048
MCF12A	LEE011/Ribociclib	10	0.416036	0.351447	0.177308	0.0136843	0.430418	0.29314	0.126113	0.0512635	-0.0143823	0.0136154	0.0583072
MCF7	BMS-265246	0.001	0.48311	0.219759	0.179712	0.0538898	0.372424	0.298395	0.103935	0.0784068	0.110687	0.0512598	-0.0786359
MCF7	BMS-265246	0.00316228	0.455665	0.219785	0.188352	0.0488913	0.372424	0.298395	0.103935	0.0784068	0.0832417	0.0549011	-0.0786097
MCF7	BMS-265246	0.01	0.423357	0.179933	0.220811	0.0474718	0.372424	0.298395	0.103935	0.0784068	0.0509337	0.0859406	-0.118461
MCF7	BMS-265246	0.0316228	0.350701	0.108858	0.301403	0.0509814	0.372424	0.298395	0.103935	0.0784068	-0.0217223	0.170043	-0.189536
MCF7	BMS-265246	0.1	0.355792	0.10911	0.346532	0.0658274	0.372424	0.298395	0.103935	0.0784068	-0.0166317	0.230018	-0.189285
MCF7	BMS-265246	0.316228	0.239409	0.0411055	0.510445	0.0859977	0.372424	0.298395	0.103935	0.0784068	-0.133015	0.414101	-0.257289
MCF7	BMS-265246	1	0.205574	0.03918	0.502049	0.0816321	0.372424	0.298395	0.103935	0.0784068	-0.16685	0.401339	-0.259215
MCF7	BMS-265246	3.16228	0.212476	0.0372425	0.602628	0.0668866	0.372424	0.298395	0.103935	0.0784068	-0.159947	0.487173	-0.261152
MCF7	BMS-265246	10	0.260142	0.0308562	0.523605	0.0501933	0.372424	0.298395	0.103935	0.0784068	-0.112281	0.391456	-0.267538
MCF7	LEE011/Ribociclib	0.001	0.584105	0.236351	0.114825	0.0277359	0.372424	0.298395	0.103935	0.0784068	0.211681	-0.039781	-0.0620435
MCF7	LEE011/Ribociclib	0.00316228	0.554706	0.207643	0.10535	0.0215416	0.372424	0.298395	0.103935	0.0784068	0.182282	-0.0554499	-0.0907513
MCF7	LEE011/Ribociclib	0.01	0.649236	0.177287	0.112118	0.0240919	0.372424	0.298395	0.103935	0.0784068	0.276812	-0.0461323	-0.121107
MCF7	LEE011/Ribociclib	0.0316228	0.652068	0.163862	0.108649	0.0234833	0.372424	0.298395	0.103935	0.0784068	0.279645	-0.0502094	-0.134532
MCF7	LEE011/Ribociclib	0.1	0.637215	0.135866	0.0942632	0.0133161	0.372424	0.298395	0.103935	0.0784068	0.264792	-0.0747625	-0.162528
MCF7	LEE011/Ribociclib	0.316228	0.658867	0.127374	0.107124	0.016717	0.372424	0.298395	0.103935	0.0784068	0.286444	-0.0585008	-0.171021
MCF7	LEE011/Ribociclib	1	0.649349	0.112269	0.108004	0.0146532	0.372424	0.298395	0.103935	0.0784068	0.276926	-0.0596847	-0.186126
MCF7	LEE011/Ribociclib	3.16228	0.720593	0.0822925	0.0947848	0.0118384	0.372424	0.298395	0.103935	0.0784068	0.34817	-0.0757186	-0.216102
MCF7	LEE011/Ribociclib	10	0.853587	0.00690295	0.0886114	0.0101441	0.372424	0.298395	0.103935	0.0784068	0.481163	-0.0835863	-0.291492
MDAMB175VII	Abemaciclib/LY2835219	0.001	0.652772	0.108204	0.133003	0.0285981	0.601959	0.0536562	0.169777	0.0647458	0.0508132	-0.0729215	0.0545476
MDAMB175VII	Abemaciclib/LY2835219	0.0031623	0.68437	0.0832095	0.137434	0.0203122	0.601959	0.0536562	0.169777	0.0647458	0.0824113	-0.0767757	0.0295533
MDAMB175VII	Abemaciclib/LY2835219	0.01	0.762311	0.0296206	0.129841	0.0154439	0.601959	0.0536562	0.169777	0.0647458	0.160353	-0.0892375	-0.0240356
MDAMB175VII	Abemaciclib/LY2835219	0.031623	0.781039	0.00568054	0.130014	0.0159893	0.601959	0.0536562	0.169777	0.0647458	0.17908	-0.0885189	-0.0479756
MDAMB175VII	Abemaciclib/LY2835219	0.1	0.767225	0.00626491	0.144581	0.0190868	0.601959	0.0536562	0.169777	0.0647458	0.165266	-0.0708542	-0.0473913
MDAMB175VII	Abemaciclib/LY2835219	0.31623	0.760726	0.00512682	0.131862	0.0199694	0.601959	0.0536562	0.169777	0.0647458	0.158768	-0.0826906	-0.0485293
MDAMB175VII	Abemaciclib/LY2835219	1	0.731225	0.00552593	0.169236	0.0257831	0.601959	0.0536562	0.169777	0.0647458	0.129266	-0.0395031	-0.0481302
MDAMB175VII	Abemaciclib/LY2835219	3.1623	0.713329	0.0045877	0.180115	0.0271354	0.601959	0.0536562	0.169777	0.0647458	0.11137	-0.0272721	-0.0490685
MDAMB175VII	Abemaciclib/LY2835219	10	0.613521	0.00147208	0.189821	0.068704	0.601959	0.0536562	0.169777	0.0647458	0.0115626	0.0240028	-0.0521841
MDAMB175VII	BMS-265246	0.001	0.581049	0.0887199	0.215358	0.0398808	0.601959	0.0536562	0.169777	0.0647458	-0.0209096	0.0207171	0.0350637
MDAMB175VII	BMS-265246	0.00316228	0.577003	0.0776911	0.229582	0.0395515	0.601959	0.0536562	0.169777	0.0647458	-0.0249561	0.0346111	0.024035
MDAMB175VII	BMS-265246	0.01	0.546574	0.0786649	0.254935	0.0541952	0.601959	0.0536562	0.169777	0.0647458	-0.0553842	0.074608	0.0250087
MDAMB175VII	BMS-265246	0.0316228	0.543049	0.0659248	0.268395	0.0472355	0.601959	0.0536562	0.169777	0.0647458	-0.0589093	0.0811081	0.0122686
MDAMB175VII	BMS-265246	0.1	0.544613	0.0628755	0.272145	0.0547719	0.601959	0.0536562	0.169777	0.0647458	-0.0573454	0.0923948	0.00921933
MDAMB175VII	BMS-265246	0.316228	0.543723	0.0485445	0.29334	0.0431263	0.601959	0.0536562	0.169777	0.0647458	-0.0582356	0.101944	-0.0051117
MDAMB175VII	BMS-265246	1	0.546909	0.0453272	0.294705	0.0459657	0.601959	0.0536562	0.169777	0.0647458	-0.0550492	0.106149	-0.008329
MDAMB175VII	BMS-265246	3.16228	0.608678	0.0331921	0.255862	0.044678	0.601959	0.0536562	0.169777	0.0647458	0.00671925	0.0660177	-0.020464
MDAMB175VII	BMS-265246	10	0.664855	0.0184599	0.23145	0.0245561	0.601959	0.0536562	0.169777	0.0647458	0.062896	0.0214834	-0.0351962
MDAMB175VII	LEE011/Ribociclib	0.001	0.692372	0.0848338	0.128206	0.0194283	0.601959	0.0536562	0.169777	0.0647458	0.0904129	-0.0868875	0.0311776
MDAMB175VII	LEE011/Ribociclib	0.00316228	0.711808	0.070886	0.129579	0.0235099	0.601959	0.0536562	0.169777	0.0647458	0.109849	-0.0814332	0.0172298
MDAMB175VII	LEE011/Ribociclib	0.01	0.768763	0.0275517	0.129819	0.0154631	0.601959	0.0536562	0.169777	0.0647458	0.166804	-0.0892401	-0.0261045
MDAMB175VII	LEE011/Ribociclib	0.0316228	0.777814	0.00924942	0.1324	0.017818	0.601959	0.0536562	0.169777	0.0647458	0.175855	-0.0843042	-0.0444067
MDAMB175VII	LEE011/Ribociclib	0.1	0.801246	0.00554247	0.12312	0.0140145	0.601959	0.0536562	0.169777	0.0647458	0.199288	-0.0973882	-0.0481137
MDAMB175VII	LEE011/Ribociclib	0.316228	0.793896	0.00557822	0.1325	0.0121232	0.601959	0.0536562	0.169777	0.0647458	0.191937	-0.0898989	-0.0480779
MDAMB175VII	LEE011/Ribociclib	1	0.799896	0.00301655	0.123359	0.0177303	0.601959	0.0536562	0.169777	0.0647458	0.197938	-0.0934327	-0.0506396
MDAMB175VII	LEE011/Ribociclib	3.16228	0.792213	0.00693108	0.127061	0.0150025	0.601959	0.0536562	0.169777	0.0647458	0.190254	-0.0924585	-0.0467251
MDAMB175VII	LEE011/Ribociclib	10	0.791384	0.0073576	0.126794	0.0210045	0.601959	0.0536562	0.169777	0.0647458	0.189426	-0.0867235	-0.0462986
MDAMB231	BMS-265246	0.001	0.474206	0.252756	0.144519	0.0405735	0.330645	0.421351	0.122906	0.0381903	0.143562	0.0239962	-0.168595
MDAMB231	BMS-265246	0.00316228	0.469926	0.269315	0.162809	0.0479679	0.330645	0.421351	0.122906	0.0381903	0.139281	0.0496809	-0.152036
MDAMB231	BMS-265246	0.01	0.472716	0.256745	0.165864	0.0468053	0.330645	0.421351	0.122906	0.0381903	0.142071	0.0515726	-0.164606
MDAMB231	BMS-265246	0.0316228	0.470316	0.248174	0.181465	0.0482339	0.330645	0.421351	0.122906	0.0381903	0.139672	0.0686029	-0.173177
MDAMB231	BMS-265246	0.1	0.472469	0.252687	0.172674	0.0529736	0.330645	0.421351	0.122906	0.0381903	0.141824	0.064551	-0.168664
MDAMB231	BMS-265246	0.316228	0.485269	0.228928	0.17427	0.0578806	0.330645	0.421351	0.122906	0.0381903	0.154624	0.0710545	-0.192423
MDAMB231	BMS-265246	1	0.451294	0.215778	0.181362	0.0623344	0.330645	0.421351	0.122906	0.0381903	0.12065	0.0826004	-0.205573
MDAMB231	BMS-265246	3.16228	0.412031	0.17086	0.21994	0.0974301	0.330645	0.421351	0.122906	0.0381903	0.081386	0.156274	-0.250491
MDAMB231	BMS-265246	10	0.325406	0.146758	0.274016	0.141688	0.330645	0.421351	0.122906	0.0381903	-0.0052385	0.254607	-0.274593
MDAMB231	LEE011/Ribociclib	0.001	0.559679	0.219517	0.146493	0.0312328	0.330645	0.421351	0.122906	0.0381903	0.229034	0.0166289	-0.201834
MDAMB231	LEE011/Ribociclib	0.00316228	0.561472	0.228922	0.136409	0.0293582	0.330645	0.421351	0.122906	0.0381903	0.230827	0.00467044	-0.192429
MDAMB231	LEE011/Ribociclib	0.01	0.591977	0.200837	0.139904	0.0261283	0.330645	0.421351	0.122906	0.0381903	0.261332	0.00493596	-0.220514
MDAMB231	LEE011/Ribociclib	0.0316228	0.592292	0.210349	0.13386	0.022842	0.330645	0.421351	0.122906	0.0381903	0.261647	-0.0043947	-0.211003
MDAMB231	LEE011/Ribociclib	0.1	0.623412	0.186117	0.128759	0.0209666	0.330645	0.421351	0.122906	0.0381903	0.292767	-0.0113709	-0.235234
MDAMB231	LEE011/Ribociclib	0.316228	0.633612	0.168586	0.133002	0.0225428	0.330645	0.421351	0.122906	0.0381903	0.302968	-0.0055512	-0.252765
MDAMB231	LEE011/Ribociclib	1	0.633139	0.167928	0.130236	0.026097	0.330645	0.421351	0.122906	0.0381903	0.302494	-0.004763	-0.253423
MDAMB231	LEE011/Ribociclib	3.16228	0.689103	0.11979	0.13046	0.0194124	0.330645	0.421351	0.122906	0.0381903	0.358459	-0.011224	-0.301562
MDAMB231	LEE011/Ribociclib	10	0.795487	0.0300151	0.0862145	0.0107674	0.330645	0.421351	0.122906	0.0381903	0.464843	-0.0641145	-0.391336
MDAMB330	Abemaciclib/LY2835219	0.001	0.731287	0.125939	0.101726	0.00500475	0.857035	0.0410883	0.0659095	0.00543396	-0.125748	0.0353869	0.0848509
MDAMB330	Abemaciclib/LY2835219	0.0031623	0.737682	0.122382	0.0996259	0.00479071	0.857035	0.0410883	0.0659095	0.00543396	-0.119353	0.0330732	0.0812941
MDAMB330	Abemaciclib/LY2835219	0.01	0.854945	0.0580372	0.0485944	0.00265007	0.857035	0.0410883	0.0659095	0.00543396	-0.0020897	-0.0200989	0.016949
MDAMB330	Abemaciclib/LY2835219	0.031623	0.819809	0.090092	0.0197475	0.00176292	0.857035	0.0410883	0.0659095	0.00543396	-0.0372265	-0.0498331	0.0490037
MDAMB330	Abemaciclib/LY2835219	0.1	0.764075	0.105448	0.0201263	0.00121834	0.857035	0.0410883	0.0659095	0.00543396	-0.0929601	-0.0499988	0.0643595
MDAMB330	Abemaciclib/LY2835219	0.31623	0.716049	0.0765814	0.0167506	0.00036262	0.857035	0.0410883	0.0659095	0.00543396	-0.140986	-0.0542303	0.0354931
MDAMB330	Abemaciclib/LY2835219	1	0.774329	0.170809	0.0220575	0.00097561	0.857035	0.0410883	0.0659095	0.00543396	-0.0827064	-0.0483103	0.129721
MDAMB330	Abemaciclib/LY2835219	3.1623	0.847853	0.0642059	0.0397684	0.00457743	0.857035	0.0410883	0.0659095	0.00543396	-0.0091819	-0.0269977	0.0231176
MDAMB330	Abemaciclib/LY2835219	10	0.862117	0.00081155	0.0815654	0.00493114	0.857035	0.0410883	0.0659095	0.00543396	0.00508146	0.0151531	-0.0402767
MDAMB330	BMS-265246	0.001	0.669413	0.145961	0.13116	0.00772176	0.857035	0.0410883	0.0659095	0.00543396	-0.187622	0.0675388	0.104873
MDAMB330	BMS-265246	0.00316228	0.644984	0.142429	0.147582	0.00668118	0.857035	0.0410883	0.0659095	0.00543396	-0.212051	0.0829198	0.101341
MDAMB330	BMS-265246	0.01	0.649664	0.147272	0.149636	0.00693243	0.857035	0.0410883	0.0659095	0.00543396	-0.207371	0.0852249	0.106184
MDAMB330	BMS-265246	0.0316228	0.646922	0.146306	0.153544	0.00706765	0.857035	0.0410883	0.0659095	0.00543396	-0.210113	0.0892678	0.105218
MDAMB330	BMS-265246	0.1	0.659493	0.137309	0.15005	0.00707888	0.857035	0.0410883	0.0659095	0.00543396	-0.197542	0.0857856	0.0962208
MDAMB330	BMS-265246	0.316228	0.637964	0.145477	0.164006	0.00598557	0.857035	0.0410883	0.0659095	0.00543396	-0.219071	0.0986478	0.104389
MDAMB330	BMS-265246	1	0.632491	0.134916	0.180613	0.00491513	0.857035	0.0410883	0.0659095	0.00543396	-0.224544	0.114184	0.0938278
MDAMB330	BMS-265246	3.16228	0.600787	0.131608	0.20839	0.00749922	0.857035	0.0410883	0.0659095	0.00543396	-0.256248	0.144546	0.09052
MDAMB330	BMS-265246	10	0.513045	0.164692	0.275898	0.0041454	0.857035	0.0410883	0.0659095	0.00543396	-0.34399	0.2087	0.123604
MDAMB330	LEE011/Ribociclib	0.001	0.737733	0.13057	0.0897243	0.00528414	0.857035	0.0410883	0.0659095	0.00543396	-0.119302	0.023665	0.0894814
MDAMB330	LEE011/Ribociclib	0.00316228	0.758346	0.124958	0.0840764	0.0058329	0.857035	0.0410883	0.0659095	0.00543396	-0.0986888	0.0185658	0.0838695
MDAMB330	LEE011/Ribociclib	0.01	0.862974	0.0530927	0.0499646	0.0030406	0.857035	0.0410883	0.0659095	0.00543396	0.00593846	-0.0183383	0.0120045
MDAMB330	LEE011/Ribociclib	0.0316228	0.898995	0.0262596	0.0424932	0.00285782	0.857035	0.0410883	0.0659095	0.00543396	0.0419604	-0.0259924	-0.0148286
MDAMB330	LEE011/Ribociclib	0.1	0.848762	0.0095889	0.0318404	0.00148075	0.857035	0.0410883	0.0659095	0.00543396	-0.0082733	-0.0380222	-0.0314994
MDAMB330	LEE011/Ribociclib	0.316228	0.823187	0.0479447	0.0242614	0.00234019	0.857035	0.0410883	0.0659095	0.00543396	-0.0338478	-0.0447419	0.00685647
MDAMB330	LEE011/Ribociclib	1	0.831239	0.0494619	0.0222416	0.00148283	0.857035	0.0410883	0.0659095	0.00543396	-0.0257962	-0.0476191	0.00837366
MDAMB330	LEE011/Ribociclib	3.16228	0.818588	0.00020032	0.0256627	0.00080378	0.857035	0.0410883	0.0659095	0.00543396	-0.0384475	-0.044877	-0.0408879
MDAMB330	LEE011/Ribociclib	10	0.78872	0.018871	0.0252835	0.0012794	0.857035	0.0410883	0.0659095	0.00543396	-0.0683147	-0.0447805	-0.0222173
MDAMB361	BMS-265246	0.001	0.584152	0.185676	0.133322	0.0382064	0.678761	0.0989279	0.123611	0.0327897	-0.0946092	0.0151274	0.0867477
MDAMB361	BMS-265246	0.00316228	0.580816	0.181639	0.132231	0.0425864	0.678761	0.0989279	0.123611	0.0327897	-0.0979448	0.018416	0.0827115
MDAMB361	BMS-265246	0.01	0.559413	0.160489	0.144324	0.0399587	0.678761	0.0989279	0.123611	0.0327897	-0.119348	0.0278818	0.061561
MDAMB361	BMS-265246	0.0316228	0.591729	0.1694	0.129958	0.0348555	0.678761	0.0989279	0.123611	0.0327897	-0.0870323	0.00841229	0.0704718
MDAMB361	BMS-265246	0.1	0.583415	0.169417	0.141372	0.0447189	0.678761	0.0989279	0.123611	0.0327897	-0.0953461	0.02969	0.0704887
MDAMB361	BMS-265246	0.316228	0.591971	0.171483	0.140301	0.0330602	0.678761	0.0989279	0.123611	0.0327897	-0.0867904	0.0169596	0.0725549
MDAMB361	BMS-265246	1	0.610463	0.155373	0.138229	0.0306374	0.678761	0.0989279	0.123611	0.0327897	-0.0682981	0.0124648	0.0564446
MDAMB361	BMS-265246	3.16228	0.613655	0.144406	0.150341	0.0314763	0.678761	0.0989279	0.123611	0.0327897	-0.0651059	0.0254159	0.0454778
MDAMB361	BMS-265246	10	0.684197	0.0752385	0.142482	0.0250331	0.678761	0.0989279	0.123611	0.0327897	0.00543589	0.0111143	-0.0236894
MDAMB361	LEE011/Ribociclib	0.001	0.677309	0.132876	0.102191	0.0241483	0.678761	0.0989279	0.123611	0.0327897	-0.0014516	-0.0300617	0.0339483
MDAMB361	LEE011/Ribociclib	0.00316228	0.685056	0.124613	0.102489	0.0183621	0.678761	0.0989279	0.123611	0.0327897	0.00629474	-0.0355504	0.0256848
MDAMB361	LEE011/Ribociclib	0.01	0.778784	0.0485082	0.0986956	0.0157302	0.678761	0.0989279	0.123611	0.0327897	0.100023	-0.0419754	-0.0504197
MDAMB361	LEE011/Ribociclib	0.0316228	0.80235	0.0244927	0.0880766	0.0124314	0.678761	0.0989279	0.123611	0.0327897	0.123589	-0.0558932	-0.0744352
MDAMB361	LEE011/Ribociclib	0.1	0.807513	0.0136604	0.0895579	0.0123935	0.678761	0.0989279	0.123611	0.0327897	0.128752	-0.0544497	-0.0852675
MDAMB361	LEE011/Ribociclib	0.316228	0.79693	0.00704574	0.10391	0.00785771	0.678761	0.0989279	0.123611	0.0327897	0.118169	-0.0446337	-0.0918822
MDAMB361	LEE011/Ribociclib	1	0.806526	0.00434977	0.0965459	0.0117648	0.678761	0.0989279	0.123611	0.0327897	0.127765	-0.0480904	-0.0945782
MDAMB361	LEE011/Ribociclib	3.16228	0.81811	0.00019829	0.0882067	0.0107315	0.678761	0.0989279	0.123611	0.0327897	0.139349	-0.0574629	-0.0987296
MDAMB361	LEE011/Ribociclib	10	0.794886	0.0019459	0.0992903	0.0152267	0.678761	0.0989279	0.123611	0.0327897	0.116125	-0.0418841	-0.096982
MDAMB415	Abemaciclib/LY2835219	0.001	0.580079	0.170684	0.128301	0.0426736	0.570092	0.157173	0.137529	0.0554208	0.0099873	-0.0219755	0.0135113
MDAMB415	Abemaciclib/LY2835219	0.0031623	0.605626	0.150151	0.127811	0.0336564	0.570092	0.157173	0.137529	0.0554208	0.0355347	-0.0314824	-0.0070217
MDAMB415	Abemaciclib/LY2835219	0.01	0.661898	0.0997802	0.130837	0.0267461	0.570092	0.157173	0.137529	0.0554208	0.0918067	-0.0353666	-0.0573923
MDAMB415	Abemaciclib/LY2835219	0.031623	0.743135	0.0438842	0.114518	0.0186168	0.570092	0.157173	0.137529	0.0554208	0.173043	-0.0598156	-0.113288
MDAMB415	Abemaciclib/LY2835219	0.1	0.786496	0.0186066	0.106108	0.0129854	0.570092	0.157173	0.137529	0.0554208	0.216404	-0.0738568	-0.138566
MDAMB415	Abemaciclib/LY2835219	0.31623	0.78884	0.00605944	0.114374	0.0126421	0.570092	0.157173	0.137529	0.0554208	0.218748	-0.0659342	-0.151113
MDAMB415	Abemaciclib/LY2835219	1	0.773158	0.00243271	0.119071	0.0149213	0.570092	0.157173	0.137529	0.0554208	0.203066	-0.058958	-0.15474
MDAMB415	Abemaciclib/LY2835219	3.1623	0.774229	0.00243017	0.128674	0.0186114	0.570092	0.157173	0.137529	0.0554208	0.204137	-0.0456641	-0.154742
MDAMB415	Abemaciclib/LY2835219	10	0.725293	0.00201667	0.152448	0.0302048	0.570092	0.157173	0.137529	0.0554208	0.155202	-0.0102969	-0.155156
MDAMB415	BMS-265246	0.001	0.580923	0.150773	0.140763	0.0419455	0.570092	0.157173	0.137529	0.0554208	0.0108309	-0.0102413	-0.0063993
MDAMB415	BMS-265246	0.00316228	0.561254	0.162846	0.145238	0.0468699	0.570092	0.157173	0.137529	0.0554208	-0.0088378	-0.0008422	0.00567328
MDAMB415	BMS-265246	0.01	0.571729	0.151645	0.148737	0.045513	0.570092	0.157173	0.137529	0.0554208	0.00163769	0.00129973	-0.0055272
MDAMB415	BMS-265246	0.0316228	0.571435	0.147876	0.154486	0.0442028	0.570092	0.157173	0.137529	0.0554208	0.0013436	0.00573906	-0.0092969
MDAMB415	BMS-265246	0.1	0.572752	0.148945	0.153035	0.0420745	0.570092	0.157173	0.137529	0.0554208	0.00265988	0.00215992	-0.0082271
MDAMB415	BMS-265246	0.316228	0.560877	0.126326	0.152575	0.0761345	0.570092	0.157173	0.137529	0.0554208	-0.0092151	0.0357593	-0.0308461
MDAMB415	BMS-265246	1	0.582724	0.132718	0.16291	0.037012	0.570092	0.157173	0.137529	0.0554208	0.0126326	0.00697174	-0.024455
MDAMB415	BMS-265246	3.16228	0.566654	0.128558	0.171807	0.0455044	0.570092	0.157173	0.137529	0.0554208	-0.0034373	0.0243614	-0.0286147
MDAMB415	BMS-265246	10	0.513208	0.0961773	0.255148	0.0429996	0.570092	0.157173	0.137529	0.0554208	-0.0568835	0.105197	-0.0609953
MDAMB415	LEE011/Ribociclib	0.001	0.631321	0.124031	0.133705	0.0238007	0.570092	0.157173	0.137529	0.0554208	0.0612296	-0.0354443	-0.0331416
MDAMB415	LEE011/Ribociclib	0.00316228	0.655989	0.11597	0.124136	0.0206864	0.570092	0.157173	0.137529	0.0554208	0.0858971	-0.0481277	-0.0412031
MDAMB415	LEE011/Ribociclib	0.01	0.69725	0.0876214	0.120928	0.0191892	0.570092	0.157173	0.137529	0.0554208	0.127158	-0.0528325	-0.0695511
MDAMB415	LEE011/Ribociclib	0.0316228	0.706945	0.0736033	0.118995	0.0141364	0.570092	0.157173	0.137529	0.0554208	0.136853	-0.0598185	-0.0835693
MDAMB415	LEE011/Ribociclib	0.1	0.729948	0.0606948	0.114641	0.0150214	0.570092	0.157173	0.137529	0.0554208	0.159857	-0.0632878	-0.0964777
MDAMB415	LEE011/Ribociclib	0.316228	0.757021	0.0498531	0.104095	0.0140781	0.570092	0.157173	0.137529	0.0554208	0.186929	-0.0747771	-0.107319
MDAMB415	LEE011/Ribociclib	1	0.763293	0.0396929	0.107673	0.013698	0.570092	0.157173	0.137529	0.0554208	0.193201	-0.0715791	-0.11748
MDAMB415	LEE011/Ribociclib	3.16228	0.78807	0.0220544	0.10893	0.0162288	0.570092	0.157173	0.137529	0.0554208	0.217979	-0.0677908	-0.135118
MDAMB415	LEE011/Ribociclib	10	0.794832	0.00184716	0.109541	0.0116413	0.570092	0.157173	0.137529	0.0554208	0.22474	-0.0717672	-0.155325
MDAMB436	BMS-265246	0.001	0.410789	0.287591	0.159588	0.0620777	0.281072	0.459339	0.100248	0.0427307	0.129717	0.0786872	-0.171748
MDAMB436	BMS-265246	0.00316228	0.413579	0.272897	0.168297	0.0639135	0.281072	0.459339	0.100248	0.0427307	0.132507	0.0892318	-0.186442
MDAMB436	BMS-265246	0.01	0.406631	0.250948	0.198297	0.0669738	0.281072	0.459339	0.100248	0.0427307	0.125559	0.122292	-0.208391
MDAMB436	BMS-265246	0.0316228	0.419454	0.266011	0.182479	0.0671147	0.281072	0.459339	0.100248	0.0427307	0.138382	0.106615	-0.193328
MDAMB436	BMS-265246	0.1	0.413454	0.220773	0.214411	0.0743214	0.281072	0.459339	0.100248	0.0427307	0.132382	0.145754	-0.238566
MDAMB436	BMS-265246	0.316228	0.387321	0.243193	0.217681	0.0777625	0.281072	0.459339	0.100248	0.0427307	0.106249	0.152465	-0.216146
MDAMB436	BMS-265246	1	0.379427	0.232413	0.206351	0.0809007	0.281072	0.459339	0.100248	0.0427307	0.0983557	0.144273	-0.226927
MDAMB436	BMS-265246	3.16228	0.311125	0.218712	0.257203	0.0853063	0.281072	0.459339	0.100248	0.0427307	0.0300533	0.19953	-0.240627
MDAMB436	BMS-265246	10	0.273817	0.17032	0.346234	0.109822	0.281072	0.459339	0.100248	0.0427307	-0.0072546	0.313077	-0.289019
MDAMB436	LEE011/Ribociclib	0.001	0.410186	0.283561	0.170139	0.0621811	0.281072	0.459339	0.100248	0.0427307	0.129114	0.0893409	-0.175778
MDAMB436	LEE011/Ribociclib	0.00316228	0.406819	0.293511	0.172879	0.0681783	0.281072	0.459339	0.100248	0.0427307	0.125747	0.0980781	-0.165828
MDAMB436	LEE011/Ribociclib	0.01	0.428395	0.277525	0.169489	0.0598538	0.281072	0.459339	0.100248	0.0427307	0.147323	0.0863636	-0.181814
MDAMB436	LEE011/Ribociclib	0.0316228	0.419156	0.278876	0.173136	0.0718307	0.281072	0.459339	0.100248	0.0427307	0.138085	0.101988	-0.180463
MDAMB436	LEE011/Ribociclib	0.1	0.410713	0.26241	0.183172	0.0761527	0.281072	0.459339	0.100248	0.0427307	0.129641	0.116346	-0.19693
MDAMB436	LEE011/Ribociclib	0.316228	0.41892	0.274458	0.175999	0.0616714	0.281072	0.459339	0.100248	0.0427307	0.137848	0.0946912	-0.184881
MDAMB436	LEE011/Ribociclib	1	0.408028	0.265372	0.183529	0.0666485	0.281072	0.459339	0.100248	0.0427307	0.126956	0.107199	-0.193968
MDAMB436	LEE011/Ribociclib	3.16228	0.407848	0.289686	0.173389	0.068535	0.281072	0.459339	0.100248	0.0427307	0.126776	0.0989456	-0.169653
MDAMB436	LEE011/Ribociclib	10	0.403616	0.281168	0.164051	0.0647855	0.281072	0.459339	0.100248	0.0427307	0.122544	0.0858581	-0.178172
MDAMB453	BMS-265246	0.001	0.526033	0.25645	0.0998068	0.0328118	0.548423	0.257344	0.11686	0.0312562	-0.0223894	-0.0154974	-0.0008932
MDAMB453	BMS-265246	0.00316228	0.52681	0.244075	0.087499	0.0259163	0.548423	0.257344	0.11686	0.0312562	-0.0216124	-0.0347008	-0.013269
MDAMB453	BMS-265246	0.01	0.574749	0.201955	0.117902	0.037593	0.548423	0.257344	0.11686	0.0312562	0.0263258	0.00737924	-0.0553884
MDAMB453	BMS-265246	0.0316228	0.599354	0.197015	0.110386	0.027891	0.548423	0.257344	0.11686	0.0312562	0.0509314	-0.0098389	-0.0603288
MDAMB453	BMS-265246	0.1	0.584933	0.18026	0.12677	0.0376231	0.548423	0.257344	0.11686	0.0312562	0.0365106	0.0162766	-0.0770838
MDAMB453	BMS-265246	0.316228	0.587352	0.183633	0.119615	0.0233375	0.548423	0.257344	0.11686	0.0312562	0.0389291	-0.0051632	-0.0737101
MDAMB453	BMS-265246	1	0.586117	0.16888	0.124287	0.0287156	0.548423	0.257344	0.11686	0.0312562	0.0376944	0.0048867	-0.0884634
MDAMB453	BMS-265246	3.16228	0.594291	0.123724	0.148067	0.0306153	0.548423	0.257344	0.11686	0.0312562	0.0458685	0.0305662	-0.13362
MDAMB453	BMS-265246	10	0.547627	0.0993131	0.168023	0.0253603	0.548423	0.257344	0.11686	0.0312562	-0.0007959	0.0452671	-0.15803
MDAMB453	LEE011/Ribociclib	0.001	0.513735	0.300126	0.103455	0.0299445	0.548423	0.257344	0.11686	0.0312562	-0.0346874	-0.0147162	0.0427828
MDAMB453	LEE011/Ribociclib	0.00316228	0.538587	0.275905	0.0947422	0.0232474	0.548423	0.257344	0.11686	0.0312562	-0.0098357	-0.0301264	0.018561
MDAMB453	LEE011/Ribociclib	0.01	0.621181	0.198787	0.0893853	0.0211465	0.548423	0.257344	0.11686	0.0312562	0.0727583	-0.0375842	-0.0585566
MDAMB453	LEE011/Ribociclib	0.0316228	0.639052	0.184992	0.0906009	0.020016	0.548423	0.257344	0.11686	0.0312562	0.0906291	-0.0374991	-0.0723517
MDAMB453	LEE011/Ribociclib	0.1	0.664541	0.136028	0.102565	0.0217771	0.548423	0.257344	0.11686	0.0312562	0.116118	-0.0237742	-0.121316
MDAMB453	LEE011/Ribociclib	0.316228	0.643718	0.140942	0.100425	0.0130931	0.548423	0.257344	0.11686	0.0312562	0.0952955	-0.034598	-0.116402
MDAMB453	LEE011/Ribociclib	1	0.68539	0.118025	0.0995321	0.0232565	0.548423	0.257344	0.11686	0.0312562	0.136967	-0.0253275	-0.139319
MDAMB453	LEE011/Ribociclib	3.16228	0.756797	0.0659415	0.0753812	0.0151643	0.548423	0.257344	0.11686	0.0312562	0.208374	-0.0575706	-0.191402
MDAMB453	LEE011/Ribociclib	10	0.812603	0.0126325	0.0572801	0.0109155	0.548423	0.257344	0.11686	0.0312562	0.264181	-0.0799204	-0.244711
MDAMB468	BMS-265246	0.001	0.393671	0.230444	0.264716	0.0172384	0.590314	0.232433	0.0842567	0.00381063	-0.196643	0.193887	-0.0019888
MDAMB468	BMS-265246	0.00316228	0.390354	0.211926	0.269492	0.0163902	0.590314	0.232433	0.0842567	0.00381063	-0.19996	0.197815	-0.0205069
MDAMB468	BMS-265246	0.01	0.362407	0.192312	0.311108	0.013384	0.590314	0.232433	0.0842567	0.00381063	-0.227907	0.236425	-0.040121
MDAMB468	BMS-265246	0.0316228	0.373677	0.161284	0.323826	0.0146085	0.590314	0.232433	0.0842567	0.00381063	-0.216637	0.250367	-0.071149
MDAMB468	BMS-265246	0.1	0.355721	0.188255	0.309265	0.0210155	0.590314	0.232433	0.0842567	0.00381063	-0.234593	0.242213	-0.0441785
MDAMB468	BMS-265246	0.316228	0.347774	0.135835	0.363832	0.0213102	0.590314	0.232433	0.0842567	0.00381063	-0.24254	0.297075	-0.0965979
MDAMB468	BMS-265246	1	0.305347	0.131401	0.390831	0.0178213	0.590314	0.232433	0.0842567	0.00381063	-0.284967	0.320585	-0.101032
MDAMB468	BMS-265246	3.16228	0.2307	0.0548863	0.533437	0.0316266	0.590314	0.232433	0.0842567	0.00381063	-0.359614	0.476997	-0.177547
MDAMB468	BMS-265246	10	0.122521	0.0176378	0.722572	0.0460688	0.590314	0.232433	0.0842567	0.00381063	-0.467793	0.680573	-0.214796
MDAMB468	LEE011/Ribociclib	0.001	0.5082	0.227575	0.17616	0.0194809	0.590314	0.232433	0.0842567	0.00381063	-0.082114	0.107574	-0.0048585
MDAMB468	LEE011/Ribociclib	0.00316228	0.488088	0.244934	0.169861	0.0173619	0.590314	0.232433	0.0842567	0.00381063	-0.102226	0.0991553	0.012501
MDAMB468	LEE011/Ribociclib	0.01	0.486203	0.239226	0.185284	0.0184453	0.590314	0.232433	0.0842567	0.00381063	-0.104111	0.115662	0.00679307
MDAMB468	LEE011/Ribociclib	0.0316228	0.474694	0.242751	0.182737	0.0215178	0.590314	0.232433	0.0842567	0.00381063	-0.11562	0.116188	0.0103175
MDAMB468	LEE011/Ribociclib	0.1	0.483384	0.241322	0.167339	0.0190538	0.590314	0.232433	0.0842567	0.00381063	-0.10693	0.0983257	0.00888914
MDAMB468	LEE011/Ribociclib	0.316228	0.486463	0.235971	0.179013	0.0191604	0.590314	0.232433	0.0842567	0.00381063	-0.103851	0.110106	0.0035379
MDAMB468	LEE011/Ribociclib	1	0.499441	0.234554	0.173888	0.0153724	0.590314	0.232433	0.0842567	0.00381063	-0.0908733	0.101193	0.00212099
MDAMB468	LEE011/Ribociclib	3.16228	0.500114	0.234278	0.170802	0.0186265	0.590314	0.232433	0.0842567	0.00381063	-0.0901997	0.101362	0.00184511
MDAMB468	LEE011/Ribociclib	10	0.474035	0.258766	0.169439	0.0150536	0.590314	0.232433	0.0842567	0.00381063	-0.116279	0.0964249	0.0263325
MGH312	Abemaciclib/LY2835219	0.001	0.465213	0.177247	0.210881	0.0702039	0.260671	0.520512	0.10423	0.0864225	0.204542	0.0904325	-0.343265
MGH312	Abemaciclib/LY2835219	0.0031623	0.464463	0.193282	0.213571	0.0852602	0.260671	0.520512	0.10423	0.0864225	0.203792	0.108179	-0.32723
MGH312	Abemaciclib/LY2835219	0.01	0.464805	0.162299	0.185895	0.059572	0.260671	0.520512	0.10423	0.0864225	0.204134	0.0548144	-0.358212
MGH312	Abemaciclib/LY2835219	0.031623	0.433186	0.191714	0.190123	0.0614985	0.260671	0.520512	0.10423	0.0864225	0.172515	0.0609689	-0.328798
MGH312	Abemaciclib/LY2835219	0.1	0.431261	0.202718	0.211448	0.079779	0.260671	0.520512	0.10423	0.0864225	0.17059	0.100574	-0.317794
MGH312	Abemaciclib/LY2835219	0.31623	0.421693	0.204502	0.214076	0.09257	0.260671	0.520512	0.10423	0.0864225	0.161022	0.115993	-0.31601
MGH312	Abemaciclib/LY2835219	1	0.389383	0.223251	0.239802	0.114146	0.260671	0.520512	0.10423	0.0864225	0.128711	0.163295	-0.297261
MGH312	Abemaciclib/LY2835219	3.1623	0.410121	0.230327	0.214843	0.106318	0.260671	0.520512	0.10423	0.0864225	0.149449	0.130508	-0.290185
MGH312	Abemaciclib/LY2835219	10	0.507007	0.0726529	0.204105	0.0448841	0.260671	0.520512	0.10423	0.0864225	0.246335	0.0583367	-0.447859
MGH312	BMS-265246	0.001	0.3907	0.193704	0.188333	0.0618796	0.260671	0.520512	0.10423	0.0864225	0.130029	0.0595603	-0.326808
MGH312	BMS-265246	0.00316228	0.280941	0.179956	0.186872	0.0439585	0.260671	0.520512	0.10423	0.0864225	0.0202694	0.0401776	-0.340556
MGH312	BMS-265246	0.01	0.381099	0.166863	0.164494	0.0462309	0.260671	0.520512	0.10423	0.0864225	0.120428	0.0200726	-0.353649
MGH312	BMS-265246	0.0316228	0.388414	0.15709	0.179954	0.0430111	0.260671	0.520512	0.10423	0.0864225	0.127742	0.0323123	-0.363421
MGH312	BMS-265246	0.1	0.366383	0.138916	0.0767863	0.0486187	0.260671	0.520512	0.10423	0.0864225	0.105711	-0.0652477	-0.381596
MGH312	BMS-265246	0.316228	0.345348	0.12886	0.123197	0.0251908	0.260671	0.520512	0.10423	0.0864225	0.0846765	-0.0422648	-0.391652
MGH312	BMS-265246	1	0.415636	0.0767002	0.203129	0.0392982	0.260671	0.520512	0.10423	0.0864225	0.154964	0.0517746	-0.443812
MGH312	BMS-265246	3.16228	0.377711	0.0587046	0.127403	0.0278589	0.260671	0.520512	0.10423	0.0864225	0.11704	-0.0353913	-0.461807
MGH312	BMS-265246	10	0.298943	0.0487052	0.144207	0.0211501	0.260671	0.520512	0.10423	0.0864225	0.0382718	-0.0252957	-0.471807
MGH312	LEE011/Ribociclib	0.001	0.440276	0.205411	0.146511	0.0562636	0.260671	0.520512	0.10423	0.0864225	0.179605	0.0121218	-0.315101
MGH312	LEE011/Ribociclib	0.00316228	0.453816	0.177684	0.135818	0.0528841	0.260671	0.520512	0.10423	0.0864225	0.193144	-0.0019504	-0.342828
MGH312	LEE011/Ribociclib	0.01	0.472448	0.204766	0.154082	0.062075	0.260671	0.520512	0.10423	0.0864225	0.211777	0.0255039	-0.315745
MGH312	LEE011/Ribociclib	0.0316228	0.467006	0.183176	0.11626	0.0549501	0.260671	0.520512	0.10423	0.0864225	0.206334	-0.0194426	-0.337336
MGH312	LEE011/Ribociclib	0.1	0.468225	0.193353	0.122011	0.06501	0.260671	0.520512	0.10423	0.0864225	0.207554	-0.0036317	-0.327159
MGH312	LEE011/Ribociclib	0.316228	0.38527	0.208501	0.144773	0.0603324	0.260671	0.520512	0.10423	0.0864225	0.124598	0.0144522	-0.312011
MGH312	LEE011/Ribociclib	1	0.473435	0.181668	0.149946	0.0556201	0.260671	0.520512	0.10423	0.0864225	0.212763	0.0149135	-0.338844
MGH312	LEE011/Ribociclib	3.16228	0.409149	0.213102	0.150138	0.0470756	0.260671	0.520512	0.10423	0.0864225	0.148478	0.0065604	-0.30741
MGH312	LEE011/Ribociclib	10	0.42756	0.195584	0.149081	0.0542162	0.260671	0.520512	0.10423	0.0864225	0.166888	0.0126442	-0.324927
PDX1206	BMS-265246	0.001	0.329663	0.191355	0.199679	0.207553	0.406396	0.131208	0.198386	0.207933	-0.0767337	0.00091226	0.0601472
PDX1206	BMS-265246	0.00316228	0.334829	0.162358	0.191702	0.246492	0.406396	0.131208	0.198386	0.207933	-0.0715676	0.031874	0.0311505
PDX1206	BMS-265246	0.01	0.337658	0.149591	0.197054	0.245892	0.406396	0.131208	0.198386	0.207933	-0.0687379	0.036626	0.0183836
PDX1206	BMS-265246	0.0316228	0.350806	0.0951758	0.22509	0.253359	0.406396	0.131208	0.198386	0.207933	-0.0555902	0.0721295	-0.036032
PDX1206	BMS-265246	0.1	0.336269	0.122597	0.189622	0.178006	0.406396	0.131208	0.198386	0.207933	-0.0701275	-0.0386916	-0.0086104
PDX1206	BMS-265246	0.316228	0.361161	0.0877033	0.295087	0.176198	0.406396	0.131208	0.198386	0.207933	-0.0452356	0.0649655	-0.0435046
PDX1206	BMS-265246	1	0.349271	0.0819808	0.318812	0.175687	0.406396	0.131208	0.198386	0.207933	-0.0571254	0.0881796	-0.049227
PDX1206	BMS-265246	3.16228	0.314473	0.0312081	0.404589	0.171792	0.406396	0.131208	0.198386	0.207933	-0.0919228	0.170061	-0.0999997
PDX1206	BMS-265246	10	0.31907	0.0206856	0.44769	0.135587	0.406396	0.131208	0.198386	0.207933	-0.0873266	0.176958	-0.110522
PDX1206	LEE011/Ribociclib	0.001	0.392089	0.238393	0.167349	0.134491	0.406396	0.131208	0.198386	0.207933	-0.0143068	-0.10448	0.107185
PDX1206	LEE011/Ribociclib	0.00316228	0.405375	0.230194	0.16956	0.134744	0.406396	0.131208	0.198386	0.207933	-0.0010217	-0.102015	0.098986
PDX1206	LEE011/Ribociclib	0.01	0.424787	0.204126	0.168568	0.146151	0.406396	0.131208	0.198386	0.207933	0.0183911	-0.0916006	0.0729178
PDX1206	LEE011/Ribociclib	0.0316228	0.433208	0.190108	0.172991	0.136089	0.406396	0.131208	0.198386	0.207933	0.0268113	-0.097239	0.0589004
PDX1206	LEE011/Ribociclib	0.1	0.453054	0.187721	0.183713	0.107941	0.406396	0.131208	0.198386	0.207933	0.0466577	-0.114666	0.0565136
PDX1206	LEE011/Ribociclib	0.316228	0.46632	0.181839	0.180583	0.106898	0.406396	0.131208	0.198386	0.207933	0.0599242	-0.118838	0.0506314
PDX1206	LEE011/Ribociclib	1	0.482929	0.182496	0.164741	0.0965461	0.406396	0.131208	0.198386	0.207933	0.0765323	-0.145032	0.0512877
PDX1206	LEE011/Ribociclib	3.16228	0.464165	0.160728	0.181661	0.121664	0.406396	0.131208	0.198386	0.207933	0.0577686	-0.102995	0.0295198
PDX1206	LEE011/Ribociclib	10	0.543454	0.127192	0.179942	0.0768146	0.406396	0.131208	0.198386	0.207933	0.137057	-0.149563	-0.004016
PDX1258	BMS-265246	0.001	0.273508	0.133683	0.286368	0.198891	0.322558	0.262397	0.206152	0.132418	-0.0490493	0.146689	-0.128714
PDX1258	BMS-265246	0.00316228	0.257861	0.0715111	0.3149	0.234301	0.322558	0.262397	0.206152	0.132418	-0.0646966	0.21063	-0.190886
PDX1258	BMS-265246	0.01	0.195362	0.0874418	0.278076	0.378604	0.322558	0.262397	0.206152	0.132418	-0.127196	0.318109	-0.174955
PDX1258	BMS-265246	0.0316228	0.107468	0.0403041	0.345314	0.463105	0.322558	0.262397	0.206152	0.132418	-0.21509	0.469849	-0.222093
PDX1258	BMS-265246	0.1	0.0910063	0.0222006	0.3352	0.436752	0.322558	0.262397	0.206152	0.132418	-0.231551	0.433381	-0.240196
PDX1258	BMS-265246	0.316228	0.0233537	0.0274693	0.380079	0.540192	0.322558	0.262397	0.206152	0.132418	-0.299204	0.581701	-0.234928
PDX1258	BMS-265246	1	0.0519559	0.0102801	0.413705	0.497409	0.322558	0.262397	0.206152	0.132418	-0.270602	0.572543	-0.252117
PDX1258	BMS-265246	3.16228	0.0686271	0.0116366	0.45241	0.337724	0.322558	0.262397	0.206152	0.132418	-0.253931	0.451564	-0.25076
PDX1258	BMS-265246	10	0.0910502	0.0062629	0.567821	0.279435	0.322558	0.262397	0.206152	0.132418	-0.231507	0.508686	-0.256134
PDX1258	LEE011/Ribociclib	0.001	0.404462	0.194693	0.199336	0.109959	0.322558	0.262397	0.206152	0.132418	0.0819047	-0.0292748	-0.0677041
PDX1258	LEE011/Ribociclib	0.00316228	0.406671	0.193081	0.200498	0.0978602	0.322558	0.262397	0.206152	0.132418	0.0841137	-0.0402119	-0.069316
PDX1258	LEE011/Ribociclib	0.01	0.392968	0.197301	0.205775	0.0978697	0.322558	0.262397	0.206152	0.132418	0.0704102	-0.0349257	-0.0650955
PDX1258	LEE011/Ribociclib	0.0316228	0.416503	0.182621	0.203693	0.0968911	0.322558	0.262397	0.206152	0.132418	0.0939457	-0.0379867	-0.0797757
PDX1258	LEE011/Ribociclib	0.1	0.352721	0.151762	0.179489	0.126475	0.322558	0.262397	0.206152	0.132418	0.0301635	-0.0326061	-0.110635
PDX1258	LEE011/Ribociclib	0.316228	0.406716	0.181526	0.193228	0.113002	0.322558	0.262397	0.206152	0.132418	0.0841581	-0.0323405	-0.0808714
PDX1258	LEE011/Ribociclib	1	0.400731	0.201369	0.194402	0.101197	0.322558	0.262397	0.206152	0.132418	0.0781735	-0.0429715	-0.0610279
PDX1258	LEE011/Ribociclib	3.16228	0.397836	0.19144	0.204909	0.112432	0.322558	0.262397	0.206152	0.132418	0.0752787	-0.0212293	-0.0709568
PDX1258	LEE011/Ribociclib	10	0.374393	0.196687	0.214523	0.0996346	0.322558	0.262397	0.206152	0.132418	0.0518353	-0.0244128	-0.0657099
PDX1328	Abemaciclib/LY2835219	0.001	0.527553	0.158455	0.13829	0.115828	0.465089	0.275339	0.135328	0.0800316	0.0624643	0.0387572	-0.116884
PDX1328	Abemaciclib/LY2835219	0.0031623	0.573337	0.128348	0.145702	0.0939275	0.465089	0.275339	0.135328	0.0800316	0.108248	0.0242697	-0.146991
PDX1328	Abemaciclib/LY2835219	0.01	0.682167	0.0636931	0.135033	0.061399	0.465089	0.275339	0.135328	0.0800316	0.217078	-0.0189278	-0.211646
PDX1328	Abemaciclib/LY2835219	0.031623	0.755195	0.0256195	0.121575	0.0367855	0.465089	0.275339	0.135328	0.0800316	0.290105	-0.056999	-0.24972
PDX1328	Abemaciclib/LY2835219	0.1	0.778413	0.0153423	0.113975	0.0385671	0.465089	0.275339	0.135328	0.0800316	0.313323	-0.0628176	-0.259997
PDX1328	Abemaciclib/LY2835219	0.31623	0.786089	0.0110211	0.114432	0.0388971	0.465089	0.275339	0.135328	0.0800316	0.321	-0.0620305	-0.264318
PDX1328	Abemaciclib/LY2835219	1	0.786673	0.00572743	0.120188	0.0375431	0.465089	0.275339	0.135328	0.0800316	0.321584	-0.0576292	-0.269612
PDX1328	Abemaciclib/LY2835219	3.1623	0.78174	0.0032538	0.123156	0.0458163	0.465089	0.275339	0.135328	0.0800316	0.316651	-0.0463875	-0.272085
PDX1328	Abemaciclib/LY2835219	10	0.754229	0.00723354	0.150339	0.0231083	0.465089	0.275339	0.135328	0.0800316	0.28914	-0.0419129	-0.268105
PDX1328	BMS-265246	0.001	0.527682	0.167086	0.147259	0.0960625	0.465089	0.275339	0.135328	0.0800316	0.0625926	0.0279616	-0.108253
PDX1328	BMS-265246	0.00316228	0.550561	0.117074	0.170432	0.0981977	0.465089	0.275339	0.135328	0.0800316	0.0854719	0.0532698	-0.158265
PDX1328	BMS-265246	0.00316228	0.519276	0.195859	0.14083	0.093262	0.465089	0.275339	0.135328	0.0800316	0.0541866	0.0187319	-0.0794801
PDX1328	BMS-265246	0.01	0.509596	0.174594	0.150468	0.0965689	0.465089	0.275339	0.135328	0.0800316	0.044507	0.0316767	-0.100745
PDX1328	BMS-265246	0.0316228	0.488562	0.153305	0.183057	0.123418	0.465089	0.275339	0.135328	0.0800316	0.0234727	0.0911145	-0.122035
PDX1328	BMS-265246	0.1	0.546955	0.14797	0.161072	0.0840554	0.465089	0.275339	0.135328	0.0800316	0.0818662	0.0297676	-0.127369
PDX1328	BMS-265246	0.316228	0.535917	0.15989	0.160867	0.0816624	0.465089	0.275339	0.135328	0.0800316	0.0708281	0.0271694	-0.115449
PDX1328	BMS-265246	1	0.525093	0.134271	0.203727	0.0681841	0.465089	0.275339	0.135328	0.0800316	0.0600044	0.0565513	-0.141068
PDX1328	BMS-265246	3.16228	0.54518	0.131695	0.1851	0.0572914	0.465089	0.275339	0.135328	0.0800316	0.0800908	0.0270311	-0.143645
PDX1328	BMS-265246	10	0.528843	0.145117	0.180964	0.0722852	0.465089	0.275339	0.135328	0.0800316	0.063754	0.0378898	-0.130222
PDX1328	LEE011/Ribociclib	0.001	0.596766	0.122468	0.138312	0.0775591	0.465089	0.275339	0.135328	0.0800316	0.131677	0.00051089	-0.152871
PDX1328	LEE011/Ribociclib	0.00316228	0.680143	0.0759871	0.126794	0.0437254	0.465089	0.275339	0.135328	0.0800316	0.215054	-0.0448403	-0.199352
PDX1328	LEE011/Ribociclib	0.00316228	0.645095	0.112476	0.125976	0.0628552	0.465089	0.275339	0.135328	0.0800316	0.180006	-0.0265284	-0.162863
PDX1328	LEE011/Ribociclib	0.01	0.642043	0.0929887	0.139543	0.0622131	0.465089	0.275339	0.135328	0.0800316	0.176954	-0.0136037	-0.18235
PDX1328	LEE011/Ribociclib	0.0316228	0.657004	0.0779232	0.139781	0.0638978	0.465089	0.275339	0.135328	0.0800316	0.191914	-0.0116809	-0.197416
PDX1328	LEE011/Ribociclib	0.1	0.606259	0.0502226	0.182449	0.104643	0.465089	0.275339	0.135328	0.0800316	0.14117	0.0717326	-0.225116
PDX1328	LEE011/Ribociclib	0.316228	0.681722	0.0805886	0.122171	0.0595307	0.465089	0.275339	0.135328	0.0800316	0.216633	-0.0336585	-0.19475
PDX1328	LEE011/Ribociclib	1	0.697977	0.0495653	0.137759	0.0444484	0.465089	0.275339	0.135328	0.0800316	0.232887	-0.033152	-0.225774
PDX1328	LEE011/Ribociclib	3.16228	0.711401	0.0343972	0.148359	0.0365337	0.465089	0.275339	0.135328	0.0800316	0.246312	-0.0304672	-0.240942
PDX1328	LEE011/Ribociclib	10	0.658796	0.0318686	0.146775	0.0785519	0.465089	0.275339	0.135328	0.0800316	0.193707	0.00996712	-0.24347
PDXHCI002	BMS-265246	0.001	0.0873551	0.368223	0.110332	0.202094	0.195375	0.370335	0.154845	0.18435	-0.10802	-0.0267694	-0.0021118
PDXHCI002	BMS-265246	0.00316228	0.0750362	0.360876	0.0997446	0.23971	0.195375	0.370335	0.154845	0.18435	-0.120338	0.00025948	-0.0094587
PDXHCI002	BMS-265246	0.01	0.111014	0.37703	0.0888906	0.185699	0.195375	0.370335	0.154845	0.18435	-0.0843604	-0.064606	0.00669544
PDXHCI002	BMS-265246	0.0316228	0.0855833	0.352527	0.112953	0.203306	0.195375	0.370335	0.154845	0.18435	-0.109791	-0.0229363	-0.0178079
PDXHCI002	BMS-265246	0.1	0.108897	0.338603	0.141247	0.15725	0.195375	0.370335	0.154845	0.18435	-0.0864772	-0.0406982	-0.0317318
PDXHCI002	BMS-265246	0.316228	0.0940793	0.312713	0.171326	0.183243	0.195375	0.370335	0.154845	0.18435	-0.101295	0.0153737	-0.0576215
PDXHCI002	BMS-265246	1	0.0935052	0.293349	0.190495	0.169085	0.195375	0.370335	0.154845	0.18435	-0.101869	0.0203847	-0.076986
PDXHCI002	BMS-265246	3.16228	0.0945399	0.106555	0.278275	0.182015	0.195375	0.370335	0.154845	0.18435	-0.100835	0.121095	-0.26378
PDXHCI002	BMS-265246	10	0.165197	0.022716	0.381929	0.193327	0.195375	0.370335	0.154845	0.18435	-0.0301776	0.236061	-0.347619
PDXHCI002	LEE011/Ribociclib	0.001	0.0900977	0.338689	0.117202	0.197627	0.195375	0.370335	0.154845	0.18435	-0.105277	-0.0243663	-0.0316454
PDXHCI002	LEE011/Ribociclib	0.00316228	0.107923	0.333513	0.123894	0.215215	0.195375	0.370335	0.154845	0.18435	-0.0874513	-8.53e-05	-0.036822
PDXHCI002	LEE011/Ribociclib	0.01	0.0972738	0.308041	0.113763	0.197189	0.195375	0.370335	0.154845	0.18435	-0.0981009	-0.0282432	-0.0622933
PDXHCI002	LEE011/Ribociclib	0.0316228	0.103353	0.287569	0.115987	0.173985	0.195375	0.370335	0.154845	0.18435	-0.0920218	-0.0492225	-0.0827657
PDXHCI002	LEE011/Ribociclib	0.1	0.126595	0.290445	0.158871	0.164851	0.195375	0.370335	0.154845	0.18435	-0.0687793	-0.0154727	-0.0798894
PDXHCI002	LEE011/Ribociclib	0.316228	0.133465	0.282686	0.144791	0.144591	0.195375	0.370335	0.154845	0.18435	-0.0619092	-0.0498133	-0.0876489
PDXHCI002	LEE011/Ribociclib	1	0.158777	0.275407	0.137183	0.121068	0.195375	0.370335	0.154845	0.18435	-0.0365979	-0.080944	-0.0949277
PDXHCI002	LEE011/Ribociclib	3.16228	0.167937	0.222912	0.16231	0.122125	0.195375	0.370335	0.154845	0.18435	-0.0274377	-0.0547604	-0.147423
PDXHCI002	LEE011/Ribociclib	10	0.301883	0.121826	0.189622	0.0978411	0.195375	0.370335	0.154845	0.18435	0.106509	-0.0517322	-0.248509
SKBR3	BMS-265246	0.001	0.439386	0.286209	0.154357	0.0473797	0.497412	0.274618	0.126441	0.0369367	-0.0580264	0.0383591	0.0115904
SKBR3	BMS-265246	0.00316228	0.480102	0.19702	0.198511	0.0501257	0.497412	0.274618	0.126441	0.0369367	-0.0173103	0.085259	-0.0775983
SKBR3	BMS-265246	0.01	0.475165	0.165769	0.212614	0.0656803	0.497412	0.274618	0.126441	0.0369367	-0.0222468	0.114917	-0.10885
SKBR3	BMS-265246	0.0316228	0.46453	0.179624	0.225657	0.0559292	0.497412	0.274618	0.126441	0.0369367	-0.032882	0.118208	-0.0949942
SKBR3	BMS-265246	0.1	0.47166	0.16508	0.235686	0.0535989	0.497412	0.274618	0.126441	0.0369367	-0.025752	0.125908	-0.109538
SKBR3	BMS-265246	0.316228	0.412002	0.141875	0.294544	0.0628836	0.497412	0.274618	0.126441	0.0369367	-0.0854101	0.194049	-0.132744
SKBR3	BMS-265246	1	0.39734	0.132098	0.312183	0.065102	0.497412	0.274618	0.126441	0.0369367	-0.100072	0.213907	-0.14252
SKBR3	BMS-265246	3.16228	0.298377	0.105648	0.402841	0.0803579	0.497412	0.274618	0.126441	0.0369367	-0.199035	0.319821	-0.16897
SKBR3	BMS-265246	10	0.209202	0.0909554	0.49101	0.0898795	0.497412	0.274618	0.126441	0.0369367	-0.28821	0.417512	-0.183663
SKBR3	LEE011/Ribociclib	0.001	0.539418	0.223394	0.140123	0.0374885	0.497412	0.274618	0.126441	0.0369367	0.042006	0.0142339	-0.0512249
SKBR3	LEE011/Ribociclib	0.00316228	0.551744	0.213276	0.141017	0.0383778	0.497412	0.274618	0.126441	0.0369367	0.0543318	0.0160169	-0.0613428
SKBR3	LEE011/Ribociclib	0.01	0.54956	0.21054	0.143344	0.035328	0.497412	0.274618	0.126441	0.0369367	0.0521485	0.0152941	-0.0640781
SKBR3	LEE011/Ribociclib	0.0316228	0.556604	0.199503	0.14699	0.0374821	0.497412	0.274618	0.126441	0.0369367	0.0591922	0.0210941	-0.0751155
SKBR3	LEE011/Ribociclib	0.1	0.550429	0.188671	0.153515	0.0446949	0.497412	0.274618	0.126441	0.0369367	0.0530173	0.0348325	-0.0859473
SKBR3	LEE011/Ribociclib	0.316228	0.546311	0.189363	0.165957	0.0414532	0.497412	0.274618	0.126441	0.0369367	0.0488992	0.0440327	-0.085255
SKBR3	LEE011/Ribociclib	1	0.550886	0.193739	0.15715	0.0356828	0.497412	0.274618	0.126441	0.0369367	0.0534739	0.0294547	-0.0808796
SKBR3	LEE011/Ribociclib	3.16228	0.56689	0.17745	0.1619	0.0327439	0.497412	0.274618	0.126441	0.0369367	0.069478	0.0312659	-0.0971688
SKBR3	LEE011/Ribociclib	10	0.579127	0.170103	0.163181	0.0343572	0.497412	0.274618	0.126441	0.0369367	0.0817152	0.0341603	-0.104516
SUM1315	BMS-265246	0.001	0.349865	0.332904	0.16437	0.0476401	0.430561	0.370825	0.144524	0.0245954	-0.0806955	0.042891	-0.0379214
SUM1315	BMS-265246	0.00316228	0.374687	0.339986	0.172224	0.0398647	0.430561	0.370825	0.144524	0.0245954	-0.0558741	0.0429697	-0.0308394
SUM1315	BMS-265246	0.01	0.366591	0.211253	0.252954	0.043437	0.430561	0.370825	0.144524	0.0245954	-0.06397	0.127272	-0.159572
SUM1315	BMS-265246	0.0316228	0.410116	0.185714	0.248386	0.0445659	0.430561	0.370825	0.144524	0.0245954	-0.0204451	0.123832	-0.185111
SUM1315	BMS-265246	0.1	0.360905	0.186454	0.235156	0.0616111	0.430561	0.370825	0.144524	0.0245954	-0.0696559	0.127648	-0.184371
SUM1315	BMS-265246	0.316228	0.362884	0.0770842	0.322814	0.0506806	0.430561	0.370825	0.144524	0.0245954	-0.0676769	0.204375	-0.293741
SUM1315	BMS-265246	1	0.300474	0.00970162	0.434988	0.0799604	0.430561	0.370825	0.144524	0.0245954	-0.130087	0.345829	-0.361123
SUM1315	BMS-265246	3.16228	0.180696	0.117734	0.47656	0.105589	0.430561	0.370825	0.144524	0.0245954	-0.249865	0.41303	-0.253091
SUM1315	BMS-265246	10	0.111375	0.0083274	0.663315	0.155467	0.430561	0.370825	0.144524	0.0245954	-0.319185	0.649663	-0.362498
SUM1315	LEE011/Ribociclib	0.001	0.512676	0.252162	0.148191	0.0205716	0.430561	0.370825	0.144524	0.0245954	0.0821157	-0.0003574	-0.118663
SUM1315	LEE011/Ribociclib	0.00316228	0.524951	0.234229	0.136434	0.0231965	0.430561	0.370825	0.144524	0.0245954	0.09439	-0.0094891	-0.136596
SUM1315	LEE011/Ribociclib	0.01	0.536651	0.214742	0.137582	0.0254571	0.430561	0.370825	0.144524	0.0245954	0.106091	-0.0060807	-0.156083
SUM1315	LEE011/Ribociclib	0.0316228	0.53212	0.212033	0.150503	0.0227379	0.430561	0.370825	0.144524	0.0245954	0.10156	0.00412107	-0.158792
SUM1315	LEE011/Ribociclib	0.1	0.559531	0.190469	0.148916	0.0220982	0.430561	0.370825	0.144524	0.0245954	0.12897	0.00189486	-0.180356
SUM1315	LEE011/Ribociclib	0.316228	0.547437	0.189872	0.155469	0.0238141	0.430561	0.370825	0.144524	0.0245954	0.116876	0.0101641	-0.180953
SUM1315	LEE011/Ribociclib	1	0.580967	0.180648	0.138093	0.0226187	0.430561	0.370825	0.144524	0.0245954	0.150406	-0.0084077	-0.190177
SUM1315	LEE011/Ribociclib	3.16228	0.593385	0.192026	0.115479	0.0195975	0.430561	0.370825	0.144524	0.0245954	0.162824	-0.0340432	-0.1788
SUM1315	LEE011/Ribociclib	10	0.590053	0.153785	0.139815	0.0183512	0.430561	0.370825	0.144524	0.0245954	0.159493	-0.0109531	-0.21704
SUM149	BMS-265246	0.001	0.322576	0.35897	0.220793	0.0583555	0.300529	0.459185	0.156807	0.0283376	0.0220471	0.0940042	-0.100214
SUM149	BMS-265246	0.00316228	0.303401	0.368439	0.213751	0.0675637	0.300529	0.459185	0.156807	0.0283376	0.00287235	0.09617	-0.090746
SUM149	BMS-265246	0.01	0.27121	0.312619	0.265758	0.0882692	0.300529	0.459185	0.156807	0.0283376	-0.029319	0.168883	-0.146566
SUM149	BMS-265246	0.0316228	0.253416	0.288381	0.281808	0.113458	0.300529	0.459185	0.156807	0.0283376	-0.0471124	0.210122	-0.170804
SUM149	BMS-265246	0.1	0.235325	0.270876	0.30706	0.132873	0.300529	0.459185	0.156807	0.0283376	-0.0652032	0.254789	-0.188309
SUM149	BMS-265246	0.316228	0.191541	0.189927	0.343969	0.220057	0.300529	0.459185	0.156807	0.0283376	-0.108988	0.378882	-0.269258
SUM149	BMS-265246	1	0.174589	0.16417	0.34396	0.243969	0.300529	0.459185	0.156807	0.0283376	-0.12594	0.402784	-0.295015
SUM149	BMS-265246	3.16228	0.193509	0.15109	0.30169	0.296855	0.300529	0.459185	0.156807	0.0283376	-0.107019	0.4134	-0.308095
SUM149	BMS-265246	10	0.13835	0.110183	0.355533	0.334444	0.300529	0.459185	0.156807	0.0283376	-0.162179	0.504832	-0.349002
SUM149	LEE011/Ribociclib	0.001	0.393534	0.388703	0.150068	0.0261573	0.300529	0.459185	0.156807	0.0283376	0.093005	-0.0089195	-0.0704821
SUM149	LEE011/Ribociclib	0.00316228	0.387294	0.392045	0.15047	0.0249815	0.300529	0.459185	0.156807	0.0283376	0.0867658	-0.0096935	-0.0671397
SUM149	LEE011/Ribociclib	0.01	0.428432	0.363083	0.142233	0.0237101	0.300529	0.459185	0.156807	0.0283376	0.127904	-0.0192015	-0.096102
SUM149	LEE011/Ribociclib	0.0316228	0.434206	0.363894	0.129778	0.0300902	0.300529	0.459185	0.156807	0.0283376	0.133678	-0.0252762	-0.095291
SUM149	LEE011/Ribociclib	0.1	0.443745	0.347342	0.139737	0.0284803	0.300529	0.459185	0.156807	0.0283376	0.143216	-0.0169274	-0.111843
SUM149	LEE011/Ribociclib	0.316228	0.449983	0.340426	0.150328	0.0241241	0.300529	0.459185	0.156807	0.0283376	0.149454	-0.0106927	-0.118759
SUM149	LEE011/Ribociclib	1	0.485738	0.313598	0.135941	0.024119	0.300529	0.459185	0.156807	0.0283376	0.18521	-0.0250848	-0.145586
SUM149	LEE011/Ribociclib	3.16228	0.477523	0.317023	0.137449	0.0302232	0.300529	0.459185	0.156807	0.0283376	0.176994	-0.0174722	-0.142162
SUM149	LEE011/Ribociclib	10	0.554761	0.241488	0.139476	0.0292393	0.300529	0.459185	0.156807	0.0283376	0.254232	-0.0164291	-0.217697
SUM159	BMS-265246	0.001	0.324542	0.426122	0.154701	0.0675458	0.386777	0.207574	0.262195	0.0771836	-0.0622348	-0.117132	0.218548
SUM159	BMS-265246	0.00316228	0.332449	0.426743	0.144399	0.0726919	0.386777	0.207574	0.262195	0.0771836	-0.0543282	-0.122289	0.219169
SUM159	BMS-265246	0.01	0.345218	0.405054	0.150246	0.0736193	0.386777	0.207574	0.262195	0.0771836	-0.0415594	-0.115514	0.197481
SUM159	BMS-265246	0.0316228	0.3705	0.372394	0.152958	0.0676583	0.386777	0.207574	0.262195	0.0771836	-0.0162775	-0.118763	0.16482
SUM159	BMS-265246	0.1	0.363544	0.357975	0.173404	0.0682603	0.386777	0.207574	0.262195	0.0771836	-0.0232328	-0.0977146	0.150401
SUM159	BMS-265246	0.316228	0.344608	0.332174	0.205422	0.0699772	0.386777	0.207574	0.262195	0.0771836	-0.0421694	-0.0639797	0.1246
SUM159	BMS-265246	1	0.352473	0.27103	0.208997	0.105686	0.386777	0.207574	0.262195	0.0771836	-0.0343043	-0.0246959	0.0634557
SUM159	BMS-265246	3.16228	0.364392	0.211071	0.236162	0.0965405	0.386777	0.207574	0.262195	0.0771836	-0.0223847	-0.006677	0.00349658
SUM159	BMS-265246	10	0.326796	0.295037	0.177998	0.118516	0.386777	0.207574	0.262195	0.0771836	-0.0599811	-0.0428648	0.0874633
SUM159	LEE011/Ribociclib	0.001	0.344626	0.399061	0.147912	0.0873947	0.386777	0.207574	0.262195	0.0771836	-0.0421514	-0.104072	0.191487
SUM159	LEE011/Ribociclib	0.00316228	0.345265	0.381391	0.159736	0.0860643	0.386777	0.207574	0.262195	0.0771836	-0.0415119	-0.0935786	0.173817
SUM159	LEE011/Ribociclib	0.01	0.356631	0.400493	0.15291	0.0669212	0.386777	0.207574	0.262195	0.0771836	-0.0301457	-0.119548	0.192919
SUM159	LEE011/Ribociclib	0.0316228	0.336736	0.386862	0.165404	0.0818107	0.386777	0.207574	0.262195	0.0771836	-0.0500415	-0.0921646	0.179288
SUM159	LEE011/Ribociclib	0.1	0.370591	0.382359	0.160464	0.06448	0.386777	0.207574	0.262195	0.0771836	-0.0161865	-0.114435	0.174785
SUM159	LEE011/Ribociclib	0.316228	0.376667	0.38764	0.151676	0.0573064	0.386777	0.207574	0.262195	0.0771836	-0.0101096	-0.130396	0.180066
SUM159	LEE011/Ribociclib	1	0.406056	0.36637	0.150212	0.0512326	0.386777	0.207574	0.262195	0.0771836	0.019279	-0.137934	0.158796
SUM159	LEE011/Ribociclib	3.16228	0.428026	0.316902	0.168947	0.057352	0.386777	0.207574	0.262195	0.0771836	0.0412488	-0.11308	0.109328
SUM159	LEE011/Ribociclib	10	0.493584	0.249683	0.177969	0.0562103	0.386777	0.207574	0.262195	0.0771836	0.106806	-0.1052	0.0421086
SUM185PE	Abemaciclib/LY2835219	0.001	0.267952	0.109579	0.173385	0.371353	0.248227	0.127105	0.139341	0.405092	0.0197253	0.00030606	-0.017526
SUM185PE	Abemaciclib/LY2835219	0.0031623	0.283161	0.113448	0.178023	0.341408	0.248227	0.127105	0.139341	0.405092	0.034934	-0.0250021	-0.0136567
SUM185PE	Abemaciclib/LY2835219	0.01	0.320785	0.117844	0.162991	0.323408	0.248227	0.127105	0.139341	0.405092	0.072558	-0.0580327	-0.009261
SUM185PE	Abemaciclib/LY2835219	0.031623	0.375892	0.100108	0.178771	0.273994	0.248227	0.127105	0.139341	0.405092	0.127665	-0.091667	-0.026997
SUM185PE	Abemaciclib/LY2835219	0.1	0.421656	0.041578	0.192051	0.267046	0.248227	0.127105	0.139341	0.405092	0.173429	-0.0853354	-0.0855269
SUM185PE	Abemaciclib/LY2835219	0.31623	0.433908	0.0274524	0.195389	0.270106	0.248227	0.127105	0.139341	0.405092	0.185682	-0.0789376	-0.0996526
SUM185PE	Abemaciclib/LY2835219	1	0.429641	0.00742312	0.177376	0.286857	0.248227	0.127105	0.139341	0.405092	0.181415	-0.0802	-0.119682
SUM185PE	Abemaciclib/LY2835219	3.1623	0.405166	0.00152338	0.228682	0.288896	0.248227	0.127105	0.139341	0.405092	0.15694	-0.0268542	-0.125582
SUM185PE	Abemaciclib/LY2835219	10	0.388413	0.00423586	0.200985	0.30963	0.248227	0.127105	0.139341	0.405092	0.140187	-0.0338179	-0.122869
SUM185PE	BMS-265246	0.001	0.371592	0.0618872	0.188053	0.216607	0.248227	0.127105	0.139341	0.405092	0.123365	-0.139772	-0.0652177
SUM185PE	BMS-265246	0.00316228	0.325121	0.0727552	0.194446	0.274589	0.248227	0.127105	0.139341	0.405092	0.0768944	-0.075397	-0.0543498
SUM185PE	BMS-265246	0.01	0.350354	0.0582855	0.152135	0.206833	0.248227	0.127105	0.139341	0.405092	0.102127	-0.185464	-0.0688194
SUM185PE	BMS-265246	0.0316228	0.36487	0.0527169	0.180219	0.212614	0.248227	0.127105	0.139341	0.405092	0.116643	-0.1516	-0.0743881
SUM185PE	BMS-265246	0.1	0.41709	0.0630694	0.174616	0.165861	0.248227	0.127105	0.139341	0.405092	0.168863	-0.203955	-0.0640356
SUM185PE	BMS-265246	0.316228	0.429176	0.0401666	0.196229	0.180437	0.248227	0.127105	0.139341	0.405092	0.180949	-0.167767	-0.0869383
SUM185PE	BMS-265246	1	0.477632	0.0480057	0.195018	0.12704	0.248227	0.127105	0.139341	0.405092	0.229405	-0.222374	-0.0790992
SUM185PE	BMS-265246	3.16228	0.441663	0.056033	0.204743	0.160215	0.248227	0.127105	0.139341	0.405092	0.193437	-0.179474	-0.0710719
SUM185PE	BMS-265246	10	0.480936	0.0368616	0.203411	0.15726	0.248227	0.127105	0.139341	0.405092	0.23271	-0.183761	-0.0902434
SUM185PE	LEE011/Ribociclib	0.001	0.28986	0.129267	0.154577	0.296234	0.248227	0.127105	0.139341	0.405092	0.0416328	-0.0936214	0.00216225
SUM185PE	LEE011/Ribociclib	0.00316228	0.300565	0.116925	0.17502	0.300399	0.248227	0.127105	0.139341	0.405092	0.0523379	-0.0690124	-0.01018
SUM185PE	LEE011/Ribociclib	0.01	0.317398	0.120539	0.172087	0.283683	0.248227	0.127105	0.139341	0.405092	0.0691717	-0.0886615	-0.0065662
SUM185PE	LEE011/Ribociclib	0.0316228	0.338268	0.124121	0.15311	0.245222	0.248227	0.127105	0.139341	0.405092	0.0900409	-0.1461	-0.0029838
SUM185PE	LEE011/Ribociclib	0.1	0.386103	0.105267	0.158016	0.259969	0.248227	0.127105	0.139341	0.405092	0.137876	-0.126447	-0.0218376
SUM185PE	LEE011/Ribociclib	0.316228	0.370891	0.118309	0.1638	0.208523	0.248227	0.127105	0.139341	0.405092	0.122664	-0.172109	-0.0087964
SUM185PE	LEE011/Ribociclib	1	0.383616	0.0960743	0.159309	0.229387	0.248227	0.127105	0.139341	0.405092	0.135389	-0.155736	-0.0310307
SUM185PE	LEE011/Ribociclib	3.16228	0.387324	0.0727982	0.163214	0.21943	0.248227	0.127105	0.139341	0.405092	0.139097	-0.161788	-0.0543067
SUM185PE	LEE011/Ribociclib	10	0.51049	0.00895804	0.195313	0.156836	0.248227	0.127105	0.139341	0.405092	0.262264	-0.192283	-0.118147
SUM190PT	Abemaciclib/LY2835219	0.001	0.497958	0.154168	0.167511	0.0909175	0.573658	0.131474	0.171322	0.0610648	-0.0757	0.0260422	0.0226937
SUM190PT	Abemaciclib/LY2835219	0.0031623	0.543125	0.11422	0.165717	0.0809486	0.573658	0.131474	0.171322	0.0610648	-0.0305328	0.0142797	-0.0172539
SUM190PT	Abemaciclib/LY2835219	0.01	0.605703	0.0701528	0.153312	0.0756671	0.573658	0.131474	0.171322	0.0610648	0.0320455	-0.0034073	-0.0613213
SUM190PT	Abemaciclib/LY2835219	0.031623	0.671663	0.00978636	0.14072	0.0674477	0.573658	0.131474	0.171322	0.0610648	0.0980052	-0.024219	-0.121688
SUM190PT	Abemaciclib/LY2835219	0.1	0.683978	0.00174367	0.144896	0.0671569	0.573658	0.131474	0.171322	0.0610648	0.11032	-0.0203335	-0.12973
SUM190PT	Abemaciclib/LY2835219	0.31623	0.658322	0.0675683	0.115848	0.0650417	0.573658	0.131474	0.171322	0.0610648	0.0846638	-0.0514968	-0.0639058
SUM190PT	Abemaciclib/LY2835219	1	0.679144	0.00259009	0.15091	0.0633896	0.573658	0.131474	0.171322	0.0610648	0.105486	-0.0180867	-0.128884
SUM190PT	Abemaciclib/LY2835219	3.1623	0.618842	0.0700283	0.135212	0.0776288	0.573658	0.131474	0.171322	0.0610648	0.0451846	-0.0195453	-0.0614458
SUM190PT	Abemaciclib/LY2835219	10	0.558795	0	0.264284	0.0667336	0.573658	0.131474	0.171322	0.0610648	-0.0148626	0.0986309	-0.131474
SUM190PT	BMS-265246	0.001	0.456469	0.0489109	0.262168	0.115662	0.573658	0.131474	0.171322	0.0610648	-0.117189	0.145443	-0.0825632
SUM190PT	BMS-265246	0.00316228	0.471895	0.0536943	0.231728	0.134134	0.573658	0.131474	0.171322	0.0610648	-0.101763	0.133476	-0.0777798
SUM190PT	BMS-265246	0.01	0.47694	0.0683668	0.239826	0.106348	0.573658	0.131474	0.171322	0.0610648	-0.096718	0.113788	-0.0631073
SUM190PT	BMS-265246	0.0316228	0.448972	0.0522467	0.262632	0.112376	0.573658	0.131474	0.171322	0.0610648	-0.124686	0.142622	-0.0792274
SUM190PT	BMS-265246	0.1	0.424264	0.0086145	0.327351	0.114142	0.573658	0.131474	0.171322	0.0610648	-0.149394	0.209107	-0.12286
SUM190PT	BMS-265246	0.316228	0.431277	0.0173485	0.294534	0.129134	0.573658	0.131474	0.171322	0.0610648	-0.14238	0.191281	-0.114126
SUM190PT	BMS-265246	1	0.400197	0.0127845	0.313715	0.140649	0.573658	0.131474	0.171322	0.0610648	-0.173461	0.221978	-0.11869
SUM190PT	BMS-265246	3.16228	0.378521	0.00408361	0.332573	0.154765	0.573658	0.131474	0.171322	0.0610648	-0.195137	0.254952	-0.12739
SUM190PT	BMS-265246	10	0.395196	0.0199341	0.321598	0.139772	0.573658	0.131474	0.171322	0.0610648	-0.178462	0.228983	-0.11154
SUM190PT	LEE011/Ribociclib	0.001	0.560402	0.129202	0.145734	0.0844412	0.573658	0.131474	0.171322	0.0610648	-0.0132557	-0.0022109	-0.0022718
SUM190PT	LEE011/Ribociclib	0.00316228	0.557093	0.104525	0.15647	0.085199	0.573658	0.131474	0.171322	0.0610648	-0.0165643	0.00928296	-0.0269492
SUM190PT	LEE011/Ribociclib	0.01	0.600863	0.077157	0.145353	0.0705598	0.573658	0.131474	0.171322	0.0610648	0.0272056	-0.0164738	-0.0543171
SUM190PT	LEE011/Ribociclib	0.0316228	0.626715	0.0492249	0.161772	0.0691955	0.573658	0.131474	0.171322	0.0610648	0.0530568	-0.0014186	-0.0822492
SUM190PT	LEE011/Ribociclib	0.1	0.648223	0.0381549	0.151294	0.0612739	0.573658	0.131474	0.171322	0.0610648	0.0745655	-0.0198182	-0.0933192
SUM190PT	LEE011/Ribociclib	0.316228	0.622631	0.0356745	0.153289	0.0730212	0.573658	0.131474	0.171322	0.0610648	0.0489732	-0.0060764	-0.0957996
SUM190PT	LEE011/Ribociclib	1	0.633971	0.0215311	0.177033	0.0510367	0.573658	0.131474	0.171322	0.0610648	0.0603135	-0.0043161	-0.109943
SUM190PT	LEE011/Ribociclib	3.16228	0.674983	0.00134862	0.120701	0.0627107	0.573658	0.131474	0.171322	0.0610648	0.101325	-0.0489743	-0.130126
SUM190PT	LEE011/Ribociclib	10	0.527471	0.22312	0.0900997	0.0642779	0.573658	0.131474	0.171322	0.0610648	-0.0461868	-0.0780087	0.0916454
SUM229PE	Abemaciclib/LY2835219	0.001	0.331539	0.371188	0.14059	0.0587868	0.291318	0.350933	0.212693	0.0619367	0.0402205	-0.0752532	0.0202548
SUM229PE	Abemaciclib/LY2835219	0.0031623	0.360029	0.346721	0.138064	0.0586641	0.291318	0.350933	0.212693	0.0619367	0.0687104	-0.0779012	-0.0042116
SUM229PE	Abemaciclib/LY2835219	0.01	0.396503	0.300178	0.148586	0.0534684	0.291318	0.350933	0.212693	0.0619367	0.105184	-0.0725754	-0.0507552
SUM229PE	Abemaciclib/LY2835219	0.031623	0.452018	0.26673	0.129157	0.0435785	0.291318	0.350933	0.212693	0.0619367	0.1607	-0.101894	-0.0842025
SUM229PE	Abemaciclib/LY2835219	0.1	0.483955	0.239256	0.140404	0.0465925	0.291318	0.350933	0.212693	0.0619367	0.192637	-0.0876329	-0.111677
SUM229PE	Abemaciclib/LY2835219	0.31623	0.517735	0.210963	0.131774	0.0426375	0.291318	0.350933	0.212693	0.0619367	0.226417	-0.100218	-0.13997
SUM229PE	Abemaciclib/LY2835219	1	0.602785	0.148373	0.10603	0.0462202	0.291318	0.350933	0.212693	0.0619367	0.311467	-0.122379	-0.20256
SUM229PE	Abemaciclib/LY2835219	3.1623	0.601702	0.12092	0.148081	0.0444779	0.291318	0.350933	0.212693	0.0619367	0.310384	-0.0820706	-0.230013
SUM229PE	Abemaciclib/LY2835219	10	0.576286	0.0563823	0.201969	0.0522024	0.291318	0.350933	0.212693	0.0619367	0.284968	-0.0204581	-0.29455
SUM229PE	BMS-265246	0.001	0.360992	0.262984	0.198591	0.0802261	0.291318	0.350933	0.212693	0.0619367	0.069674	0.00418696	-0.0879487
SUM229PE	BMS-265246	0.00316228	0.366091	0.242796	0.199038	0.0915837	0.291318	0.350933	0.212693	0.0619367	0.0747728	0.0159921	-0.108137
SUM229PE	BMS-265246	0.01	0.32719	0.238678	0.220055	0.0927181	0.291318	0.350933	0.212693	0.0619367	0.0358716	0.0381431	-0.112255
SUM229PE	BMS-265246	0.0316228	0.355552	0.163583	0.235339	0.120562	0.291318	0.350933	0.212693	0.0619367	0.0642339	0.0812719	-0.18735
SUM229PE	BMS-265246	0.1	0.331411	0.185587	0.252201	0.113526	0.291318	0.350933	0.212693	0.0619367	0.0400928	0.0910971	-0.165346
SUM229PE	BMS-265246	0.316228	0.344894	0.0739411	0.269541	0.149489	0.291318	0.350933	0.212693	0.0619367	0.0535761	0.1444	-0.276992
SUM229PE	BMS-265246	1	0.302371	0.0950646	0.294149	0.141082	0.291318	0.350933	0.212693	0.0619367	0.0110526	0.160602	-0.255868
SUM229PE	BMS-265246	3.16228	0.239987	0.060888	0.377008	0.155577	0.291318	0.350933	0.212693	0.0619367	-0.0513315	0.257955	-0.290045
SUM229PE	BMS-265246	10	0.312636	0.0447817	0.302735	0.156181	0.291318	0.350933	0.212693	0.0619367	0.0213173	0.184286	-0.306151
SUM229PE	LEE011/Ribociclib	0.001	0.371645	0.342239	0.131627	0.062033	0.291318	0.350933	0.212693	0.0619367	0.0803269	-0.0809693	-0.0086935
SUM229PE	LEE011/Ribociclib	0.00316228	0.404826	0.304412	0.134057	0.0635649	0.291318	0.350933	0.212693	0.0619367	0.113508	-0.0770076	-0.046521
SUM229PE	LEE011/Ribociclib	0.01	0.416905	0.283227	0.13871	0.0704788	0.291318	0.350933	0.212693	0.0619367	0.125586	-0.0654407	-0.0677055
SUM229PE	LEE011/Ribociclib	0.0316228	0.410351	0.306124	0.14075	0.0525623	0.291318	0.350933	0.212693	0.0619367	0.119033	-0.0813174	-0.0448091
SUM229PE	LEE011/Ribociclib	0.1	0.415632	0.29403	0.133654	0.0534706	0.291318	0.350933	0.212693	0.0619367	0.124313	-0.0875049	-0.0569032
SUM229PE	LEE011/Ribociclib	0.316228	0.434525	0.277459	0.139481	0.0573403	0.291318	0.350933	0.212693	0.0619367	0.143207	-0.0778081	-0.0734741
SUM229PE	LEE011/Ribociclib	1	0.444784	0.256435	0.14137	0.0527218	0.291318	0.350933	0.212693	0.0619367	0.153466	-0.0805382	-0.0944976
SUM229PE	LEE011/Ribociclib	3.16228	0.451318	0.243767	0.15593	0.0487966	0.291318	0.350933	0.212693	0.0619367	0.159999	-0.0699031	-0.107166
SUM229PE	LEE011/Ribociclib	10	0.518372	0.19639	0.136264	0.0481067	0.291318	0.350933	0.212693	0.0619367	0.227053	-0.0902591	-0.154543
SUM44PE	Abemaciclib/LY2835219	0.001	0.528771	0.203773	0.136131	0.0596197	0.389812	0.486267	0.0557153	0.0331263	0.138959	0.10691	-0.282495
SUM44PE	Abemaciclib/LY2835219	0.0031623	0.547157	0.190016	0.138278	0.0489392	0.389812	0.486267	0.0557153	0.0331263	0.157344	0.0983756	-0.296252
SUM44PE	Abemaciclib/LY2835219	0.01	0.565645	0.11387	0.162488	0.0486835	0.389812	0.486267	0.0557153	0.0331263	0.175833	0.12233	-0.372397
SUM44PE	Abemaciclib/LY2835219	0.031623	0.652716	0.118398	0.12212	0.0363103	0.389812	0.486267	0.0557153	0.0331263	0.262904	0.0695887	-0.367869
SUM44PE	Abemaciclib/LY2835219	0.1	0.716437	0.0708721	0.106292	0.0275122	0.389812	0.486267	0.0557153	0.0331263	0.326625	0.0449623	-0.415395
SUM44PE	Abemaciclib/LY2835219	0.31623	0.825733	0.0274568	0.0680156	0.0206391	0.389812	0.486267	0.0557153	0.0331263	0.435921	-0.0001869	-0.458811
SUM44PE	Abemaciclib/LY2835219	1	0.831618	0.0095715	0.0723667	0.0206582	0.389812	0.486267	0.0557153	0.0331263	0.441806	0.00418331	-0.476696
SUM44PE	Abemaciclib/LY2835219	3.1623	0.783443	0.00093368	0.103434	0.0241268	0.389812	0.486267	0.0557153	0.0331263	0.393631	0.0387197	-0.485334
SUM44PE	Abemaciclib/LY2835219	10	0.258333	0.0416667	0.0958333	0.0291667	0.389812	0.486267	0.0557153	0.0331263	-0.131479	0.0361584	-0.444601
SUM44PE	BMS-265246	0.001	0.5217	0.11335	0.228987	0.0659629	0.389812	0.486267	0.0557153	0.0331263	0.131888	0.206108	-0.372917
SUM44PE	BMS-265246	0.00316228	0.486861	0.115867	0.247838	0.0733297	0.389812	0.486267	0.0557153	0.0331263	0.0970487	0.232326	-0.370401
SUM44PE	BMS-265246	0.01	0.424906	0.0045283	0.393208	0.069434	0.389812	0.486267	0.0557153	0.0331263	0.0350935	0.3738	-0.481739
SUM44PE	BMS-265246	0.0316228	0.266748	0.0267267	0.472845	0.12975	0.389812	0.486267	0.0557153	0.0331263	-0.123064	0.513754	-0.459541
SUM44PE	BMS-265246	0.1	0.214371	0.0143713	0.492216	0.105988	0.389812	0.486267	0.0557153	0.0331263	-0.175441	0.509362	-0.471896
SUM44PE	BMS-265246	0.316228	0.173065	0.00800027	0.642085	0.0981851	0.389812	0.486267	0.0557153	0.0331263	-0.216747	0.651429	-0.478267
SUM44PE	BMS-265246	1	0.221092	0.00647292	0.606179	0.06161	0.389812	0.486267	0.0557153	0.0331263	-0.16872	0.578947	-0.479794
SUM44PE	BMS-265246	3.16228	0.24791	0.00219634	0.575826	0.0739227	0.389812	0.486267	0.0557153	0.0331263	-0.141902	0.560907	-0.484071
SUM44PE	BMS-265246	10	0.247944	0.00369685	0.546151	0.102856	0.389812	0.486267	0.0557153	0.0331263	-0.141868	0.560166	-0.482571
SUM44PE	LEE011/Ribociclib	0.001	0.575732	0.17961	0.136981	0.0377989	0.389812	0.486267	0.0557153	0.0331263	0.185919	0.0859382	-0.306657
SUM44PE	LEE011/Ribociclib	0.00316228	0.575652	0.151032	0.142083	0.0472377	0.389812	0.486267	0.0557153	0.0331263	0.18584	0.100479	-0.335236
SUM44PE	LEE011/Ribociclib	0.01	0.603812	0.147897	0.139289	0.0303219	0.389812	0.486267	0.0557153	0.0331263	0.214	0.0807696	-0.33837
SUM44PE	LEE011/Ribociclib	0.0316228	0.594207	0.135644	0.137202	0.0548672	0.389812	0.486267	0.0557153	0.0331263	0.204395	0.103228	-0.350623
SUM44PE	LEE011/Ribociclib	0.1	0.628643	0.129175	0.134887	0.0350179	0.389812	0.486267	0.0557153	0.0331263	0.238831	0.0810631	-0.357092
SUM44PE	LEE011/Ribociclib	0.316228	0.637288	0.129857	0.127249	0.0315515	0.389812	0.486267	0.0557153	0.0331263	0.247476	0.0699589	-0.356411
SUM44PE	LEE011/Ribociclib	1	0.649443	0.137596	0.111048	0.0256923	0.389812	0.486267	0.0557153	0.0331263	0.259631	0.0478983	-0.348671
SUM44PE	LEE011/Ribociclib	3.16228	0.647059	0.122238	0.122238	0.0312769	0.389812	0.486267	0.0557153	0.0331263	0.257247	0.0646735	-0.364029
SUM44PE	LEE011/Ribociclib	10	0.728835	0.0451708	0.0961954	0.036134	0.389812	0.486267	0.0557153	0.0331263	0.339022	0.0434879	-0.441097
SUM52PE	Abemaciclib/LY2835219	0.001	0.489706	0.305897	0.106345	0.0380417	0.352913	0.421867	0.112403	0.0728947	0.136793	-0.0409105	-0.11597
SUM52PE	Abemaciclib/LY2835219	0.0031623	0.507923	0.289776	0.104649	0.0358829	0.352913	0.421867	0.112403	0.0728947	0.15501	-0.044765	-0.132091
SUM52PE	Abemaciclib/LY2835219	0.01	0.512186	0.282068	0.107902	0.0415688	0.352913	0.421867	0.112403	0.0728947	0.159273	-0.035826	-0.139799
SUM52PE	Abemaciclib/LY2835219	0.031623	0.550722	0.245584	0.112751	0.0324666	0.352913	0.421867	0.112403	0.0728947	0.197809	-0.04008	-0.176283
SUM52PE	Abemaciclib/LY2835219	0.1	0.591651	0.209786	0.111111	0.0328863	0.352913	0.421867	0.112403	0.0728947	0.238738	-0.0413002	-0.212081
SUM52PE	Abemaciclib/LY2835219	0.31623	0.610994	0.181526	0.111022	0.033372	0.352913	0.421867	0.112403	0.0728947	0.258081	-0.0409035	-0.240341
SUM52PE	Abemaciclib/LY2835219	1	0.600475	0.197163	0.114437	0.0286951	0.352913	0.421867	0.112403	0.0728947	0.247562	-0.0421653	-0.224704
SUM52PE	Abemaciclib/LY2835219	3.1623	0.625724	0.159506	0.123746	0.0284855	0.352913	0.421867	0.112403	0.0728947	0.272811	-0.0330655	-0.262361
SUM52PE	Abemaciclib/LY2835219	10	0.605301	0.171462	0.122764	0.0336737	0.352913	0.421867	0.112403	0.0728947	0.252388	-0.0288599	-0.250405
SUM52PE	BMS-265246	0.001	0.461355	0.342176	0.106137	0.0284793	0.352913	0.421867	0.112403	0.0728947	0.108442	-0.0506808	-0.0796906
SUM52PE	BMS-265246	0.00316228	0.46043	0.328746	0.103253	0.0425485	0.352913	0.421867	0.112403	0.0728947	0.107517	-0.0394953	-0.0931207
SUM52PE	BMS-265246	0.00316228	0.488193	0.332588	0.0909769	0.0278399	0.352913	0.421867	0.112403	0.0728947	0.13528	-0.0664805	-0.0892794
SUM52PE	BMS-265246	0.01	0.450166	0.328467	0.122403	0.0347949	0.352913	0.421867	0.112403	0.0728947	0.0972527	-0.0280996	-0.0933998
SUM52PE	BMS-265246	0.0316228	0.433162	0.293577	0.147648	0.046557	0.352913	0.421867	0.112403	0.0728947	0.0802488	0.00890791	-0.12829
SUM52PE	BMS-265246	0.1	0.422253	0.300257	0.130694	0.033264	0.352913	0.421867	0.112403	0.0728947	0.0693404	-0.0213391	-0.12161
SUM52PE	BMS-265246	0.316228	0.391062	0.302543	0.187176	0.040085	0.352913	0.421867	0.112403	0.0728947	0.0381487	0.0419637	-0.119324
SUM52PE	BMS-265246	1	0.381515	0.279293	0.216406	0.0426215	0.352913	0.421867	0.112403	0.0728947	0.0286022	0.0737298	-0.142574
SUM52PE	BMS-265246	3.16228	0.368975	0.286798	0.219882	0.0403749	0.352913	0.421867	0.112403	0.0728947	0.0160624	0.07496	-0.135069
SUM52PE	BMS-265246	10	0.364156	0.29145	0.211843	0.0403215	0.352913	0.421867	0.112403	0.0728947	0.0112432	0.0668667	-0.130417
SUM52PE	LEE011/Ribociclib	0.001	0.517833	0.285391	0.101899	0.0292836	0.352913	0.421867	0.112403	0.0728947	0.164921	-0.0541151	-0.136476
SUM52PE	LEE011/Ribociclib	0.00316228	0.519697	0.285992	0.105486	0.0408106	0.352913	0.421867	0.112403	0.0728947	0.166784	-0.0390004	-0.135875
SUM52PE	LEE011/Ribociclib	0.00316228	0.51035	0.305998	0.105361	0.0278662	0.352913	0.421867	0.112403	0.0728947	0.157437	-0.0520701	-0.115869
SUM52PE	LEE011/Ribociclib	0.01	0.524292	0.281213	0.100524	0.0376113	0.352913	0.421867	0.112403	0.0728947	0.171379	-0.0471623	-0.140654
SUM52PE	LEE011/Ribociclib	0.0316228	0.536525	0.27452	0.108162	0.0329453	0.352913	0.421867	0.112403	0.0728947	0.183612	-0.0441901	-0.147347
SUM52PE	LEE011/Ribociclib	0.1	0.565695	0.255166	0.0991899	0.0297965	0.352913	0.421867	0.112403	0.0728947	0.212782	-0.0563108	-0.166701
SUM52PE	LEE011/Ribociclib	0.316228	0.563496	0.250018	0.104112	0.027629	0.352913	0.421867	0.112403	0.0728947	0.210583	-0.0535558	-0.171849
SUM52PE	LEE011/Ribociclib	1	0.567387	0.244743	0.104007	0.0286673	0.352913	0.421867	0.112403	0.0728947	0.214474	-0.0526234	-0.177124
SUM52PE	LEE011/Ribociclib	3.16228	0.578288	0.229271	0.112026	0.0298874	0.352913	0.421867	0.112403	0.0728947	0.225375	-0.0433842	-0.192596
SUM52PE	LEE011/Ribociclib	10	0.629172	0.17997	0.11159	0.0280794	0.352913	0.421867	0.112403	0.0728947	0.276259	-0.0456276	-0.241897
T47D	BMS-265246	0.001	0.299004	0.132528	0.131348	0.0936492	0.66262	0.121617	0.0802442	0.0131516	-0.363616	0.131601	0.0109104
T47D	BMS-265246	0.00316228	0.369332	0.12757	0.263127	0.111356	0.66262	0.121617	0.0802442	0.0131516	-0.293289	0.281087	0.00595256
T47D	BMS-265246	0.01	0.359032	0.132509	0.257096	0.12144	0.66262	0.121617	0.0802442	0.0131516	-0.303589	0.28514	0.0108913
T47D	BMS-265246	0.0316228	0.500692	0.123357	0.229025	0.0297648	0.66262	0.121617	0.0802442	0.0131516	-0.161928	0.165394	0.00173944
T47D	BMS-265246	0.1	0.367028	0.0708644	0.107851	0.0146597	0.66262	0.121617	0.0802442	0.0131516	-0.295592	0.0291148	-0.0507528
T47D	BMS-265246	0.316228	0.439866	0.100413	0.230923	0.0174505	0.66262	0.121617	0.0802442	0.0131516	-0.222755	0.154978	-0.021204
T47D	BMS-265246	1	0.273884	0.0830356	0.277764	0.0489348	0.66262	0.121617	0.0802442	0.0131516	-0.388736	0.233302	-0.0385816
T47D	BMS-265246	3.16228	0.361702	0.0964383	0.251896	0.0195112	0.66262	0.121617	0.0802442	0.0131516	-0.300918	0.178011	-0.0251789
T47D	BMS-265246	10	0.27665	0.100474	0.281167	0.0139996	0.66262	0.121617	0.0802442	0.0131516	-0.385971	0.201771	-0.021143
T47D	LEE011/Ribociclib	0.001	0.448401	0.109857	0.0631721	0.00536891	0.66262	0.121617	0.0802442	0.0131516	-0.214219	-0.0248548	-0.01176
T47D	LEE011/Ribociclib	0.00316228	0.513689	0.104684	0.0962951	0.0099689	0.66262	0.121617	0.0802442	0.0131516	-0.148931	0.0128682	-0.0169333
T47D	LEE011/Ribociclib	0.01	0.377692	0.105066	0.0695588	0.0347504	0.66262	0.121617	0.0802442	0.0131516	-0.284928	0.0109133	-0.0165516
T47D	LEE011/Ribociclib	0.0316228	0.318141	0.0932607	0.202221	0.0517283	0.66262	0.121617	0.0802442	0.0131516	-0.344479	0.160553	-0.0283565
T47D	LEE011/Ribociclib	0.1	0.435314	0.0639741	0.0444694	0.0021666	0.66262	0.121617	0.0802442	0.0131516	-0.227306	-0.0467598	-0.0576431
T47D	LEE011/Ribociclib	0.316228	0.509582	0.0756605	0.0511007	0.00695738	0.66262	0.121617	0.0802442	0.0131516	-0.153038	-0.0353377	-0.0459567
T47D	LEE011/Ribociclib	1	0.576674	0.0488111	0.0579291	0.0074839	0.66262	0.121617	0.0802442	0.0131516	-0.0859458	-0.0279828	-0.0728061
T47D	LEE011/Ribociclib	3.16228	0.466606	0.0162137	0.0327984	0.0040472	0.66262	0.121617	0.0802442	0.0131516	-0.196014	-0.0565502	-0.105403
T47D	LEE011/Ribociclib	10	0.613431	0.00587122	0.0416016	0.00374616	0.66262	0.121617	0.0802442	0.0131516	-0.0491888	-0.0480481	-0.115746
UACC812	Abemaciclib/LY2835219	0.001	0.376357	0.169978	0.232227	0.153832	0.575332	0.139672	0.17143	0.0506828	-0.198975	0.163946	0.0303054
UACC812	Abemaciclib/LY2835219	0.0031623	0.410877	0.165639	0.215682	0.142934	0.575332	0.139672	0.17143	0.0506828	-0.164455	0.136503	0.0259666
UACC812	Abemaciclib/LY2835219	0.01	0.443321	0.12708	0.223784	0.139026	0.575332	0.139672	0.17143	0.0506828	-0.132011	0.140697	-0.0125929
UACC812	Abemaciclib/LY2835219	0.031623	0.518634	0.0743903	0.235028	0.1025	0.575332	0.139672	0.17143	0.0506828	-0.056698	0.115415	-0.0652822
UACC812	Abemaciclib/LY2835219	0.1	0.550522	0.0495881	0.243577	0.0804044	0.575332	0.139672	0.17143	0.0506828	-0.0248102	0.101869	-0.0900844
UACC812	Abemaciclib/LY2835219	0.31623	0.592911	0.025778	0.232021	0.0719978	0.575332	0.139672	0.17143	0.0506828	0.0175796	0.0819066	-0.113894
UACC812	Abemaciclib/LY2835219	1	0.609723	0.0118131	0.234073	0.0621807	0.575332	0.139672	0.17143	0.0506828	0.0343909	0.0741407	-0.127859
UACC812	Abemaciclib/LY2835219	3.1623	0.618729	0.00700031	0.240986	0.0595376	0.575332	0.139672	0.17143	0.0506828	0.0433973	0.0784116	-0.132672
UACC812	Abemaciclib/LY2835219	10	0.613599	0.0739531	0.192833	0.0438636	0.575332	0.139672	0.17143	0.0506828	0.0382668	0.0145843	-0.0657194
UACC812	BMS-265246	0.001	0.280709	0.171094	0.255288	0.215037	0.575332	0.139672	0.17143	0.0506828	-0.294623	0.248213	0.0314211
UACC812	BMS-265246	0.00316228	0.245339	0.171587	0.247334	0.264525	0.575332	0.139672	0.17143	0.0506828	-0.329993	0.289747	0.0319145
UACC812	BMS-265246	0.01	0.251969	0.160038	0.271299	0.27389	0.575332	0.139672	0.17143	0.0506828	-0.323363	0.323076	0.0203652
UACC812	BMS-265246	0.0316228	0.222338	0.142226	0.288149	0.299542	0.575332	0.139672	0.17143	0.0506828	-0.352994	0.365579	0.00255322
UACC812	BMS-265246	0.1	0.22966	0.15687	0.303572	0.262327	0.575332	0.139672	0.17143	0.0506828	-0.345672	0.343787	0.0171976
UACC812	BMS-265246	0.316228	0.180698	0.133875	0.315114	0.331702	0.575332	0.139672	0.17143	0.0506828	-0.394634	0.424703	-0.0057971
UACC812	BMS-265246	1	0.169778	0.113638	0.326739	0.351211	0.575332	0.139672	0.17143	0.0506828	-0.405554	0.455837	-0.0260346
UACC812	BMS-265246	3.16228	0.161359	0.102235	0.338426	0.351253	0.575332	0.139672	0.17143	0.0506828	-0.413973	0.467567	-0.0374374
UACC812	BMS-265246	10	0.253009	0.0521756	0.447604	0.157654	0.575332	0.139672	0.17143	0.0506828	-0.322323	0.383146	-0.0874968
UACC812	LEE011/Ribociclib	0.001	0.418588	0.163773	0.205894	0.139981	0.575332	0.139672	0.17143	0.0506828	-0.156744	0.123762	0.0241007
UACC812	LEE011/Ribociclib	0.00316228	0.443612	0.147518	0.219569	0.118762	0.575332	0.139672	0.17143	0.0506828	-0.131719	0.116219	0.00784526
UACC812	LEE011/Ribociclib	0.01	0.454848	0.114875	0.222792	0.129505	0.575332	0.139672	0.17143	0.0506828	-0.120484	0.130184	-0.0247975
UACC812	LEE011/Ribociclib	0.0316228	0.43047	0.108699	0.240419	0.141498	0.575332	0.139672	0.17143	0.0506828	-0.144861	0.159805	-0.0309739
UACC812	LEE011/Ribociclib	0.1	0.483607	0.103087	0.239457	0.104295	0.575332	0.139672	0.17143	0.0506828	-0.0917251	0.12164	-0.0365858
UACC812	LEE011/Ribociclib	0.316228	0.532642	0.0933378	0.212864	0.0888437	0.575332	0.139672	0.17143	0.0506828	-0.0426896	0.079595	-0.0463347
UACC812	LEE011/Ribociclib	1	0.542826	0.079453	0.223339	0.0837938	0.575332	0.139672	0.17143	0.0506828	-0.0325062	0.0850208	-0.0602195
UACC812	LEE011/Ribociclib	3.16228	0.567731	0.0499458	0.224789	0.0897368	0.575332	0.139672	0.17143	0.0506828	-0.0076012	0.0924137	-0.0897266
UACC812	LEE011/Ribociclib	10	0.615637	0.0213311	0.21328	0.0846296	0.575332	0.139672	0.17143	0.0506828	0.0403054	0.0757968	-0.118341
UACC893	Abemaciclib/LY2835219	0.001	0.642195	0.111917	0.142443	0.0345055	0.433834	0.222225	0.177815	0.0980615	0.208361	-0.0989285	-0.110309
UACC893	Abemaciclib/LY2835219	0.0031623	0.687485	0.0932615	0.13075	0.0260769	0.433834	0.222225	0.177815	0.0980615	0.253651	-0.119049	-0.128964
UACC893	Abemaciclib/LY2835219	0.01	0.773738	0.0423334	0.107495	0.0202557	0.433834	0.222225	0.177815	0.0980615	0.339905	-0.148126	-0.179892
UACC893	Abemaciclib/LY2835219	0.031623	0.827693	0.00911614	0.0940266	0.0158196	0.433834	0.222225	0.177815	0.0980615	0.39386	-0.16603	-0.213109
UACC893	Abemaciclib/LY2835219	0.1	0.844562	0.00415194	0.0822508	0.0155107	0.433834	0.222225	0.177815	0.0980615	0.410729	-0.178115	-0.218073
UACC893	Abemaciclib/LY2835219	0.31623	0.84497	0.00229521	0.0805602	0.0172524	0.433834	0.222225	0.177815	0.0980615	0.411136	-0.178064	-0.21993
UACC893	Abemaciclib/LY2835219	1	0.831652	0.00420272	0.0909325	0.017244	0.433834	0.222225	0.177815	0.0980615	0.397819	-0.1677	-0.218023
UACC893	Abemaciclib/LY2835219	3.1623	0.817437	0.00287888	0.10065	0.0198559	0.433834	0.222225	0.177815	0.0980615	0.383603	-0.155371	-0.219346
UACC893	Abemaciclib/LY2835219	10	0.555781	0.144209	0.166618	0.0530966	0.433834	0.222225	0.177815	0.0980615	0.121948	-0.0561614	-0.0780163
UACC893	BMS-265246	0.001	0.633404	0.0852555	0.160116	0.0407966	0.433834	0.222225	0.177815	0.0980615	0.19957	-0.0749643	-0.13697
UACC893	BMS-265246	0.00316228	0.631628	0.0748653	0.166863	0.044073	0.433834	0.222225	0.177815	0.0980615	0.197794	-0.0649407	-0.14736
UACC893	BMS-265246	0.01	0.591755	0.0848907	0.17573	0.0336442	0.433834	0.222225	0.177815	0.0980615	0.157922	-0.0665023	-0.137335
UACC893	BMS-265246	0.0316228	0.598995	0.084935	0.191861	0.0396372	0.433834	0.222225	0.177815	0.0980615	0.165161	-0.0443783	-0.13729
UACC893	BMS-265246	0.1	0.615351	0.0856265	0.183832	0.0348267	0.433834	0.222225	0.177815	0.0980615	0.181517	-0.0572174	-0.136599
UACC893	BMS-265246	0.316228	0.577333	0.064452	0.234521	0.0357466	0.433834	0.222225	0.177815	0.0980615	0.143499	-0.0056092	-0.157773
UACC893	BMS-265246	1	0.550542	0.0613276	0.258825	0.0368363	0.433834	0.222225	0.177815	0.0980615	0.116709	0.0197849	-0.160898
UACC893	BMS-265246	3.16228	0.46712	0.0451805	0.336723	0.0369526	0.433834	0.222225	0.177815	0.0980615	0.033286	0.0977991	-0.177045
UACC893	BMS-265246	10	0.405865	0.0548914	0.411883	0.0435582	0.433834	0.222225	0.177815	0.0980615	-0.0279689	0.179565	-0.167334
UACC893	LEE011/Ribociclib	0.001	0.71065	0.0817516	0.120424	0.0231802	0.433834	0.222225	0.177815	0.0980615	0.276817	-0.132273	-0.140474
UACC893	LEE011/Ribociclib	0.00316228	0.736506	0.0677893	0.110052	0.0190406	0.433834	0.222225	0.177815	0.0980615	0.302673	-0.146784	-0.154436
UACC893	LEE011/Ribociclib	0.01	0.791482	0.0357552	0.0964866	0.0147181	0.433834	0.222225	0.177815	0.0980615	0.357649	-0.164672	-0.18647
UACC893	LEE011/Ribociclib	0.0316228	0.821936	0.0261345	0.0859813	0.014244	0.433834	0.222225	0.177815	0.0980615	0.388103	-0.175651	-0.196091
UACC893	LEE011/Ribociclib	0.1	0.823417	0.0225733	0.0843768	0.0141742	0.433834	0.222225	0.177815	0.0980615	0.389583	-0.177325	-0.199652
UACC893	LEE011/Ribociclib	0.316228	0.822526	0.0122372	0.0902108	0.0173321	0.433834	0.222225	0.177815	0.0980615	0.388692	-0.168334	-0.209988
UACC893	LEE011/Ribociclib	1	0.832667	0.0108561	0.0874889	0.0150692	0.433834	0.222225	0.177815	0.0980615	0.398834	-0.173318	-0.211369
UACC893	LEE011/Ribociclib	3.16228	0.838338	0.00671336	0.0882997	0.0141008	0.433834	0.222225	0.177815	0.0980615	0.404505	-0.173476	-0.215512
UACC893	LEE011/Ribociclib	10	0.834845	0.00451773	0.0905382	0.0170657	0.433834	0.222225	0.177815	0.0980615	0.401011	-0.168273	-0.217707
ZR751	Abemaciclib/LY2835219	0.001	0.584302	0.225028	0.112441	0.0261305	0.386388	0.233426	0.200034	0.124871	0.197915	-0.186334	-0.0083974
ZR751	Abemaciclib/LY2835219	0.0031623	0.606343	0.209817	0.104335	0.0264686	0.386388	0.233426	0.200034	0.124871	0.219955	-0.194102	-0.0236085
ZR751	Abemaciclib/LY2835219	0.01	0.629862	0.190374	0.103857	0.0209235	0.386388	0.233426	0.200034	0.124871	0.243474	-0.200126	-0.0430519
ZR751	Abemaciclib/LY2835219	0.031623	0.669002	0.152516	0.0866175	0.0137942	0.386388	0.233426	0.200034	0.124871	0.282615	-0.224494	-0.0809097
ZR751	Abemaciclib/LY2835219	0.1	0.738589	0.110068	0.0928056	0.0111588	0.386388	0.233426	0.200034	0.124871	0.352201	-0.220942	-0.123358
ZR751	Abemaciclib/LY2835219	0.31623	0.818449	0.0525366	0.0786209	0.011129	0.386388	0.233426	0.200034	0.124871	0.432061	-0.235156	-0.180889
ZR751	Abemaciclib/LY2835219	1	0.838045	0.0279887	0.0811732	0.0146546	0.386388	0.233426	0.200034	0.124871	0.451657	-0.229078	-0.205437
ZR751	Abemaciclib/LY2835219	3.1623	0.849074	0.0168312	0.0828883	0.0122866	0.386388	0.233426	0.200034	0.124871	0.462686	-0.229731	-0.216594
ZR751	Abemaciclib/LY2835219	10	0.857291	0.00369589	0.0814712	0.0133749	0.386388	0.233426	0.200034	0.124871	0.470904	-0.23006	-0.22973
ZR751	BMS-265246	0.001	0.546643	0.212536	0.136534	0.0495131	0.386388	0.233426	0.200034	0.124871	0.160256	-0.138859	-0.0208898
ZR751	BMS-265246	0.00316228	0.540582	0.221756	0.133313	0.041626	0.386388	0.233426	0.200034	0.124871	0.154194	-0.149967	-0.0116695
ZR751	BMS-265246	0.01	0.541783	0.207413	0.136445	0.0442078	0.386388	0.233426	0.200034	0.124871	0.155395	-0.144253	-0.0260124
ZR751	BMS-265246	0.0316228	0.548152	0.202704	0.138328	0.0488138	0.386388	0.233426	0.200034	0.124871	0.161765	-0.137764	-0.0307214
ZR751	BMS-265246	0.1	0.521395	0.205543	0.13012	0.0327709	0.386388	0.233426	0.200034	0.124871	0.135007	-0.162015	-0.027883
ZR751	BMS-265246	0.316228	0.548738	0.193105	0.140786	0.0342398	0.386388	0.233426	0.200034	0.124871	0.16235	-0.14988	-0.0403212
ZR751	BMS-265246	1	0.53619	0.195174	0.147687	0.0366188	0.386388	0.233426	0.200034	0.124871	0.149802	-0.1406	-0.0382519
ZR751	BMS-265246	3.16228	0.525571	0.181223	0.158852	0.0333673	0.386388	0.233426	0.200034	0.124871	0.139184	-0.132687	-0.0522024
ZR751	BMS-265246	10	0.445994	0.12655	0.256303	0.0738843	0.386388	0.233426	0.200034	0.124871	0.059606	0.005281	-0.106876
ZR751	LEE011/Ribociclib	0.001	0.591759	0.214946	0.0912099	0.0240646	0.386388	0.233426	0.200034	0.124871	0.205371	-0.209631	-0.0184793
ZR751	LEE011/Ribociclib	0.00316228	0.60975	0.2118	0.103479	0.025718	0.386388	0.233426	0.200034	0.124871	0.223363	-0.195709	-0.0216258
ZR751	LEE011/Ribociclib	0.01	0.630452	0.192301	0.110217	0.0211172	0.386388	0.233426	0.200034	0.124871	0.244064	-0.193572	-0.0411244
ZR751	LEE011/Ribociclib	0.0316228	0.63037	0.191307	0.108536	0.0180484	0.386388	0.233426	0.200034	0.124871	0.243983	-0.198322	-0.0421189
ZR751	LEE011/Ribociclib	0.1	0.638271	0.188136	0.106828	0.0199951	0.386388	0.233426	0.200034	0.124871	0.251883	-0.198082	-0.0452897
ZR751	LEE011/Ribociclib	0.316228	0.63527	0.188911	0.107204	0.020692	0.386388	0.233426	0.200034	0.124871	0.248883	-0.19701	-0.0445146
ZR751	LEE011/Ribociclib	1	0.653902	0.180432	0.0999319	0.0180527	0.386388	0.233426	0.200034	0.124871	0.267514	-0.206921	-0.0529941
ZR751	LEE011/Ribociclib	3.16228	0.7072	0.149609	0.0896356	0.0139715	0.386388	0.233426	0.200034	0.124871	0.320812	-0.221299	-0.0838173
ZR751	LEE011/Ribociclib	10	0.817469	0.0574116	0.0760862	0.0135592	0.386388	0.233426	0.200034	0.124871	0.431082	-0.235261	-0.176014
ZR7530	Abemaciclib/LY2835219	0.001	0.685282	0.105075	0.155123	0.0276463	0.69288	0.126372	0.128698	0.0181501	-0.007598	0.0359212	-0.0212967
ZR7530	Abemaciclib/LY2835219	0.0031623	0.686794	0.113666	0.14298	0.0261326	0.69288	0.126372	0.128698	0.0181501	-0.0060861	0.0222649	-0.0127055
ZR7530	Abemaciclib/LY2835219	0.01	0.59601	0.0903671	0.116836	0.0176509	0.69288	0.126372	0.128698	0.0181501	-0.0968701	-0.0123603	-0.0360045
ZR7530	Abemaciclib/LY2835219	0.031623	0.723073	0.0551816	0.121274	0.0168522	0.69288	0.126372	0.128698	0.0181501	0.0301925	-0.0087215	-0.07119
ZR7530	Abemaciclib/LY2835219	0.1	0.738009	0.0264307	0.0954147	0.014364	0.69288	0.126372	0.128698	0.0181501	0.0451285	-0.0370689	-0.0999409
ZR7530	Abemaciclib/LY2835219	0.31623	0.823274	0.00890696	0.123769	0.0173732	0.69288	0.126372	0.128698	0.0181501	0.130394	-0.0057052	-0.117465
ZR7530	Abemaciclib/LY2835219	1	0.837269	0.00565952	0.11592	0.021402	0.69288	0.126372	0.128698	0.0181501	0.144389	-0.009526	-0.120712
ZR7530	Abemaciclib/LY2835219	3.1623	0.803847	0.00587894	0.142156	0.0204529	0.69288	0.126372	0.128698	0.0181501	0.110967	0.0157609	-0.120493
ZR7530	Abemaciclib/LY2835219	10	0.857521	0.00651467	0.0943334	0.0126123	0.69288	0.126372	0.128698	0.0181501	0.164641	-0.039902	-0.119857
ZR7530	BMS-265246	0.001	0.64617	0.114059	0.152695	0.0400164	0.69288	0.126372	0.128698	0.0181501	-0.04671	0.0458642	-0.0123123
ZR7530	BMS-265246	0.00316228	0.631614	0.103	0.178824	0.0597063	0.69288	0.126372	0.128698	0.0181501	-0.0612664	0.0916831	-0.0233718
ZR7530	BMS-265246	0.01	0.523801	0.0909154	0.11922	0.0283546	0.69288	0.126372	0.128698	0.0181501	-0.169079	0.00072701	-0.0354562
ZR7530	BMS-265246	0.0316228	0.606846	0.109658	0.15276	0.0493358	0.69288	0.126372	0.128698	0.0181501	-0.0860338	0.0552477	-0.0167138
ZR7530	BMS-265246	0.1	0.574142	0.103471	0.136274	0.0376232	0.69288	0.126372	0.128698	0.0181501	-0.118738	0.0270491	-0.0229004
ZR7530	BMS-265246	0.316228	0.601504	0.100079	0.181549	0.0679113	0.69288	0.126372	0.128698	0.0181501	-0.0913764	0.102612	-0.0262924
ZR7530	BMS-265246	1	0.561395	0.0879045	0.147167	0.0711211	0.69288	0.126372	0.128698	0.0181501	-0.131485	0.0714409	-0.0384671
ZR7530	BMS-265246	3.16228	0.529318	0.093145	0.232749	0.0841687	0.69288	0.126372	0.128698	0.0181501	-0.163562	0.17007	-0.0332266
ZR7530	BMS-265246	10	0.466646	0.0910631	0.257677	0.104311	0.69288	0.126372	0.128698	0.0181501	-0.226234	0.21514	-0.0353085
ZR7530	LEE011/Ribociclib	0.001	0.673929	0.110299	0.141549	0.0263995	0.69288	0.126372	0.128698	0.0181501	-0.0189508	0.0211011	-0.016073
ZR7530	LEE011/Ribociclib	0.00316228	0.671002	0.104806	0.155193	0.0286086	0.69288	0.126372	0.128698	0.0181501	-0.0218776	0.0369537	-0.0215655
ZR7530	LEE011/Ribociclib	0.01	0.712254	0.0791357	0.147302	0.0338586	0.69288	0.126372	0.128698	0.0181501	0.0193739	0.0343128	-0.0472359
ZR7530	LEE011/Ribociclib	0.0316228	0.720367	0.0934521	0.140535	0.0222627	0.69288	0.126372	0.128698	0.0181501	0.0274869	0.01595	-0.0329195
ZR7530	LEE011/Ribociclib	0.1	0.741425	0.0711714	0.137164	0.0194673	0.69288	0.126372	0.128698	0.0181501	0.0485451	0.00978361	-0.0552002
ZR7530	LEE011/Ribociclib	0.316228	0.749037	0.0642533	0.138701	0.0252996	0.69288	0.126372	0.128698	0.0181501	0.0561567	0.0171532	-0.0621183
ZR7530	LEE011/Ribociclib	1	0.763336	0.057279	0.133039	0.0259884	0.69288	0.126372	0.128698	0.0181501	0.0704559	0.0121797	-0.0690926
ZR7530	LEE011/Ribociclib	3.16228	0.779959	0.0360058	0.140832	0.0206409	0.69288	0.126372	0.128698	0.0181501	0.0870786	0.0146255	-0.0903658
ZR7530	LEE011/Ribociclib	10	0.802886	0.00114005	0.146963	0.0237396	0.69288	0.126372	0.128698	0.0181501	0.110006	0.0238553	-0.125232

## Sheet: Fig 6b,c
cell_line	clinical_subtype	G1	S	G2	S_dropout	subG1	beyondG2	M	doublings_per_day	doubling_time_h	time_in_S_h
184A1	NM	0.573662	0.20742	0.141265	0.0232142	0.0265077	0.0178768	0.0100542	0.770981	31.1292	6.45683
AU565	HER2amp	0.520804	0.290138	0.120552	0.0194869	0.0179571	0.0255571	0.00550455	0.494416	48.5422	14.0839
BT20	TNBC	0.446023	0.3692	0.128632	0.00949692	0.00394548	0.0224324	0.02027	0.531954	45.1166	16.6571
BT474	HER2amp	0.473387	0.135122	0.155456	0.0425395	0.0823147	0.0806448	0.0305353	0.218575	109.802	14.8367
BT549	TNBC	0.373921	0.390595	0.15627	0.0145375	0.0243863	0.0123381	0.0279512	0.714846	33.5736	13.1137
CAL120	TNBC	0.252866	0.536126	0.126577	0.00947009	0.0246208	0.027283	0.0230571	0.8775	27.3504	14.6633
CAL51	TNBC	0.334233	0.408288	0.163567	0.0125984	0.00896655	0.0541288	0.0182171	1.05868	22.6698	9.2558
CAL851	TNBC	0.468474	0.235555	0.182183	0.0194511	0.0196065	0.0442481	0.0304826	0.540884	44.3718	10.452
CAMA1	HR+	0.482853	0.293795	0.149636	0.0213832	0.00592148	0.0346242	0.0117877	0.347159	69.1325	20.3108
EFM19	HR+	0.275817	0.390004	0.206326	0.0162274	0.0107022	0.0751049	0.0258183	0.554835	43.2561	16.87
EVSAT	HR+	0.219065	0.253453	0.399359	0.0287005	0.0240926	0.0753307	0	1.06934	22.4438	5.68844
HCC1143	TNBC	0.320999	0.514724	0.106903	0.0109055	0.0118111	0.0115521	0.0231055	0.583783	41.1112	21.1609
HCC1187	TNBC	0.338177	0.231286	0.243544	0.0383023	0.044834	0.103856	0	0.516701	46.4485	10.7429
HCC1395	TNBC	0.479926	0.26768	0.134285	0.0296057	0.0256433	0.0242553	0.0386042	0.287736	83.4099	22.3272
HCC1419	HER2amp	0.277159	0.114381	0.174702	0.0924698	0.191545	0.105833	0.0439103	0.461593	51.9939	5.94712
HCC1569	HER2amp	0.479241	0.249216	0.132413	0.0306062	0.0875299	0.0209945	0	0.513034	46.7806	11.6584
HCC1806	TNBC	0.233752	0.57307	0.1142	0.0144475	0.00392987	0.0301234	0.0304777	0.936044	25.6398	14.6934
HCC1937	TNBC	0.556354	0.154825	0.172545	0.0266763	0.013016	0.0567228	0.0198599	0.409878	58.554	9.06564
HCC1954	HER2amp	0.220839	0.359152	0.221727	0.0233506	0.0363489	0.0763153	0.0622673	0.692268	34.6686	12.4513
HCC202	HER2amp	0.424077	0.123892	0.214546	0.0370331	0.0483913	0.151227	0.000834266	0.434942	55.1798	6.83632
HCC38	TNBC	0.604719	0.229532	0.0770604	0.0183133	0.0164535	0.0129834	0.0409385	0.60234	39.8446	9.14562
HCC70	TNBC	0.362566	0.399356	0.121201	0.0182875	0.00832591	0.0679926	0.0222708	0.378215	63.4559	25.3415
HS578T	TNBC	0.146975	0.626197	0.0992162	0.00816849	0.0907832	0.0137651	0.014895	0.737965	32.5219	20.3651
HTERT_HME1	NM	0.309873	0.361744	0.20054	0.0271103	0.0460381	0.0460399	0.00865513	0.929481	25.8209	9.34053
MCF10A	NM	0.368187	0.390849	0.191398	0.00906555	0.0110852	0.00845935	0.020956	0.945026	25.3961	9.92605
MCF10A (GM)		0.439388	0.261469	0.211714	0.0141083	0.0241264	0.0131502	0.0360433	1.39806	17.1666	4.48854
MCF12A	NM	0.430418	0.29314	0.126113	0.0175058	0.0251411	0.0512635	0.0564187	1.21288	19.7875	5.80052
MCF7	HR+	0.372424	0.298395	0.103935	0.0164363	0.00755803	0.0784068	0.122846	0.635146	37.7866	11.2753
MDAMB175VII	HR+	0.601959	0.0536562	0.169777	0.042446	0.0627971	0.0647458	0.00461979	0.28287	84.8447	4.55244
MDAMB231	TNBC	0.330645	0.421351	0.122906	0.0130019	0.00913136	0.0381903	0.0647745	0.735445	32.6333	13.7501
MDAMB330	HER2amp	0.857035	0.0410883	0.0659095	0.0139104	0.016173	0.00543396	0.000449807	0.216388	110.912	4.55719
MDAMB361	HER2amp	0.678761	0.0989279	0.123611	0.0209871	0.0323317	0.0327897	0.0125911	0.209925	114.326	11.3101
MDAMB415	HR+	0.570092	0.157173	0.137529	0.0234442	0.0535295	0.0554208	0.00281204	0.351378	68.3026	10.7353
MDAMB436	TNBC	0.281072	0.459339	0.100248	0.0165473	0.015419	0.0427307	0.0846438	0.424778	56.5001	25.9527
MDAMB453	TNBC/Her2amp	0.548423	0.257344	0.11686	0.0279991	0.0139373	0.0312562	0.00418123	0.518671	46.2721	11.9078
MDAMB468	TNBC	0.590314	0.232433	0.0842567	0.0146542	0.0518774	0.00381063	0.0226538	0.483105	49.6786	11.547
PDX1206	TNBC	0.406396	0.131208	0.198386	0.0316468	0.024288	0.207933	0.000141627	0.48357	49.6308	6.51195
PDX1258	TNBC	0.322558	0.262397	0.206152	0.0362896	0.0401856	0.132418	0	0.373763	64.2119	16.849
PDX1328	TNBC	0.465089	0.275339	0.135328	0.0204873	0.0231973	0.0800316	0.000527446	0.432608	55.4775	15.2751
PDXHCI002	TNBC	0.195375	0.370335	0.154845	0.0322081	0.060236	0.18435	0.00265133	1.0636	22.5648	8.35653
SKBR3	HER2amp	0.497412	0.274618	0.126441	0.0209785	0.0278736	0.0369367	0.0157397	0.452158	53.0788	14.5764
SUM1315	TNBC	0.430561	0.370825	0.144524	0.0156004	0.00769937	0.0245954	0.00619495	0.363737	65.9818	24.4677
SUM149	TNBC	0.300529	0.459185	0.156807	0.0203635	0.0230596	0.0283376	0.0117188	0.79969	30.0116	13.7809
SUM159	TNBC	0.386777	0.207574	0.262195	0.0284143	0.0195559	0.0771836	0.0182997	1.17195	20.4788	4.25086
SUM185PE	TNBC	0.248227	0.127105	0.139341	0.0343189	0.0433383	0.405092	0.00257887	0.443352	54.133	6.88058
SUM190PT	HER2amp	0.573658	0.131474	0.171322	0.038724	0.0236904	0.0610648	6.73835e-05	0.323464	74.1968	9.75495
SUM229PE	TNBC	0.291318	0.350933	0.212693	0.045617	0.0374756	0.0619367	2.66033e-05	0.611919	39.2209	13.7639
SUM44PE	HR+	0.389812	0.486267	0.0557153	0.0145071	0.0205682	0.0331263	3.60438e-06	0.5011	47.8946	23.2896
SUM52PE	HR+	0.352913	0.421867	0.112403	0.0171461	0.0216986	0.0728947	0.00107815	0.58795	40.8198	17.2205
T47D	HR+	0.66262	0.121617	0.0802442	0.0145196	0.0416839	0.0131516	0.0661632	0.414178	57.946	7.04724
UACC812	HER2amp	0.575332	0.139672	0.17143	0.021349	0.0405756	0.0506828	0.000958572	0.267119	89.8476	12.5492
UACC893	HER2amp	0.433834	0.222225	0.177815	0.0274495	0.0300011	0.0980615	0.010614	0.339219	70.7508	15.7226
ZR751	HR+	0.386388	0.233426	0.200034	0.0224622	0.00725945	0.124871	0.0255591	0.606681	39.5595	9.23421
ZR7530	HER2amp	0.69288	0.126372	0.128698	0.013467	0.0140065	0.0181501	0.00642717	0.273044	87.8978	11.1078

## Sheet: Fig 6d
gene_name	log10_pval	effect_size
THEMIS2	3.01323	2.49803
ADAM12	2.95861	2.35252
SBSN	1.5376	2.30628
DCLK1	2.00436	2.28552
GMPPA	5.00877	2.2665
TMEM65	5.48149	2.25417
SLC35E4	2.4318	2.24097
PKD1	3.25181	2.16813
PMM2	3.5376	2.16379
OSBPL6	3.4437	2.11123
DEXI	2.33724	2.09577
MVP	4.82391	2.07837
C1R	2.09691	2.05012
SPOCD1	1.69897	2.04634
DGKD	2.82391	2.03224
GOLGA8R	3.22185	2.03043
FAM76A	3.67778	2.02863
CCN4	1.48149	2.0165
SPHK1	4.76955	2.01508
MINAR1	2.03621	2.00249
ECM1	1.76955	1.94956
C1S	2.22915	1.94692
SNX29	3.95861	1.94013
FZD8	2.06048	1.90279
GPNMB	4.35655	1.89856
TSHZ3	1.40894	1.896
PCDHGC5	1.31876	1.87547
SPICE1	3.22915	1.86865
WDR25	2.67778	1.85631
HPS4	1.82391	1.84008
XYLB	2.09151	1.83698
STEAP3	2.92082	1.83342
AHNAK2	3.10791	1.8281
PES1	2.79588	1.82152
TARS3	2.61979	1.81739
FNDC1	1.25964	1.81569
PLXNA4	1.52288	1.81429
CDR2	3.16749	1.80353
ULBP2	1.69897	1.80339
ARHGEF2	4.40894	1.80033
STX12	3.06048	1.7807
ADAMTS10	1.39794	1.7758
WDFY2	2.95861	1.77515
MMP2	2.45593	1.76148
SNX9	1.63827	1.76147
ZMYM6	4.23657	1.76108
SLC9A9	2.36653	1.75526
DOCK10	1.61979	1.75356
NPC1	2.85387	1.75133
TBC1D23	1.60206	1.73823
B4GALT7	2.38722	1.73598
USP48	3.05061	1.73554
EEPD1	2.36653	1.73548
FAM180A	1.1549	1.73492
NDRG1	2.58503	1.73475
ACO2	2.14267	1.73433
FAM114A1	3.55284	1.72614
HHIPL2	1.5376	1.72053
BHLHE40	2.34679	1.71792
IFI6	2.65758	1.7173
TRPM8	1.12494	1.71615
DYRK3	2.22185	1.71609
RAB2B	2.58503	1.71102
HYAL3	2.284	1.70879
CIB1	2.20066	1.7065
SMPX	1.25181	1.70492
ARL6	1.4318	1.69926
TXNDC11	3.04096	1.69864
NARS1	2.88606	1.6978
NAV3	1.69897	1.69668
SESN2	2.69897	1.68985
ALDOA	3.61979	1.68928
PIK3CD	2.36653	1.68586
MAP3K6	2.50864	1.68531
DZIP1L	2.01323	1.67743
POMGNT1	2.60206	1.67585
XYLT1	1.49485	1.67441
ARSJ	1.79588	1.67299
MAP3K20	1.92082	1.67039
ANKZF1	1.88606	1.66661
SELENOM	3.36653	1.66472
CACNA1C	1.30103	1.66026
ZNF598	2.82391	1.66012
EFR3A	2.85387	1.65774
EIF2AK3	3.69897	1.65715
IGF2R	2.4318	1.65406
GEM	2.4318	1.65125
KHDRBS3	2.92082	1.6501
PDIA5	1.72125	1.64805
TMEM165	3.18046	1.64571
DEPDC5	1.95861	1.64469
AP1AR	1.74473	1.64427
ZNF521	1.06048	1.64413
EIF1B	2.18709	1.64078
TPST2	1.85387	1.63355
ANKRD44	2.21467	1.62881
ATXN2L	1.92082	1.62617
ARFGAP3	1.76955	1.62363
FOXJ2	2.76955	1.62219
DDR2	1.37675	1.61895
CXXC1	2.85387	1.60702
SH3GLB1	2.38722	1.60344
NOMO2	2.58503	1.60149
MAN2C1	2.13077	1.59867
FAP	1.26761	1.59666
TFIP11	1.38722	1.59587
SMC1B	1.10791	1.59547
ACVR1	2.40894	1.59418
ENO2	1.58503	1.59189
ADRA1B	1.42022	1.59145
TNIP3	1.17393	1.59137
UBR4	2.00877	1.58923
WDR7	2.11351	1.58865
MAPK6	3.69897	1.58145
ATP2C1	1.29243	1.57381
NPTN	3.82391	1.57339
DRG1	2.36653	1.57268
PRSS53	1.1549	1.56433
PLOD1	2.22915	1.56343
PIAS3	3.46852	1.55437
HSPB3	1.00877	1.54999
BLVRA	2.14267	1.54841
DCLK2	1.63827	1.54261
CACNA1A	1.20066	1.53973
RAB2A	1.82391	1.5355
ZBTB21	2.04576	1.53204
DUSP18	2.14267	1.52717
ZBTB11	2.63827	1.52717
KDM3A	1.88606	1.52681
MAMSTR	1.13668	1.52557
STK17A	3.67778	1.52424
COLEC12	1.10237	1.52372
ADORA2A	2.88606	1.51909
KIAA0930	1.76955	1.51843
DUSP19	1.38722	1.51705
HDLBP	2.35655	1.51454
ADAM23	1	1.51066
BCL10	2.22915	1.50744
TRMT1	1.49485	1.50705
AMPH	0.958607	1.50665
PCDHGC3	1.79588	1.49976
TBC1D8B	1.31876	1.49425
MN1	1.10791	1.49314
VPS33B	1.58503	1.49227
GALNT17	0.920819	1.49212
ADGRB2	3.38722	1.48738
PGGHG	1.85387	1.48666
DOK5	0.920819	1.48449
TBC1D10A	1.42022	1.47951
RSPH3	3.17393	1.479
NRIP3	1.284	1.4776
LINS1	1.79588	1.4753
IL21R	0.920819	1.47394
TARS2	1.69897	1.47352
DHFR2	1.31876	1.47331
RAB27A	2.26761	1.4722
C16orf71	2.85387	1.47102
LAT	1.37675	1.47001
ZHX1	1.76955	1.46794
CCN3	1.79588	1.46682
LGMN	1.42022	1.4656
RUSF1	2.85387	1.46418
SLC27A1	1.92082	1.46205
HORMAD1	1.85387	1.46084
THOC5	1.72125	1.46065
ZNF775	1.85387	1.4599
CCDC7	2.00436	1.45677
CALU	1.36653	1.45635
ART3	0.920819	1.45508
NAGPA	2.26761	1.45457
SEPTIN4	1.14874	1.45304
ASIC3	1.56864	1.45225
TRIM9	1.82391	1.4522
SEC23IP	2.24413	1.45166
ERO1A	1.4437	1.45115
TBPL1	2.38722	1.45084
SLC35E1	2.18709	1.45062
PPARA	1.74473	1.44988
PNPLA3	1.4437	1.44764
CPEB2	1.95861	1.4437
CEP97	3.26761	1.44351
SYNJ2	2.88606	1.44269
CHSY1	1.55284	1.44195
TMC7	1.21467	1.43954
C1QTNF2	1.01323	1.43843
SSC5D	0.958607	1.43628
WARS1	3.50864	1.43388
ZWILCH	1.95861	1.43177
IQCH	2.24413	1.43111
SLC25A12	1.76955	1.43062
TSHZ1	3.13668	1.42758
FLYWCH1	1.5376	1.42679
NOD1	1.63827	1.42441
TRMT2A	3.00877	1.42298
CTSB	1.4437	1.42247
PITPNC1	1.21467	1.42213
HSD3B7	2.25181	1.4217
COPB2	1.82391	1.42062
AKAP13	3.22915	1.41912
INSIG1	1.14874	1.41868
NR1D1	2.48149	1.418
NPIPA1	2.22915	1.41396
C11orf96	0.886057	1.41387
GTF3C1	2.56864	1.41295
TSC2	2.22185	1.41275
RHOQ	1.56864	1.41155
COL5A3	0.886057	1.40994
NCDN	3.37675	1.40884
TRIM46	1.92082	1.40863
FAM81A	1.38722	1.40833
HSD17B6	1.63827	1.40793
BBS9	1.85387	1.40499
TOMM70	2.03621	1.40475
POT1	1.56864	1.4046
DCAF13	2.5376	1.40454
NRXN2	0.958607	1.40294
CDK5	1.76955	1.40271
EBF1	1.05061	1.40225
UNC45A	3.22185	1.40106
TRIB1	1.61979	1.4008
TCF7	1.92082	1.39952
RBFOX3	0.886057	1.39941
HIVEP2	2.82391	1.39922
BAG3	2.60206	1.39567
ALPL	1.10791	1.39539
DPYSL3	1.11351	1.39505
AC093512	2.72125	1.39382
TBRG4	1.74473	1.39381
SMAD3	2.61979	1.3832
ZBTB8OS	1.79588	1.38178
PDGFRL	1.22915	1.38001
STAT1	2.42022	1.37981
WASF2	1.85387	1.37918
RORA	1.11351	1.37851
CD109	2.85387	1.3771
RNF185	2.39794	1.37566
GGA1	1.49485	1.37475
ITGA1	1.02687	1.37418
MTMR11	2.74473	1.37413
LRRC8C	1.95861	1.37142
WHAMM	1.65758	1.3709
APOL2	2.4437	1.37089
ADAMTS14	1.34679	1.37076
RASD2	1.20066	1.3703
ERCC4	2.1549	1.36937
COPG1	1.46852	1.36862
SH3PXD2B	2.72125	1.3684
TRIP4	2.06048	1.36729
ITPRIP	2.85387	1.36623
NFAM1	0.958607	1.36601
SELENON	2.5376	1.36502
STARD3NL	1.72125	1.36433
PPFIA4	1.31876	1.36397
RAB21	2.10791	1.36151
SCFD2	2.33724	1.36116
KDM6B	2	1.36045
HSPA2	2.63827	1.35808
CLCN6	1.82391	1.3564
HSPA13	1.35655	1.35481
GOLGA3	2.01323	1.3524
DAD1	3.25964	1.35152
COL1A1	1.09151	1.35035
ZNF34	2.09151	1.34963
PITPNB	2.61979	1.34844
ZNF7	2.39794	1.34836
TGFBI	2.18709	1.34762
PSME2	2.17393	1.34676
IL16	0.853872	1.34599
ASPH	2	1.34136
SERINC1	1.67778	1.34125
EYA3	2.3279	1.3395
ZYX	2.5376	1.33871
MED26	2.11919	1.33766
S100PBP	2.58503	1.33755
SYDE1	2.17393	1.33737
KDELR3	1.39794	1.33552
HUS1	2.09691	1.33457
ZMAT5	1.24413	1.3341
IGSF8	1.23657	1.33409
SH3BP4	1.92082	1.33384
JAZF1	1	1.33305
RPS6KC1	2.74473	1.33287
TMEM181	1.60206	1.33115
CAMK2D	2	1.33079
TRIB2	2.63827	1.32844
DAB2	1.55284	1.32813
LEPROT	1.85387	1.32791
CD276	2.76955	1.32738
MAP7D1	2.38722	1.32419
TRAK1	1.46852	1.32398
LTBP1	1.40894	1.32373
CCP110	2.10791	1.32338
FAM91A1	2.46852	1.32299
IL6	1.52288	1.32262
IPO13	2.85387	1.31845
FNDC3B	2.50864	1.31774
UTP23	2.60206	1.31677
ZC3H7A	2.21467	1.31601
ADAMTS4	0.920819	1.31595
SP100	2.92082	1.31461
ATP10A	1.13077	1.31423
ALDH1L2	1.4318	1.31416
UGT1A7	0.853872	1.3114
NRBF2	1.5376	1.31022
SELENOF	1.63827	1.30834
PEAK1	1.65758	1.30817
MIEF1	2.25181	1.30798
PLEKHO2	1.25181	1.30798
NR0B1	0.823909	1.30792
PRKACB	2.1549	1.30788
PCDHGA5	1	1.30669
RHBDD3	1.72125	1.30563
ATG16L1	2.92082	1.30514
TSSK3	2.34679	1.30506
CRTC3	2.56864	1.30411
MNT	2.13077	1.30308
GALK2	1.82391	1.30235
LRRFIP1	1.82391	1.30161
PDE6D	2.82391	1.30087
GAS2L1	1.56864	1.3007
MAP1B	2.31876	1.30056
SHC4	0.853872	1.30024
ABCB8	2	1.29984
ASPHD2	1.07572	1.29979
CTBS	1.30103	1.29901
S1PR3	2.58503	1.29856
EEF2K	1.95861	1.29749
NUDC	1.92082	1.29747
C10orf90	1.02228	1.29729
VSTM4	0.823909	1.29686
DPY19L1	3.10237	1.29613
GSPT1	2.08092	1.29538
SRRM2	1.88606	1.29431
C3orf18	1.05552	1.29321
FIP1L1	1.76955	1.29251
LZTS1	0.886057	1.29166
DOK1	1.36653	1.29125
TRAPPC3	2.33724	1.29118
PXDN	2.09691	1.29085
BCL2L2	2.37675	1.29012
BCL7C	1.69897	1.28814
AIDA	2.1549	1.28768
FAM162A	1.10237	1.28726
TCEANC2	2.284	1.28607
SRPRB	2.60206	1.28584
SQLE	2.14874	1.28304
ITGA11	0.79588	1.28303
OGDH	2.05552	1.2829
ULBP1	1.49485	1.28188
NOM1	2.01323	1.2816
EXOC1	1.56864	1.28141
ARL4C	1.92082	1.2812
KIFC2	2.76955	1.28045
CDPF1	1.27572	1.27988
CSNK1G1	1.79588	1.27978
MAFK	2.50864	1.27931
URB1	1.65758	1.27922
FKBP14	2.21467	1.27917
VKORC1	1.82391	1.27784
THOC6	1.34679	1.27737
PCDHGB2	1.4437	1.27735
ITGB1	1.82391	1.27635
SHISAL1	1.22185	1.27614
CHPF2	1.56864	1.27556
EOMES	0.886057	1.27535
STX4	2.35655	1.27478
TMEM119	0.769551	1.27461
FSCN1	1.40894	1.27388
IL1R1	1.65758	1.27313
VEGFA	1.26761	1.27295
GPC6	1.23657	1.27172
PCDHGB3	1.13077	1.27148
CHST3	2.11919	1.27147
LRP1	1.35655	1.27084
SYTL2	1.20761	1.27059
ARHGAP17	3.00436	1.27041
XPO6	2.92082	1.27034
DEPTOR	0.958607	1.27027
IRF9	1.65758	1.26979
ATP2B2	0.920819	1.2695
MCTP1	1.02228	1.2682
YARS1	1.63827	1.26731
CLDND1	1.85387	1.26643
HSD17B14	1.05552	1.26574
PHACTR4	1.82391	1.26473
PRRX1	0.958607	1.26469
RNF11	2	1.26377
TFG	1.55284	1.26252
COL19A1	0.769551	1.26016
KHNYN	2.00436	1.25981
ARC	0.79588	1.25953
PCOLCE	1.04576	1.25825
LINGO2	1.22185	1.25802
BPNT2	1.65758	1.258
DEPP1	1.55284	1.25753
LIMS1	1.65758	1.25733
GOLGA8N	1.79588	1.25676
GLYATL1	1.17393	1.25667
ASL	2.11351	1.25654
C1orf74	1.00877	1.25549
PIP4P2	2.5376	1.25487
MTFR1	1.69897	1.25441
ABHD2	2.39794	1.25407
FBN1	1.14874	1.2537
CAPN5	1.79588	1.25272
GNB5	2.52288	1.25256
MOSPD2	1.76955	1.25182
SDC3	1.88606	1.25157
COL5A1	1.67778	1.25154
MED18	1.35655	1.25078
COLGALT1	1.79588	1.25056
NPAS2	2.12494	1.24925
BRD4	1.37675	1.24854
GGT7	1.69897	1.24753
PLSCR4	1.07572	1.24707
ACAD11	1.95861	1.24541
GBX2	1	1.24425
COG5	1.39794	1.24401
JAK1	1.85387	1.24347
RAB8B	2.4437	1.24333
SFXN3	2.42022	1.24218
THUMPD1	1.48149	1.24213
NPRL2	1.61979	1.24211
PAM	1.61979	1.24194
DDX41	1.48149	1.24187
EPS15L1	1.25181	1.24127
IQGAP1	2.16749	1.24121
PIGK	1.82391	1.23994
ADAM19	1.55284	1.23711
GLI4	1.55284	1.23669
CALML6	0.886057	1.23551
HCFC1R1	1.88606	1.23547
URGCP	1.74473	1.23521
GBP5	1.5376	1.23502
DTWD1	1.35655	1.23458
LRRC15	0.769551	1.2339
GPR155	1	1.2334
PDCD6IP	2.40894	1.23293
SPOCK1	1.45593	1.23286
PPIL4	1.88606	1.23172
WIZ	1.29243	1.23157
P4HA2	1.23657	1.23126
NEPRO	2.08619	1.23111
OXNAD1	1.61979	1.23099
TRMU	1.63827	1.23013
TRPA1	0.886057	1.2295
UGDH	1.10237	1.22866
LAPTM4A	1.56864	1.22846
COQ7	1.14267	1.22818
TNC	2.74473	1.22795
ALPK2	1.18709	1.22747
SLC17A7	0.769551	1.22742
PARP3	1.48149	1.22727
TBC1D32	1.50864	1.22697
ZNF70	1.40894	1.22689
BOLA2	1.60206	1.22669
WIPI1	1.49485	1.22623
BVES	1.16115	1.22544
TAFA5	0.769551	1.22528
EAF1	1.82391	1.2247
SLC22A17	1.48149	1.22452
COG7	1.30103	1.22447
SLC4A7	1.69897	1.22388
CCM2	2.74473	1.22344
COLEC11	0.853872	1.22308
POFUT2	1	1.22299
PRAME	2.01323	1.22299
DHDDS	2.63827	1.22254
LCTL	0.769551	1.22236
C16orf72	1.69897	1.22167
MEF2D	2.3098	1.22111
RNF216	1.92082	1.22033
YIF1A	1.37675	1.22017
APBB3	2.4318	1.2183
VEGFC	1.48149	1.21825
JAK2	1.3279	1.21764
HSCB	1.63827	1.21616
BRINP2	0.823909	1.2154
PI4KA	2.03152	1.2151
LRAT	0.920819	1.2145
CCDC9	2.34679	1.21388
PHF7	1.39794	1.21347
ACAN	0.744727	1.21334
CYP27C1	1.26761	1.21323
ZNF609	2.11351	1.21248
ATP8B2	1.22185	1.21199
SNTB1	1.48149	1.21198
MICAL1	1.35655	1.2118
GCLM	1.50864	1.21093
FBN2	1.07572	1.21079
TTC4	2.13668	1.21024
ZDHHC18	2.58503	1.21021
NTAQ1	2.82391	1.20986
RSU1	2.01323	1.20934
ARRDC3	1.82391	1.20873
LRP11	2.58503	1.20853
RAB11A	1.79588	1.20642
PTGFR	1.22915	1.20436
EPB41L3	1.00436	1.20356
ZNF267	1.46852	1.20236
CCDC130	2.09691	1.20212
ZBTB17	1.74473	1.20149
EFL1	1.52288	1.2014
HSF4	1.284	1.20135
LRRFIP2	2.45593	1.20059
LCMT1	1.79588	1.2005
GLS	1.63827	1.20046
RNF215	1.04096	1.1998
EEF2KMT	1.31876	1.19951
RBFOX2	1.55284	1.1972
KATNIP	1.58503	1.19594
NOMO1	2.5376	1.19574
TBC1D4	1.67778	1.19553
GK5	1.40894	1.19532
TBL3	1.63827	1.19509
CKAP4	1.60206	1.19491
EIF3CL	1.50864	1.19463
SLC12A6	1.11919	1.19458
SMAP2	1.45593	1.19432
ZNF697	1.27572	1.19358
STPG1	2.18709	1.19311
RTCB	2	1.19304
ZNF668	1.79588	1.19104
GBF1	2.36653	1.191
PXK	1.58503	1.19099
PLCB1	1.56864	1.19082
ZEB2	1	1.1904
TXNDC9	1.48149	1.19012
AKAP8L	1.13668	1.18918
GARNL3	1.79588	1.18881
POLD2	2.20761	1.18817
ACBD5	1.46852	1.18693
TMEM39A	1.85387	1.18672
ZNF2	1.35655	1.18641
PRKAB2	2.65758	1.18604
SLC6A6	1.67778	1.18527
CLCN7	1.85387	1.1846
ADGRA2	0.853872	1.18428
CLEC16A	1.48149	1.18403
LRRC3	1.07058	1.18305
TAF2	2.72125	1.18286
ATAD3B	1.46852	1.18135
PPP2R5B	1.11351	1.18089
DERL1	1.55284	1.18086
MIGA1	2.10237	1.18031
NSUN4	2	1.17988
ITPRIPL2	1.38722	1.17931
DSCC1	1.72125	1.17919
KLF7	1.79588	1.179
PLD1	1.19382	1.17874
ANKRD36C	1.79588	1.17812
NSMCE2	2.74473	1.17582
MTOR	2.4437	1.17518
RPS6KA2	1.03152	1.17512
BMERB1	1	1.17509
GALNT8	0.721246	1.17488
IDH2	2.46852	1.17474
CLOCK	1.72125	1.17382
SLC26A6	1.39794	1.17346
CHPF	1.33724	1.17289
RHBDF2	1.34679	1.17187
MGST3	2.27572	1.17173
RNF111	2.01773	1.17119
EIF3D	0.958607	1.17103
CEP20	1.35655	1.17099
GALNS	1.56864	1.17091
RGS17	0.79588	1.17073
NHEJ1	2.19382	1.16996
MRGPRF	0.721246	1.16977
ZNF18	1.88606	1.16916
ZNF436	1.50864	1.16912
ARL13B	1.11351	1.1691
EPHA5	0.823909	1.16816
DCUN1D3	1.46852	1.16771
ZNF469	1.48149	1.16752
TBC1D31	2.13077	1.16744
PGBD4	1.21467	1.16738
ITPR1	1.60206	1.16649
TMEM45A	1.39794	1.16631
NFIL3	2.58503	1.16556
FRRS1	1.3279	1.16544
DNAJC13	1.76955	1.16513
OSR1	1.29243	1.16472
PRKD1	0.920819	1.16378
NCK1	2.10237	1.16289
CXCL12	0.823909	1.16227
VPS13C	2.29243	1.16193
SELENOS	1.85387	1.16112
COPA	2.35655	1.16067
INPP5F	1.92082	1.16062
ZNF862	1.72125	1.16055
UBE3C	1.85387	1.15999
SEPTIN2	2.18046	1.15977
QRFPR	0.823909	1.15886
TOB2	1.14267	1.1578
FASTK	1.38722	1.15688
XPNPEP1	2.20761	1.1568
PHF20L1	2.16115	1.1559
ECE1	1.18046	1.15569
LEO1	1.58503	1.15438
PMM1	1.35655	1.15437
TNRC6A	2.30103	1.15404
XYLT2	1.02228	1.15357
ZNF619	1.10237	1.15326
SHC2	0.958607	1.15173
CHIC2	2.23657	1.15152
ZNF699	1	1.15106
RAB13	1.25181	1.15067
RDH11	1.58503	1.15051
ADCY9	1.72125	1.1504
C19orf44	1.22185	1.15034
PCDHB15	0.79588	1.14958
SEC61A1	1.31876	1.14926
ABL2	2.20761	1.14895
GOLM2	2.39794	1.14771
FAF1	2.04576	1.14748
SEMA4F	1.17393	1.14699
SRD5A3	1.42022	1.14652
EPDR1	1.20761	1.14644
NPIPB5	1.08619	1.14633
ENO1	2.45593	1.14623
TM9SF1	1.88606	1.14595
PLOD3	1.09151	1.14535
SNAI2	1.4318	1.1451
SGCB	1.88606	1.14468
MIIP	1.92082	1.14462
PKM	2.27572	1.14433
GREB1	0.744727	1.14362
DHPS	1.3098	1.14266
SIPA1L2	1.49485	1.14243
CFAP45	1.4318	1.14193
NTN1	1.04096	1.14173
TMEM59L	0.958607	1.1414
LMAN2L	1.85387	1.14072
FAM114A2	2.10791	1.13991
MED8	1.38722	1.13946
NEURL4	1.23657	1.13927
FEM1C	1.74473	1.1392
BTBD1	1.46852	1.13818
ASCC2	1	1.13754
FZD1	1.38722	1.13752
SLC4A2	1.24413	1.13751
CTSL	1.07058	1.13631
DCUN1D4	2.30103	1.13556
KIF26B	0.744727	1.13533
VCPIP1	1.25181	1.13505
TRIM65	1.05552	1.13472
KIFAP3	2.49485	1.13424
NTPCR	1.3098	1.13384
SEL1L	1.14267	1.13373
LATS1	1.4437	1.13346
MAP3K4	1.92082	1.13338
SEMA4B	1.69897	1.13325
SENP8	1.20761	1.13321
TBX20	0.853872	1.13297
ZNF646	1.56864	1.132
YKT6	2.61979	1.12996
DPP8	2.22185	1.12967
MSC	1.24413	1.12964
IWS1	2.37675	1.12948
ZNRF3	1.0655	1.12921
ACOT7	1.92082	1.12885
MUL1	2.03152	1.12821
NMD3	1.63827	1.12765
ZNF623	1.69897	1.12722
RTL9	0.958607	1.12706
ICE2	1.11351	1.12701
LRRC58	1.55284	1.12697
GOLGA6L4	1.26761	1.12687
ODF2L	1.58503	1.12672
HLA	2.09151	1.12627
NUS1	1.11351	1.12585
LACTB	1.37675	1.1248
ARMH1	0.920819	1.12471
SERTAD2	1.79588	1.1243
COMMD1	2.4437	1.12417
CTIF	1.18046	1.12382
ASTE1	1.52288	1.12367
THADA	1.63827	1.12356
ARFGAP1	1.60206	1.12341
CNTNAP1	1.03621	1.12325
TMEM171	0.920819	1.12266
MBD1	1.95861	1.12236
RIN1	1.40894	1.12228
SPDYE3	1.23657	1.12152
TBC1D5	1.72125	1.1215
PDXDC1	1.65758	1.12127
RNF145	1.95861	1.12115
TOM1	1.45593	1.12099
KCNMA1	1.12494	1.12093
SCARB2	1.0655	1.12076
GNG12	1.63827	1.12064
ITGAV	2.3279	1.11989
SLC1A4	1.03152	1.11979
SNAPC2	1.20761	1.11935
MYSM1	2.14267	1.11918
LHFPL2	1.26761	1.11865
TUT7	1.56864	1.11839
TFB1M	1.30103	1.11838
CDR2L	1.85387	1.11807
DVL2	1.56864	1.11792
CEP85	1.92082	1.11789
RRN3	1.22185	1.11728
SUGCT	0.920819	1.11686
AFP	0.958607	1.11682
TMEM131	2.36653	1.11681
SFI1	1.18709	1.11656
KAZN	2.18046	1.11603
RUNX1	1.60206	1.11574
AEN	1.31876	1.1151
AGTRAP	1.29243	1.11502
NGDN	1.04096	1.11498
NPTXR	1.09151	1.11425
COPE	1.72125	1.11422
REXO5	1.13668	1.11324
PTK2	1.61979	1.11323
CCDC174	2.39794	1.11289
METAP1D	1.31876	1.11287
GLI1	1.40894	1.11265
ARHGAP24	0.958607	1.11244
AFF3	1.00877	1.11217
PTP4A2	1.58503	1.11216
MAPRE2	1.14874	1.11195
AK4	1.95861	1.11189
STK10	1.5376	1.11154
AMPD2	1.82391	1.11086
RAB3IL1	1.14267	1.11081
SMTN	1.34679	1.11075
CMPK1	1.50864	1.1099
POLM	0.958607	1.10952
MAD1L1	1.1549	1.1095
BCAP29	1.50864	1.10877
HMCN1	1.05061	1.1079
TMEM127	2.3279	1.1059
CCL2	1.50864	1.10547
RNASE4	1.3098	1.10539
SYNJ1	2.14874	1.10535
FBRS	2.02228	1.10465
NFKB2	1.35655	1.10455
TP53BP1	2.04576	1.10438
SPNS1	1.52288	1.10438
TICAM1	1.88606	1.10253
PLXDC1	0.823909	1.10184
HRH1	1.82391	1.10152
LMAN2	1.85387	1.1014
FEM1B	1.10237	1.10114
DGKI	1.00436	1.10095
LZTR1	1.48149	1.10084
PARN	1.4318	1.10066
VIM	1.65758	1.10062
PKD2	1.42022	1.10041
COL14A1	0.721246	1.10028
METTL8	1.56864	1.10024
CPXM2	0.638272	1.09934
SMG1	1.82391	1.09911
ST13	1.85387	1.09906
MRPS24	1.79588	1.09905
ALPK1	1.76955	1.09872
DENND4A	1.45593	1.09851
YIPF5	1.49485	1.09775
GTPBP1	1.39794	1.09751
TPCN1	0.823909	1.0973
PPP6R2	1.40894	1.09691
NRP2	1.23657	1.09654
IFNAR2	1.88606	1.09641
COL18A1	1.67778	1.0959
BLOC1S6	1.60206	1.09541
GTF2E1	2.1549	1.09526
DACT1	1	1.09477
RUNX2	1.65758	1.09473
IGFBP3	2.20066	1.09472
TMEM211	0.657577	1.09393
SRPX	1.11919	1.09355
POLD4	1.1549	1.09308
LNP1	1.39794	1.093
MAN2B2	1.95861	1.09258
OPLAH	1.37675	1.0923
JMJD6	1.09691	1.09127
PLAUR	1.92082	1.09112
FOXN2	1.74473	1.09058
DSE	1.69897	1.0905
GOLGA4	2.04576	1.09048
USP31	1.0655	1.09027
HAUS7	1.19382	1.09022
GNB1L	2	1.08997
CA12	1.07572	1.08992
ARSA	0.958607	1.08969
HMGXB3	1.33724	1.08961
GTF2B	1.4437	1.08917
TOP1MT	1.34679	1.0891
NTNG2	0.79588	1.08906
NOTCH2	2.03621	1.08897
DCAF17	2.27572	1.08879
CYB5R3	1.13668	1.08783
ACBD3	2.4437	1.08774
HK1	1.12494	1.08622
KLF17	0.721246	1.08579
MAPK12	0.920819	1.08566
TMEM17	1.60206	1.0848
VARS1	1.92082	1.08436
TPD52L2	2.34679	1.08404
PLEC	1.46852	1.0837
GMPR2	1.56864	1.08303
WASHC5	2.4437	1.08285
EHD3	1.16115	1.0822
PCBP3	0.886057	1.08201
GOLT1B	0.958607	1.08191
CBX6	1.88606	1.08122
MGAT5	1.50864	1.0812
PGK1	1.69897	1.08049
ADAMTS2	0.853872	1.07997
PPFIA3	1.69897	1.07969
SLC25A32	1.58503	1.07951
MRPL18	1.45593	1.07894
HSD17B7	1.67778	1.07889
KNOP1	1.72125	1.07839
RTN4	1.56864	1.0782
STC1	1.92082	1.07816
L3MBTL2	1.26761	1.07718
TMED10	1.3279	1.07709
GPR3	1.01323	1.07701
ELMOD3	2.00436	1.07698
P4HB	1	1.07692
CLINT1	2.42022	1.07645
PIGBOS1	1.22915	1.07628
HEATR5A	1.61979	1.0762
FBXO7	1.21467	1.07597
ANO10	1.14874	1.07569
CRYBG3	0.920819	1.07567
GABPB1	1.50864	1.07432
NXPE3	1.92082	1.07413
DIS3L	1.38722	1.07388
STOM	1.13077	1.07352
PHOSPHO1	0.721246	1.07345
MGRN1	2.27572	1.07344
CPLANE2	2.10237	1.07335
CHSY3	0.721246	1.07262
ATG9A	1.72125	1.07252
RAB6B	1.11351	1.07227
TTLL12	1.07572	1.07227
CEP63	1.82391	1.07135
KIAA1549L	1.04096	1.07089
ZSCAN20	2.42022	1.07085
CHN1	1.3098	1.07079
STK32B	0.677781	1.07026
SNX32	0.958607	1.07016
B4GALNT1	2.04576	1.06993
HLA	2.25964	1.06907
RINT1	1.5376	1.06854
EPAS1	2.00436	1.0683
CCL5	1.26761	1.06736
RIMS3	1.52288	1.06735
ISG20	1.52288	1.06631
NAP1L3	0.79588	1.06613
WDFY1	1.284	1.06586
FURIN	2.07572	1.06581
ATXN3	1.20066	1.06527
POLR2B	1.46852	1.0646
CCPG1	2.01323	1.06455
TBXAS1	1.37675	1.06439
B2M	1.74473	1.06437
ZDHHC8	0.886057	1.06417
SZT2	2.20066	1.06406
CNST	1.5376	1.06394
PLOD2	1.31876	1.06387
LOX	0.920819	1.06345
HIC1	0.69897	1.06336
GNAZ	1.1549	1.06327
KRCC1	2.17393	1.0626
AGK	1.79588	1.06204
VPS35L	2.04576	1.06197
WWTR1	2.31876	1.0618
ACAD10	1.36653	1.06115
SHISA3	0.677781	1.06088
SMIM14	0.920819	1.06078
MEF2A	1.61979	1.06076
TATDN3	1.08092	1.0607
AGO3	1.92082	1.0606
ASCC3	2.23657	1.06036
NOP9	1.3098	1.06015
PDZD8	1.69897	1.05987
MRPS25	1.52288	1.05919
SEC24A	1.35655	1.0587
TRIP11	1.65758	1.05812
CREB3L2	1.49485	1.05811
MAN1A1	1.76955	1.05801
RARS1	1.95861	1.05774
C1orf54	0.823909	1.05741
VGLL4	1.85387	1.05729
HMGXB4	1.65758	1.05728
ABR	1.22915	1.05714
TULP4	1.82391	1.05669
RCN3	1.37675	1.05658
TTC37	1.00877	1.05647
KIF5A	0.958607	1.05625
ANKDD1A	0.958607	1.05575
ANKRD11	1.46852	1.0556
MAP2K1	2.20066	1.05552
BNIP2	1.5376	1.05447
EFEMP2	1	1.05439
RELL1	1.88606	1.05436
ANAPC5	1.23657	1.05423
ARHGEF40	1	1.05414
PTPRN	0.79588	1.05387
CPQ	1.08619	1.05332
STAM2	1.25964	1.05301
KATNAL1	1.95861	1.05284
TPST1	1.20066	1.05281
TM2D3	1.63827	1.05246
EDC3	2.18709	1.05218
NRDC	1.76955	1.05214
ST3GAL3	1.82391	1.05111
ATF3	1.88606	1.05111
UBE2O	1.4437	1.05059
CHRAC1	1.38722	1.05053
MYNN	2.20761	1.05042
FARP2	2.37675	1.04982
EARS2	0.886057	1.0496
MAP4	1.46852	1.0494
TSPAN7	0.744727	1.0491
TANGO2	1.61979	1.04895
GRIK3	0.657577	1.04871
AVL9	1.22915	1.04786
C19orf57	0.853872	1.04763
AP1B1	1.26761	1.04759
GOLIM4	1.29243	1.04752
ZNF438	1	1.04707
POLG	1.76955	1.04699
BFAR	1.85387	1.04691
OTUB2	0.886057	1.04686
CARMIL3	0.853872	1.04641
ATF2	1.46852	1.0464
CD47	0.958607	1.04622
PPP4R4	0.886057	1.04616
ZHX1	1.85387	1.04615
DYNC1H1	2.1549	1.04602
PAQR8	1.4437	1.04591
TBX19	1.02228	1.04581
TNRC6B	1.16749	1.04571
PAG1	1.14267	1.04563
USE1	1.5376	1.04544
KRBA1	1.40894	1.04518
EDEM3	1.42022	1.04513
MARF1	1.74473	1.04496
RBM27	1.22915	1.04484
SEC31A	1.21467	1.04475
ZBTB38	1.61979	1.04462
GRB10	2.09691	1.044
RNF146	1.31876	1.04354
PRELP	0.619789	1.04324
CLPSL1	0.619789	1.04295
CCDC81	0.619789	1.04242
TRAF7	1.40894	1.04227
FAM160B1	1.79588	1.04155
JOSD1	1.4437	1.04147
EXT1	1.21467	1.04014
TAOK2	1.76955	1.04007
PLA2G2A	0.677781	1.03994
SLIT3	1	1.03947
COQ10B	1.76955	1.03937
TTC8	1.12494	1.03913
ROBO1	1.38722	1.03894
QTRT2	1.5376	1.03886
DPH3	1.79588	1.03845
EMC1	1.52288	1.03837
ESS2	1.50864	1.03819
TLN1	1.5376	1.0379
MAPK3	1.52288	1.03756
GORASP2	1.37675	1.03749
INKA1	0.769551	1.03733
MPDU1	1.33724	1.0368
XPNPEP3	0.958607	1.03654
MPV17L2	1.52288	1.03634
C18orf54	1.82391	1.03572
EIF2B3	2.13668	1.03563
DACT3	0.79588	1.03533
BGN	0.920819	1.03499
MARK3	2.25964	1.03496
FAM133A	0.744727	1.03462
NFX1	1.33724	1.03451
RAB3A	1	1.03443
PTCD1	1.11919	1.03431
ITGA5	1.04576	1.03395
FHL1	0.853872	1.0339
MYO9A	1.69897	1.03329
ZNF564	1.16749	1.03311
RNF112	0.886057	1.03289
TLCD3B	1.02687	1.03289
PRR14L	0.886057	1.03241
NAT9	1.07572	1.03203
STXBP1	1.3098	1.03171
SNU13	1.10237	1.03111
DISP1	0.920819	1.03106
MGAT1	1.5376	1.03052
MRC2	1.04096	1.03045
METTL3	1.30103	1.02926
CHM	1.18046	1.02916
LYSMD3	0.853872	1.02903
RABAC1	1.03621	1.02891
ARNTL2	1.40894	1.02887
NAA80	1.88606	1.02852
RBSN	2.1549	1.02829
FAHD2A	2.04096	1.0281
SLC22A4	0.958607	1.02794
LRRN2	0.769551	1.02792
VAMP4	1.48149	1.02786
GNB3	0.823909	1.02761
SMNDC1	1.85387	1.02748
SGCA	0.60206	1.02726
PRICKLE2	1.20066	1.02707
CHEK2	1.29243	1.02703
PTPRG	1.50864	1.02659
LRIG1	1.09151	1.0265
GRPEL2	1.31876	1.02641
MEX3B	0.79588	1.02634
STC2	1.02687	1.02632
SKA1	1.52288	1.02622
TANGO6	1.67778	1.0261
PKN2	1.82391	1.02603
PAICS	1.31876	1.02601
IER3	1.46852	1.02571
GNA12	1.5376	1.02569
EIF4ENIF1	1.29243	1.02563
UAP1	1.3279	1.02543
RNF14	2.25964	1.02504
ULK3	1.35655	1.02482
ARHGAP1	1.76955	1.02426
NECAP1	1.08092	1.02399
TRAK2	1.45593	1.02371
GDI1	1.48149	1.02344
NUMBL	1.58503	1.0229
SMARCAL1	2.02228	1.02259
HERPUD2	1.65758	1.02198
PELO	1.07058	1.02189
P4HA3	1.45593	1.02186
PIP4K2A	1.58503	1.02164
SCAPER	1.58503	1.02122
SRRD	1.18709	1.02087
SRBD1	1.40894	1.02073
KIAA0319L	2.05552	1.0205
TPM2	1.85387	1.02037
DIPK1A	1.13077	1.02023
GORAB	1.49485	1.0202
LAMC3	0.677781	1.01986
GANC	1.79588	1.01947
TBC1D2B	1.4437	1.01885
IRS1	1.14267	1.0188
YWHAG	1.14874	1.01817
HMOX1	1.60206	1.01811
SEC23A	1.29243	1.01804
CHERP	1.45593	1.01795
ITCH	1.72125	1.01793
RPF1	1.92082	1.01744
AKAP3	0.853872	1.01722
ZC3H7B	1.20066	1.01632
NXPH3	0.619789	1.01604
PDGFRA	0.823909	1.01595
ULK4	1	1.01559
ZNF333	1.24413	1.01558
PLPPR2	1.69897	1.0149
KLF3	1.4437	1.01377
PPP1R16A	1.42022	1.01347
ARNT	1.49485	1.01346
ANKRD54	1.58503	1.01338
TMED9	1.45593	1.01336
GBE1	1.11919	1.01331
FYCO1	2.25181	1.01325
BTN3A3	1.56864	1.01307
TOPBP1	1.92082	1.01267
CACNA2D1	0.823909	1.01264
ABHD10	1.25964	1.01243
PPRC1	1.63827	1.0124
ZKSCAN2	1.38722	1.01216
SGSM3	1.01323	1.01214
PCDHGA6	0.886057	1.01187
FOCAD	1.85387	1.01187
VPS18	1.79588	1.01063
ANKS3	2.25964	1.01046
RAB18	2.01323	1.01039
ATP6V1A	1.284	1.01025
IL4R	1.09691	1.00981
SLC35C1	0.886057	1.00962
CLK3	1.05552	1.00924
COL6A1	0.886057	1.00789
BEND6	0.958607	1.00769
PATL2	0.769551	1.0074
FAAP20	1.79588	1.00701
AZI2	1.35655	1.00674
CMSS1	2.10791	1.00673
PCMT1	2	1.0066
MECR	1.16115	1.00638
TINF2	1.18046	1.00568
AKAP8	0.958607	1.00545
UTP11	1.36653	1.00522
LOXL3	0.638272	1.00468
TRAPPC9	1.19382	1.00467
GPC1	1.08092	1.00447
UGGT1	2.02228	1.00384
CBY1	2	1.00382
METTL22	1.65758	1.00381
TIPIN	1.13077	1.0037
NAA50	1.61979	1.00338
FOXC2	0.823909	1.00313
AP1M1	1.45593	1.00248
GOPC	1.11351	1.0024
PGM3	1.24413	1.00151
ALDH1B1	1.56864	1.0014
CDIPT	1.31876	1.00131
NOCT	1.13668	1.00128
MTHFD1L	1.67778	1.00081
HARBI1	1.45593	1.00071
LARS1	1.58503	1.00044
NFE2L1	1.46852	1.00009
NAA60	2.0655	0.999869
DPH1	1.01323	0.999341
HSF1	1.14874	0.999189
E4F1	1.76955	0.999058
CEP152	1.5376	0.998504
TRAF1	0.886057	0.998396
TRABD	1	0.998318
SETD7	2.00877	0.998259
RAB7A	1.60206	0.998194
PDIA4	1.69897	0.99787
YWHAH	1.05552	0.997765
HDAC9	1.92082	0.997744
MVB12A	1.69897	0.997493
PRDM15	1.18046	0.997475
KLF12	1.56864	0.9973
PNMA2	0.853872	0.997192
DDT	1.65758	0.997027
SRSF4	1.61979	0.997008
PAPSS1	0.958607	0.996853
PPP1R12A	1.79588	0.996807
GPBP1L1	1.88606	0.996332
HRH2	0.657577	0.99629
DHX37	1	0.996264
VPS28	0.958607	0.995929
ARIH1	1.72125	0.995104
ANTXR2	1.38722	0.994808
HJURP	1.74473	0.994547
KRT6C	0.638272	0.994311
MYH9	1.01773	0.994128
ASB7	1.13668	0.994061
TM9SF4	0.823909	0.993995
AXIN2	1.18046	0.993931
NCAPH2	0.920819	0.993908
IL27RA	1.72125	0.993551
ALG1	1.3279	0.993103
ZSCAN30	1.92082	0.993027
CSF1	1.09151	0.992672
CAMTA2	1.02228	0.992603
RTL6	1.69897	0.992467
TAF12	1.67778	0.992378
KATNA1	1.82391	0.991521
PPFIBP1	1.27572	0.991471
DNAJA3	1.39794	0.99132
TOR1AIP1	1.35655	0.990649
NPIPB3	0.823909	0.990582
EFCAB14	1.27572	0.990425
MTMR6	1.46852	0.990338
RSPO3	0.657577	0.990187
EDEM1	1.13077	0.989724
TULP3	1.36653	0.989669
NUB1	1.25181	0.989401
XRCC6	1.31876	0.989352
MXI1	1.18709	0.989042
SNX1	1.65758	0.988819
DNAJC10	0.823909	0.988641
ZNF212	1.34679	0.988476
ZBTB40	1.09151	0.987829
MPHOSPH10	1.34679	0.987361
SOX12	1.82391	0.987156
CSGALNACT2	0.853872	0.987132
GIPC3	0.619789	0.986856
PTPN22	0.60206	0.986705
NOTCH3	1.05061	0.986628
GALNT11	0.958607	0.986504
FBXO38	1.92082	0.986242
TP53TG3	0.744727	0.985997
EML1	1.01323	0.985875
SEC22B	1.31876	0.985874
UQCRC2	1.18709	0.985736
PDLIM7	1.55284	0.985654
AHDC1	1.3279	0.985346
GPATCH3	1.37675	0.985139
STYXL1	1.46852	0.984702
ANLN	2	0.984645
SNRPA1	1.52288	0.98396
SNX27	1.284	0.983736
HDAC10	0.853872	0.983668
ZC3H12B	1	0.983516
LARGE1	0.920819	0.983064
ZCCHC17	1.50864	0.983044
TRO	0.886057	0.982934
LMF2	1	0.982695
PHETA2	0.823909	0.982144
SOCS5	1.92082	0.981976
CLN3	1.17393	0.981927
SEC24D	0.886057	0.981744
TMEM176A	0.677781	0.981688
DOCK7	1.4318	0.981346
INKA2	0.744727	0.981034
UBE2Q2	0.823909	0.980951
LMCD1	1.16749	0.980831
BNC2	1.13668	0.980722
ANKRD28	1.88606	0.980498
PLCB4	1.0655	0.980052
SERPINH1	1.35655	0.979992
ATAD2	1.4437	0.979735
KDELR2	1	0.979703
SRFBP1	1.14267	0.979448
SYNC	0.823909	0.979261
TPRA1	1.10791	0.978849
NUBP1	0.886057	0.978789
PDP1	1.07572	0.978738
ZNF281	1.42022	0.978359
SRP54	1.67778	0.978135
SNX33	0.853872	0.977967
NPHP3	2.12494	0.977756
MINK1	1.4318	0.977563
CPSF1	1.33724	0.977516
MTMR3	1.01323	0.977142
TRAP1	0.823909	0.976972
EYA1	0.657577	0.97669
ADAL	1.58503	0.976621
CCDC88A	1.69897	0.975973
RNF139	1.74473	0.975938
LIMD1	2.04576	0.975724
MRPS11	1.25181	0.975677
CYP51A1	1.42022	0.975449
WNT5B	1.34679	0.97501
AHNAK	1.60206	0.974821
COL6A2	0.823909	0.974199
CDK15	0.823909	0.97293
KLHL25	1.50864	0.972373
SUSD5	0.920819	0.972295
AKR1A1	1.58503	0.972289
ZNHIT6	1.63827	0.972095
COL22A1	0.769551	0.972083
CREBRF	1.65758	0.971151
NHP2	1.40894	0.970994
FMO4	1.22185	0.970898
RBBP6	1.65758	0.970826
ADCK1	1.01773	0.970619
NMNAT1	1.58503	0.97044
CCR10	0.769551	0.970046
MRPL13	1.67778	0.969923
PRDM8	1.03152	0.969871
MACF1	2.09151	0.969671
MICA	1.03621	0.969532
PDE4DIP	1.19382	0.969515
CEP290	1.4437	0.968753
HINT3	1.04096	0.968536
RLF	1.79588	0.967913
TGS1	1.55284	0.967774
WDR75	1.07572	0.967261
SLC22A18	1.67778	0.967135
ATAD3A	2.03621	0.966435
RGS5	1.1549	0.966365
TBL1X	1.4437	0.966293
ASB3	1.36653	0.96601
ZNF720	1.55284	0.965796
MAP4K4	1.69897	0.965187
TCF4	1.24413	0.965005
OTUD3	0.920819	0.965
TRPC1	1.01773	0.964729
FAF2	1.11351	0.964663
SP110	1.19382	0.964629
DYNC1LI1	1.34679	0.964138
CDH11	0.958607	0.963937
TPM4	1.45593	0.963857
S100A4	1.40894	0.963598
IRAK2	0.853872	0.963374
RGS3	1.40894	0.96336
USP37	1.82391	0.963235
TAX1BP1	1.4318	0.963111
CRAMP1	1.67778	0.962898
SMC5	1.76955	0.962752
MLLT10	1.00877	0.962172
IFNGR2	1.00436	0.962135
LAMC1	1.39794	0.961716
IGSF9B	1	0.961627
ULBP3	1.08092	0.961289
ANXA2	2.13668	0.961194
DNER	0.79588	0.960872
TUFM	0.920819	0.960706
MFN2	1.67778	0.960661
MAFG	1.06048	0.960467
CALML4	0.769551	0.960047
ABCC1	1.09151	0.959394
KLF10	1.69897	0.959383
DNPEP	1.09151	0.959322
HEMK1	1.72125	0.959282
APCDD1L	0.958607	0.958951
POLR3GL	1.284	0.958927
SIN3A	1.24413	0.958842
NTAN1	2.02228	0.958755
BLZF1	1.34679	0.958409
C2CD4C	0.677781	0.958378
AK2	1.52288	0.958281
RASGRP1	0.619789	0.958005
UFM1	0.744727	0.9579
ETS1	1.63827	0.957838
SGF29	0.823909	0.957488
UBE2V2	1.42022	0.95745
DHRS4	1.13077	0.957369
C1QL4	0.853872	0.957301
LIN37	0.853872	0.956691
NIM1K	0.60206	0.956283
TNNT1	1.20066	0.956231
ARMC1	1.1549	0.955821
PLEKHA3	1.284	0.9558
GLI3	1.82391	0.95537
AZIN1	0.920819	0.955329
MBNL1	0.853872	0.955295
SH3RF3	0.920819	0.955203
SDHB	1.74473	0.955035
CHD9	1.74473	0.954783
PUS10	1.69897	0.954502
THAP8	1.69897	0.954316
SAMM50	1.85387	0.954039
SRP72	1.39794	0.953669
GOLGA5	1	0.953627
LDHD	1.19382	0.953523
NCAM1	1.34679	0.952951
ALAS1	1.69897	0.952784
MSTO1	1.85387	0.952664
LAMB2	1.05061	0.952512
TMEM184B	0.823909	0.95208
EIF4A1	1.30103	0.95203
ISY1	1.52288	0.951531
JADE1	1.31876	0.951422
MICAL3	1.35655	0.951227
RHCE	1.20761	0.951225
GALK1	1.72125	0.951216
FKBP9	1.16749	0.950964
COPS8	1.02228	0.950892
ZNF592	1.58503	0.950839
ANP32A	1.27572	0.950489
PDZRN3	1.11919	0.950438
P2RX6	0.79588	0.949646
ANKRD36B	1.4318	0.949238
UCK2	1.20761	0.949231
OSMR	1.12494	0.949205
ZNF205	1.21467	0.948955
DYNC1I2	1.26761	0.948667
RPTOR	1.61979	0.948544
ADAM17	2.0655	0.948507
TMEM108	0.638272	0.947578
P4HA1	0.853872	0.94741
GRAMD1C	0.920819	0.947233
MFAP1	1.58503	0.947137
SMYD3	1.08092	0.947128
TRPS1	1.92082	0.947018
TMEM50A	0.853872	0.946915
STOML1	1.16749	0.946913
KIAA0586	0.886057	0.946613
CHST6	0.769551	0.946438
EHBP1	1.45593	0.946377
RAB8A	1.95861	0.945335
ABI1	1.02687	0.945328
GTPBP8	1.1549	0.945287
HMOX2	1.82391	0.944759
FNTB	1.49485	0.944707
PDPK1	1.13077	0.94415
NRBP2	1.20761	0.943907
SLC7A11	1.00436	0.943826
TREX1	1.61979	0.943743
PARP10	1.18709	0.94371
ISLR	0.677781	0.942728
UBN1	2	0.942659
SHOX2	0.769551	0.942562
DPT	0.744727	0.942514
STK11IP	1.56864	0.942461
UBL7	1.10791	0.941562
MAP3K2	2.01773	0.941198
ST8SIA1	1.03152	0.940905
MAGEA1	0.552842	0.940665
AHSA1	1.1549	0.940641
ARSB	1.35655	0.940244
AFAP1L1	1.00436	0.940212
SAR1B	1.25964	0.94021
SORCS2	1.284	0.94007
KRT6B	0.69897	0.939931
GPC4	1.14267	0.939891
CLUAP1	1.16115	0.939859
OXSM	1.19382	0.939682
QSOX2	0.920819	0.939623
MRPL46	1.07058	0.939605
ILVBL	0.69897	0.939284
C1orf52	1.05552	0.939278
NPIPB4	1.04096	0.938997
DYNC2I1	1.37675	0.938954
TEP1	1.52288	0.938524
G2E3	2.03152	0.938351
MYBBP1A	0.958607	0.938344
PIGH	1.61979	0.938313
DDX24	1.31876	0.938237
ST3GAL2	1.52288	0.937555
PARVG	0.638272	0.937488
YTHDF2	1.11919	0.937477
MAX	1.65758	0.937202
LRRC59	1.03621	0.937109
NFATC2IP	0.920819	0.937095
TRDMT1	0.920819	0.936367
SGSM2	1.1549	0.936189
AMDHD2	1.4318	0.93587
TMEM220	0.769551	0.935784
KATNBL1	1.27572	0.93535
EPRS1	1.37675	0.935294
AAGAB	1.69897	0.93499
C12orf75	1.17393	0.934803
PURB	1.37675	0.934529
NFIX	1.95861	0.93398
FAM110B	1.01323	0.933897
TMEM121	0.958607	0.933563
FANCI	1.4437	0.933319
PDK1	0.744727	0.933286
GXYLT2	0.886057	0.933279
ECM2	1.03152	0.932947
CENPJ	1.82391	0.932876
GOLGA8O	0.721246	0.931928
WDPCP	1.72125	0.931783
CEP135	1.17393	0.931728
TNFRSF9	0.619789	0.931661
MTREX	1.34679	0.931559
ZNF689	1.25964	0.93026
SNAP25	0.744727	0.930251
PPM1F	1.85387	0.930041
TRIP6	1.79588	0.929811
SH2D5	0.853872	0.929695
CYP39A1	0.657577	0.929582
L3HYPDH	1.34679	0.9294
SPDL1	1.31876	0.928743
MLH1	1.95861	0.928711
PEDS1	1	0.928549
ZBTB41	1.65758	0.928364
FABP5	1.82391	0.928284
MAST2	1.85387	0.927601
RFX5	1.42022	0.927598
NDEL1	1.29243	0.92699
ZKSCAN5	1.04576	0.92689
SEC13	1.13077	0.926362
NPIPB12	0.744727	0.926004
VLDLR	1.35655	0.925867
ZNF462	0.920819	0.924883
UBP1	1.85387	0.92428
OAZ2	1.60206	0.924102
MORC3	1	0.923817
FBXO31	1.3098	0.923738
SMC6	1.72125	0.923634
TIPRL	1.00436	0.923416
KIAA2013	1.16749	0.923135
TENM3	0.769551	0.922436
GBA	1.4437	0.922076
PELP1	1.07572	0.922059
SUPT16H	1.18709	0.921972
GPN2	1.46852	0.921908
FAR2	0.920819	0.921893
MDFIC	0.744727	0.921376
DNASE1	1.05061	0.920557
FLRT1	0.769551	0.92051
SMIM11A	1.4437	0.920292
MANBA	1.08092	0.920192
HCN2	0.657577	0.919917
CUEDC1	1.67778	0.919734
AHR	1.01323	0.919363
RECQL	1.61979	0.919284
DNAJB4	1.35655	0.918851
PFKL	1.27572	0.918606
LUM	0.568636	0.918593
CCDC102B	0.823909	0.918565
TRUB1	0.920819	0.917987
CAP1	1.49485	0.917561
ZEB1	1	0.917489
KLHDC8B	1.92082	0.917082
PRMT5	1.06048	0.917068
RUNX3	0.823909	0.916998
ZNF25	1	0.91694
CEP57L1	1.45593	0.916751
MED23	1.25964	0.916435
GORASP1	1.82391	0.916023
PODNL1	0.79588	0.915922
JAG1	0.853872	0.915814
PUF60	1.22915	0.915682
SLC30A3	0.721246	0.915312
CBLB	1	0.915251
MYO1E	0.920819	0.915046
TRIM47	1.16749	0.914609
BBS4	1.284	0.914572
FBXO44	1.1549	0.913949
SRPX2	1.09691	0.913691
MYOF	1.85387	0.913403
TRMT12	1.4318	0.913358
SALL1	0.657577	0.9133
TRIM41	1.60206	0.913294
IPO4	1.02687	0.912885
UBR2	1.40894	0.912477
FAM126A	1.04576	0.912176
FBXO11	1.29243	0.912037
TBC1D15	0.886057	0.911628
CORO7	1.284	0.910472
TIMMDC1	1.0655	0.910312
SCG5	0.677781	0.910297
TTC27	1.67778	0.910118
THEM4	1.10237	0.909965
RAD1	1.4437	0.909819
VPS41	1.65758	0.909586
THAP10	0.958607	0.90924
ATP6V1E1	0.958607	0.909064
CACUL1	1.08619	0.908864
SUPT3H	1.10237	0.908368
ERLEC1	1.02687	0.908259
COL1A2	0.638272	0.908236
KLHL5	1.65758	0.908197
PFKFB4	0.769551	0.908119
JAM3	0.677781	0.908094
NUP43	1.16115	0.907865
LOXL1	0.823909	0.907545
MAP3K5	0.79588	0.907497
MAP1A	0.677781	0.907335
RASA4	1.04096	0.907215
RARB	0.638272	0.907207
CCNK	1.10237	0.907096
SOGA3	0.958607	0.907096
BANP	1.42022	0.90662
RRP9	1	0.906486
TMEM104	1.49485	0.906212
NUP107	0.79588	0.905682
SETDB2	1.18709	0.905515
AIMP1	1.26761	0.905244
PSD3	0.853872	0.905168
SAP30BP	0.886057	0.904788
CEP68	1.60206	0.904583
DYNLT1	1.11351	0.904233
PFKFB3	1.34679	0.904027
WDR48	1.34679	0.903863
NUP35	1.00436	0.903754
METTL17	1.10237	0.903616
SCAMP3	1.5376	0.90345
RIOK3	1.35655	0.903256
ATL3	1.09691	0.902523
MSH6	1.284	0.902065
TRMT1L	0.69897	0.901995
KREMEN1	0.79588	0.901962
KDM8	0.920819	0.9019
CPOX	1.09151	0.901873
PAFAH2	1.18046	0.901787
PHKG2	1.05061	0.901453
LYSMD1	1.48149	0.901372
ZBED6	1.61979	0.901363
SLC37A3	1.23657	0.901182
GDF5	0.585027	0.900469
UBFD1	1.34679	0.900418
ATG3	1.3098	0.900349
MAZ	1.22915	0.899339
ZKSCAN1	1.37675	0.899293
PAM16	1.05552	0.898885
DHRS4L2	1.01323	0.898787
CARD10	0.920819	0.898305
RALA	1.07572	0.898154
PCOLCE2	1.10791	0.898
RBM48	1.1549	0.897849
RNPS1	1.17393	0.897719
RFX8	0.619789	0.897523
GTDC1	1.24413	0.897441
SLC13A4	1	0.897419
OPRL1	0.79588	0.89741
MON1A	1.35655	0.896978
DBR1	1.45593	0.896576
ZNF398	1.55284	0.89657
IFFO1	0.585027	0.896559
RAB3GAP2	1.284	0.89646
TMEM145	0.657577	0.896289
TTC21B	1.40894	0.896038
UBA5	1.79588	0.895981
HOMER2	1.65758	0.895792
POLR3B	1.56864	0.895708
IMPACT	1.42022	0.895592
POLR1A	1.60206	0.895412
PRRT2	1.08619	0.895109
CTDP1	1.00436	0.895045
TAB1	0.920819	0.894916
LAMP2	1.35655	0.894732
LPCAT1	1.30103	0.89337
TBP	1.08092	0.893327
PRELID3A	1.02228	0.893323
FAM227A	0.769551	0.893316
TMCO3	1	0.893099
ADAT2	1.19382	0.893081
BNIP1	0.920819	0.892845
WDR81	0.721246	0.89208
BTN3A1	1.72125	0.891941
CAST	1.33724	0.891316
AGPAT4	1.07058	0.890914
HMG20A	1.14874	0.890767
SPEN	1.25964	0.89045
GPR162	0.886057	0.889803
ANK2	0.769551	0.889649
KCTD11	0.769551	0.889617
FAM131C	0.920819	0.889487
TMUB1	1.02687	0.889435
TAGLN2	1.18709	0.889366
USP8	1.55284	0.889271
ATP6V1G2	0.721246	0.889242
SP4	0.853872	0.889137
CACNA2D2	1.11351	0.889058
ZDHHC6	0.721246	0.888731
SIN3B	1.04096	0.888621
JUN	1.50864	0.888248
CPM	1.06048	0.888127
CHST15	1.63827	0.887771
PMP22	1	0.887759
ZNF280D	1.56864	0.887671
LPIN3	1.85387	0.887509
MASTL	1.14267	0.887119
MORF4L1	1.09691	0.887068
TOMM22	1.34679	0.887033
SERPINE2	0.79588	0.887011
CHD2	1.63827	0.886917
FAM214B	1.46852	0.88689
CLSTN2	0.657577	0.886853
YME1L1	1.3279	0.88666
BBX	1.36653	0.886358
GLIPR2	1.22915	0.885558
ANKRD36	1.09151	0.885472
ELOA	1.55284	0.88519
CCZ1	1.04096	0.88518
INPP4A	1.60206	0.885145
RUSC1	0.744727	0.885093
ANXA1	1.74473	0.884886
SH3KBP1	1.72125	0.884729
ZNF517	1.19382	0.884699
PRPF3	1.04096	0.884582
FERMT2	1.4437	0.884381
GBP3	1.20761	0.884343
AKR1C1	0.619789	0.884341
ST3GAL6	1	0.884222
PDE4A	0.920819	0.884051
ERI2	0.886057	0.883784
ZFC3H1	0.769551	0.882817
ARID5A	1.05061	0.882541
TMEM262	0.744727	0.882304
RUSC2	1.26761	0.881932
NCEH1	1.04096	0.881707
TCAF1	1.38722	0.881537
COL16A1	0.958607	0.881253
USP5	1.38722	0.881216
DDX56	1.0655	0.881128
TPI1	1.16749	0.881059
CLIP3	0.823909	0.880947
HEY2	0.769551	0.880938
SUN1	1.52288	0.880823
ZIC5	0.920819	0.880814
FARSA	1.20761	0.880382
EIF2AK2	1.18709	0.880378
SPAG9	0.958607	0.880193
STT3B	1.49485	0.880188
SPATA20	1.04096	0.880049
SDCBP	1.82391	0.879991
TAP1	1.52288	0.879935
RIOK2	0.958607	0.879643
OSTM1	1.18046	0.879592
ABCF2	1	0.879563
COG1	0.886057	0.879517
FBF1	1.00877	0.879389
RFX1	1.74473	0.87888
ABCF2	1.17393	0.878805
TMEM176B	0.552842	0.878788
CDKL1	1.69897	0.878713
PALM2AKAP2	1.24413	0.87863
PPP1R8	1.21467	0.878374
RSL1D1	1.00877	0.878193
ZNF621	0.69897	0.878176
SSH1	1.4318	0.878118
TMEM242	0.958607	0.878057
RPAP1	0.769551	0.878022
DNAJB6	1.50864	0.877706
RIN3	1.3279	0.877601
GTPBP3	1.284	0.877523
COA1	1.50864	0.877513
C1orf174	1.5376	0.87748
SMAD4	1.46852	0.877469
DOCK1	1.35655	0.877326
ZSCAN32	1.23657	0.87731
AP5Z1	1.09691	0.877123
LARP6	0.853872	0.877065
MTPAP	0.823909	0.876762
RB1CC1	0.920819	0.876739
MYBL1	1.01323	0.876577
B4GALT2	1.0655	0.876393
PWWP2A	0.958607	0.876096
GNB4	1	0.876006
GNB1	1.23657	0.875961
POLR3E	0.886057	0.875791
OSGIN1	0.920819	0.87568
HIPK2	1.63827	0.875461
LIMS4	0.638272	0.875336
RND3	1.03621	0.874916
STIL	1.39794	0.874757
KIAA1328	1.3279	0.874717
ACIN1	1.21467	0.874703
PARP8	0.823909	0.874682
SLC52A2	1	0.874574
CMTM1	0.886057	0.874314
CD68	0.853872	0.874281
KLF11	1.17393	0.874045
CIDEB	0.657577	0.873877
ZNF500	1.50864	0.873775
CERS6	1.74473	0.873648
PRC1	1.63827	0.87341
DNAJC8	1.39794	0.872742
HSP90AA1	1.61979	0.872711
NR2C2	1.4437	0.872472
JAM2	0.721246	0.872436
ESPNL	0.537602	0.872414
DCAF1	1.33724	0.872298
ESYT2	1.4437	0.872266
ILF2	1.5376	0.872251
CPNE2	1.01323	0.871971
HAUS2	0.744727	0.871627
TRIM56	1	0.871541
MSRB1	1.19382	0.871483
NUDCD1	1.10237	0.871409
MIER1	1.08619	0.871177
CLSPN	1.55284	0.870925
TSHZ2	0.585027	0.870733
CEP85L	0.677781	0.870344
HLTF	1.34679	0.870336
PDE10A	0.886057	0.870335
ADCY7	0.920819	0.870009
MINDY4	0.69897	0.869949
VTI1A	1.16749	0.869926
APLP1	0.920819	0.869896
MIF	1.12494	0.869894
CNOT9	1.58503	0.869835
UHRF1BP1L	1.27572	0.869793
SCLY	0.920819	0.869772
TWF2	1.18046	0.869739
QKI	1.58503	0.869735
TMEM43	1.09151	0.869732
RETREG2	1.45593	0.869708
SLC25A27	1.03621	0.869675
ATP6V1C1	1.0655	0.869491
INO80E	1.3098	0.869241
SF3A1	1.45593	0.869199
P3H3	0.920819	0.869189
EML6	0.853872	0.868763
NUPR1	1.49485	0.868503
LPXN	0.744727	0.868222
AP4B1	1.20066	0.868138
ADPGK	0.79588	0.868069
PLA2G3	0.585027	0.867796
SHBG	0.552842	0.867707
MED15	1	0.867422
UBAP2	1.26761	0.867347
BTBD19	0.79588	0.867168
CCNI2	0.619789	0.867014
MITD1	1.11351	0.867012
NFIC	1.49485	0.866972
HOXA4	0.79588	0.866754
EPM2AIP1	1.26761	0.866102
ACTN1	1.06048	0.865905
RAMAC	0.886057	0.865673
PHGDH	1.36653	0.865214
CTU2	0.79588	0.865156
PCDHGA7	0.60206	0.864792
CDK20	0.886057	0.864676
KLF6	1	0.864601
TCF20	0.677781	0.864393
HSPG2	0.886057	0.864256
PLA2G4B	0.886057	0.864039
PSMD12	0.958607	0.863655
RNF31	0.79588	0.863574
SLC7A5	0.721246	0.863468
AGAP1	1.1549	0.863462
CYB5D1	1.05552	0.862781
TCP11L1	1.37675	0.862376
SREBF2	0.69897	0.862186
TLCD4	0.853872	0.862052
MAPK11	0.769551	0.861985
C16orf91	0.920819	0.860912
USP7	1.284	0.860185
SMC3	1.18046	0.860119
ZNF16	1.10791	0.860099
MRPS22	1.72125	0.859821
ZNF236	1.10237	0.859496
DPH2	1.48149	0.859427
NTF3	0.677781	0.858984
MAST3	1.48149	0.858696
PDLIM5	0.769551	0.858694
GNAL	1	0.858627
SPRYD3	0.721246	0.85857
RYK	1.17393	0.85834
SPRR2A	0.522879	0.858298
SLC36A1	1.31876	0.858258
GRIK2	0.585027	0.858222
DNASE1L1	0.886057	0.858001
CHD3	1.58503	0.857689
REXO1	1.37675	0.857592
METTL6	1.27572	0.857524
SHPRH	1.50864	0.857433
ZDHHC14	0.920819	0.857346
CBR1	1.33724	0.857289
RASA3	0.886057	0.857254
MLF1	1.61979	0.857221
ZNF747	1.17393	0.856983
NGF	0.677781	0.856862
GARS1	1.03621	0.856798
MMP3	1	0.856623
KCTD5	1.69897	0.856455
KXD1	1.61979	0.856434
NGRN	1.42022	0.856409
PRPF38A	1.02687	0.856125
USP19	1.22915	0.856124
C4A	0.886057	0.856064
BRD1	0.886057	0.856064
TGDS	0.886057	0.85605
YIF1B	1.01773	0.855915
GOLGB1	1.35655	0.855808
ZNF707	0.920819	0.855728
SPTBN4	0.657577	0.855702
GSK3B	1.13668	0.855617
EIF3C	1.00877	0.855408
RYR3	0.638272	0.854498
SHOC2	1.10237	0.854368
FBXO42	1.05552	0.854341
FBXO5	1.50864	0.853789
NOC2L	1.25181	0.853702
WDR45B	1.12494	0.853581
PML	1.4318	0.85354
EDEM2	1.3279	0.853501
EFHD2	1.38722	0.853497
ITGB3	0.853872	0.853372
CDH13	0.638272	0.853315
PSMB5	0.823909	0.853178
FAM118A	0.60206	0.85289
CFI	0.69897	0.852795
STX2	1.08619	0.852605
DAGLA	0.958607	0.852472
BCL11B	0.79588	0.852376
ATP10D	1.25964	0.852176
ARHGAP21	1.19382	0.85192
CFAP20DC	0.886057	0.851673
IFT122	1.01323	0.850984
MAP1S	0.853872	0.850871
HECW2	0.79588	0.85079
DZIP3	1.24413	0.850688
APH1B	1.284	0.850494
MPPE1	1.24413	0.849997
HDAC4	1.05552	0.849976
PPP1R18	1.18709	0.849916
ORAI2	1.20761	0.849801
TRAF3IP3	0.49485	0.849763
PFAS	0.853872	0.849754
RAD21	1.76955	0.849657
TCP1	0.853872	0.849569
CYB561D2	1.63827	0.84894
SMURF1	1.0655	0.848687
RNF40	1.19382	0.848333
DNAL1	1.65758	0.848255
FOXD2	0.853872	0.848234
ZC3H3	0.920819	0.847932
SETD1A	1.01323	0.847752
MAFB	0.958607	0.84723
SLC4A4	0.69897	0.847051
TP53I11	1.0655	0.846914
MMS19	1.46852	0.846673
ZNF684	1.60206	0.846208
HGS	0.823909	0.846167
FIGNL1	1.02228	0.845745
NR2C2AP	1.00877	0.845098
FAM20C	1.16115	0.844982
MAGED2	0.920819	0.844898
UTP25	0.823909	0.844527
NTRK2	0.657577	0.844093
SPECC1L	1.14874	0.843936
ARL10	0.79588	0.843794
CGGBP1	1.63827	0.843696
ATXN1	1.0655	0.843564
KCTD17	1.02228	0.843485
NFATC4	1.26761	0.843227
THNSL1	0.79588	0.843215
TLK1	1.12494	0.843181
NSMCE1	1.3098	0.842921
C14orf119	1.25964	0.842769
PDXP	0.886057	0.842427
ALDH9A1	1.34679	0.84242
ANAPC13	1.21467	0.842241
TGFB3	1.22185	0.842161
RPN1	0.721246	0.842104
PPIA	1.07572	0.842026
AK5	0.920819	0.841843
SKIV2L	0.769551	0.841683
CEP104	1.16749	0.841631
TP53TG3D	0.638272	0.841607
TAS2R5	0.823909	0.841111
DNAJC17	0.677781	0.840852
RTN1	0.958607	0.840839
TPPP	0.721246	0.840662
WDR3	1.22185	0.840368
RIN2	1.29243	0.84034
ZCCHC4	0.69897	0.840215
POMT2	0.958607	0.839855
SHANK3	0.638272	0.83931
EPG5	1.22915	0.839186
PIK3R4	1.25181	0.839144
C8orf76	1.39794	0.83905
FOXJ3	1.65758	0.839045
NEFL	0.537602	0.838836
ACTA2	0.657577	0.838736
REL	1.20066	0.8387
STEAP1B	0.886057	0.83858
MSN	1.79588	0.838369
FBXO30	0.886057	0.838247
TTC38	1.36653	0.837977
PHLDB3	1.23657	0.837895
BOP1	0.823909	0.83788
LGALS1	1.56864	0.837513
ASAP2	1.60206	0.837423
TRIM7	0.886057	0.837319
RUVBL1	1.67778	0.837306
CELF2	0.721246	0.836765
PREPL	1.56864	0.836666
TOX4	1.37675	0.836586
TBC1D9B	1.20761	0.836371
BOC	1.02228	0.83627
STYX	0.886057	0.836173
CCDC91	1.67778	0.835977
C4B	0.769551	0.835945
SGK1	1.0655	0.835467
ABCC9	0.522879	0.835325
RAB11FIP2	1.42022	0.835177
ERC1	1.76955	0.835176
SECISBP2L	1.24413	0.834601
TAF6	0.886057	0.83444
AP4E1	1.3279	0.834312
NDUFB9	1.30103	0.834145
EIF3A	1.79588	0.833969
ZNF213	1.03152	0.833893
CLASP1	1.67778	0.833867
USP36	0.769551	0.833718
CNOT8	1.46852	0.833294
KBTBD8	0.69897	0.833172
NDUFAB1	0.958607	0.83272
ZNF484	1.72125	0.832668
TMEM51	0.958607	0.832625
RNF213	0.79588	0.832467
MAP2	1.04096	0.83246
POGLUT1	1.21467	0.832407
KNL1	1.37675	0.832212
SHC1	1.4318	0.831651
RAD23A	0.853872	0.831631
FAS	1.4318	0.831472
NKTR	1.4437	0.831454
ZCCHC2	0.69897	0.831397
STAT2	0.853872	0.831298
GCN1	1.20761	0.831186
DENND5A	0.823909	0.831086
AGAP3	1.02228	0.830935
ARHGEF10L	0.958607	0.830929
FBXL18	1.16115	0.83088
ZMIZ2	1	0.830813
EMC2	0.886057	0.830766
MAP4K5	1.14267	0.830637
GARRE1	0.744727	0.830584
TTC26	1.5376	0.830329
MPP3	0.769551	0.830321
ANO6	1.46852	0.830285
SRGAP2	1.35655	0.830199
SYNGAP1	0.721246	0.829738
KLF16	1.24413	0.829145
PRUNE2	0.721246	0.82912
PLA2R1	0.853872	0.829118
PJA2	1.16115	0.828795
UBR1	1.36653	0.828549
WDR4	1.40894	0.828474
CSK	1.25181	0.828296
STK25	1.19382	0.828138
EMILIN1	0.468521	0.827794
KLHL18	0.920819	0.827724
GON4L	1.39794	0.827634
TRIM66	0.744727	0.827606
ZMYM1	1.13077	0.827525
FNIP1	1.07572	0.827491
SHQ1	1.284	0.827471
RBX1	0.69897	0.827449
NAPG	0.958607	0.827405
RAPGEF6	0.853872	0.827297
CIP2A	1.34679	0.827214
IGFN1	0.619789	0.82686
GFUS	0.744727	0.826632
SEMA4C	0.958607	0.826599
HERC1	1.45593	0.82653
BTG3	1.31876	0.826121
MAF1	1.03152	0.825863
PHF5A	0.823909	0.825624
CIC	1.5376	0.825622
MICALL1	1.60206	0.825612
[truncated: 12,316 more rows]

## Sheet: Fig 6e
agent	GRmax_time_in_S_Spearman_r_TNBC	pVal	-log10pVal
AZD1775	0.489231	0.0130662	1.88385
BMS-265246	0.449231	0.0242731	1.61487
Everolimus	0.463478	0.022545	1.64695
AZD6738	0.383846	0.0581892	1.23516
AZD7762	0.4	0.0527799	1.27753
Abemaciclib/LY2835219	0.384348	0.0636882	1.19594
BSJ-01-175	0.323077	0.115195	0.938566
Etoposide	-0.314286	0.165288	0.781759
LEE011/Ribociclib	0.0430769	0.838	0.0767559
Luminespib/NVP-AUY922	-0.128696	0.548959	0.26046
Palbociclib/PD0332991	0.0730435	0.734467	0.134028
THZ1	0.261538	0.206638	0.684789
THZ531	0.260769	0.208025	0.681884
YKL-5-124	0.0346154	0.869523	0.0607191
