# Supplementary material for: Multiplexed and reproducible high content screening of live and fixed cells using Dye Drop
Source: Nat Commun. 2022 Nov 14;13:6918. doi: 10.1038/s41467-022-34536-7 (PMC9663587; doi:10.1038/s41467-022-34536-7)
Supplement: Supplementary file 14 — Source Data Supplementary Figures [file 41467_2022_34536_MOESM14_ESM.xlsx]

## Sheet: Supp Fig 1b
Assay	Barcode	CellLine	Cellcount	DeadCount	DesignNumber	ImageType	NucleiCount	Time	TreatmentFile	Untrt	Well	comment	DrugName	HMSLid	Conc	pert_type	Ctrlcount	Ctrl_DeadCount	Ctrl_NucleiCount	RelCellCnt
Fixed OptiPrep	MN20161020_Y03	MCF10A-H2B-mCherry	822	564	1	Fixed	1386	24	Optiprep_20161004.mat	0	C16	cytotixic drugs	Paclitaxel	HMSL10102	0.1	trt_cp	3538.17	266.333	3806.92	0.232324
Fixed OptiPrep	MN20161020_Y03	MCF10A-H2B-mCherry	771	630	1	Fixed	1401	24	Optiprep_20161004.mat	0	D18	cytotixic drugs	Staurosporine	MRC100	0.1	trt_cp	3538.17	266.333	3806.92	0.217909
Fixed OptiPrep	MN20161020_Y03	MCF10A-H2B-mCherry	821	606	1	Fixed	1427	24	Optiprep_20161004.mat	0	D19	cytotixic drugs	Paclitaxel	HMSL10102	0.1	trt_cp	3538.17	266.333	3806.92	0.232041
Fixed OptiPrep	MN20161020_Y03	MCF10A-H2B-mCherry	817	705	1	Fixed	1522	24	Optiprep_20161004.mat	0	D20	cytotixic drugs	Staurosporine	MRC100	0.1	trt_cp	3538.17	266.333	3806.92	0.230911
Fixed OptiPrep	MN20161020_Y03	MCF10A-H2B-mCherry	717	579	1	Fixed	1296	24	Optiprep_20161004.mat	0	E08	cytotixic drugs	Dinaciclib	HMSL10287	0.1	trt_cp	3538.17	266.333	3806.92	0.202647
Fixed OptiPrep	MN20161020_Y03	MCF10A-H2B-mCherry	782	531	1	Fixed	1313	24	Optiprep_20161004.mat	0	F04	cytotixic drugs	Paclitaxel	HMSL10102	0.1	trt_cp	3538.17	266.333	3806.92	0.221018
Fixed OptiPrep	MN20161020_Y03	MCF10A-H2B-mCherry	801	496	1	Fixed	1297	24	Optiprep_20161004.mat	0	F06	cytotixic drugs	Dinaciclib	HMSL10287	0.1	trt_cp	3538.17	266.333	3806.92	0.226388
Fixed OptiPrep	MN20161020_Y03	MCF10A-H2B-mCherry	791	565	1	Fixed	1356	24	Optiprep_20161004.mat	0	H17	cytotixic drugs	Dinaciclib	HMSL10287	0.1	trt_cp	3538.17	266.333	3806.92	0.223562
Fixed OptiPrep	MN20161020_Y03	MCF10A-H2B-mCherry	814	595	1	Fixed	1409	24	Optiprep_20161004.mat	0	I15	cytotixic drugs	Vincristin	null	0.1	trt_cp	3538.17	266.333	3806.92	0.230063
Fixed OptiPrep	MN20161020_Y03	MCF10A-H2B-mCherry	828	570	1	Fixed	1398	24	Optiprep_20161004.mat	0	J18	cytotixic drugs	Vincristin	null	0.1	trt_cp	3538.17	266.333	3806.92	0.23402
Fixed OptiPrep	MN20161020_Y03	MCF10A-H2B-mCherry	664	544	1	Fixed	1208	24	Optiprep_20161004.mat	0	K03	cytotixic drugs	Vincristin	null	0.1	trt_cp	3538.17	266.333	3806.92	0.187668
Fixed OptiPrep	MN20161020_Y03	MCF10A-H2B-mCherry	756	611	1	Fixed	1367	24	Optiprep_20161004.mat	0	K15	cytotixic drugs	Vincristin	null	0.1	trt_cp	3538.17	266.333	3806.92	0.21367
Fixed OptiPrep	MN20161020_Y03	MCF10A-H2B-mCherry	862	669	1	Fixed	1531	24	Optiprep_20161004.mat	0	K19	cytotixic drugs	Staurosporine	MRC100	0.1	trt_cp	3538.17	266.333	3806.92	0.243629
Fixed OptiPrep	MN20161020_Y03	MCF10A-H2B-mCherry	933	523	1	Fixed	1456	24	Optiprep_20161004.mat	0	L16	cytotixic drugs	Dinaciclib	HMSL10287	0.1	trt_cp	3538.17	266.333	3806.92	0.263696
Fixed OptiPrep	MN20161020_Y03	MCF10A-H2B-mCherry	916	673	1	Fixed	1589	24	Optiprep_20161004.mat	0	L22	cytotixic drugs	Staurosporine	MRC100	0.1	trt_cp	3538.17	266.333	3806.92	0.258891
Fixed OptiPrep	MN20161020_Y03	MCF10A-H2B-mCherry	852	532	1	Fixed	1384	24	Optiprep_20161004.mat	0	N08	cytotixic drugs	Paclitaxel	HMSL10102	0.1	trt_cp	3538.17	266.333	3806.92	0.240803
Fixed OptiPrep	MN20161020_Y04	MCF10A-H2B-mCherry	874	674	2	Fixed	1548	24	Optiprep_20161004.mat	0	C15	cytotixic drugs	Staurosporine	MRC100	0.1	trt_cp	3498.5	217.583	3715.5	0.249821
Fixed OptiPrep	MN20161020_Y04	MCF10A-H2B-mCherry	864	535	2	Fixed	1399	24	Optiprep_20161004.mat	0	D14	cytotixic drugs	Dinaciclib	HMSL10287	0.1	trt_cp	3498.5	217.583	3715.5	0.246963
Fixed OptiPrep	MN20161020_Y04	MCF10A-H2B-mCherry	724	624	2	Fixed	1348	24	Optiprep_20161004.mat	0	E10	cytotixic drugs	Vincristin	null	0.1	trt_cp	3498.5	217.583	3715.5	0.206946
Fixed OptiPrep	MN20161020_Y04	MCF10A-H2B-mCherry	881	686	2	Fixed	1567	24	Optiprep_20161004.mat	0	E12	cytotixic drugs	Staurosporine	MRC100	0.1	trt_cp	3498.5	217.583	3715.5	0.251822
Fixed OptiPrep	MN20161020_Y04	MCF10A-H2B-mCherry	958	698	2	Fixed	1656	24	Optiprep_20161004.mat	0	E22	cytotixic drugs	Staurosporine	MRC100	0.1	trt_cp	3498.5	217.583	3715.5	0.273832
Fixed OptiPrep	MN20161020_Y04	MCF10A-H2B-mCherry	913	687	2	Fixed	1600	24	Optiprep_20161004.mat	0	F08	cytotixic drugs	Staurosporine	MRC100	0.1	trt_cp	3498.5	217.583	3715.5	0.260969
Fixed OptiPrep	MN20161020_Y04	MCF10A-H2B-mCherry	899	680	2	Fixed	1579	24	Optiprep_20161004.mat	0	G12	cytotixic drugs	Paclitaxel	HMSL10102	0.1	trt_cp	3498.5	217.583	3715.5	0.256967
Fixed OptiPrep	MN20161020_Y04	MCF10A-H2B-mCherry	769	591	2	Fixed	1360	24	Optiprep_20161004.mat	0	I05	cytotixic drugs	Vincristin	null	0.1	trt_cp	3498.5	217.583	3715.5	0.219808
Fixed OptiPrep	MN20161020_Y04	MCF10A-H2B-mCherry	896	622	2	Fixed	1518	24	Optiprep_20161004.mat	0	I07	cytotixic drugs	Paclitaxel	HMSL10102	0.1	trt_cp	3498.5	217.583	3715.5	0.25611
Fixed OptiPrep	MN20161020_Y04	MCF10A-H2B-mCherry	1112	630	2	Fixed	1742	24	Optiprep_20161004.mat	0	J21	cytotixic drugs	Dinaciclib	HMSL10287	0.1	trt_cp	3498.5	217.583	3715.5	0.317851
Fixed OptiPrep	MN20161020_Y04	MCF10A-H2B-mCherry	771	570	2	Fixed	1341	24	Optiprep_20161004.mat	0	K05	cytotixic drugs	Paclitaxel	HMSL10102	0.1	trt_cp	3498.5	217.583	3715.5	0.22038
Fixed OptiPrep	MN20161020_Y04	MCF10A-H2B-mCherry	754	613	2	Fixed	1367	24	Optiprep_20161004.mat	0	K19	cytotixic drugs	Vincristin	null	0.1	trt_cp	3498.5	217.583	3715.5	0.215521
Fixed OptiPrep	MN20161020_Y04	MCF10A-H2B-mCherry	662	565	2	Fixed	1227	24	Optiprep_20161004.mat	0	L06	cytotixic drugs	Vincristin	null	0.1	trt_cp	3498.5	217.583	3715.5	0.189224
Fixed OptiPrep	MN20161020_Y04	MCF10A-H2B-mCherry	943	596	2	Fixed	1539	24	Optiprep_20161004.mat	0	L16	cytotixic drugs	Paclitaxel	HMSL10102	0.1	trt_cp	3498.5	217.583	3715.5	0.269544
Fixed OptiPrep	MN20161020_Y04	MCF10A-H2B-mCherry	953	642	2	Fixed	1595	24	Optiprep_20161004.mat	0	M21	cytotixic drugs	Dinaciclib	HMSL10287	0.1	trt_cp	3498.5	217.583	3715.5	0.272402
Fixed OptiPrep	MN20161020_Y04	MCF10A-H2B-mCherry	942	529	2	Fixed	1471	24	Optiprep_20161004.mat	0	N09	cytotixic drugs	Dinaciclib	HMSL10287	0.1	trt_cp	3498.5	217.583	3715.5	0.269258
Fixed washed (1x)	MN20161020_Y05	MCF10A-H2B-mCherry	303	337	1	Fixed	640	24	Optiprep_20161004.mat	0	C16	cytotixic drugs	Paclitaxel	HMSL10102	0.1	trt_cp	2350.83	883.75	3234.83	0.12889
Fixed washed (1x)	MN20161020_Y05	MCF10A-H2B-mCherry	505	653	1	Fixed	1158	24	Optiprep_20161004.mat	0	D18	cytotixic drugs	Staurosporine	MRC100	0.1	trt_cp	2350.83	883.75	3234.83	0.214817
Fixed washed (1x)	MN20161020_Y05	MCF10A-H2B-mCherry	287	378	1	Fixed	665	24	Optiprep_20161004.mat	0	D19	cytotixic drugs	Paclitaxel	HMSL10102	0.1	trt_cp	2350.83	883.75	3234.83	0.122084
Fixed washed (1x)	MN20161020_Y05	MCF10A-H2B-mCherry	496	732	1	Fixed	1228	24	Optiprep_20161004.mat	0	D20	cytotixic drugs	Staurosporine	MRC100	0.1	trt_cp	2350.83	883.75	3234.83	0.210989
Fixed washed (1x)	MN20161020_Y05	MCF10A-H2B-mCherry	366	606	1	Fixed	972	24	Optiprep_20161004.mat	0	E08	cytotixic drugs	Dinaciclib	HMSL10287	0.1	trt_cp	2350.83	883.75	3234.83	0.155689
Fixed washed (1x)	MN20161020_Y05	MCF10A-H2B-mCherry	233	362	1	Fixed	595	24	Optiprep_20161004.mat	0	F04	cytotixic drugs	Paclitaxel	HMSL10102	0.1	trt_cp	2350.83	883.75	3234.83	0.0991138
Fixed washed (1x)	MN20161020_Y05	MCF10A-H2B-mCherry	448	503	1	Fixed	951	24	Optiprep_20161004.mat	0	F06	cytotixic drugs	Dinaciclib	HMSL10287	0.1	trt_cp	2350.83	883.75	3234.83	0.190571
Fixed washed (1x)	MN20161020_Y05	MCF10A-H2B-mCherry	332	567	1	Fixed	899	24	Optiprep_20161004.mat	0	H17	cytotixic drugs	Dinaciclib	HMSL10287	0.1	trt_cp	2350.83	883.75	3234.83	0.141227
Fixed washed (1x)	MN20161020_Y05	MCF10A-H2B-mCherry	319	584	1	Fixed	903	24	Optiprep_20161004.mat	0	I15	cytotixic drugs	Vincristin	null	0.1	trt_cp	2350.83	883.75	3234.83	0.135697
Fixed washed (1x)	MN20161020_Y05	MCF10A-H2B-mCherry	236	448	1	Fixed	684	24	Optiprep_20161004.mat	0	J18	cytotixic drugs	Vincristin	null	0.1	trt_cp	2350.83	883.75	3234.83	0.10039
Fixed washed (1x)	MN20161020_Y05	MCF10A-H2B-mCherry	279	476	1	Fixed	755	24	Optiprep_20161004.mat	0	K03	cytotixic drugs	Vincristin	null	0.1	trt_cp	2350.83	883.75	3234.83	0.118681
Fixed washed (1x)	MN20161020_Y05	MCF10A-H2B-mCherry	293	490	1	Fixed	783	24	Optiprep_20161004.mat	0	K15	cytotixic drugs	Vincristin	null	0.1	trt_cp	2350.83	883.75	3234.83	0.124637
Fixed washed (1x)	MN20161020_Y05	MCF10A-H2B-mCherry	583	734	1	Fixed	1317	24	Optiprep_20161004.mat	0	K19	cytotixic drugs	Staurosporine	MRC100	0.1	trt_cp	2350.83	883.75	3234.83	0.247997
Fixed washed (1x)	MN20161020_Y05	MCF10A-H2B-mCherry	356	623	1	Fixed	979	24	Optiprep_20161004.mat	0	L16	cytotixic drugs	Dinaciclib	HMSL10287	0.1	trt_cp	2350.83	883.75	3234.83	0.151436
Fixed washed (1x)	MN20161020_Y05	MCF10A-H2B-mCherry	564	730	1	Fixed	1294	24	Optiprep_20161004.mat	0	L22	cytotixic drugs	Staurosporine	MRC100	0.1	trt_cp	2350.83	883.75	3234.83	0.239915
Fixed washed (1x)	MN20161020_Y05	MCF10A-H2B-mCherry	293	375	1	Fixed	668	24	Optiprep_20161004.mat	0	N08	cytotixic drugs	Paclitaxel	HMSL10102	0.1	trt_cp	2350.83	883.75	3234.83	0.124637
Fixed washed (1x)	MN20161020_Y06	MCF10A-H2B-mCherry	674	705	2	Fixed	1379	24	Optiprep_20161004.mat	0	C15	cytotixic drugs	Staurosporine	MRC100	0.1	trt_cp	2509.83	780.667	3243.67	0.268544
Fixed washed (1x)	MN20161020_Y06	MCF10A-H2B-mCherry	360	582	2	Fixed	942	24	Optiprep_20161004.mat	0	D14	cytotixic drugs	Dinaciclib	HMSL10287	0.1	trt_cp	2509.83	780.667	3243.67	0.143436
Fixed washed (1x)	MN20161020_Y06	MCF10A-H2B-mCherry	351	332	2	Fixed	683	24	Optiprep_20161004.mat	0	E10	cytotixic drugs	Vincristin	null	0.1	trt_cp	2509.83	780.667	3243.67	0.13985
Fixed washed (1x)	MN20161020_Y06	MCF10A-H2B-mCherry	474	825	2	Fixed	1299	24	Optiprep_20161004.mat	0	E12	cytotixic drugs	Staurosporine	MRC100	0.1	trt_cp	2509.83	780.667	3243.67	0.188857
Fixed washed (1x)	MN20161020_Y06	MCF10A-H2B-mCherry	612	760	2	Fixed	1372	24	Optiprep_20161004.mat	0	E22	cytotixic drugs	Staurosporine	MRC100	0.1	trt_cp	2509.83	780.667	3243.67	0.243841
Fixed washed (1x)	MN20161020_Y06	MCF10A-H2B-mCherry	572	590	2	Fixed	1162	24	Optiprep_20161004.mat	0	F08	cytotixic drugs	Staurosporine	MRC100	0.1	trt_cp	2509.83	780.667	3243.67	0.227904
Fixed washed (1x)	MN20161020_Y06	MCF10A-H2B-mCherry	408	475	2	Fixed	883	24	Optiprep_20161004.mat	0	G12	cytotixic drugs	Paclitaxel	HMSL10102	0.1	trt_cp	2509.83	780.667	3243.67	0.162561
Fixed washed (1x)	MN20161020_Y06	MCF10A-H2B-mCherry	338	488	2	Fixed	826	24	Optiprep_20161004.mat	0	I05	cytotixic drugs	Vincristin	null	0.1	trt_cp	2509.83	780.667	3243.67	0.13467
Fixed washed (1x)	MN20161020_Y06	MCF10A-H2B-mCherry	567	427	2	Fixed	994	24	Optiprep_20161004.mat	0	I07	cytotixic drugs	Paclitaxel	HMSL10102	0.1	trt_cp	2509.83	780.667	3243.67	0.225911
Fixed washed (1x)	MN20161020_Y06	MCF10A-H2B-mCherry	637	618	2	Fixed	1255	24	Optiprep_20161004.mat	0	J21	cytotixic drugs	Dinaciclib	HMSL10287	0.1	trt_cp	2509.83	780.667	3243.67	0.253802
Fixed washed (1x)	MN20161020_Y06	MCF10A-H2B-mCherry	368	474	2	Fixed	842	24	Optiprep_20161004.mat	0	K05	cytotixic drugs	Paclitaxel	HMSL10102	0.1	trt_cp	2509.83	780.667	3243.67	0.146623
Fixed washed (1x)	MN20161020_Y06	MCF10A-H2B-mCherry	301	535	2	Fixed	836	24	Optiprep_20161004.mat	0	K19	cytotixic drugs	Vincristin	null	0.1	trt_cp	2509.83	780.667	3243.67	0.119928
Fixed washed (1x)	MN20161020_Y06	MCF10A-H2B-mCherry	247	374	2	Fixed	621	24	Optiprep_20161004.mat	0	L06	cytotixic drugs	Vincristin	null	0.1	trt_cp	2509.83	780.667	3243.67	0.0984129
Fixed washed (1x)	MN20161020_Y06	MCF10A-H2B-mCherry	417	426	2	Fixed	843	24	Optiprep_20161004.mat	0	L16	cytotixic drugs	Paclitaxel	HMSL10102	0.1	trt_cp	2509.83	780.667	3243.67	0.166146
Fixed washed (1x)	MN20161020_Y06	MCF10A-H2B-mCherry	562	639	2	Fixed	1201	24	Optiprep_20161004.mat	0	M21	cytotixic drugs	Dinaciclib	HMSL10287	0.1	trt_cp	2509.83	780.667	3243.67	0.223919
Fixed washed (1x)	MN20161020_Y06	MCF10A-H2B-mCherry	440	536	2	Fixed	976	24	Optiprep_20161004.mat	0	N09	cytotixic drugs	Dinaciclib	HMSL10287	0.1	trt_cp	2509.83	780.667	3243.67	0.17531
Fixed washed (2x)	MN20161020_Y07	MCF10A-H2B-mCherry	148	397	1	Fixed	545	24	Optiprep_20161004.mat	0	C16	cytotixic drugs	Paclitaxel	HMSL10102	0.1	trt_cp	1244.83	1059	2260.17	0.118891
Fixed washed (2x)	MN20161020_Y07	MCF10A-H2B-mCherry	197	651	1	Fixed	848	24	Optiprep_20161004.mat	0	D18	cytotixic drugs	Staurosporine	MRC100	0.1	trt_cp	1244.83	1059	2260.17	0.158254
Fixed washed (2x)	MN20161020_Y07	MCF10A-H2B-mCherry	137	277	1	Fixed	414	24	Optiprep_20161004.mat	0	D19	cytotixic drugs	Paclitaxel	HMSL10102	0.1	trt_cp	1244.83	1059	2260.17	0.110055
Fixed washed (2x)	MN20161020_Y07	MCF10A-H2B-mCherry	157	658	1	Fixed	815	24	Optiprep_20161004.mat	0	D20	cytotixic drugs	Staurosporine	MRC100	0.1	trt_cp	1244.83	1059	2260.17	0.126121
Fixed washed (2x)	MN20161020_Y07	MCF10A-H2B-mCherry	186	572	1	Fixed	758	24	Optiprep_20161004.mat	0	E08	cytotixic drugs	Dinaciclib	HMSL10287	0.1	trt_cp	1244.83	1059	2260.17	0.149418
Fixed washed (2x)	MN20161020_Y07	MCF10A-H2B-mCherry	115	298	1	Fixed	413	24	Optiprep_20161004.mat	0	F04	cytotixic drugs	Paclitaxel	HMSL10102	0.1	trt_cp	1244.83	1059	2260.17	0.0923818
Fixed washed (2x)	MN20161020_Y07	MCF10A-H2B-mCherry	176	413	1	Fixed	589	24	Optiprep_20161004.mat	0	F06	cytotixic drugs	Dinaciclib	HMSL10287	0.1	trt_cp	1244.83	1059	2260.17	0.141384
Fixed washed (2x)	MN20161020_Y07	MCF10A-H2B-mCherry	235	485	1	Fixed	720	24	Optiprep_20161004.mat	0	H17	cytotixic drugs	Dinaciclib	HMSL10287	0.1	trt_cp	1244.83	1059	2260.17	0.18878
Fixed washed (2x)	MN20161020_Y07	MCF10A-H2B-mCherry	156	596	1	Fixed	752	24	Optiprep_20161004.mat	0	I15	cytotixic drugs	Vincristin	null	0.1	trt_cp	1244.83	1059	2260.17	0.125318
Fixed washed (2x)	MN20161020_Y07	MCF10A-H2B-mCherry	117	392	1	Fixed	509	24	Optiprep_20161004.mat	0	J18	cytotixic drugs	Vincristin	null	0.1	trt_cp	1244.83	1059	2260.17	0.0939885
Fixed washed (2x)	MN20161020_Y07	MCF10A-H2B-mCherry	107	340	1	Fixed	447	24	Optiprep_20161004.mat	0	K03	cytotixic drugs	Vincristin	null	0.1	trt_cp	1244.83	1059	2260.17	0.0859553
Fixed washed (2x)	MN20161020_Y07	MCF10A-H2B-mCherry	129	391	1	Fixed	520	24	Optiprep_20161004.mat	0	K15	cytotixic drugs	Vincristin	null	0.1	trt_cp	1244.83	1059	2260.17	0.103628
Fixed washed (2x)	MN20161020_Y07	MCF10A-H2B-mCherry	230	769	1	Fixed	999	24	Optiprep_20161004.mat	0	K19	cytotixic drugs	Staurosporine	MRC100	0.1	trt_cp	1244.83	1059	2260.17	0.184764
Fixed washed (2x)	MN20161020_Y07	MCF10A-H2B-mCherry	187	573	1	Fixed	760	24	Optiprep_20161004.mat	0	L16	cytotixic drugs	Dinaciclib	HMSL10287	0.1	trt_cp	1244.83	1059	2260.17	0.150221
Fixed washed (2x)	MN20161020_Y07	MCF10A-H2B-mCherry	345	746	1	Fixed	1091	24	Optiprep_20161004.mat	0	L22	cytotixic drugs	Staurosporine	MRC100	0.1	trt_cp	1244.83	1059	2260.17	0.277146
Fixed washed (2x)	MN20161020_Y07	MCF10A-H2B-mCherry	230	322	1	Fixed	552	24	Optiprep_20161004.mat	0	N08	cytotixic drugs	Paclitaxel	HMSL10102	0.1	trt_cp	1244.83	1059	2260.17	0.184764
Fixed washed (2x)	MN20161020_Y08	MCF10A-H2B-mCherry	245	658	2	Fixed	903	24	Optiprep_20161004.mat	0	C15	cytotixic drugs	Staurosporine	MRC100	0.1	trt_cp	1114.92	956.917	2071.33	0.219747
Fixed washed (2x)	MN20161020_Y08	MCF10A-H2B-mCherry	243	500	2	Fixed	743	24	Optiprep_20161004.mat	0	D14	cytotixic drugs	Dinaciclib	HMSL10287	0.1	trt_cp	1114.92	956.917	2071.33	0.217954
Fixed washed (2x)	MN20161020_Y08	MCF10A-H2B-mCherry	104	349	2	Fixed	453	24	Optiprep_20161004.mat	0	E10	cytotixic drugs	Vincristin	null	0.1	trt_cp	1114.92	956.917	2071.33	0.0932805
Fixed washed (2x)	MN20161020_Y08	MCF10A-H2B-mCherry	163	602	2	Fixed	765	24	Optiprep_20161004.mat	0	E12	cytotixic drugs	Staurosporine	MRC100	0.1	trt_cp	1114.92	956.917	2071.33	0.146199
Fixed washed (2x)	MN20161020_Y08	MCF10A-H2B-mCherry	301	764	2	Fixed	1065	24	Optiprep_20161004.mat	0	E22	cytotixic drugs	Staurosporine	MRC100	0.1	trt_cp	1114.92	956.917	2071.33	0.269975
Fixed washed (2x)	MN20161020_Y08	MCF10A-H2B-mCherry	173	626	2	Fixed	799	24	Optiprep_20161004.mat	0	F08	cytotixic drugs	Staurosporine	MRC100	0.1	trt_cp	1114.92	956.917	2071.33	0.155169
Fixed washed (2x)	MN20161020_Y08	MCF10A-H2B-mCherry	101	320	2	Fixed	421	24	Optiprep_20161004.mat	0	G12	cytotixic drugs	Paclitaxel	HMSL10102	0.1	trt_cp	1114.92	956.917	2071.33	0.0905897
Fixed washed (2x)	MN20161020_Y08	MCF10A-H2B-mCherry	154	424	2	Fixed	578	24	Optiprep_20161004.mat	0	I05	cytotixic drugs	Vincristin	null	0.1	trt_cp	1114.92	956.917	2071.33	0.138127
Fixed washed (2x)	MN20161020_Y08	MCF10A-H2B-mCherry	192	407	2	Fixed	599	24	Optiprep_20161004.mat	0	I07	cytotixic drugs	Paclitaxel	HMSL10102	0.1	trt_cp	1114.92	956.917	2071.33	0.17221
Fixed washed (2x)	MN20161020_Y08	MCF10A-H2B-mCherry	322	746	2	Fixed	1068	24	Optiprep_20161004.mat	0	J21	cytotixic drugs	Dinaciclib	HMSL10287	0.1	trt_cp	1114.92	956.917	2071.33	0.288811
Fixed washed (2x)	MN20161020_Y08	MCF10A-H2B-mCherry	159	429	2	Fixed	588	24	Optiprep_20161004.mat	0	K05	cytotixic drugs	Paclitaxel	HMSL10102	0.1	trt_cp	1114.92	956.917	2071.33	0.142612
Fixed washed (2x)	MN20161020_Y08	MCF10A-H2B-mCherry	108	478	2	Fixed	586	24	Optiprep_20161004.mat	0	K19	cytotixic drugs	Vincristin	null	0.1	trt_cp	1114.92	956.917	2071.33	0.0968682
Fixed washed (2x)	MN20161020_Y08	MCF10A-H2B-mCherry	139	335	2	Fixed	474	24	Optiprep_20161004.mat	0	L06	cytotixic drugs	Vincristin	null	0.1	trt_cp	1114.92	956.917	2071.33	0.124673
Fixed washed (2x)	MN20161020_Y08	MCF10A-H2B-mCherry	190	405	2	Fixed	595	24	Optiprep_20161004.mat	0	L16	cytotixic drugs	Paclitaxel	HMSL10102	0.1	trt_cp	1114.92	956.917	2071.33	0.170416
Fixed washed (2x)	MN20161020_Y08	MCF10A-H2B-mCherry	274	722	2	Fixed	996	24	Optiprep_20161004.mat	0	M21	cytotixic drugs	Dinaciclib	HMSL10287	0.1	trt_cp	1114.92	956.917	2071.33	0.245758
Fixed washed (2x)	MN20161020_Y08	MCF10A-H2B-mCherry	248	533	2	Fixed	781	24	Optiprep_20161004.mat	0	N09	cytotixic drugs	Dinaciclib	HMSL10287	0.1	trt_cp	1114.92	956.917	2071.33	0.222438

## Sheet: Supp Fig 1c
Unnamed: 0	agent	barcode	concentration	identifier	role	timepoint	well	cell_count__total	cell_count	cell_count__dead	cell_line	dead_count	fraction_dead	cell_count__time0	dead_count__time0	cell_count__ctrl	dead_count__ctrl	fraction_dead__ctrl	increase_fraction_dead	tech_replicate	GRvalue	rel_cell_count	date
211108_DDD_04_C15	BMS-265246	211108_DDD_04	0.001	BMS-265246_8	treatment	72	C15	4820	4714	106	AU565	106	0.0219917	1523.67	39.35	4904.25	137.25	0.0272274	-0.0052357	1	0.953625	0.961207	211108
211108_DDD_02_C09	BMS-265246	211108_DDD_02	0.001	BMS-265246_8	treatment	72	C09	4719	4628	91	AU565	91	0.0192837	1523.67	39.35	4848.75	123.25	0.0247678	-0.00548401	2	0.944969	0.954473	211108
211108_DDD_03_C08	BMS-265246	211108_DDD_03	0.001	BMS-265246_8	treatment	72	C08	4621	4510	111	AU565	111	0.0240208	1523.67	39.35	4721.75	147.5	0.0301946	-0.00617386	3	0.944547	0.955154	211108
211108_DDD_04_C10	BMS-265246	211108_DDD_04	0.0032	BMS-265246_7	treatment	72	C10	5158	5045	113	AU565	113	0.0219077	1523.67	39.35	4904.25	137.25	0.0272274	-0.00531968	1	1.03384	1.0287	211108
211108_DDD_02_D08	BMS-265246	211108_DDD_02	0.0032	BMS-265246_7	treatment	72	D08	4693	4550	143	AU565	143	0.0304709	1523.67	39.35	4848.75	123.25	0.0247678	0.00570316	2	0.925274	0.938386	211108
211108_DDD_03_D17	BMS-265246	211108_DDD_03	0.0032	BMS-265246_7	treatment	72	D17	5083	4958	125	AU565	125	0.0245918	1523.67	39.35	4721.75	147.5	0.0301946	-0.00560286	3	1.06074	1.05003	211108
211108_DDD_04_C17	BMS-265246	211108_DDD_04	0.01	BMS-265246_6	treatment	72	C17	4714	4588	126	AU565	126	0.0267289	1523.67	39.35	4904.25	137.25	0.0272274	-0.000498508	1	0.922492	0.935515	211108
211108_DDD_02_C21	BMS-265246	211108_DDD_02	0.01	BMS-265246_6	treatment	72	C21	4819	4723	96	AU565	96	0.0199211	1523.67	39.35	4848.75	123.25	0.0247678	-0.00484661	2	0.968778	0.974065	211108
211108_DDD_03_C06	BMS-265246	211108_DDD_03	0.01	BMS-265246_6	treatment	72	C06	5052	4907	145	AU565	145	0.0287015	1523.67	39.35	4721.75	147.5	0.0301946	-0.00149313	3	1.04773	1.03923	211108
211108_DDD_04_C20	BMS-265246	211108_DDD_04	0.0316	BMS-265246_5	treatment	72	C20	5162	5022	140	AU565	140	0.0271213	1523.67	39.35	4904.25	137.25	0.0272274	-0.00010613	1	1.02834	1.02401	211108
211108_DDD_02_D03	BMS-265246	211108_DDD_02	0.0316	BMS-265246_5	treatment	72	D03	5261	5095	166	AU565	166	0.0315529	1523.67	39.35	4848.75	123.25	0.0247678	0.00678518	2	1.06021	1.05079	211108
211108_DDD_03_C09	BMS-265246	211108_DDD_03	0.0316	BMS-265246_5	treatment	72	C09	4757	4637	120	AU565	120	0.025226	1523.67	39.35	4721.75	147.5	0.0301946	-0.00496866	3	0.977924	0.982051	211108
211108_DDD_04_D05	BMS-265246	211108_DDD_04	0.1	BMS-265246_4	treatment	72	D05	4640	4477	163	AU565	163	0.0351293	1523.67	39.35	4904.25	137.25	0.0272274	0.00790191	1	0.894775	0.912882	211108
211108_DDD_02_D17	BMS-265246	211108_DDD_02	0.1	BMS-265246_4	treatment	72	D17	4615	4508	107	AU565	107	0.0231853	1523.67	39.35	4848.75	123.25	0.0247678	-0.00158249	2	0.914613	0.929724	211108
211108_DDD_03_C07	BMS-265246	211108_DDD_03	0.1	BMS-265246_4	treatment	72	C07	3933	3824	109	AU565	109	0.0277142	1523.67	39.35	4721.75	147.5	0.0301946	-0.00248043	3	0.757534	0.809869	211108
211108_DDD_04_C05	BMS-265246	211108_DDD_04	0.3162	BMS-265246_3	treatment	72	C05	4569	4439	130	AU565	130	0.0284526	1523.67	39.35	4904.25	137.25	0.0272274	0.00122521	1	0.885223	0.905133	211108
211108_DDD_02_D07	BMS-265246	211108_DDD_02	0.3162	BMS-265246_3	treatment	72	D07	4254	4131	123	AU565	123	0.028914	1523.67	39.35	4848.75	123.25	0.0247678	0.00414621	2	0.817063	0.851972	211108
211108_DDD_03_C13	BMS-265246	211108_DDD_03	0.3162	BMS-265246_3	treatment	72	C13	4306	4143	163	AU565	163	0.0378542	1523.67	39.35	4721.75	147.5	0.0301946	0.00765952	3	0.845986	0.877429	211108
211108_DDD_04_D14	BMS-265246	211108_DDD_04	1	BMS-265246_2	treatment	72	D14	3680	3552	128	AU565	128	0.0347826	1523.67	39.35	4904.25	137.25	0.0272274	0.00755521	1	0.651801	0.72427	211108
211108_DDD_02_D06	BMS-265246	211108_DDD_02	1	BMS-265246_2	treatment	72	D06	3615	3489	126	AU565	126	0.0348548	1523.67	39.35	4848.75	123.25	0.0247678	0.010087	2	0.642279	0.719567	211108
211108_DDD_03_D15	BMS-265246	211108_DDD_03	1	BMS-265246_2	treatment	72	D15	4122	3982	140	AU565	140	0.0339641	1523.67	39.35	4721.75	147.5	0.0301946	0.00376946	3	0.801687	0.843331	211108
211108_DDD_04_C04	BMS-265246	211108_DDD_04	3.1623	BMS-265246_1	treatment	72	C04	2399	2230	169	AU565	169	0.070446	1523.67	39.35	4904.25	137.25	0.0272274	0.0432186	1	0.253377	0.454708	211108
211108_DDD_02_D18	BMS-265246	211108_DDD_02	3.1623	BMS-265246_1	treatment	72	D18	2792	2677	115	AU565	115	0.0411891	1523.67	39.35	4848.75	123.25	0.0247678	0.0164214	2	0.401378	0.552101	211108
211108_DDD_03_C22	BMS-265246	211108_DDD_03	3.1623	BMS-265246_1	treatment	72	C22	2449	2303	146	AU565	146	0.0596162	1523.67	39.35	4721.75	147.5	0.0301946	0.0294215	3	0.288081	0.487743	211108
211108_DDD_04_C08	BMS-265246	211108_DDD_04	10	BMS-265246_0	treatment	72	C08	1700	1549	151	AU565	151	0.0888235	1523.67	39.35	4904.25	137.25	0.0272274	0.0615961	1	0.00982237	0.315848	211108
211108_DDD_02_C13	BMS-265246	211108_DDD_02	10	BMS-265246_0	treatment	72	C13	1643	1534	109	AU565	109	0.0663421	1523.67	39.35	4848.75	123.25	0.0247678	0.0415743	2	0.00405207	0.31637	211108
211108_DDD_03_D08	BMS-265246	211108_DDD_03	10	BMS-265246_0	treatment	72	D08	1515	1381	134	AU565	134	0.0884488	1523.67	39.35	4721.75	147.5	0.0301946	0.0582542	3	-0.0584728	0.292476	211108
211108_DDD_04_C18	Paclitaxel	211108_DDD_04	0.001	Paclitaxel_8	treatment	72	C18	5678	5547	131	AU565	131	0.0230715	1523.67	39.35	4904.25	137.25	0.0272274	-0.0041559	1	1.15151	1.13106	211108
211108_DDD_02_C22	Paclitaxel	211108_DDD_02	0.001	Paclitaxel_8	treatment	72	C22	4922	4787	135	AU565	135	0.0274279	1523.67	39.35	4848.75	123.25	0.0247678	0.00266012	2	0.98471	0.987265	211108
211108_DDD_03_C20	Paclitaxel	211108_DDD_03	0.001	Paclitaxel_8	treatment	72	C20	4969	4853	116	AU565	116	0.0233447	1523.67	39.35	4721.75	147.5	0.0301946	-0.0068499	3	1.03389	1.0278	211108
211108_DDD_04_D21	Paclitaxel	211108_DDD_04	0.0032	Paclitaxel_7	treatment	72	D21	2580	2224	356	AU565	356	0.137984	1523.67	39.35	4904.25	137.25	0.0272274	0.110757	1	0.251376	0.453484	211108
211108_DDD_02_D22	Paclitaxel	211108_DDD_02	0.0032	Paclitaxel_7	treatment	72	D22	2500	2097	403	AU565	403	0.1612	1523.67	39.35	4848.75	123.25	0.0247678	0.136432	2	0.210751	0.432483	211108
211108_DDD_03_D19	Paclitaxel	211108_DDD_03	0.0032	Paclitaxel_7	treatment	72	D19	2544	2080	464	AU565	464	0.18239	1523.67	39.35	4721.75	147.5	0.0301946	0.152195	3	0.210144	0.440515	211108
211108_DDD_04_D11	Paclitaxel	211108_DDD_04	0.01	Paclitaxel_6	treatment	72	D11	1146	650	496	AU565	496	0.43281	1523.67	39.35	4904.25	137.25	0.0272274	0.405582	1	-0.396579	0.132538	211108
211108_DDD_02_D05	Paclitaxel	211108_DDD_02	0.01	Paclitaxel_6	treatment	72	D05	957	442	515	AU565	515	0.53814	1523.67	39.35	4848.75	123.25	0.0247678	0.513372	2	-0.523379	0.0911575	211108
211108_DDD_03_C16	Paclitaxel	211108_DDD_03	0.01	Paclitaxel_6	treatment	72	C16	1320	504	816	AU565	816	0.618182	1523.67	39.35	4721.75	147.5	0.0301946	0.587987	3	-0.492358	0.10674	211108
211108_DDD_04_C21	Paclitaxel	211108_DDD_04	0.0316	Paclitaxel_5	treatment	72	C21	882	383	499	AU565	499	0.56576	1523.67	39.35	4904.25	137.25	0.0272274	0.538532	1	-0.559028	0.0780955	211108
211108_DDD_02_D12	Paclitaxel	211108_DDD_02	0.0316	Paclitaxel_5	treatment	72	D12	1115	475	640	AU565	640	0.573991	1523.67	39.35	4848.75	123.25	0.0247678	0.549223	2	-0.50238	0.0979634	211108
211108_DDD_03_D13	Paclitaxel	211108_DDD_03	0.0316	Paclitaxel_5	treatment	72	D13	1350	660	690	AU565	690	0.511111	1523.67	39.35	4721.75	147.5	0.0301946	0.480916	3	-0.401136	0.139779	211108
211108_DDD_04_C07	Paclitaxel	211108_DDD_04	0.1	Paclitaxel_4	treatment	72	C07	942	440	502	AU565	502	0.532909	1523.67	39.35	4904.25	137.25	0.0272274	0.505681	1	-0.521218	0.0897181	211108
211108_DDD_02_D10	Paclitaxel	211108_DDD_02	0.1	Paclitaxel_4	treatment	72	D10	901	511	390	AU565	390	0.432852	1523.67	39.35	4848.75	123.25	0.0247678	0.408085	2	-0.48013	0.105388	211108
211108_DDD_03_C05	Paclitaxel	211108_DDD_03	0.1	Paclitaxel_4	treatment	72	C05	961	447	514	AU565	514	0.53486	1523.67	39.35	4721.75	147.5	0.0301946	0.504665	3	-0.528356	0.0946683	211108
211108_DDD_04_D10	Paclitaxel	211108_DDD_04	0.3162	Paclitaxel_3	treatment	72	D10	1180	493	687	AU565	687	0.582203	1523.67	39.35	4904.25	137.25	0.0272274	0.554976	1	-0.487815	0.100525	211108
211108_DDD_02_D04	Paclitaxel	211108_DDD_02	0.3162	Paclitaxel_3	treatment	72	D04	1277	576	701	AU565	701	0.548943	1523.67	39.35	4848.75	123.25	0.0247678	0.524175	2	-0.441488	0.118794	211108
211108_DDD_03_C03	Paclitaxel	211108_DDD_03	0.3162	Paclitaxel_3	treatment	72	C03	1100	479	621	AU565	621	0.564545	1523.67	39.35	4721.75	147.5	0.0301946	0.534351	3	-0.507942	0.101445	211108
211108_DDD_04_C12	Paclitaxel	211108_DDD_04	1	Paclitaxel_2	treatment	72	C12	1110	501	609	AU565	609	0.548649	1523.67	39.35	4904.25	137.25	0.0272274	0.521421	1	-0.482903	0.102156	211108
211108_DDD_02_C06	Paclitaxel	211108_DDD_02	1	Paclitaxel_2	treatment	72	C06	1003	438	565	AU565	565	0.56331	1523.67	39.35	4848.75	123.25	0.0247678	0.538542	2	-0.525967	0.0903326	211108
211108_DDD_03_C17	Paclitaxel	211108_DDD_03	1	Paclitaxel_2	treatment	72	C17	1012	387	625	AU565	625	0.617589	1523.67	39.35	4721.75	147.5	0.0301946	0.587394	3	-0.568229	0.0819611	211108
211108_DDD_04_C19	Paclitaxel	211108_DDD_04	3.1623	Paclitaxel_1	treatment	72	C19	985	404	581	AU565	581	0.589848	1523.67	39.35	4904.25	137.25	0.0272274	0.56262	1	-0.544848	0.0823775	211108
211108_DDD_02_D14	Paclitaxel	211108_DDD_02	3.1623	Paclitaxel_1	treatment	72	D14	1129	426	703	AU565	703	0.622675	1523.67	39.35	4848.75	123.25	0.0247678	0.597907	2	-0.533787	0.0878577	211108
211108_DDD_03_C12	Paclitaxel	211108_DDD_03	3.1623	Paclitaxel_1	treatment	72	C12	1343	531	812	AU565	812	0.604617	1523.67	39.35	4721.75	147.5	0.0301946	0.574422	3	-0.475861	0.112458	211108
211108_DDD_04_D12	Paclitaxel	211108_DDD_04	10	Paclitaxel_0	treatment	72	D12	1240	534	706	AU565	706	0.569355	1523.67	39.35	4904.25	137.25	0.0272274	0.542127	1	-0.46297	0.108885	211108
211108_DDD_02_C05	Paclitaxel	211108_DDD_02	10	Paclitaxel_0	treatment	72	C05	968	465	503	AU565	503	0.519628	1523.67	39.35	4848.75	123.25	0.0247678	0.49486	2	-0.50868	0.095901	211108
211108_DDD_03_D10	Paclitaxel	211108_DDD_03	10	Paclitaxel_0	treatment	72	D10	1226	620	606	AU565	606	0.49429	1523.67	39.35	4721.75	147.5	0.0301946	0.464096	3	-0.423647	0.131307	211108
211108_wash_08_C15	BMS-265246	211108_wash_08	0.001	BMS-265246_8	treatment	72	C15	4807	4711	96	AU565-wash	96	0.0199709	1630.62	32.15	4423	114	0.0248743	-0.00490342	1	1.08959	1.06511	211108
211108_wash_06_C09	BMS-265246	211108_wash_06	0.001	BMS-265246_8	treatment	72	C09	5294	5222	72	AU565-wash	72	0.0136003	1630.62	32.15	4971.75	104.5	0.0205975	-0.00699717	2	1.06201	1.05033	211108
211108_wash_07_C08	BMS-265246	211108_wash_07	0.001	BMS-265246_8	treatment	72	C08	4843	4757	86	AU565-wash	86	0.0177576	1630.62	32.15	4787.25	81.25	0.016687	0.00107062	3	0.991857	0.993681	211108
211108_wash_08_C10	BMS-265246	211108_wash_08	0.0032	BMS-265246_7	treatment	72	C10	4820	4734	86	AU565-wash	86	0.0178423	1630.62	32.15	4423	114	0.0248743	-0.00703198	1	1.09667	1.07031	211108
211108_wash_06_D08	BMS-265246	211108_wash_06	0.0032	BMS-265246_7	treatment	72	D08	4376	4294	82	AU565-wash	82	0.0187386	1630.62	32.15	4971.75	104.5	0.0205975	-0.0018589	2	0.825814	0.86368	211108
211108_wash_07_D17	BMS-265246	211108_wash_07	0.0032	BMS-265246_7	treatment	72	D17	4878	4769	109	AU565-wash	109	0.0223452	1630.62	32.15	4787.25	81.25	0.016687	0.00565825	3	0.99509	0.996188	211108
211108_wash_08_C17	BMS-265246	211108_wash_08	0.01	BMS-265246_6	treatment	72	C17	4898	4798	100	AU565-wash	100	0.0204165	1630.62	32.15	4423	114	0.0248743	-0.0044578	1	1.11632	1.08478	211108
211108_wash_06_C21	BMS-265246	211108_wash_06	0.01	BMS-265246_6	treatment	72	C21	5236	5108	128	AU565-wash	128	0.0244461	1630.62	32.15	4971.75	104.5	0.0205975	0.00384867	2	1.0339	1.0274	211108
211108_wash_07_C06	BMS-265246	211108_wash_07	0.01	BMS-265246_6	treatment	72	C06	4615	4509	106	AU565-wash	106	0.0229686	1630.62	32.15	4787.25	81.25	0.016687	0.00628161	3	0.924388	0.941877	211108
211108_wash_08_C20	BMS-265246	211108_wash_08	0.0316	BMS-265246_5	treatment	72	C20	4673	4548	125	AU565-wash	125	0.0267494	1630.62	32.15	4423	114	0.0248743	0.00187511	1	1.0391	1.02826	211108
211108_wash_06_D03	BMS-265246	211108_wash_06	0.0316	BMS-265246_5	treatment	72	D03	4381	4303	78	AU565-wash	78	0.0178042	1630.62	32.15	4971.75	104.5	0.0205975	-0.00279332	2	0.828192	0.86549	211108
211108_wash_07_C09	BMS-265246	211108_wash_07	0.0316	BMS-265246_5	treatment	72	C09	4624	4522	102	AU565-wash	102	0.0220588	1630.62	32.15	4787.25	81.25	0.016687	0.00537185	3	0.927957	0.944592	211108
211108_wash_08_D05	BMS-265246	211108_wash_08	0.1	BMS-265246_4	treatment	72	D05	4094	3999	95	AU565-wash	95	0.0232047	1630.62	32.15	4423	114	0.0248743	-0.00166961	1	0.864785	0.904137	211108
211108_wash_06_D17	BMS-265246	211108_wash_06	0.1	BMS-265246_4	treatment	72	D17	5130	5009	121	AU565-wash	121	0.0235867	1630.62	32.15	4971.75	104.5	0.0205975	0.00298927	2	1.0093	1.00749	211108
211108_wash_07_C07	BMS-265246	211108_wash_07	0.1	BMS-265246_4	treatment	72	C07	3962	3897	65	AU565-wash	65	0.0164059	1630.62	32.15	4787.25	81.25	0.016687	-0.000281114	3	0.751948	0.814037	211108
211108_wash_08_C05	BMS-265246	211108_wash_08	0.3162	BMS-265246_3	treatment	72	C05	3901	3796	105	AU565-wash	105	0.0269162	1630.62	32.15	4423	114	0.0248743	0.00204188	1	0.798509	0.858241	211108
211108_wash_06_D07	BMS-265246	211108_wash_06	0.3162	BMS-265246_3	treatment	72	D07	4087	3999	88	AU565-wash	88	0.0215317	1630.62	32.15	4971.75	104.5	0.0205975	0.000934211	2	0.746777	0.804345	211108
211108_wash_07_C13	BMS-265246	211108_wash_07	0.3162	BMS-265246_3	treatment	72	C13	4284	4180	104	AU565-wash	104	0.0242764	1630.62	32.15	4787.25	81.25	0.016687	0.00758941	3	0.832804	0.873153	211108
211108_wash_08_D14	BMS-265246	211108_wash_08	1	BMS-265246_2	treatment	72	D14	3134	3034	100	AU565-wash	100	0.0319081	1630.62	32.15	4423	114	0.0248743	0.0070338	1	0.539278	0.68596	211108
211108_wash_06_D06	BMS-265246	211108_wash_06	1	BMS-265246_2	treatment	72	D06	3383	3308	75	AU565-wash	75	0.0221697	1630.62	32.15	4971.75	104.5	0.0205975	0.0015722	2	0.552433	0.665359	211108
211108_wash_07_D15	BMS-265246	211108_wash_07	1	BMS-265246_2	treatment	72	D15	3458	3355	103	AU565-wash	103	0.029786	1630.62	32.15	4787.25	81.25	0.016687	0.013099	3	0.590974	0.70082	211108
211108_wash_08_C04	BMS-265246	211108_wash_08	3.1623	BMS-265246_1	treatment	72	C04	1563	1431	132	AU565-wash	132	0.084453	1630.62	32.15	4423	114	0.0248743	0.0595787	1	-0.0867198	0.323536	211108
211108_wash_06_D18	BMS-265246	211108_wash_06	3.1623	BMS-265246_1	treatment	72	D18	2365	2264	101	AU565-wash	101	0.0427061	1630.62	32.15	4971.75	104.5	0.0205975	0.0221087	2	0.226352	0.455373	211108
211108_wash_07_C22	BMS-265246	211108_wash_07	3.1623	BMS-265246_1	treatment	72	C22	1628	1542	86	AU565-wash	86	0.0528256	1630.62	32.15	4787.25	81.25	0.016687	0.0361386	3	-0.035327	0.322106	211108
211108_wash_08_C08	BMS-265246	211108_wash_08	10	BMS-265246_0	treatment	72	C08	1532	1438	94	AU565-wash	94	0.0613577	1630.62	32.15	4423	114	0.0248743	0.0364834	1	-0.0836189	0.325119	211108
211108_wash_06_C13	BMS-265246	211108_wash_06	10	BMS-265246_0	treatment	72	C13	1701	1595	106	AU565-wash	106	0.0623163	1630.62	32.15	4971.75	104.5	0.0205975	0.0417188	2	-0.0136406	0.320813	211108
211108_wash_07_D08	BMS-265246	211108_wash_07	10	BMS-265246_0	treatment	72	D08	1421	1339	82	AU565-wash	82	0.0577058	1630.62	32.15	4787.25	81.25	0.016687	0.0410189	3	-0.119103	0.279701	211108
211108_wash_08_C18	Paclitaxel	211108_wash_08	0.001	Paclitaxel_8	treatment	72	C18	4895	4797	98	AU565-wash	98	0.0200204	1630.62	32.15	4423	114	0.0248743	-0.00485387	1	1.11601	1.08456	211108
211108_wash_06_C22	Paclitaxel	211108_wash_06	0.001	Paclitaxel_8	treatment	72	C22	5067	4956	111	AU565-wash	111	0.0219065	1630.62	32.15	4971.75	104.5	0.0205975	0.00130898	2	0.996058	0.996832	211108
211108_wash_07_C20	Paclitaxel	211108_wash_07	0.001	Paclitaxel_8	treatment	72	C20	4823	4729	94	AU565-wash	94	0.0194899	1630.62	32.15	4787.25	81.25	0.016687	0.00280297	3	0.984304	0.987832	211108
211108_wash_08_D21	Paclitaxel	211108_wash_08	0.0032	Paclitaxel_7	treatment	72	D21	2070	1831	239	AU565-wash	239	0.115459	1630.62	32.15	4423	114	0.0248743	0.0905846	1	0.0838372	0.413972	211108
211108_wash_06_D22	Paclitaxel	211108_wash_06	0.0032	Paclitaxel_7	treatment	72	D22	2132	1953	179	AU565-wash	179	0.0839587	1630.62	32.15	4971.75	104.5	0.0205975	0.0633612	2	0.118701	0.392819	211108
211108_wash_07_D19	Paclitaxel	211108_wash_07	0.0032	Paclitaxel_7	treatment	72	D19	1799	1609	190	AU565-wash	190	0.105614	1630.62	32.15	4787.25	81.25	0.016687	0.0889273	3	-0.00855551	0.336101	211108
211108_wash_08_D11	Paclitaxel	211108_wash_08	0.01	Paclitaxel_6	treatment	72	D11	320	169	151	AU565-wash	151	0.471875	1630.62	32.15	4423	114	0.0248743	0.447001	1	-0.792913	0.0382094	211108
211108_wash_06_D05	Paclitaxel	211108_wash_06	0.01	Paclitaxel_6	treatment	72	D05	492	231	261	AU565-wash	261	0.530488	1630.62	32.15	4971.75	104.5	0.0205975	0.50989	2	-0.703323	0.0464625	211108
211108_wash_07_C16	Paclitaxel	211108_wash_07	0.01	Paclitaxel_6	treatment	72	C16	606	294	312	AU565-wash	312	0.514851	1630.62	32.15	4787.25	81.25	0.016687	0.498165	3	-0.667983	0.0614131	211108
211108_wash_08_C21	Paclitaxel	211108_wash_08	0.0316	Paclitaxel_5	treatment	72	C21	476	219	257	AU565-wash	257	0.539916	1630.62	32.15	4423	114	0.0248743	0.515042	1	-0.752064	0.0495139	211108
211108_wash_06_D12	Paclitaxel	211108_wash_06	0.0316	Paclitaxel_5	treatment	72	D12	419	170	249	AU565-wash	249	0.594272	1630.62	32.15	4971.75	104.5	0.0205975	0.573675	2	-0.754819	0.0341932	211108
211108_wash_07_D13	Paclitaxel	211108_wash_07	0.0316	Paclitaxel_5	treatment	72	D13	444	218	226	AU565-wash	226	0.509009	1630.62	32.15	4787.25	81.25	0.016687	0.492322	3	-0.726118	0.0455376	211108
211108_wash_08_C07	Paclitaxel	211108_wash_08	0.1	Paclitaxel_4	treatment	72	C07	322	169	153	AU565-wash	153	0.475155	1630.62	32.15	4423	114	0.0248743	0.450281	1	-0.792913	0.0382094	211108
211108_wash_06_D10	Paclitaxel	211108_wash_06	0.1	Paclitaxel_4	treatment	72	D10	427	239	188	AU565-wash	188	0.440281	1630.62	32.15	4971.75	104.5	0.0205975	0.419684	2	-0.696976	0.0480716	211108
211108_wash_07_C05	Paclitaxel	211108_wash_07	0.1	Paclitaxel_4	treatment	72	C05	435	234	201	AU565-wash	201	0.462069	1630.62	32.15	4787.25	81.25	0.016687	0.445382	3	-0.713344	0.0488798	211108
211108_wash_08_D10	Paclitaxel	211108_wash_08	0.3162	Paclitaxel_3	treatment	72	D10	334	128	206	AU565-wash	206	0.616766	1630.62	32.15	4423	114	0.0248743	0.591892	1	-0.829264	0.0289396	211108
211108_wash_06_D04	Paclitaxel	211108_wash_06	0.3162	Paclitaxel_3	treatment	72	D04	642	251	391	AU565-wash	391	0.609034	1630.62	32.15	4971.75	104.5	0.0205975	0.588437	2	-0.687604	0.0504852	211108
211108_wash_07_C03	Paclitaxel	211108_wash_07	0.3162	Paclitaxel_3	treatment	72	C03	437	215	222	AU565-wash	222	0.508009	1630.62	32.15	4787.25	81.25	0.016687	0.491322	3	-0.728549	0.044911	211108
211108_wash_08_C12	Paclitaxel	211108_wash_08	1	Paclitaxel_2	treatment	72	C12	617	329	288	AU565-wash	288	0.466775	1630.62	32.15	4423	114	0.0248743	0.4419	1	-0.67106	0.0743839	211108
211108_wash_06_C06	Paclitaxel	211108_wash_06	1	Paclitaxel_2	treatment	72	C06	630	299	331	AU565-wash	331	0.525397	1630.62	32.15	4971.75	104.5	0.0205975	0.504799	2	-0.651697	0.0601398	211108
211108_wash_07_C17	Paclitaxel	211108_wash_07	1	Paclitaxel_2	treatment	72	C17	450	226	224	AU565-wash	224	0.497778	1630.62	32.15	4787.25	81.25	0.016687	0.481091	3	-0.719691	0.0472087	211108
211108_wash_08_C19	Paclitaxel	211108_wash_08	3.1623	Paclitaxel_1	treatment	72	C19	469	264	205	AU565-wash	205	0.4371	1630.62	32.15	4423	114	0.0248743	0.412226	1	-0.717697	0.059688	211108
211108_wash_06_D14	Paclitaxel	211108_wash_06	3.1623	Paclitaxel_1	treatment	72	D14	440	241	199	AU565-wash	199	0.452273	1630.62	32.15	4971.75	104.5	0.0205975	0.431675	2	-0.695402	0.0484739	211108
211108_wash_07_C12	Paclitaxel	211108_wash_07	3.1623	Paclitaxel_1	treatment	72	C12	540	293	247	AU565-wash	247	0.457407	1630.62	32.15	4787.25	81.25	0.016687	0.44072	3	-0.66871	0.0612042	211108
211108_wash_08_D12	Paclitaxel	211108_wash_08	10	Paclitaxel_0	treatment	72	D12	387	160	227	AU565-wash	227	0.586563	1630.62	32.15	4423	114	0.0248743	0.561689	1	-0.800638	0.0361745	211108
211108_wash_06_C05	Paclitaxel	211108_wash_06	10	Paclitaxel_0	treatment	72	C05	661	310	351	AU565-wash	351	0.531014	1630.62	32.15	4971.75	104.5	0.0205975	0.510416	2	-0.643784	0.0623523	211108
211108_wash_07_D10	Paclitaxel	211108_wash_07	10	Paclitaxel_0	treatment	72	D10	393	201	192	AU565-wash	192	0.48855	1630.62	32.15	4787.25	81.25	0.016687	0.471863	3	-0.740062	0.0419865	211108
211108_DDD_04_E15	BMS-265246	211108_DDD_04	0.001	BMS-265246_8	treatment	72	E15	3296	3194	102	HCC38	102	0.0309466	795.297	37.1892	3249.75	90.25	0.0268052	0.00414143	1	0.983031	0.982845	211108
211108_DDD_02_E09	BMS-265246	211108_DDD_02	0.001	BMS-265246_8	treatment	72	E09	3298	3214	84	HCC38	84	0.02547	795.297	37.1892	3204.75	83.5	0.0253873	8.26867e-05	2	1.00287	1.00289	211108
211108_DDD_03_E08	BMS-265246	211108_DDD_03	0.001	BMS-265246_8	treatment	72	E08	2841	2748	93	HCC38	93	0.032735	795.297	37.1892	3257	89.75	0.0270308	0.00570418	3	0.839695	0.843721	211108
211108_DDD_04_E10	BMS-265246	211108_DDD_04	0.0032	BMS-265246_7	treatment	72	E10	3397	3305	92	HCC38	92	0.0270827	795.297	37.1892	3249.75	90.25	0.0268052	0.000277553	1	1.01667	1.017	211108
211108_DDD_02_F08	BMS-265246	211108_DDD_02	0.0032	BMS-265246_7	treatment	72	F08	2994	2922	72	HCC38	72	0.0240481	795.297	37.1892	3204.75	83.5	0.0253873	-0.0013392	2	0.910202	0.911772	211108
211108_DDD_03_F17	BMS-265246	211108_DDD_03	0.0032	BMS-265246_7	treatment	72	F17	3083	2989	94	HCC38	94	0.0304898	795.297	37.1892	3257	89.75	0.0270308	0.00345901	3	0.917324	0.917716	211108
211108_DDD_04_E17	BMS-265246	211108_DDD_04	0.01	BMS-265246_6	treatment	72	E17	3115	3049	66	HCC38	66	0.0211878	795.297	37.1892	3249.75	90.25	0.0268052	-0.00561737	1	0.938177	0.938226	211108
211108_DDD_02_E21	BMS-265246	211108_DDD_02	0.01	BMS-265246_6	treatment	72	E21	3010	2928	82	HCC38	82	0.0272425	795.297	37.1892	3204.75	83.5	0.0253873	0.00185523	2	0.912151	0.913644	211108
211108_DDD_03_E06	BMS-265246	211108_DDD_03	0.01	BMS-265246_6	treatment	72	E06	3275	3190	85	HCC38	85	0.0259542	795.297	37.1892	3257	89.75	0.0270308	-0.00107657	3	0.979666	0.979429	211108
211108_DDD_04_E20	BMS-265246	211108_DDD_04	0.0316	BMS-265246_5	treatment	72	E20	3301	3193	108	HCC38	108	0.0327174	795.297	37.1892	3249.75	90.25	0.0268052	0.00591219	1	0.982725	0.982537	211108
211108_DDD_02_F03	BMS-265246	211108_DDD_02	0.0316	BMS-265246_5	treatment	72	F03	2896	2769	127	HCC38	127	0.0438536	795.297	37.1892	3204.75	83.5	0.0253873	0.0184663	2	0.859784	0.86403	211108
211108_DDD_03_E09	BMS-265246	211108_DDD_03	0.0316	BMS-265246_5	treatment	72	E09	3122	3033	89	HCC38	89	0.0285074	795.297	37.1892	3257	89.75	0.0270308	0.0014766	3	0.931149	0.931225	211108
211108_DDD_04_F05	BMS-265246	211108_DDD_04	0.1	BMS-265246_4	treatment	72	F05	2904	2779	125	HCC38	125	0.0430441	795.297	37.1892	3249.75	90.25	0.0268052	0.0162389	1	0.851672	0.855143	211108
211108_DDD_02_F17	BMS-265246	211108_DDD_02	0.1	BMS-265246_4	treatment	72	F17	2817	2733	84	HCC38	84	0.029819	795.297	37.1892	3204.75	83.5	0.0253873	0.00443166	2	0.847719	0.852797	211108
211108_DDD_03_E07	BMS-265246	211108_DDD_03	0.1	BMS-265246_4	treatment	72	E07	2963	2884	79	HCC38	79	0.0266622	795.297	37.1892	3257	89.75	0.0270308	-0.000368605	3	0.883909	0.885477	211108
211108_DDD_04_E05	BMS-265246	211108_DDD_04	0.3162	BMS-265246_3	treatment	72	E05	2617	2504	113	HCC38	113	0.0431792	795.297	37.1892	3249.75	90.25	0.0268052	0.016374	1	0.759056	0.770521	211108
211108_DDD_02_F07	BMS-265246	211108_DDD_02	0.3162	BMS-265246_3	treatment	72	F07	2745	2594	151	HCC38	151	0.0550091	795.297	37.1892	3204.75	83.5	0.0253873	0.0296218	2	0.800367	0.809424	211108
211108_DDD_03_E13	BMS-265246	211108_DDD_03	0.3162	BMS-265246_3	treatment	72	E13	2790	2692	98	HCC38	98	0.0351254	795.297	37.1892	3257	89.75	0.0270308	0.00809468	3	0.821167	0.826527	211108
211108_DDD_04_F14	BMS-265246	211108_DDD_04	1	BMS-265246_2	treatment	72	F14	2072	1907	165	HCC38	165	0.0796332	795.297	37.1892	3249.75	90.25	0.0268052	0.052828	1	0.538274	0.586814	211108
211108_DDD_02_F06	BMS-265246	211108_DDD_02	1	BMS-265246_2	treatment	72	F06	1839	1742	97	HCC38	97	0.0527461	795.297	37.1892	3204.75	83.5	0.0253873	0.0273588	2	0.476923	0.543568	211108
211108_DDD_03_F15	BMS-265246	211108_DDD_03	1	BMS-265246_2	treatment	72	F15	1953	1838	115	HCC38	115	0.0588838	795.297	37.1892	3257	89.75	0.0270308	0.031853	3	0.509626	0.564323	211108
211108_DDD_04_E04	BMS-265246	211108_DDD_04	3.1623	BMS-265246_1	treatment	72	E04	1059	921	138	HCC38	138	0.130312	795.297	37.1892	3249.75	90.25	0.0268052	0.103506	1	0.0749354	0.283406	211108
211108_DDD_02_F18	BMS-265246	211108_DDD_02	3.1623	BMS-265246_1	treatment	72	F18	1106	947	159	HCC38	159	0.143761	795.297	37.1892	3204.75	83.5	0.0253873	0.118374	2	0.0907106	0.295499	211108
211108_DDD_03_E22	BMS-265246	211108_DDD_03	3.1623	BMS-265246_1	treatment	72	E22	1113	946	167	HCC38	167	0.150045	795.297	37.1892	3257	89.75	0.0270308	0.123014	3	0.0890589	0.290451	211108
211108_DDD_04_E08	BMS-265246	211108_DDD_04	10	BMS-265246_0	treatment	72	E08	952	868	84	HCC38	84	0.0882353	795.297	37.1892	3249.75	90.25	0.0268052	0.0614301	1	0.0440165	0.267097	211108
211108_DDD_02_E13	BMS-265246	211108_DDD_02	10	BMS-265246_0	treatment	72	E13	834	759	75	HCC38	75	0.0899281	795.297	37.1892	3204.75	83.5	0.0253873	0.0645408	2	-0.0229656	0.236836	211108
211108_DDD_03_F08	BMS-265246	211108_DDD_03	10	BMS-265246_0	treatment	72	F08	923	794	129	HCC38	129	0.139762	795.297	37.1892	3257	89.75	0.0270308	0.112731	3	-0.000802313	0.243783	211108
211108_DDD_04_E18	Paclitaxel	211108_DDD_04	0.001	Paclitaxel_8	treatment	72	E18	3477	3421	56	HCC38	56	0.0161058	795.297	37.1892	3249.75	90.25	0.0268052	-0.0106993	1	1.05122	1.0527	211108
211108_DDD_02_E22	Paclitaxel	211108_DDD_02	0.001	Paclitaxel_8	treatment	72	E22	3194	3088	106	HCC38	106	0.0331872	795.297	37.1892	3204.75	83.5	0.0253873	0.00779993	2	0.963425	0.96357	211108
211108_DDD_03_E20	Paclitaxel	211108_DDD_03	0.001	Paclitaxel_8	treatment	72	E20	3191	3106	85	HCC38	85	0.0266374	795.297	37.1892	3257	89.75	0.0270308	-0.000393354	3	0.953863	0.953638	211108
211108_DDD_04_F21	Paclitaxel	211108_DDD_04	0.0032	Paclitaxel_7	treatment	72	F21	1742	1462	280	HCC38	280	0.160735	795.297	37.1892	3249.75	90.25	0.0268052	0.13393	1	0.349603	0.449881	211108
211108_DDD_02_F22	Paclitaxel	211108_DDD_02	0.0032	Paclitaxel_7	treatment	72	F22	1767	1508	259	HCC38	259	0.146576	795.297	37.1892	3204.75	83.5	0.0253873	0.121189	2	0.374676	0.470552	211108
211108_DDD_03_F19	Paclitaxel	211108_DDD_03	0.0032	Paclitaxel_7	treatment	72	F19	1605	1269	336	HCC38	336	0.209346	795.297	37.1892	3257	89.75	0.0270308	0.182315	3	0.258262	0.389622	211108
211108_DDD_04_F11	Paclitaxel	211108_DDD_04	0.01	Paclitaxel_6	treatment	72	F11	810	487	323	HCC38	323	0.398765	795.297	37.1892	3249.75	90.25	0.0268052	0.37196	1	-0.21456	0.149858	211108
211108_DDD_02_F05	Paclitaxel	211108_DDD_02	0.01	Paclitaxel_6	treatment	72	F05	806	473	333	HCC38	333	0.413151	795.297	37.1892	3204.75	83.5	0.0253873	0.387764	2	-0.227741	0.147593	211108
211108_DDD_03_E16	Paclitaxel	211108_DDD_03	0.01	Paclitaxel_6	treatment	72	E16	1222	848	374	HCC38	374	0.306056	795.297	37.1892	3257	89.75	0.0270308	0.279025	3	0.0320492	0.260362	211108
211108_DDD_04_E21	Paclitaxel	211108_DDD_04	0.0316	Paclitaxel_5	treatment	72	E21	608	358	250	HCC38	250	0.411184	795.297	37.1892	3249.75	90.25	0.0268052	0.384379	1	-0.325002	0.110162	211108
211108_DDD_02_F12	Paclitaxel	211108_DDD_02	0.0316	Paclitaxel_5	treatment	72	F12	665	458	207	HCC38	207	0.311278	795.297	37.1892	3204.75	83.5	0.0253873	0.285891	2	-0.240019	0.142913	211108
211108_DDD_03_F13	Paclitaxel	211108_DDD_03	0.0316	Paclitaxel_5	treatment	72	F13	608	381	227	HCC38	227	0.373355	795.297	37.1892	3257	89.75	0.0270308	0.346324	3	-0.303586	0.116979	211108
211108_DDD_04_E07	Paclitaxel	211108_DDD_04	0.1	Paclitaxel_4	treatment	72	E07	457	330	127	HCC38	127	0.277899	795.297	37.1892	3249.75	90.25	0.0268052	0.251094	1	-0.351536	0.101546	211108
211108_DDD_02_F10	Paclitaxel	211108_DDD_02	0.1	Paclitaxel_4	treatment	72	F10	526	357	169	HCC38	169	0.321293	795.297	37.1892	3204.75	83.5	0.0253873	0.295905	2	-0.328586	0.111397	211108
211108_DDD_03_E05	Paclitaxel	211108_DDD_03	0.1	Paclitaxel_4	treatment	72	E05	511	333	178	HCC38	178	0.348337	795.297	37.1892	3257	89.75	0.0270308	0.321306	3	-0.348199	0.102241	211108
211108_DDD_04_F10	Paclitaxel	211108_DDD_04	0.3162	Paclitaxel_3	treatment	72	F10	480	277	203	HCC38	203	0.422917	795.297	37.1892	3249.75	90.25	0.0268052	0.396111	1	-0.405099	0.0852373	211108
211108_DDD_02_F04	Paclitaxel	211108_DDD_02	0.3162	Paclitaxel_3	treatment	72	F04	593	423	170	HCC38	170	0.286678	795.297	37.1892	3204.75	83.5	0.0253873	0.261291	2	-0.269481	0.131992	211108
211108_DDD_03_E03	Paclitaxel	211108_DDD_03	0.3162	Paclitaxel_3	treatment	72	E03	527	348	179	HCC38	179	0.339658	795.297	37.1892	3257	89.75	0.0270308	0.312628	3	-0.333925	0.106847	211108
211108_DDD_04_E12	Paclitaxel	211108_DDD_04	1	Paclitaxel_2	treatment	72	E12	594	423	171	HCC38	171	0.287879	795.297	37.1892	3249.75	90.25	0.0268052	0.261074	1	-0.267206	0.130164	211108
211108_DDD_02_E06	Paclitaxel	211108_DDD_02	1	Paclitaxel_2	treatment	72	E06	496	351	145	HCC38	145	0.292339	795.297	37.1892	3204.75	83.5	0.0253873	0.266951	2	-0.334222	0.109525	211108
211108_DDD_03_E17	Paclitaxel	211108_DDD_03	1	Paclitaxel_2	treatment	72	E17	513	305	208	HCC38	208	0.405458	795.297	37.1892	3257	89.75	0.0270308	0.378427	3	-0.375745	0.0936445	211108
211108_DDD_04_E19	Paclitaxel	211108_DDD_04	3.1623	Paclitaxel_1	treatment	72	E19	520	373	147	HCC38	147	0.282692	795.297	37.1892	3249.75	90.25	0.0268052	0.255887	1	-0.311221	0.114778	211108
211108_DDD_02_F14	Paclitaxel	211108_DDD_02	3.1623	Paclitaxel_1	treatment	72	F14	556	380	176	HCC38	176	0.316547	795.297	37.1892	3204.75	83.5	0.0253873	0.291159	2	-0.30741	0.118574	211108
211108_DDD_03_E12	Paclitaxel	211108_DDD_03	3.1623	Paclitaxel_1	treatment	72	E12	734	484	250	HCC38	250	0.340599	795.297	37.1892	3257	89.75	0.0270308	0.313569	3	-0.216644	0.148603	211108
211108_DDD_04_F12	Paclitaxel	211108_DDD_04	10	Paclitaxel_0	treatment	72	F12	696	513	183	HCC38	183	0.262931	795.297	37.1892	3249.75	90.25	0.0268052	0.236126	1	-0.194184	0.157858	211108
211108_DDD_02_E05	Paclitaxel	211108_DDD_02	10	Paclitaxel_0	treatment	72	E05	665	608	57	HCC38	57	0.0857143	795.297	37.1892	3204.75	83.5	0.0253873	0.060327	2	-0.125025	0.189718	211108
211108_DDD_03_F10	Paclitaxel	211108_DDD_03	10	Paclitaxel_0	treatment	72	F10	689	464	225	HCC38	225	0.32656	795.297	37.1892	3257	89.75	0.0270308	0.299529	3	-0.232729	0.142462	211108
211108_wash_08_E15	BMS-265246	211108_wash_08	0.001	BMS-265246_8	treatment	72	E15	2847	2762	85	HCC38-wash	85	0.029856	847.75	35.675	3085	66.25	0.020958	0.00889799	1	0.884759	0.8953	211108
211108_wash_06_E09	BMS-265246	211108_wash_06	0.001	BMS-265246_8	treatment	72	E09	3332	3238	94	HCC38-wash	94	0.0282113	847.75	35.675	3466.25	89.5	0.0251844	0.00302687	2	0.934056	0.934151	211108
211108_wash_07_E08	BMS-265246	211108_wash_07	0.001	BMS-265246_8	treatment	72	E08	3205	3142	63	HCC38-wash	63	0.0196568	847.75	35.675	3225.25	74	0.0224813	-0.00282447	3	0.973051	0.974188	211108
211108_wash_08_E10	BMS-265246	211108_wash_08	0.0032	BMS-265246_7	treatment	72	E10	3232	3103	129	HCC38-wash	129	0.0399134	847.75	35.675	3085	66.25	0.020958	0.0189554	1	1.00625	1.00583	211108
211108_wash_06_F08	BMS-265246	211108_wash_06	0.0032	BMS-265246_7	treatment	72	F08	3371	3285	86	HCC38-wash	86	0.0255117	847.75	35.675	3466.25	89.5	0.0251844	0.000327304	2	0.947823	0.94771	211108
211108_wash_07_F17	BMS-265246	211108_wash_07	0.0032	BMS-265246_7	treatment	72	F17	3176	3103	73	HCC38-wash	73	0.0229849	847.75	35.675	3225.25	74	0.0224813	0.000503635	1	0.960309	0.962096	211108
211108_wash_08_E17	BMS-265246	211108_wash_08	0.01	BMS-265246_6	treatment	72	E17	2946	2876	70	HCC38-wash	70	0.023761	847.75	35.675	3085	66.25	0.020958	0.00280303	1	0.926112	0.932253	211108
211108_wash_06_E21	BMS-265246	211108_wash_06	0.01	BMS-265246_6	treatment	72	E21	2879	2792	87	HCC38-wash	87	0.0302188	847.75	35.675	3466.25	89.5	0.0251844	0.00503441	2	0.798001	0.805481	211108
211108_wash_07_E06	BMS-265246	211108_wash_07	0.01	BMS-265246_6	treatment	72	E06	3149	3072	77	HCC38-wash	77	0.0244522	847.75	35.675	3225.25	74	0.0224813	0.00197096	3	0.950125	0.952484	211108
211108_wash_08_E20	BMS-265246	211108_wash_08	0.0316	BMS-265246_5	treatment	72	E20	2731	2644	87	HCC38-wash	87	0.0318565	847.75	35.675	3085	66.25	0.020958	0.0108985	1	0.841114	0.85705	211108
211108_wash_06_F03	BMS-265246	211108_wash_06	0.0316	BMS-265246_5	treatment	72	F03	3162	3062	100	HCC38-wash	100	0.0316256	847.75	35.675	3466.25	89.5	0.0251844	0.00644114	2	0.881578	0.883375	211108
211108_wash_07_E09	BMS-265246	211108_wash_07	0.0316	BMS-265246_5	treatment	72	E09	3114	3026	88	HCC38-wash	88	0.0282595	847.75	35.675	3225.25	74	0.0224813	0.00577822	3	0.934922	0.938222	211108
211108_wash_08_F05	BMS-265246	211108_wash_08	0.1	BMS-265246_4	treatment	72	F05	2673	2567	106	HCC38-wash	106	0.0396558	847.75	35.675	3085	66.25	0.020958	0.0186978	1	0.812145	0.832091	211108
211108_wash_06_F17	BMS-265246	211108_wash_06	0.1	BMS-265246_4	treatment	72	F17	2961	2861	100	HCC38-wash	100	0.0337724	847.75	35.675	3466.25	89.5	0.0251844	0.00858796	2	0.819736	0.825388	211108
211108_wash_07_E07	BMS-265246	211108_wash_07	0.1	BMS-265246_4	treatment	72	E07	2733	2608	125	HCC38-wash	125	0.0457373	847.75	35.675	3225.25	74	0.0224813	0.023256	3	0.791315	0.808619	211108
211108_wash_08_E05	BMS-265246	211108_wash_08	0.3162	BMS-265246_3	treatment	72	E05	2140	2046	94	HCC38-wash	94	0.0439252	847.75	35.675	3085	66.25	0.020958	0.0229672	1	0.60445	0.663209	211108
211108_wash_06_F07	BMS-265246	211108_wash_06	0.3162	BMS-265246_3	treatment	72	F07	2421	2338	83	HCC38-wash	83	0.0342834	847.75	35.675	3466.25	89.5	0.0251844	0.00909894	2	0.647612	0.674504	211108
211108_wash_07_E13	BMS-265246	211108_wash_07	0.3162	BMS-265246_3	treatment	72	E13	2320	2221	99	HCC38-wash	99	0.0426724	847.75	35.675	3225.25	74	0.0224813	0.0201912	3	0.648103	0.688629	211108
211108_wash_08_F14	BMS-265246	211108_wash_08	1	BMS-265246_2	treatment	72	F14	1325	1263	62	HCC38-wash	62	0.0467925	847.75	35.675	3085	66.25	0.020958	0.0258345	1	0.238528	0.4094	211108
211108_wash_06_F06	BMS-265246	211108_wash_06	1	BMS-265246_2	treatment	72	F06	1674	1605	69	HCC38-wash	69	0.0412186	847.75	35.675	3466.25	89.5	0.0251844	0.0160342	2	0.369126	0.463036	211108
211108_wash_07_F15	BMS-265246	211108_wash_07	1	BMS-265246_2	treatment	72	F15	1446	1358	88	HCC38-wash	88	0.0608575	847.75	35.675	3225.25	74	0.0224813	0.0383763	3	0.27689	0.421053	211108
211108_wash_08_E04	BMS-265246	211108_wash_08	3.1623	BMS-265246_1	treatment	72	E04	884	829	55	HCC38-wash	55	0.0622172	847.75	35.675	3085	66.25	0.020958	0.0412592	1	-0.0119298	0.26872	211108
211108_wash_06_F18	BMS-265246	211108_wash_06	3.1623	BMS-265246_1	treatment	72	F18	932	843	89	HCC38-wash	89	0.0954936	847.75	35.675	3466.25	89.5	0.0251844	0.0703091	2	-0.0027618	0.243202	211108
211108_wash_07_E22	BMS-265246	211108_wash_07	3.1623	BMS-265246_1	treatment	72	E22	865	785	80	HCC38-wash	80	0.0924855	847.75	35.675	3225.25	74	0.0224813	0.0700043	3	-0.0391079	0.243392	211108
211108_wash_08_E08	BMS-265246	211108_wash_08	10	BMS-265246_0	treatment	72	E08	849	759	90	HCC38-wash	90	0.106007	847.75	35.675	3085	66.25	0.020958	0.0850491	1	-0.0576139	0.246029	211108
211108_wash_06_E13	BMS-265246	211108_wash_06	10	BMS-265246_0	treatment	72	E13	826	750	76	HCC38-wash	76	0.0920097	847.75	35.675	3466.25	89.5	0.0251844	0.0668253	2	-0.0585194	0.216372	211108
211108_wash_07_F08	BMS-265246	211108_wash_07	10	BMS-265246_0	treatment	72	F08	844	788	56	HCC38-wash	56	0.0663507	847.75	35.675	3225.25	74	0.0224813	0.0438695	3	-0.0372047	0.244322	211108
211108_wash_08_E18	Paclitaxel	211108_wash_08	0.001	Paclitaxel_8	treatment	72	E18	3173	3112	61	HCC38-wash	61	0.0192247	847.75	35.675	3085	66.25	0.020958	-0.00173329	1	1.00937	1.00875	211108
211108_wash_06_E22	Paclitaxel	211108_wash_06	0.001	Paclitaxel_8	treatment	72	E22	3436	3338	98	HCC38-wash	98	0.0285215	847.75	35.675	3466.25	89.5	0.0251844	0.00333712	2	0.963228	0.963	211108
211108_wash_07_E20	Paclitaxel	211108_wash_07	0.001	Paclitaxel_8	treatment	72	E20	2811	2753	58	HCC38-wash	58	0.0206332	847.75	35.675	3225.25	74	0.0224813	-0.00184802	3	0.842307	0.853577	211108
211108_wash_08_F21	Paclitaxel	211108_wash_08	0.0032	Paclitaxel_7	treatment	72	F21	1690	1413	277	HCC38-wash	277	0.163905	847.75	35.675	3085	66.25	0.020958	0.142947	1	0.315405	0.458023	211108
211108_wash_06_F22	Paclitaxel	211108_wash_06	0.0032	Paclitaxel_7	treatment	72	F22	2135	1711	424	HCC38-wash	424	0.198595	847.75	35.675	3466.25	89.5	0.0251844	0.17341	2	0.41291	0.493617	211108
211108_wash_07_F19	Paclitaxel	211108_wash_07	0.0032	Paclitaxel_7	treatment	72	F19	1539	1256	283	HCC38-wash	283	0.183886	847.75	35.675	3225.25	74	0.0224813	0.161404	3	0.226203	0.389427	211108
211108_wash_08_F11	Paclitaxel	211108_wash_08	0.01	Paclitaxel_6	treatment	72	F11	636	430	206	HCC38-wash	206	0.323899	847.75	35.675	3085	66.25	0.020958	0.302941	1	-0.305282	0.139384	211108
211108_wash_06_F05	Paclitaxel	211108_wash_06	0.01	Paclitaxel_6	treatment	72	F05	675	517	158	HCC38-wash	158	0.234074	847.75	35.675	3466.25	89.5	0.0251844	0.20889	2	-0.216056	0.149153	211108
211108_wash_07_E16	Paclitaxel	211108_wash_07	0.01	Paclitaxel_6	treatment	72	E16	651	484	167	HCC38-wash	167	0.256528	847.75	35.675	3225.25	74	0.0224813	0.234047	3	-0.252306	0.150066	211108
211108_wash_08_E21	Paclitaxel	211108_wash_08	0.0316	Paclitaxel_5	treatment	72	E21	542	345	197	HCC38-wash	197	0.363469	847.75	35.675	3085	66.25	0.020958	0.342511	1	-0.38272	0.111831	211108
211108_wash_06_F12	Paclitaxel	211108_wash_06	0.0316	Paclitaxel_5	treatment	72	F12	591	441	150	HCC38-wash	150	0.253807	847.75	35.675	3466.25	89.5	0.0251844	0.228623	2	-0.275068	0.127227	211108
211108_wash_07_F13	Paclitaxel	211108_wash_07	0.0316	Paclitaxel_5	treatment	72	F13	466	339	127	HCC38-wash	127	0.272532	847.75	35.675	3225.25	74	0.0224813	0.250051	3	-0.378414	0.105108	211108
211108_wash_08_E07	Paclitaxel	211108_wash_08	0.1	Paclitaxel_4	treatment	72	E07	403	310	93	HCC38-wash	93	0.230769	847.75	35.675	3085	66.25	0.020958	0.209811	1	-0.417155	0.100486	211108
211108_wash_06_F10	Paclitaxel	211108_wash_06	0.1	Paclitaxel_4	treatment	72	F10	448	312	136	HCC38-wash	136	0.303571	847.75	35.675	3466.25	89.5	0.0251844	0.278387	2	-0.388599	0.0900108	211108
211108_wash_07_E05	Paclitaxel	211108_wash_07	0.1	Paclitaxel_4	treatment	72	E05	392	311	81	HCC38-wash	81	0.206633	847.75	35.675	3225.25	74	0.0224813	0.184151	3	-0.405599	0.0964266	211108
211108_wash_08_F10	Paclitaxel	211108_wash_08	0.3162	Paclitaxel_3	treatment	72	F10	360	263	97	HCC38-wash	97	0.269444	847.75	35.675	3085	66.25	0.020958	0.248486	1	-0.466375	0.0852512	211108
211108_wash_06_F04	Paclitaxel	211108_wash_06	0.3162	Paclitaxel_3	treatment	72	F04	407	283	124	HCC38-wash	124	0.304668	847.75	35.675	3466.25	89.5	0.0251844	0.279484	2	-0.417263	0.0816444	211108
211108_wash_07_E03	Paclitaxel	211108_wash_07	0.3162	Paclitaxel_3	treatment	72	E03	355	281	74	HCC38-wash	74	0.208451	847.75	35.675	3225.25	74	0.0224813	0.185969	3	-0.436069	0.087125	211108
211108_wash_08_E12	Paclitaxel	211108_wash_08	1	Paclitaxel_2	treatment	72	E12	414	299	115	HCC38-wash	115	0.277778	847.75	35.675	3085	66.25	0.020958	0.25682	1	-0.428346	0.0969206	211108
211108_wash_06_E06	Paclitaxel	211108_wash_06	1	Paclitaxel_2	treatment	72	E06	537	373	164	HCC38-wash	164	0.3054	847.75	35.675	3466.25	89.5	0.0251844	0.280216	2	-0.332426	0.107609	211108
211108_wash_07_E17	Paclitaxel	211108_wash_07	1	Paclitaxel_2	treatment	72	E17	399	314	85	HCC38-wash	85	0.213033	847.75	35.675	3225.25	74	0.0224813	0.190551	3	-0.402632	0.0973568	211108
211108_wash_08_E19	Paclitaxel	211108_wash_08	3.1623	Paclitaxel_1	treatment	72	E19	436	308	128	HCC38-wash	128	0.293578	847.75	35.675	3085	66.25	0.020958	0.27262	1	-0.419176	0.0998379	211108
211108_wash_06_F14	Paclitaxel	211108_wash_06	3.1623	Paclitaxel_1	treatment	72	F14	491	364	127	HCC38-wash	127	0.258656	847.75	35.675	3466.25	89.5	0.0251844	0.233471	2	-0.340404	0.105013	211108
211108_wash_07_E12	Paclitaxel	211108_wash_07	3.1623	Paclitaxel_1	treatment	72	E12	475	349	126	HCC38-wash	126	0.265263	847.75	35.675	3225.25	74	0.0224813	0.242782	3	-0.368969	0.108209	211108
211108_wash_08_F12	Paclitaxel	211108_wash_08	10	Paclitaxel_0	treatment	72	F12	505	355	150	HCC38-wash	150	0.29703	847.75	35.675	3085	66.25	0.020958	0.276072	1	-0.373182	0.115073	211108
211108_wash_06_E05	Paclitaxel	211108_wash_06	10	Paclitaxel_0	treatment	72	E05	546	412	134	HCC38-wash	134	0.245421	847.75	35.675	3466.25	89.5	0.0251844	0.220237	2	-0.298937	0.11886	211108
211108_wash_07_F10	Paclitaxel	211108_wash_07	10	Paclitaxel_0	treatment	72	F10	547	402	145	HCC38-wash	145	0.265082	847.75	35.675	3225.25	74	0.0224813	0.242601	3	-0.320949	0.124642	211108
211108_DDD_04_G15	BMS-265246	211108_DDD_04	0.001	BMS-265246_8	treatment	72	G15	7143	6967	176	MCF7	176	0.0246395	1747.7	74.2	7658.25	120.25	0.0154389	0.00920061	1	0.913181	0.909738	211108
211108_DDD_02_G09	BMS-265246	211108_DDD_02	0.001	BMS-265246_8	treatment	72	G09	7859	7735	124	MCF7	124	0.0157781	1747.7	74.2	7368	137.5	0.0183165	-0.00253837	2	1.04739	1.04981	211108
211108_DDD_03_G08	BMS-265246	211108_DDD_03	0.001	BMS-265246_8	treatment	72	G08	8448	8300	148	MCF7	148	0.0175189	1747.7	74.2	7598.25	132.5	0.0171947	0.000324231	3	1.08509	1.09236	211108
211108_DDD_04_G10	BMS-265246	211108_DDD_04	0.0032	BMS-265246_7	treatment	72	G10	6852	6732	120	MCF7	120	0.0175131	1747.7	74.2	7658.25	120.25	0.0154389	0.00207424	1	0.88263	0.879052	211108
211108_DDD_02_H08	BMS-265246	211108_DDD_02	0.0032	BMS-265246_7	treatment	72	H08	7980	7848	132	MCF7	132	0.0165414	1747.7	74.2	7368	137.5	0.0183165	-0.0017751	2	1.06174	1.06515	211108
211108_DDD_03_H17	BMS-265246	211108_DDD_03	0.0032	BMS-265246_7	treatment	72	H17	7477	7345	132	MCF7	132	0.0176541	1747.7	74.2	7598.25	132.5	0.0171947	0.000459431	3	0.968278	0.96667	211108
211108_DDD_04_G17	BMS-265246	211108_DDD_04	0.01	BMS-265246_6	treatment	72	G17	7931	7807	124	MCF7	124	0.0156349	1747.7	74.2	7658.25	120.25	0.0154389	0.000195955	1	1.01813	1.01942	211108
211108_DDD_02_G21	BMS-265246	211108_DDD_02	0.01	BMS-265246_6	treatment	72	G21	7055	6951	104	MCF7	104	0.0147413	1747.7	74.2	7368	137.5	0.0183165	-0.00357514	2	0.944648	0.943404	211108
211108_DDD_03_G06	BMS-265246	211108_DDD_03	0.01	BMS-265246_6	treatment	72	G06	7922	7798	124	MCF7	124	0.0156526	1747.7	74.2	7598.25	132.5	0.0171947	-0.0015421	3	1.02463	1.02629	211108
211108_DDD_04_G20	BMS-265246	211108_DDD_04	0.0316	BMS-265246_5	treatment	72	G20	7299	7184	115	MCF7	115	0.0157556	1747.7	74.2	7658.25	120.25	0.0154389	0.000316687	1	0.940909	0.938073	211108
211108_DDD_02_H03	BMS-265246	211108_DDD_02	0.0316	BMS-265246_5	treatment	72	H03	6717	6621	96	MCF7	96	0.0142921	1747.7	74.2	7368	137.5	0.0183165	-0.00402436	2	0.899612	0.898616	211108
211108_DDD_03_G09	BMS-265246	211108_DDD_03	0.0316	BMS-265246_5	treatment	72	G09	7508	7378	130	MCF7	130	0.0173149	1747.7	74.2	7598.25	132.5	0.0171947	0.000120156	3	0.972444	0.971013	211108
211108_DDD_04_H05	BMS-265246	211108_DDD_04	0.1	BMS-265246_4	treatment	72	H05	6490	6336	154	MCF7	154	0.0237288	1747.7	74.2	7658.25	120.25	0.0154389	0.00828992	1	0.829839	0.827343	211108
211108_DDD_02_H17	BMS-265246	211108_DDD_02	0.1	BMS-265246_4	treatment	72	H17	7163	7032	131	MCF7	131	0.0182884	1747.7	74.2	7368	137.5	0.0183165	-2.80294e-05	2	0.955531	0.954397	211108
211108_DDD_03_G07	BMS-265246	211108_DDD_03	0.1	BMS-265246_4	treatment	72	G07	6923	6782	141	MCF7	141	0.0203669	1747.7	74.2	7598.25	132.5	0.0171947	0.00317218	3	0.89562	0.892574	211108
211108_DDD_04_G05	BMS-265246	211108_DDD_04	0.3162	BMS-265246_3	treatment	72	G05	6199	6054	145	MCF7	145	0.0233909	1747.7	74.2	7658.25	120.25	0.0154389	0.00795197	1	0.79117	0.79052	211108
211108_DDD_02_H07	BMS-265246	211108_DDD_02	0.3162	BMS-265246_3	treatment	72	H07	6280	6154	126	MCF7	126	0.0200637	1747.7	74.2	7368	137.5	0.0183165	0.00174724	2	0.833842	0.835233	211108
211108_DDD_03_G13	BMS-265246	211108_DDD_03	0.3162	BMS-265246_3	treatment	72	G13	6363	6201	162	MCF7	162	0.0254597	1747.7	74.2	7598.25	132.5	0.0171947	0.00826498	3	0.817213	0.816109	211108
211108_DDD_04_H14	BMS-265246	211108_DDD_04	1	BMS-265246_2	treatment	72	H14	4866	4702	164	MCF7	164	0.0337032	1747.7	74.2	7658.25	120.25	0.0154389	0.0182644	1	0.590904	0.613978	211108
211108_DDD_02_H06	BMS-265246	211108_DDD_02	1	BMS-265246_2	treatment	72	H06	4934	4756	178	MCF7	178	0.0360762	1747.7	74.2	7368	137.5	0.0183165	0.0177597	2	0.619749	0.645494	211108
211108_DDD_03_H15	BMS-265246	211108_DDD_03	1	BMS-265246_2	treatment	72	H15	4795	4605	190	MCF7	190	0.0396246	1747.7	74.2	7598.25	132.5	0.0171947	0.0224299	3	0.579259	0.606061	211108
211108_DDD_04_G04	BMS-265246	211108_DDD_04	3.1623	BMS-265246_1	treatment	72	G04	2462	2356	106	MCF7	106	0.0430544	1747.7	74.2	7658.25	120.25	0.0154389	0.0276155	1	0.150407	0.307642	211108
211108_DDD_02_H18	BMS-265246	211108_DDD_02	3.1623	BMS-265246_1	treatment	72	H18	2736	2629	107	MCF7	107	0.0391082	1747.7	74.2	7368	137.5	0.0183165	0.0207917	2	0.217373	0.356813	211108
211108_DDD_03_G22	BMS-265246	211108_DDD_03	3.1623	BMS-265246_1	treatment	72	G22	2655	2516	139	MCF7	139	0.052354	1747.7	74.2	7598.25	132.5	0.0171947	0.0351593	3	0.187506	0.331129	211108
211108_DDD_04_G08	BMS-265246	211108_DDD_04	10	BMS-265246_0	treatment	72	G08	2481	2373	108	MCF7	108	0.0435308	1747.7	74.2	7658.25	120.25	0.0154389	0.0280919	1	0.154294	0.309862	211108
211108_DDD_02_G13	BMS-265246	211108_DDD_02	10	BMS-265246_0	treatment	72	G13	2521	2445	76	MCF7	76	0.0301468	1747.7	74.2	7368	137.5	0.0183165	0.0118303	2	0.175556	0.33184	211108
211108_DDD_03_H08	BMS-265246	211108_DDD_03	10	BMS-265246_0	treatment	72	H08	2466	2367	99	MCF7	99	0.040146	1747.7	74.2	7598.25	132.5	0.0171947	0.0229513	3	0.153802	0.311519	211108
211108_DDD_04_G18	Paclitaxel	211108_DDD_04	0.001	Paclitaxel_8	treatment	72	G18	7650	7553	97	MCF7	97	0.0126797	1747.7	74.2	7658.25	120.25	0.0154389	-0.00275916	1	0.987058	0.986257	211108
211108_DDD_02_G22	Paclitaxel	211108_DDD_02	0.001	Paclitaxel_8	treatment	72	G22	8309	8181	128	MCF7	128	0.015405	1747.7	74.2	7368	137.5	0.0183165	-0.00291147	2	1.10343	1.11034	211108
211108_DDD_03_G20	Paclitaxel	211108_DDD_03	0.001	Paclitaxel_8	treatment	72	G20	8372	8244	128	MCF7	128	0.0152891	1747.7	74.2	7598.25	132.5	0.0171947	-0.00190565	3	1.07844	1.08499	211108
211108_DDD_04_H21	Paclitaxel	211108_DDD_04	0.0032	Paclitaxel_7	treatment	72	H21	3732	3533	199	MCF7	199	0.0533226	1747.7	74.2	7658.25	120.25	0.0154389	0.0378837	1	0.391251	0.461333	211108
211108_DDD_02_H22	Paclitaxel	211108_DDD_02	0.0032	Paclitaxel_7	treatment	72	H22	4502	4307	195	MCF7	195	0.0433141	1747.7	74.2	7368	137.5	0.0183165	0.0249976	2	0.54419	0.584555	211108
211108_DDD_03_H19	Paclitaxel	211108_DDD_03	0.0032	Paclitaxel_7	treatment	72	H19	4463	4198	265	MCF7	265	0.0593771	1747.7	74.2	7598.25	132.5	0.0171947	0.0421824	3	0.511816	0.552496	211108
211108_DDD_04_H11	Paclitaxel	211108_DDD_04	0.01	Paclitaxel_6	treatment	72	H11	2506	2298	208	MCF7	208	0.0830008	1747.7	74.2	7658.25	120.25	0.0154389	0.0675619	1	0.137033	0.300069	211108
211108_DDD_02_H05	Paclitaxel	211108_DDD_02	0.01	Paclitaxel_6	treatment	72	H05	2208	2016	192	MCF7	192	0.0869565	1747.7	74.2	7368	137.5	0.0183165	0.0686401	2	0.0712212	0.273616	211108
211108_DDD_03_G16	Paclitaxel	211108_DDD_03	0.01	Paclitaxel_6	treatment	72	G16	2493	2186	307	MCF7	307	0.123145	1747.7	74.2	7598.25	132.5	0.0171947	0.10595	3	0.111314	0.287698	211108
211108_DDD_04_G21	Paclitaxel	211108_DDD_04	0.0316	Paclitaxel_5	treatment	72	G21	1925	1751	174	MCF7	174	0.0903896	1747.7	74.2	7658.25	120.25	0.0154389	0.0749507	1	0.000885386	0.228642	211108
211108_DDD_02_H12	Paclitaxel	211108_DDD_02	0.0316	Paclitaxel_5	treatment	72	H12	2028	1744	284	MCF7	284	0.140039	1747.7	74.2	7368	137.5	0.0183165	0.121723	2	-0.00102043	0.236699	211108
211108_DDD_03_H13	Paclitaxel	211108_DDD_03	0.0316	Paclitaxel_5	treatment	72	H13	2006	1753	253	MCF7	253	0.126122	1747.7	74.2	7598.25	132.5	0.0171947	0.108927	3	0.00142917	0.230711	211108
211108_DDD_04_G07	Paclitaxel	211108_DDD_04	0.1	Paclitaxel_4	treatment	72	G07	1855	1655	200	MCF7	200	0.107817	1747.7	74.2	7658.25	120.25	0.0154389	0.0923778	1	-0.0252439	0.216107	211108
211108_DDD_02_H10	Paclitaxel	211108_DDD_02	0.1	Paclitaxel_4	treatment	72	H10	1885	1689	196	MCF7	196	0.103979	1747.7	74.2	7368	137.5	0.0183165	0.0856623	2	-0.0163234	0.229235	211108
211108_DDD_03_G05	Paclitaxel	211108_DDD_03	0.1	Paclitaxel_4	treatment	72	G05	1920	1682	238	MCF7	238	0.123958	1747.7	74.2	7598.25	132.5	0.0171947	0.106764	3	-0.01791	0.221367	211108
211108_DDD_04_H10	Paclitaxel	211108_DDD_04	0.3162	Paclitaxel_3	treatment	72	H10	1974	1710	264	MCF7	264	0.133739	1747.7	74.2	7658.25	120.25	0.0154389	0.1183	1	-0.0101785	0.223289	211108
211108_DDD_02_H04	Paclitaxel	211108_DDD_02	0.3162	Paclitaxel_3	treatment	72	H04	1830	1610	220	MCF7	220	0.120219	1747.7	74.2	7368	137.5	0.0183165	0.101902	2	-0.0387633	0.218512	211108
211108_DDD_03_G03	Paclitaxel	211108_DDD_03	0.3162	Paclitaxel_3	treatment	72	G03	1788	1553	235	MCF7	235	0.131432	1747.7	74.2	7598.25	132.5	0.0171947	0.114237	3	-0.0541845	0.204389	211108
211108_DDD_04_G12	Paclitaxel	211108_DDD_04	1	Paclitaxel_2	treatment	72	G12	1981	1685	296	MCF7	296	0.149419	1747.7	74.2	7658.25	120.25	0.0154389	0.133981	1	-0.016994	0.220024	211108
211108_DDD_02_G06	Paclitaxel	211108_DDD_02	1	Paclitaxel_2	treatment	72	G06	1922	1674	248	MCF7	248	0.129032	1747.7	74.2	7368	137.5	0.0183165	0.110716	2	-0.0205416	0.227199	211108
211108_DDD_03_G17	Paclitaxel	211108_DDD_03	1	Paclitaxel_2	treatment	72	G17	1796	1538	258	MCF7	258	0.143653	1747.7	74.2	7598.25	132.5	0.0171947	0.126458	3	-0.0585042	0.202415	211108
211108_DDD_04_G19	Paclitaxel	211108_DDD_04	3.1623	Paclitaxel_1	treatment	72	G19	1882	1656	226	MCF7	226	0.120085	1747.7	74.2	7658.25	120.25	0.0154389	0.104646	1	-0.0249676	0.216237	211108
211108_DDD_02_H14	Paclitaxel	211108_DDD_02	3.1623	Paclitaxel_1	treatment	72	H14	1769	1564	205	MCF7	205	0.115885	1747.7	74.2	7368	137.5	0.0183165	0.0975682	2	-0.0520931	0.212269	211108
211108_DDD_03_G12	Paclitaxel	211108_DDD_03	3.1623	Paclitaxel_1	treatment	72	G12	1998	1689	309	MCF7	309	0.154655	1747.7	74.2	7598.25	132.5	0.0171947	0.13746	3	-0.0159844	0.222288	211108
211108_DDD_04_H12	Paclitaxel	211108_DDD_04	10	Paclitaxel_0	treatment	72	H12	1885	1670	215	MCF7	215	0.114058	1747.7	74.2	7658.25	120.25	0.0154389	0.0986195	1	-0.0211091	0.218065	211108
211108_DDD_02_G05	Paclitaxel	211108_DDD_02	10	Paclitaxel_0	treatment	72	G05	1678	1484	194	MCF7	194	0.115614	1747.7	74.2	7368	137.5	0.0183165	0.0972974	2	-0.0757687	0.201412	211108
211108_DDD_03_H10	Paclitaxel	211108_DDD_03	10	Paclitaxel_0	treatment	72	H10	1857	1655	202	MCF7	202	0.108778	1747.7	74.2	7598.25	132.5	0.0171947	0.0915829	3	-0.0253773	0.217813	211108
211108_wash_08_G15	BMS-265246	211108_wash_08	0.001	BMS-265246_8	treatment	72	G15	7720	7584	136	MCF7-wash	136	0.0176166	1881.05	56.65	7584.5	100	0.0130208	0.00459574	1	0.999934	0.999934	211108
211108_wash_06_G09	BMS-265246	211108_wash_06	0.001	BMS-265246_8	treatment	72	G09	8840	8766	74	MCF7-wash	74	0.00837104	1881.05	56.65	8607.25	98.25	0.0113093	-0.00293827	2	1.01673	1.01844	211108
211108_wash_07_G08	BMS-265246	211108_wash_07	0.001	BMS-265246_8	treatment	72	G08	8340	8226	114	MCF7-wash	114	0.0136691	1881.05	56.65	7649.25	87.5	0.0113098	0.00235922	3	1.07314	1.0754	211108
211108_wash_08_G10	BMS-265246	211108_wash_08	0.0032	BMS-265246_7	treatment	72	G10	7834	7740	94	MCF7-wash	94	0.011999	1881.05	56.65	7584.5	100	0.0130208	-0.00102186	1	1.02028	1.0205	211108
211108_wash_06_H08	BMS-265246	211108_wash_06	0.0032	BMS-265246_7	treatment	72	H08	7582	7483	99	MCF7-wash	99	0.0130572	1881.05	56.65	8607.25	98.25	0.0113093	0.00174793	2	0.876391	0.869383	211108
211108_wash_07_H17	BMS-265246	211108_wash_07	0.0032	BMS-265246_7	treatment	72	H17	7745	7689	56	MCF7-wash	56	0.00723047	1881.05	56.65	7649.25	87.5	0.0113098	-0.00407937	3	1.00513	1.0052	211108
211108_wash_08_G17	BMS-265246	211108_wash_08	0.01	BMS-265246_6	treatment	72	G17	7439	7336	103	MCF7-wash	103	0.0138459	1881.05	56.65	7584.5	100	0.0130208	0.000825107	1	0.967151	0.967236	211108
211108_wash_06_G21	BMS-265246	211108_wash_06	0.01	BMS-265246_6	treatment	72	G21	7662	7578	84	MCF7-wash	84	0.0109632	1881.05	56.65	8607.25	98.25	0.0113093	-0.000346113	2	0.887212	0.880421	211108
211108_wash_07_G06	BMS-265246	211108_wash_07	0.01	BMS-265246_6	treatment	72	G06	6541	6452	89	MCF7-wash	89	0.0136065	1881.05	56.65	7649.25	87.5	0.0113098	0.00229664	3	0.838663	0.843481	211108
211108_wash_08_G20	BMS-265246	211108_wash_08	0.0316	BMS-265246_5	treatment	72	G20	7896	7794	102	MCF7-wash	102	0.0129179	1881.05	56.65	7584.5	100	0.0130208	-0.000102907	1	1.02728	1.02762	211108
211108_wash_06_H03	BMS-265246	211108_wash_06	0.0316	BMS-265246_5	treatment	72	H03	6789	6706	83	MCF7-wash	83	0.0122257	1881.05	56.65	8607.25	98.25	0.0113093	0.000916351	2	0.784935	0.779111	211108
211108_wash_07_G09	BMS-265246	211108_wash_07	0.0316	BMS-265246_5	treatment	72	G09	7585	7487	98	MCF7-wash	98	0.0129202	1881.05	56.65	7649.25	87.5	0.0113098	0.0016104	3	0.978924	0.978789	211108
211108_wash_08_H05	BMS-265246	211108_wash_08	0.1	BMS-265246_4	treatment	72	H05	6626	6516	110	MCF7-wash	110	0.0166013	1881.05	56.65	7584.5	100	0.0130208	0.00358043	1	0.854581	0.859121	211108
211108_wash_06_H17	BMS-265246	211108_wash_06	0.1	BMS-265246_4	treatment	72	H17	7438	7349	89	MCF7-wash	89	0.0119656	1881.05	56.65	8607.25	98.25	0.0113093	0.000656274	2	0.861001	0.853815	211108
211108_wash_07_G07	BMS-265246	211108_wash_07	0.1	BMS-265246_4	treatment	72	G07	7193	7117	76	MCF7-wash	76	0.0105658	1881.05	56.65	7649.25	87.5	0.0113098	-0.000744012	3	0.929981	0.930418	211108
211108_wash_08_G05	BMS-265246	211108_wash_08	0.3162	BMS-265246_3	treatment	72	G05	5431	5319	112	MCF7-wash	112	0.0206224	1881.05	56.65	7584.5	100	0.0130208	0.00760151	1	0.676574	0.701299	211108
211108_wash_06_H07	BMS-265246	211108_wash_06	0.3162	BMS-265246_3	treatment	72	H07	6374	6286	88	MCF7-wash	88	0.0138061	1881.05	56.65	8607.25	98.25	0.0113093	0.00249678	2	0.733085	0.730315	211108
211108_wash_07_G13	BMS-265246	211108_wash_07	0.3162	BMS-265246_3	treatment	72	G13	5673	5579	94	MCF7-wash	94	0.0165697	1881.05	56.65	7649.25	87.5	0.0113098	0.00525988	3	0.711213	0.729353	211108
211108_wash_08_H14	BMS-265246	211108_wash_08	1	BMS-265246_2	treatment	72	H14	3570	3487	83	MCF7-wash	83	0.0232493	1881.05	56.65	7584.5	100	0.0130208	0.0102285	1	0.359122	0.459753	211108
211108_wash_06_H06	BMS-265246	211108_wash_06	1	BMS-265246_2	treatment	72	H06	4146	4047	99	MCF7-wash	99	0.0238784	1881.05	56.65	8607.25	98.25	0.0113093	0.0125691	2	0.41793	0.470185	211108
211108_wash_07_H15	BMS-265246	211108_wash_07	1	BMS-265246_2	treatment	72	H15	3957	3811	146	MCF7-wash	146	0.0368966	1881.05	56.65	7649.25	87.5	0.0113098	0.0255868	3	0.417483	0.498219	211108
211108_wash_08_G04	BMS-265246	211108_wash_08	3.1623	BMS-265246_1	treatment	72	G04	2422	2371	51	MCF7-wash	51	0.021057	1881.05	56.65	7584.5	100	0.0130208	0.00803614	1	0.121961	0.312611	211108
211108_wash_06_H18	BMS-265246	211108_wash_06	3.1623	BMS-265246_1	treatment	72	H18	2552	2489	63	MCF7-wash	63	0.0246865	1881.05	56.65	8607.25	98.25	0.0113093	0.0133772	2	0.136148	0.289175	211108
211108_wash_07_G22	BMS-265246	211108_wash_07	3.1623	BMS-265246_1	treatment	72	G22	2302	2245	57	MCF7-wash	57	0.0247611	1881.05	56.65	7649.25	87.5	0.0113098	0.0134512	3	0.0913315	0.293493	211108
211108_wash_08_G08	BMS-265246	211108_wash_08	10	BMS-265246_0	treatment	72	G08	2373	2311	62	MCF7-wash	62	0.0261273	1881.05	56.65	7584.5	100	0.0130208	0.0131064	1	0.107755	0.3047	211108
211108_wash_06_G13	BMS-265246	211108_wash_06	10	BMS-265246_0	treatment	72	G13	2567	2491	76	MCF7-wash	76	0.0296065	1881.05	56.65	8607.25	98.25	0.0113093	0.0182972	2	0.136564	0.289407	211108
211108_wash_07_H08	BMS-265246	211108_wash_07	10	BMS-265246_0	treatment	72	H08	2290	2235	55	MCF7-wash	55	0.0240175	1881.05	56.65	7649.25	87.5	0.0113098	0.0127076	3	0.0889268	0.292186	211108
211108_wash_08_G18	Paclitaxel	211108_wash_08	0.001	Paclitaxel_8	treatment	72	G18	8242	8137	105	MCF7-wash	105	0.0127396	1881.05	56.65	7584.5	100	0.0130208	-0.000281214	1	1.07115	1.07285	211108
211108_wash_06_G22	Paclitaxel	211108_wash_06	0.001	Paclitaxel_8	treatment	72	G22	8778	8673	105	MCF7-wash	105	0.0119617	1881.05	56.65	8607.25	98.25	0.0113093	0.000652415	2	1.00695	1.00764	211108
211108_wash_07_G20	Paclitaxel	211108_wash_07	0.001	Paclitaxel_8	treatment	72	G20	7829	7729	100	MCF7-wash	100	0.012773	1881.05	56.65	7649.25	87.5	0.0113098	0.00146318	3	1.01028	1.01043	211108
211108_wash_08_H21	Paclitaxel	211108_wash_08	0.0032	Paclitaxel_7	treatment	72	H21	4052	3886	166	MCF7-wash	166	0.0409674	1881.05	56.65	7584.5	100	0.0130208	0.0279466	1	0.434331	0.512361	211108
211108_wash_06_H22	Paclitaxel	211108_wash_06	0.0032	Paclitaxel_7	treatment	72	H22	4650	4455	195	MCF7-wash	195	0.0419355	1881.05	56.65	8607.25	98.25	0.0113093	0.0306262	2	0.481384	0.517587	211108
211108_wash_07_H19	Paclitaxel	211108_wash_07	0.0032	Paclitaxel_7	treatment	72	H19	4220	4044	176	MCF7-wash	176	0.0417062	1881.05	56.65	7649.25	87.5	0.0113098	0.0303963	3	0.459662	0.528679	211108
211108_wash_08_H11	Paclitaxel	211108_wash_08	0.01	Paclitaxel_6	treatment	72	H11	1930	1829	101	MCF7-wash	101	0.0523316	1881.05	56.65	7584.5	100	0.0130208	0.0393108	1	-0.0138532	0.24115	211108
211108_wash_06_H05	Paclitaxel	211108_wash_06	0.01	Paclitaxel_6	treatment	72	H05	2362	2250	112	MCF7-wash	112	0.0474174	1881.05	56.65	8607.25	98.25	0.0113093	0.0361081	2	0.0850556	0.261408	211108
211108_wash_07_G16	Paclitaxel	211108_wash_07	0.01	Paclitaxel_6	treatment	72	G16	2361	2179	182	MCF7-wash	182	0.077086	1881.05	56.65	7649.25	87.5	0.0113098	0.0657761	3	0.0753585	0.284865	211108
211108_wash_08_G21	Paclitaxel	211108_wash_08	0.0316	Paclitaxel_5	treatment	72	G21	1796	1660	136	MCF7-wash	136	0.0757238	1881.05	56.65	7584.5	100	0.0130208	0.062703	1	-0.0602566	0.218867	211108
211108_wash_06_H12	Paclitaxel	211108_wash_06	0.0316	Paclitaxel_5	treatment	72	H12	1922	1756	166	MCF7-wash	166	0.0863684	1881.05	56.65	8607.25	98.25	0.0113093	0.0750591	2	-0.0308678	0.204014	211108
211108_wash_07_H13	Paclitaxel	211108_wash_07	0.0316	Paclitaxel_5	treatment	72	H13	1786	1637	149	MCF7-wash	149	0.0834267	1881.05	56.65	7649.25	87.5	0.0113098	0.0721168	3	-0.0663615	0.214008	211108
211108_wash_08_G07	Paclitaxel	211108_wash_08	0.1	Paclitaxel_4	treatment	72	G07	1482	1387	95	MCF7-wash	95	0.0641026	1881.05	56.65	7584.5	100	0.0130208	0.0510817	1	-0.140557	0.182873	211108
211108_wash_06_H10	Paclitaxel	211108_wash_06	0.1	Paclitaxel_4	treatment	72	H10	1789	1662	127	MCF7-wash	127	0.0709894	1881.05	56.65	8607.25	98.25	0.0113093	0.0596801	2	-0.0548675	0.193093	211108
211108_wash_07_G05	Paclitaxel	211108_wash_07	0.1	Paclitaxel_4	treatment	72	G05	1373	1246	127	MCF7-wash	127	0.0924982	1881.05	56.65	7649.25	87.5	0.0113098	0.0811883	3	-0.184151	0.162892	211108
211108_wash_08_H10	Paclitaxel	211108_wash_08	0.3162	Paclitaxel_3	treatment	72	H10	1586	1455	131	MCF7-wash	131	0.0825977	1881.05	56.65	7584.5	100	0.0130208	0.0695769	1	-0.119862	0.191839	211108
211108_wash_06_H04	Paclitaxel	211108_wash_06	0.3162	Paclitaxel_3	treatment	72	H04	1737	1659	78	MCF7-wash	78	0.044905	1881.05	56.65	8607.25	98.25	0.0113093	0.0335957	2	-0.0556454	0.192744	211108
211108_wash_07_G03	Paclitaxel	211108_wash_07	0.3162	Paclitaxel_3	treatment	72	G03	1568	1424	144	MCF7-wash	144	0.0918367	1881.05	56.65	7649.25	87.5	0.0113098	0.0805269	3	-0.128505	0.186162	211108
211108_wash_08_G12	Paclitaxel	211108_wash_08	1	Paclitaxel_2	treatment	72	G12	1564	1417	147	MCF7-wash	147	0.0939898	1881.05	56.65	7584.5	100	0.0130208	0.0809689	1	-0.131366	0.186828	211108
211108_wash_06_G06	Paclitaxel	211108_wash_06	1	Paclitaxel_2	treatment	72	G06	1575	1440	135	MCF7-wash	135	0.0857143	1881.05	56.65	8607.25	98.25	0.0113093	0.074405	2	-0.114657	0.167301	211108
211108_wash_07_G17	Paclitaxel	211108_wash_07	1	Paclitaxel_2	treatment	72	G17	1699	1531	168	MCF7-wash	168	0.0988817	1881.05	56.65	7649.25	87.5	0.0113098	0.0875719	3	-0.0967399	0.20015	211108
211108_wash_08_G19	Paclitaxel	211108_wash_08	3.1623	Paclitaxel_1	treatment	72	G19	1651	1511	140	MCF7-wash	140	0.0847971	1881.05	56.65	7584.5	100	0.0130208	0.0717763	1	-0.103182	0.199222	211108
211108_wash_06_H14	Paclitaxel	211108_wash_06	3.1623	Paclitaxel_1	treatment	72	H14	1802	1500	302	MCF7-wash	302	0.167592	1881.05	56.65	8607.25	98.25	0.0113093	0.156282	2	-0.0980299	0.174272	211108
211108_wash_07_G12	Paclitaxel	211108_wash_07	3.1623	Paclitaxel_1	treatment	72	G12	1700	1548	152	MCF7-wash	152	0.0894118	1881.05	56.65	7649.25	87.5	0.0113098	0.0781019	3	-0.0917979	0.202373	211108
211108_wash_08_H12	Paclitaxel	211108_wash_08	10	Paclitaxel_0	treatment	72	H12	1359	1242	117	MCF7-wash	117	0.0860927	1881.05	56.65	7584.5	100	0.0130208	0.0730719	1	-0.186464	0.163755	211108
211108_wash_06_G05	Paclitaxel	211108_wash_06	10	Paclitaxel_0	treatment	72	G05	1519	1395	124	MCF7-wash	124	0.0816327	1881.05	56.65	8607.25	98.25	0.0113093	0.0703233	2	-0.127376	0.162073	211108
211108_wash_07_H10	Paclitaxel	211108_wash_07	10	Paclitaxel_0	treatment	72	H10	1699	1570	129	MCF7-wash	129	0.075927	1881.05	56.65	7649.25	87.5	0.0113098	0.0646172	3	-0.0854428	0.205249	211108
211108_DDD_04_I15	BMS-265246	211108_DDD_04	0.001	BMS-265246_8	treatment	72	I15	5641	5580	61	MDAMB231	61	0.0108137	1151.85	47.125	5479.25	53	0.00963917	0.00117452	1	1.01626	1.01839	211108
211108_DDD_02_I09	BMS-265246	211108_DDD_02	0.001	BMS-265246_8	treatment	72	I09	5661	5624	37	MDAMB231	37	0.00653595	1151.85	47.125	5502.5	54	0.00980034	-0.00326439	2	1.01946	1.02208	211108
211108_DDD_03_I08	BMS-265246	211108_DDD_03	0.001	BMS-265246_8	treatment	72	I08	5361	5331	30	MDAMB231	30	0.00559597	1151.85	47.125	5447	59.5	0.0107663	-0.00517036	3	0.980885	0.978704	211108
211108_DDD_04_I10	BMS-265246	211108_DDD_04	0.0032	BMS-265246_7	treatment	72	I10	5744	5697	47	MDAMB231	47	0.00818245	1151.85	47.125	5479.25	53	0.00963917	-0.00145672	1	1.03494	1.03974	211108
211108_DDD_02_J08	BMS-265246	211108_DDD_02	0.0032	BMS-265246_7	treatment	72	J08	5451	5383	68	MDAMB231	68	0.0124748	1151.85	47.125	5502.5	54	0.00980034	0.00267443	2	0.98063	0.978283	211108
211108_DDD_03_J17	BMS-265246	211108_DDD_03	0.0032	BMS-265246_7	treatment	72	J17	3737	3680	57	MDAMB231	57	0.0152529	1151.85	47.125	5447	59.5	0.0107663	0.00448654	3	0.678998	0.675601	211108
211108_DDD_04_I17	BMS-265246	211108_DDD_04	0.01	BMS-265246_6	treatment	72	I17	5355	5280	75	MDAMB231	75	0.0140056	1151.85	47.125	5479.25	53	0.00963917	0.00436644	1	0.967344	0.963636	211108
211108_DDD_02_I21	BMS-265246	211108_DDD_02	0.01	BMS-265246_6	treatment	72	I21	5504	5453	51	MDAMB231	51	0.00926599	1151.85	47.125	5502.5	54	0.00980034	-0.000534354	2	0.992005	0.991004	211108
211108_DDD_03_I06	BMS-265246	211108_DDD_03	0.01	BMS-265246_6	treatment	72	I06	5215	5144	71	MDAMB231	71	0.0136146	1151.85	47.125	5447	59.5	0.0107663	0.00284824	3	0.949579	0.944373	211108
211108_DDD_04_I20	BMS-265246	211108_DDD_04	0.0316	BMS-265246_5	treatment	72	I20	5374	5306	68	MDAMB231	68	0.0126535	1151.85	47.125	5479.25	53	0.00963917	0.00301435	1	0.971643	0.968381	211108
211108_DDD_02_J03	BMS-265246	211108_DDD_02	0.0316	BMS-265246_5	treatment	72	J03	5242	5177	65	MDAMB231	65	0.0123998	1151.85	47.125	5502.5	54	0.00980034	0.00259951	2	0.94667	0.940845	211108
211108_DDD_03_I09	BMS-265246	211108_DDD_03	0.0316	BMS-265246_5	treatment	72	I09	5182	5121	61	MDAMB231	61	0.0117715	1151.85	47.125	5447	59.5	0.0107663	0.00100518	3	0.945685	0.940151	211108
211108_DDD_04_J05	BMS-265246	211108_DDD_04	0.1	BMS-265246_4	treatment	72	J05	4700	4592	108	MDAMB231	108	0.0229787	1151.85	47.125	5479.25	53	0.00963917	0.0133396	1	0.848983	0.838071	211108
211108_DDD_02_J17	BMS-265246	211108_DDD_02	0.1	BMS-265246_4	treatment	72	J17	4699	4638	61	MDAMB231	61	0.0129815	1151.85	47.125	5502.5	54	0.00980034	0.00318114	2	0.854082	0.84289	211108
211108_DDD_03_I07	BMS-265246	211108_DDD_03	0.1	BMS-265246_4	treatment	72	I07	5405	5327	78	MDAMB231	78	0.0144311	1151.85	47.125	5447	59.5	0.0107663	0.00366475	3	0.980222	0.97797	211108
211108_DDD_04_I05	BMS-265246	211108_DDD_04	0.3162	BMS-265246_3	treatment	72	I05	5058	4976	82	MDAMB231	82	0.0162119	1151.85	47.125	5479.25	53	0.00963917	0.00657277	1	0.916171	0.908153	211108
211108_DDD_02_J07	BMS-265246	211108_DDD_02	0.3162	BMS-265246_3	treatment	72	J07	4908	4809	99	MDAMB231	99	0.0201711	1151.85	47.125	5502.5	54	0.00980034	0.0103708	2	0.884076	0.873966	211108
211108_DDD_03_I13	BMS-265246	211108_DDD_03	0.3162	BMS-265246_3	treatment	72	I13	4819	4738	81	MDAMB231	81	0.0168085	1151.85	47.125	5447	59.5	0.0107663	0.00604213	3	0.879366	0.869837	211108
211108_DDD_04_J14	BMS-265246	211108_DDD_04	1	BMS-265246_2	treatment	72	J14	4713	4584	129	MDAMB231	129	0.0273711	1151.85	47.125	5479.25	53	0.00963917	0.0177319	1	0.847551	0.836611	211108
211108_DDD_02_J06	BMS-265246	211108_DDD_02	1	BMS-265246_2	treatment	72	J06	4549	4467	82	MDAMB231	82	0.0180259	1151.85	47.125	5502.5	54	0.00980034	0.0082256	2	0.823466	0.811813	211108
211108_DDD_03_J15	BMS-265246	211108_DDD_03	1	BMS-265246_2	treatment	72	J15	4668	4576	92	MDAMB231	92	0.0197087	1151.85	47.125	5447	59.5	0.0107663	0.00894232	3	0.850422	0.840095	211108
211108_DDD_04_I04	BMS-265246	211108_DDD_04	3.1623	BMS-265246_1	treatment	72	I04	3857	3726	131	MDAMB231	131	0.0339642	1151.85	47.125	5479.25	53	0.00963917	0.0243251	1	0.684985	0.68002	211108
211108_DDD_02_J18	BMS-265246	211108_DDD_02	3.1623	BMS-265246_1	treatment	72	J18	4007	3922	85	MDAMB231	85	0.0212129	1151.85	47.125	5502.5	54	0.00980034	0.0114125	2	0.721278	0.712767	211108
211108_DDD_03_I22	BMS-265246	211108_DDD_03	3.1623	BMS-265246_1	treatment	72	I22	3741	3641	100	MDAMB231	100	0.0267308	1151.85	47.125	5447	59.5	0.0107663	0.0159645	3	0.671036	0.668441	211108
211108_DDD_04_I08	BMS-265246	211108_DDD_04	10	BMS-265246_0	treatment	72	I08	2736	2620	116	MDAMB231	116	0.0423977	1151.85	47.125	5479.25	53	0.00963917	0.0327585	1	0.440863	0.478168	211108
211108_DDD_02_I13	BMS-265246	211108_DDD_02	10	BMS-265246_0	treatment	72	I13	2596	2486	110	MDAMB231	110	0.0423729	1151.85	47.125	5502.5	54	0.00980034	0.0325725	2	0.406331	0.451795	211108
211108_DDD_03_J08	BMS-265246	211108_DDD_03	10	BMS-265246_0	treatment	72	J08	2707	2607	100	MDAMB231	100	0.0369413	1151.85	47.125	5447	59.5	0.0107663	0.0261749	3	0.439666	0.478612	211108
211108_DDD_04_I18	Paclitaxel	211108_DDD_04	0.001	Paclitaxel_8	treatment	72	I18	5367	5311	56	MDAMB231	56	0.0104341	1151.85	47.125	5479.25	53	0.00963917	0.000794967	1	0.972469	0.969293	211108
211108_DDD_02_I22	Paclitaxel	211108_DDD_02	0.001	Paclitaxel_8	treatment	72	I22	5505	5418	87	MDAMB231	87	0.0158038	1151.85	47.125	5502.5	54	0.00980034	0.00600347	2	0.986328	0.984643	211108
211108_DDD_03_I20	Paclitaxel	211108_DDD_03	0.001	Paclitaxel_8	treatment	72	I20	5370	5294	76	MDAMB231	76	0.0141527	1151.85	47.125	5447	59.5	0.0107663	0.00338636	3	0.97474	0.971911	211108
211108_DDD_04_J21	Paclitaxel	211108_DDD_04	0.0032	Paclitaxel_7	treatment	72	J21	4223	3890	333	MDAMB231	333	0.0788539	1151.85	47.125	5479.25	53	0.00963917	0.0692147	1	0.717553	0.709951	211108
211108_DDD_02_J22	Paclitaxel	211108_DDD_02	0.0032	Paclitaxel_7	treatment	72	J22	4253	3946	307	MDAMB231	307	0.0721843	1151.85	47.125	5502.5	54	0.00980034	0.062384	2	0.725939	0.717129	211108
211108_DDD_03_J19	Paclitaxel	211108_DDD_03	0.0032	Paclitaxel_7	treatment	72	J19	4297	3962	335	MDAMB231	335	0.0779614	1151.85	47.125	5447	59.5	0.0107663	0.067195	3	0.735226	0.727373	211108
211108_DDD_04_J11	Paclitaxel	211108_DDD_04	0.01	Paclitaxel_6	treatment	72	J11	2409	2018	391	MDAMB231	391	0.162308	1151.85	47.125	5479.25	53	0.00963917	0.152669	1	0.283016	0.368299	211108
211108_DDD_02_J05	Paclitaxel	211108_DDD_02	0.01	Paclitaxel_6	treatment	72	J05	2135	1719	416	MDAMB231	416	0.194848	1151.85	47.125	5502.5	54	0.00980034	0.185047	2	0.19418	0.312403	211108
211108_DDD_03_I16	Paclitaxel	211108_DDD_03	0.01	Paclitaxel_6	treatment	72	I16	2170	1708	462	MDAMB231	462	0.212903	1151.85	47.125	5447	59.5	0.0107663	0.202137	3	0.192145	0.313567	211108
211108_DDD_04_I21	Paclitaxel	211108_DDD_04	0.0316	Paclitaxel_5	treatment	72	I21	1432	1094	338	MDAMB231	338	0.236034	1151.85	47.125	5479.25	53	0.00963917	0.226394	1	-0.0226411	0.199662	211108
211108_DDD_02_J12	Paclitaxel	211108_DDD_02	0.0316	Paclitaxel_5	treatment	72	J12	1574	1155	419	MDAMB231	419	0.266201	1151.85	47.125	5502.5	54	0.00980034	0.2564	2	0.00121121	0.209905	211108
211108_DDD_03_J13	Paclitaxel	211108_DDD_03	0.0316	Paclitaxel_5	treatment	72	J13	1397	947	450	MDAMB231	450	0.322119	1151.85	47.125	5447	59.5	0.0107663	0.311352	3	-0.0836558	0.173857	211108
211108_DDD_04_I07	Paclitaxel	211108_DDD_04	0.1	Paclitaxel_4	treatment	72	I07	950	689	261	MDAMB231	261	0.274737	1151.85	47.125	5479.25	53	0.00963917	0.265098	1	-0.204186	0.125747	211108
211108_DDD_02_J10	Paclitaxel	211108_DDD_02	0.1	Paclitaxel_4	treatment	72	J10	1090	737	353	MDAMB231	353	0.323853	1151.85	47.125	5502.5	54	0.00980034	0.314053	2	-0.179565	0.133939	211108
211108_DDD_03_I05	Paclitaxel	211108_DDD_03	0.1	Paclitaxel_4	treatment	72	I05	1113	802	311	MDAMB231	311	0.279425	1151.85	47.125	5447	59.5	0.0107663	0.268659	3	-0.149138	0.147237	211108
211108_DDD_04_J10	Paclitaxel	211108_DDD_04	0.3162	Paclitaxel_3	treatment	72	J10	841	584	257	MDAMB231	257	0.305589	1151.85	47.125	5479.25	53	0.00963917	0.295949	1	-0.260569	0.106584	211108
211108_DDD_02_J04	Paclitaxel	211108_DDD_02	0.3162	Paclitaxel_3	treatment	72	J04	816	554	262	MDAMB231	262	0.321078	1151.85	47.125	5502.5	54	0.00980034	0.311278	2	-0.277061	0.100682	211108
211108_DDD_03_I03	Paclitaxel	211108_DDD_03	0.3162	Paclitaxel_3	treatment	72	I03	858	458	400	MDAMB231	400	0.4662	1151.85	47.125	5447	59.5	0.0107663	0.455434	3	-0.337307	0.084083	211108
211108_DDD_04_I12	Paclitaxel	211108_DDD_04	1	Paclitaxel_2	treatment	72	I12	751	296	455	MDAMB231	455	0.605859	1151.85	47.125	5479.25	53	0.00963917	0.59622	1	-0.453318	0.054022	211108
211108_DDD_02_I06	Paclitaxel	211108_DDD_02	1	Paclitaxel_2	treatment	72	I06	809	547	262	MDAMB231	262	0.323857	1151.85	47.125	5502.5	54	0.00980034	0.314056	2	-0.281125	0.0994094	211108
211108_DDD_03_I17	Paclitaxel	211108_DDD_03	1	Paclitaxel_2	treatment	72	I17	767	511	256	MDAMB231	256	0.333768	1151.85	47.125	5447	59.5	0.0107663	0.323002	3	-0.30413	0.0938131	211108
211108_DDD_04_I19	Paclitaxel	211108_DDD_04	3.1623	Paclitaxel_1	treatment	72	I19	659	396	263	MDAMB231	263	0.39909	1151.85	47.125	5479.25	53	0.00963917	0.38945	1	-0.377824	0.0722727	211108
211108_DDD_02_J14	Paclitaxel	211108_DDD_02	3.1623	Paclitaxel_1	treatment	72	J14	697	385	312	MDAMB231	312	0.447633	1151.85	47.125	5502.5	54	0.00980034	0.437832	2	-0.384755	0.0699682	211108
211108_DDD_03_I12	Paclitaxel	211108_DDD_03	3.1623	Paclitaxel_1	treatment	72	I12	791	337	454	MDAMB231	454	0.573957	1151.85	47.125	5447	59.5	0.0107663	0.563191	3	-0.422074	0.0618689	211108
211108_DDD_04_J12	Paclitaxel	211108_DDD_04	10	Paclitaxel_0	treatment	72	J12	762	375	387	MDAMB231	387	0.507874	1151.85	47.125	5479.25	53	0.00963917	0.498235	1	-0.39271	0.06844	211108
211108_DDD_02_I05	Paclitaxel	211108_DDD_02	10	Paclitaxel_0	treatment	72	I05	577	270	307	MDAMB231	307	0.532062	1151.85	47.125	5502.5	54	0.00980034	0.522262	2	-0.474289	0.0490686	211108
211108_DDD_03_J10	Paclitaxel	211108_DDD_03	10	Paclitaxel_0	treatment	72	J10	668	363	305	MDAMB231	305	0.456587	1151.85	47.125	5447	59.5	0.0107663	0.44582	3	-0.402591	0.0666422	211108
211108_wash_08_I15	BMS-265246	211108_wash_08	0.001	BMS-265246_8	treatment	72	I15	5089	5059	30	MDAMB231-wash	30	0.00589507	1176.75	38.525	5143.75	41.5	0.0080143	-0.00211923	1	0.984447	0.983524	211108
211108_wash_06_I09	BMS-265246	211108_wash_06	0.001	BMS-265246_8	treatment	72	I09	6114	6070	44	MDAMB231-wash	44	0.0071966	1176.75	38.525	5706.75	49.75	0.00863391	-0.00143732	2	1.05492	1.06365	211108
211108_wash_07_I08	BMS-265246	211108_wash_07	0.001	BMS-265246_8	treatment	72	I08	5613	5575	38	MDAMB231-wash	38	0.00677	1176.75	38.525	5661.75	40.5	0.00707431	-0.000304316	3	0.986421	0.984678	211108
211108_wash_08_I10	BMS-265246	211108_wash_08	0.0032	BMS-265246_7	treatment	72	I10	5778	5748	30	MDAMB231-wash	30	0.00519211	1176.75	38.525	5143.75	41.5	0.0080143	-0.00282219	1	1.10716	1.11747	211108
211108_wash_06_J08	BMS-265246	211108_wash_06	0.0032	BMS-265246_7	treatment	72	J08	5558	5522	36	MDAMB231-wash	36	0.00647715	1176.75	38.525	5706.75	49.75	0.00863391	-0.00215676	2	0.971313	0.967626	211108
211108_wash_07_J17	BMS-265246	211108_wash_07	0.0032	BMS-265246_7	treatment	72	J17	5211	5168	43	MDAMB231-wash	43	0.00825178	1176.75	38.525	5661.75	40.5	0.00707431	0.00117746	3	0.921079	0.912792	211108
211108_wash_08_I17	BMS-265246	211108_wash_08	0.01	BMS-265246_6	treatment	72	I17	5453	5409	44	MDAMB231-wash	44	0.00806895	1176.75	38.525	5143.75	41.5	0.0080143	5.46567e-05	1	1.04782	1.05157	211108
211108_wash_06_I21	BMS-265246	211108_wash_06	0.01	BMS-265246_6	treatment	72	I21	5508	5469	39	MDAMB231-wash	39	0.00708061	1176.75	38.525	5706.75	49.75	0.00863391	-0.0015533	2	0.962984	0.958339	211108
211108_wash_07_I06	BMS-265246	211108_wash_07	0.01	BMS-265246_6	treatment	72	I06	5350	5303	47	MDAMB231-wash	47	0.00878505	1176.75	38.525	5661.75	40.5	0.00707431	0.00171073	3	0.943061	0.936636	211108
211108_wash_08_I20	BMS-265246	211108_wash_08	0.0316	BMS-265246_5	treatment	72	I20	4965	4907	58	MDAMB231-wash	58	0.0116818	1176.75	38.525	5143.75	41.5	0.0080143	0.00366748	1	0.956202	0.953973	211108
211108_wash_06_J03	BMS-265246	211108_wash_06	0.0316	BMS-265246_5	treatment	72	J03	4971	4931	40	MDAMB231-wash	40	0.00804667	1176.75	38.525	5706.75	49.75	0.00863391	-0.000587243	2	0.875743	0.864064	211108
211108_wash_07_I09	BMS-265246	211108_wash_07	0.0316	BMS-265246_5	treatment	72	I09	5326	5279	47	MDAMB231-wash	47	0.00882463	1176.75	38.525	5661.75	40.5	0.00707431	0.00175032	3	0.939176	0.932397	211108
211108_wash_08_J05	BMS-265246	211108_wash_08	0.1	BMS-265246_4	treatment	72	J05	4722	4671	51	MDAMB231-wash	51	0.0108005	1176.75	38.525	5143.75	41.5	0.0080143	0.00278621	1	0.911412	0.908092	211108
211108_wash_06_J17	BMS-265246	211108_wash_06	0.1	BMS-265246_4	treatment	72	J17	5128	5072	56	MDAMB231-wash	56	0.0109204	1176.75	38.525	5706.75	49.75	0.00863391	0.00228652	2	0.899103	0.888772	211108
211108_wash_07_I07	BMS-265246	211108_wash_07	0.1	BMS-265246_4	treatment	72	I07	4776	4738	38	MDAMB231-wash	38	0.00795645	1176.75	38.525	5661.75	40.5	0.00707431	0.000882134	3	0.848839	0.836844	211108
211108_wash_08_I05	BMS-265246	211108_wash_08	0.3162	BMS-265246_3	treatment	72	I05	4583	4521	62	MDAMB231-wash	62	0.0135283	1176.75	38.525	5143.75	41.5	0.0080143	0.00551396	1	0.882318	0.878931	211108
211108_wash_06_J07	BMS-265246	211108_wash_06	0.3162	BMS-265246_3	treatment	72	J07	4804	4750	54	MDAMB231-wash	54	0.0112406	1176.75	38.525	5706.75	49.75	0.00863391	0.00260672	2	0.845199	0.832348	211108
211108_wash_07_I13	BMS-265246	211108_wash_07	0.3162	BMS-265246_3	treatment	72	I13	4787	4731	56	MDAMB231-wash	56	0.0116983	1176.75	38.525	5661.75	40.5	0.00707431	0.00462404	3	0.847633	0.835607	211108
211108_wash_08_J14	BMS-265246	211108_wash_08	1	BMS-265246_2	treatment	72	J14	4239	4146	93	MDAMB231-wash	93	0.0219391	1176.75	38.525	5143.75	41.5	0.0080143	0.0139248	1	0.807264	0.806027	211108
211108_wash_06_J06	BMS-265246	211108_wash_06	1	BMS-265246_2	treatment	72	J06	4608	4553	55	MDAMB231-wash	55	0.0119358	1176.75	38.525	5706.75	49.75	0.00863391	0.00330185	2	0.811203	0.797827	211108
211108_wash_07_J15	BMS-265246	211108_wash_07	1	BMS-265246_2	treatment	72	J15	4469	4385	84	MDAMB231-wash	84	0.0187962	1176.75	38.525	5661.75	40.5	0.00707431	0.0117218	3	0.786746	0.774496	211108
211108_wash_08_I04	BMS-265246	211108_wash_08	3.1623	BMS-265246_1	treatment	72	I04	2983	2881	102	MDAMB231-wash	102	0.0341938	1176.75	38.525	5143.75	41.5	0.0080143	0.0261795	1	0.523118	0.560097	211108
211108_wash_06_J18	BMS-265246	211108_wash_06	3.1623	BMS-265246_1	treatment	72	J18	3389	3305	84	MDAMB231-wash	84	0.0247861	1176.75	38.525	5706.75	49.75	0.00863391	0.0161522	2	0.573583	0.579139	211108
211108_wash_07_I22	BMS-265246	211108_wash_07	3.1623	BMS-265246_1	treatment	72	I22	3079	2947	132	MDAMB231-wash	132	0.0428711	1176.75	38.525	5661.75	40.5	0.00707431	0.0357967	3	0.499384	0.52051	211108
211108_wash_08_I08	BMS-265246	211108_wash_08	10	BMS-265246_0	treatment	72	I08	2312	2238	74	MDAMB231-wash	74	0.0320069	1176.75	38.525	5143.75	41.5	0.0080143	0.0239926	1	0.352667	0.435091	211108
211108_wash_06_I13	BMS-265246	211108_wash_06	10	BMS-265246_0	treatment	72	I13	2531	2417	114	MDAMB231-wash	114	0.0450415	1176.75	38.525	5706.75	49.75	0.00863391	0.0364076	2	0.37161	0.423534	211108
211108_wash_07_J08	BMS-265246	211108_wash_07	10	BMS-265246_0	treatment	72	J08	2528	2430	98	MDAMB231-wash	98	0.0387658	1176.75	38.525	5661.75	40.5	0.00707431	0.0316915	3	0.377051	0.429196	211108
211108_wash_08_I18	Paclitaxel	211108_wash_08	0.001	Paclitaxel_8	treatment	72	I18	5440	5399	41	MDAMB231-wash	41	0.00753676	1176.75	38.525	5143.75	41.5	0.0080143	-0.000477531	1	1.04604	1.04962	211108
211108_wash_06_I22	Paclitaxel	211108_wash_06	0.001	Paclitaxel_8	treatment	72	I22	5691	5651	40	MDAMB231-wash	40	0.00702864	1176.75	38.525	5706.75	49.75	0.00863391	-0.00160527	2	0.991399	0.990231	211108
211108_wash_07_I20	Paclitaxel	211108_wash_07	0.001	Paclitaxel_8	treatment	72	I20	5542	5481	61	MDAMB231-wash	61	0.0110069	1176.75	38.525	5661.75	40.5	0.00707431	0.00393254	3	0.971573	0.968075	211108
211108_wash_08_J21	Paclitaxel	211108_wash_08	0.0032	Paclitaxel_7	treatment	72	J21	4090	3827	263	MDAMB231-wash	263	0.0643032	1176.75	38.525	5143.75	41.5	0.0080143	0.0562889	1	0.740532	0.74401	211108
211108_wash_06_J22	Paclitaxel	211108_wash_06	0.0032	Paclitaxel_7	treatment	72	J22	4480	4314	166	MDAMB231-wash	166	0.0370536	1176.75	38.525	5706.75	49.75	0.00863391	0.0284197	2	0.768832	0.755947	211108
211108_wash_07_J19	Paclitaxel	211108_wash_07	0.0032	Paclitaxel_7	treatment	72	J19	4486	4348	138	MDAMB231-wash	138	0.0307624	1176.75	38.525	5661.75	40.5	0.00707431	0.0236881	3	0.780078	0.76796	211108
211108_wash_08_J11	Paclitaxel	211108_wash_08	0.01	Paclitaxel_6	treatment	72	J11	2009	1786	223	MDAMB231-wash	223	0.111	1176.75	38.525	5143.75	41.5	0.0080143	0.102986	1	0.216602	0.347217	211108
211108_wash_06_J05	Paclitaxel	211108_wash_06	0.01	Paclitaxel_6	treatment	72	J05	2193	2000	193	MDAMB231-wash	193	0.0880073	1176.75	38.525	5706.75	49.75	0.00863391	0.0793734	2	0.262187	0.350462	211108
211108_wash_07_I16	Paclitaxel	211108_wash_07	0.01	Paclitaxel_6	treatment	72	I16	2080	1804	276	MDAMB231-wash	276	0.132692	1176.75	38.525	5661.75	40.5	0.00707431	0.125618	3	0.207451	0.318629	211108
211108_wash_08_I21	Paclitaxel	211108_wash_08	0.0316	Paclitaxel_5	treatment	72	I21	1214	1157	57	MDAMB231-wash	57	0.0469522	1176.75	38.525	5143.75	41.5	0.0080143	0.0389379	1	-0.00792233	0.224933	211108
211108_wash_06_J12	Paclitaxel	211108_wash_06	0.0316	Paclitaxel_5	treatment	72	J12	1405	1182	223	MDAMB231-wash	223	0.158719	1176.75	38.525	5706.75	49.75	0.00863391	0.150085	2	0.00195616	0.207123	211108
211108_wash_07_J13	Paclitaxel	211108_wash_07	0.0316	Paclitaxel_5	treatment	72	J13	1399	1102	297	MDAMB231-wash	297	0.212294	1176.75	38.525	5661.75	40.5	0.00707431	0.20522	3	-0.0285419	0.194639	211108
211108_wash_08_I07	Paclitaxel	211108_wash_08	0.1	Paclitaxel_4	treatment	72	I07	954	857	97	MDAMB231-wash	97	0.101677	1176.75	38.525	5143.75	41.5	0.0080143	0.0936629	1	-0.138431	0.16661	211108
211108_wash_06_J10	Paclitaxel	211108_wash_06	0.1	Paclitaxel_4	treatment	72	J10	964	911	53	MDAMB231-wash	53	0.0549793	1176.75	38.525	5706.75	49.75	0.00863391	0.0463453	2	-0.106289	0.159636	211108
211108_wash_07_I05	Paclitaxel	211108_wash_07	0.1	Paclitaxel_4	treatment	72	I05	777	759	18	MDAMB231-wash	18	0.023166	1176.75	38.525	5661.75	40.5	0.00707431	0.0160917	3	-0.175913	0.134057	211108
211108_wash_08_J10	Paclitaxel	211108_wash_08	0.3162	Paclitaxel_3	treatment	72	J10	689	512	177	MDAMB231-wash	177	0.256894	1176.75	38.525	5143.75	41.5	0.0080143	0.24888	1	-0.323662	0.0995383	211108
211108_wash_06_J04	Paclitaxel	211108_wash_06	0.3162	Paclitaxel_3	treatment	72	J04	700	505	195	MDAMB231-wash	195	0.278571	1176.75	38.525	5706.75	49.75	0.00863391	0.269938	2	-0.310219	0.0884917	211108
211108_wash_07_I03	Paclitaxel	211108_wash_07	0.3162	Paclitaxel_3	treatment	72	I03	691	415	276	MDAMB231-wash	276	0.399421	1176.75	38.525	5661.75	40.5	0.00707431	0.392347	3	-0.368625	0.0732989	211108
211108_wash_08_I12	Paclitaxel	211108_wash_08	1	Paclitaxel_2	treatment	72	I12	677	439	238	MDAMB231-wash	238	0.351551	1176.75	38.525	5143.75	41.5	0.0080143	0.343537	1	-0.370827	0.0853463	211108
211108_wash_06_I06	Paclitaxel	211108_wash_06	1	Paclitaxel_2	treatment	72	I06	631	458	173	MDAMB231-wash	173	0.274168	1176.75	38.525	5706.75	49.75	0.00863391	0.265534	2	-0.339175	0.0802558	211108
211108_wash_07_I17	Paclitaxel	211108_wash_07	1	Paclitaxel_2	treatment	72	I17	627	585	42	MDAMB231-wash	42	0.0669856	1176.75	38.525	5661.75	40.5	0.00707431	0.0599113	3	-0.265356	0.103325	211108
211108_wash_08_I19	Paclitaxel	211108_wash_08	3.1623	Paclitaxel_1	treatment	72	I19	672	475	197	MDAMB231-wash	197	0.293155	1176.75	38.525	5143.75	41.5	0.0080143	0.28514	1	-0.347087	0.0923451	211108
211108_wash_06_J14	Paclitaxel	211108_wash_06	3.1623	Paclitaxel_1	treatment	72	J14	582	430	152	MDAMB231-wash	152	0.261168	1176.75	38.525	5706.75	49.75	0.00863391	0.252534	2	-0.357225	0.0753494	211108
211108_wash_07_I12	Paclitaxel	211108_wash_07	3.1623	Paclitaxel_1	treatment	72	I12	619	419	200	MDAMB231-wash	200	0.323102	1176.75	38.525	5661.75	40.5	0.00707431	0.316027	3	-0.365947	0.0740054	211108
211108_wash_08_J12	Paclitaxel	211108_wash_08	10	Paclitaxel_0	treatment	72	J12	448	347	101	MDAMB231-wash	101	0.225446	1176.75	38.525	5143.75	41.5	0.0080143	0.217432	1	-0.436655	0.0674605	211108
211108_wash_06_I05	Paclitaxel	211108_wash_06	10	Paclitaxel_0	treatment	72	I05	433	333	100	MDAMB231-wash	100	0.230947	1176.75	38.525	5706.75	49.75	0.00863391	0.222313	2	-0.425463	0.058352	211108
211108_wash_07_J10	Paclitaxel	211108_wash_07	10	Paclitaxel_0	treatment	72	J10	523	355	168	MDAMB231-wash	168	0.321224	1176.75	38.525	5661.75	40.5	0.00707431	0.314149	3	-0.410662	0.0627015	211108
211108_DDD_04_K15	BMS-265246	211108_DDD_04	0.001	BMS-265246_8	treatment	72	K15	4440	4381	59	PDX1258	59	0.0132883	1365.81	51.7778	4193.25	142	0.0327906	-0.0195024	1	1.05487	1.04477	211108
211108_DDD_02_K09	BMS-265246	211108_DDD_02	0.001	BMS-265246_8	treatment	72	K09	4184	4080	104	PDX1258	104	0.0248566	1365.81	51.7778	3924	153	0.0376105	-0.0127539	2	1.05187	1.03976	211108
211108_DDD_03_K08	BMS-265246	211108_DDD_03	0.001	BMS-265246_8	treatment	72	K08	4397	4234	163	PDX1258	163	0.0370707	1365.81	51.7778	4117.5	137.5	0.0323295	0.00474121	3	1.03536	1.02829	211108
211108_DDD_04_K10	BMS-265246	211108_DDD_04	0.0032	BMS-265246_7	treatment	72	K10	4220	4060	160	PDX1258	160	0.0379147	1365.81	51.7778	4193.25	142	0.0327906	0.00512404	1	0.960486	0.968223	211108
211108_DDD_02_L08	BMS-265246	211108_DDD_02	0.0032	BMS-265246_7	treatment	72	L08	3699	3566	133	PDX1258	133	0.0359557	1365.81	51.7778	3924	153	0.0376105	-0.00165484	2	0.878201	0.908767	211108
211108_DDD_03_L17	BMS-265246	211108_DDD_03	0.0032	BMS-265246_7	treatment	72	L17	3957	3825	132	PDX1258	132	0.0333586	1365.81	51.7778	4117.5	137.5	0.0323295	0.00102908	3	0.909538	0.928962	211108
211108_DDD_04_K17	BMS-265246	211108_DDD_04	0.01	BMS-265246_6	treatment	72	K17	4404	4263	141	PDX1258	141	0.0320163	1365.81	51.7778	4193.25	142	0.0327906	-0.000774301	1	1.02049	1.01663	211108
211108_DDD_02_K21	BMS-265246	211108_DDD_02	0.01	BMS-265246_6	treatment	72	K21	4017	3879	138	PDX1258	138	0.034354	1365.81	51.7778	3924	153	0.0376105	-0.00325651	2	0.984906	0.988532	211108
211108_DDD_03_K06	BMS-265246	211108_DDD_03	0.01	BMS-265246_6	treatment	72	K06	4077	3922	155	PDX1258	155	0.0380182	1365.81	51.7778	4117.5	137.5	0.0323295	0.00568863	3	0.939813	0.95252	211108
211108_DDD_04_K20	BMS-265246	211108_DDD_04	0.0316	BMS-265246_5	treatment	72	K20	3994	3876	118	PDX1258	118	0.0295443	1365.81	51.7778	4193.25	142	0.0327906	-0.00324633	1	0.905097	0.924343	211108
211108_DDD_02_L03	BMS-265246	211108_DDD_02	0.0316	BMS-265246_5	treatment	72	L03	3860	3817	43	PDX1258	43	0.0111399	1365.81	51.7778	3924	153	0.0376105	-0.0264706	2	0.964012	0.972732	211108
211108_DDD_03_K09	BMS-265246	211108_DDD_03	0.0316	BMS-265246_5	treatment	72	K09	3934	3786	148	PDX1258	148	0.0376207	1365.81	51.7778	4117.5	137.5	0.0323295	0.00529122	3	0.897285	0.91949	211108
211108_DDD_04_L05	BMS-265246	211108_DDD_04	0.1	BMS-265246_4	treatment	72	L05	3821	3723	98	PDX1258	98	0.0256477	1365.81	51.7778	4193.25	142	0.0327906	-0.00714291	1	0.858271	0.887855	211108
211108_DDD_02_L17	BMS-265246	211108_DDD_02	0.1	BMS-265246_4	treatment	72	L17	3959	3798	161	PDX1258	161	0.0406668	1365.81	51.7778	3924	153	0.0376105	0.00305633	2	0.957585	0.96789	211108
211108_DDD_03_K07	BMS-265246	211108_DDD_03	0.1	BMS-265246_4	treatment	72	K07	3727	3577	150	PDX1258	150	0.0402468	1365.81	51.7778	4117.5	137.5	0.0323295	0.00791732	3	0.830803	0.868731	211108
211108_DDD_04_K05	BMS-265246	211108_DDD_04	0.3162	BMS-265246_3	treatment	72	K05	2842	2699	143	PDX1258	143	0.0503167	1365.81	51.7778	4193.25	142	0.0327906	0.017526	1	0.523318	0.643653	211108
211108_DDD_02_L07	BMS-265246	211108_DDD_02	0.3162	BMS-265246_3	treatment	72	L07	3390	3263	127	PDX1258	127	0.0374631	1365.81	51.7778	3924	153	0.0376105	-0.000147374	2	0.771795	0.831549	211108
211108_DDD_03_K13	BMS-265246	211108_DDD_03	0.3162	BMS-265246_3	treatment	72	K13	3174	3029	145	PDX1258	145	0.0456837	1365.81	51.7778	4117.5	137.5	0.0323295	0.0133542	3	0.649216	0.735641	211108
211108_DDD_04_L14	BMS-265246	211108_DDD_04	1	BMS-265246_2	treatment	72	L14	1847	1707	140	PDX1258	140	0.0757986	1365.81	51.7778	4193.25	142	0.0327906	0.0430079	1	0.147734	0.407083	211108
211108_DDD_02_L06	BMS-265246	211108_DDD_02	1	BMS-265246_2	treatment	72	L06	2173	1940	233	PDX1258	233	0.107225	1365.81	51.7778	3924	153	0.0376105	0.0696145	2	0.259218	0.494393	211108
211108_DDD_03_L15	BMS-265246	211108_DDD_03	1	BMS-265246_2	treatment	72	L15	2085	1885	200	PDX1258	200	0.0959233	1365.81	51.7778	4117.5	137.5	0.0323295	0.0635937	3	0.224303	0.457802	211108
211108_DDD_04_K04	BMS-265246	211108_DDD_04	3.1623	BMS-265246_1	treatment	72	K04	1673	1497	176	PDX1258	176	0.1052	1365.81	51.7778	4193.25	142	0.0327906	0.0724096	1	0.0583081	0.357002	211108
211108_DDD_02_L18	BMS-265246	211108_DDD_02	3.1623	BMS-265246_1	treatment	72	L18	1583	1422	161	PDX1258	161	0.101706	1365.81	51.7778	3924	153	0.0376105	0.0640951	2	0.0268308	0.362385	211108
211108_DDD_03_K22	BMS-265246	211108_DDD_03	3.1623	BMS-265246_1	treatment	72	K22	1695	1536	159	PDX1258	159	0.0938053	1365.81	51.7778	4117.5	137.5	0.0323295	0.0614758	3	0.0765511	0.373042	211108
211108_DDD_04_K08	BMS-265246	211108_DDD_04	10	BMS-265246_0	treatment	72	K08	1715	1540	175	PDX1258	175	0.102041	1365.81	51.7778	4193.25	142	0.0327906	0.0692502	1	0.0769908	0.367257	211108
211108_DDD_02_K13	BMS-265246	211108_DDD_02	10	BMS-265246_0	treatment	72	K13	1500	1343	157	PDX1258	157	0.104667	1365.81	51.7778	3924	153	0.0376105	0.0670562	2	-0.0110028	0.342253	211108
211108_DDD_03_L08	BMS-265246	211108_DDD_03	10	BMS-265246_0	treatment	72	L08	1543	1411	132	PDX1258	132	0.0855476	1365.81	51.7778	4117.5	137.5	0.0323295	0.0532181	3	0.0206547	0.342684	211108
211108_DDD_04_K18	Paclitaxel	211108_DDD_04	0.001	Paclitaxel_8	treatment	72	K18	4026	3897	129	PDX1258	129	0.0320417	1365.81	51.7778	4193.25	142	0.0327906	-0.000748921	1	0.911469	0.929351	211108
211108_DDD_02_K22	Paclitaxel	211108_DDD_02	0.001	Paclitaxel_8	treatment	72	K22	4090	3982	108	PDX1258	108	0.0264059	1365.81	51.7778	3924	153	0.0376105	-0.0112046	2	1.01937	1.01478	211108
211108_DDD_03_K20	Paclitaxel	211108_DDD_03	0.001	Paclitaxel_8	treatment	72	K20	4154	4050	104	PDX1258	104	0.0250361	1365.81	51.7778	4117.5	137.5	0.0323295	-0.00729341	3	0.979342	0.983607	211108
211108_DDD_04_L21	Paclitaxel	211108_DDD_04	0.0032	Paclitaxel_7	treatment	72	L21	2870	2516	354	PDX1258	354	0.123345	1365.81	51.7778	4193.25	142	0.0327906	0.0905543	1	0.458641	0.600012	211108
211108_DDD_02_L22	Paclitaxel	211108_DDD_02	0.0032	Paclitaxel_7	treatment	72	L22	2975	2616	359	PDX1258	359	0.120672	1365.81	51.7778	3924	153	0.0376105	0.0830618	2	0.532412	0.666667	211108
211108_DDD_03_L19	Paclitaxel	211108_DDD_03	0.0032	Paclitaxel_7	treatment	72	L19	2931	2646	285	PDX1258	285	0.0972364	1365.81	51.7778	4117.5	137.5	0.0323295	0.0649069	3	0.514956	0.642623	211108
211108_DDD_04_L11	Paclitaxel	211108_DDD_04	0.01	Paclitaxel_6	treatment	72	L11	1678	1285	393	PDX1258	393	0.234207	1365.81	51.7778	4193.25	142	0.0327906	0.201417	1	-0.0369877	0.306445	211108
211108_DDD_02_L05	Paclitaxel	211108_DDD_02	0.01	Paclitaxel_6	treatment	72	L05	1732	1367	365	PDX1258	365	0.210739	1365.81	51.7778	3924	153	0.0376105	0.173129	2	0.000569842	0.348369	211108
211108_DDD_03_K16	Paclitaxel	211108_DDD_03	0.01	Paclitaxel_6	treatment	72	K16	1751	1379	372	PDX1258	372	0.21245	1365.81	51.7778	4117.5	137.5	0.0323295	0.180121	3	0.00605303	0.334912	211108
211108_DDD_04_K21	Paclitaxel	211108_DDD_04	0.0316	Paclitaxel_5	treatment	72	K21	1553	1030	523	PDX1258	523	0.336768	1365.81	51.7778	4193.25	142	0.0327906	0.303977	1	-0.160018	0.245633	211108
211108_DDD_02_L12	Paclitaxel	211108_DDD_02	0.0316	Paclitaxel_5	treatment	72	L12	1410	1032	378	PDX1258	378	0.268085	1365.81	51.7778	3924	153	0.0376105	0.230475	2	-0.168119	0.262997	211108
211108_DDD_03_L13	Paclitaxel	211108_DDD_03	0.0316	Paclitaxel_5	treatment	72	L13	1427	1063	364	PDX1258	364	0.255081	1365.81	51.7778	4117.5	137.5	0.0323295	0.222751	3	-0.145678	0.258166	211108
211108_DDD_04_K07	Paclitaxel	211108_DDD_04	0.1	Paclitaxel_4	treatment	72	K07	1288	920	368	PDX1258	368	0.285714	1365.81	51.7778	4193.25	142	0.0327906	0.252924	1	-0.216641	0.2194	211108
211108_DDD_02_L10	Paclitaxel	211108_DDD_02	0.1	Paclitaxel_4	treatment	72	L10	1090	809	281	PDX1258	281	0.257798	1365.81	51.7778	3924	153	0.0376105	0.220188	2	-0.291046	0.206167	211108
211108_DDD_03_K05	Paclitaxel	211108_DDD_03	0.1	Paclitaxel_4	treatment	72	K05	1240	879	361	PDX1258	361	0.291129	1365.81	51.7778	4117.5	137.5	0.0323295	0.2588	3	-0.24182	0.213479	211108
211108_DDD_04_L10	Paclitaxel	211108_DDD_04	0.3162	Paclitaxel_3	treatment	72	L10	1151	848	303	PDX1258	303	0.263249	1365.81	51.7778	4193.25	142	0.0327906	0.230459	1	-0.255112	0.20223	211108
211108_DDD_02_L04	Paclitaxel	211108_DDD_02	0.3162	Paclitaxel_3	treatment	72	L04	1026	720	306	PDX1258	306	0.298246	1365.81	51.7778	3924	153	0.0376105	0.260635	2	-0.343289	0.183486	211108
211108_DDD_03_K03	Paclitaxel	211108_DDD_03	0.3162	Paclitaxel_3	treatment	72	K03	1191	823	368	PDX1258	368	0.308984	1365.81	51.7778	4117.5	137.5	0.0323295	0.276655	3	-0.272531	0.199879	211108
211108_DDD_04_K12	Paclitaxel	211108_DDD_04	1	Paclitaxel_2	treatment	72	K12	1235	808	427	PDX1258	427	0.345749	1365.81	51.7778	4193.25	142	0.0327906	0.312958	1	-0.277024	0.192691	211108
211108_DDD_02_K06	Paclitaxel	211108_DDD_02	1	Paclitaxel_2	treatment	72	K06	1175	800	375	PDX1258	375	0.319149	1365.81	51.7778	3924	153	0.0376105	0.281538	2	-0.296236	0.203874	211108
211108_DDD_03_K17	Paclitaxel	211108_DDD_03	1	Paclitaxel_2	treatment	72	K17	1240	869	371	PDX1258	371	0.299194	1365.81	51.7778	4117.5	137.5	0.0323295	0.266864	3	-0.247249	0.21105	211108
211108_DDD_04_K19	Paclitaxel	211108_DDD_04	3.1623	Paclitaxel_1	treatment	72	K19	1262	929	333	PDX1258	333	0.263867	1365.81	51.7778	4193.25	142	0.0327906	0.231076	1	-0.211915	0.221547	211108
211108_DDD_02_L14	Paclitaxel	211108_DDD_02	3.1623	Paclitaxel_1	treatment	72	L14	1160	797	363	PDX1258	363	0.312931	1365.81	51.7778	3924	153	0.0376105	0.275321	2	-0.29797	0.203109	211108
211108_DDD_03_K12	Paclitaxel	211108_DDD_03	3.1623	Paclitaxel_1	treatment	72	K12	1304	857	447	PDX1258	447	0.342791	1365.81	51.7778	4117.5	137.5	0.0323295	0.310462	3	-0.253795	0.208136	211108
211108_DDD_04_L12	Paclitaxel	211108_DDD_04	10	Paclitaxel_0	treatment	72	L12	1442	1019	423	PDX1258	423	0.293343	1365.81	51.7778	4193.25	142	0.0327906	0.260552	1	-0.165573	0.24301	211108
211108_DDD_02_K05	Paclitaxel	211108_DDD_02	10	Paclitaxel_0	treatment	72	K05	1283	947	336	PDX1258	336	0.261886	1365.81	51.7778	3924	153	0.0376105	0.224276	2	-0.213781	0.241335	211108
211108_DDD_03_L10	Paclitaxel	211108_DDD_03	10	Paclitaxel_0	treatment	72	L10	1541	1149	392	PDX1258	392	0.25438	1365.81	51.7778	4117.5	137.5	0.0323295	0.222051	3	-0.102892	0.279053	211108
211108_wash_08_K15	BMS-265246	211108_wash_08	0.001	BMS-265246_8	treatment	72	K15	4310	4216	94	PDX1258-wash	94	0.0218097	1420.53	38.625	4013.25	134	0.0324169	-0.0106071	1	1.06688	1.05052	211108
211108_wash_06_K09	BMS-265246	211108_wash_06	0.001	BMS-265246_8	treatment	72	K09	4629	4496	133	PDX1258-wash	133	0.0287319	1420.53	38.625	4427.5	89.25	0.0199043	0.00882757	2	1.01881	1.01547	211108
211108_wash_07_K08	BMS-265246	211108_wash_07	0.001	BMS-265246_8	treatment	72	K08	4583	4459	124	PDX1258-wash	124	0.0270565	1420.53	38.625	4503.75	79.25	0.0171889	0.00986764	3	0.988039	0.990064	211108
211108_wash_08_K10	BMS-265246	211108_wash_08	0.0032	BMS-265246_7	treatment	72	K10	4459	4327	132	PDX1258-wash	132	0.0296031	1420.53	38.625	4013.25	134	0.0324169	-0.00281383	1	1.10304	1.07818	211108
211108_wash_06_L08	BMS-265246	211108_wash_06	0.0032	BMS-265246_7	treatment	72	L08	4305	4187	118	PDX1258-wash	118	0.02741	1420.53	38.625	4427.5	89.25	0.0199043	0.00750565	2	0.933039	0.94568	211108
211108_wash_07_L17	BMS-265246	211108_wash_07	0.0032	BMS-265246_7	treatment	72	L17	4224	4120	104	PDX1258-wash	104	0.0246212	1420.53	38.625	4503.75	79.25	0.0171889	0.00743234	3	0.895817	0.914793	211108
211108_wash_08_K17	BMS-265246	211108_wash_08	0.01	BMS-265246_6	treatment	72	K17	3846	3776	70	PDX1258-wash	70	0.0182007	1420.53	38.625	4013.25	134	0.0324169	-0.0142162	1	0.920294	0.940883	211108
211108_wash_06_K21	BMS-265246	211108_wash_06	0.01	BMS-265246_6	treatment	72	K21	4274	4153	121	PDX1258-wash	121	0.0283107	1420.53	38.625	4427.5	89.25	0.0199043	0.00840637	2	0.923453	0.938001	211108
211108_wash_07_K06	BMS-265246	211108_wash_07	0.01	BMS-265246_6	treatment	72	K06	4108	3996	112	PDX1258-wash	112	0.0272639	1420.53	38.625	4503.75	79.25	0.0171889	0.010075	3	0.861332	0.887261	211108
211108_wash_08_K20	BMS-265246	211108_wash_08	0.0316	BMS-265246_5	treatment	72	K20	4186	4127	59	PDX1258-wash	59	0.0140946	1420.53	38.625	4013.25	134	0.0324169	-0.0183223	1	1.03766	1.02834	211108
211108_wash_06_L03	BMS-265246	211108_wash_06	0.0316	BMS-265246_5	treatment	72	L03	3754	3634	120	PDX1258-wash	120	0.0319659	1420.53	38.625	4427.5	89.25	0.0199043	0.0120616	2	0.773092	0.820779	211108
211108_wash_07_K09	BMS-265246	211108_wash_07	0.0316	BMS-265246_5	treatment	72	K09	4435	4313	122	PDX1258-wash	122	0.0275085	1420.53	38.625	4503.75	79.25	0.0171889	0.0103196	3	0.948677	0.957646	211108
211108_wash_08_L05	BMS-265246	211108_wash_08	0.1	BMS-265246_4	treatment	72	L05	3294	3204	90	PDX1258-wash	90	0.0273224	1420.53	38.625	4013.25	134	0.0324169	-0.00509448	1	0.7209	0.798355	211108
211108_wash_06_L17	BMS-265246	211108_wash_06	0.1	BMS-265246_4	treatment	72	L17	3781	3683	98	PDX1258-wash	98	0.0259191	1420.53	38.625	4427.5	89.25	0.0199043	0.00601473	2	0.787631	0.831846	211108
211108_wash_07_K07	BMS-265246	211108_wash_07	0.1	BMS-265246_4	treatment	72	K07	3970	3841	129	PDX1258-wash	129	0.0324937	1420.53	38.625	4503.75	79.25	0.0171889	0.0153048	3	0.81762	0.852845	211108
211108_wash_08_K05	BMS-265246	211108_wash_08	0.3162	BMS-265246_3	treatment	72	K05	2504	2395	109	PDX1258-wash	109	0.0435304	1420.53	38.625	4013.25	134	0.0324169	0.0111135	1	0.417113	0.596773	211108
211108_wash_06_L07	BMS-265246	211108_wash_06	0.3162	BMS-265246_3	treatment	72	L07	3024	2944	80	PDX1258-wash	80	0.026455	1420.53	38.625	4427.5	89.25	0.0199043	0.00655069	2	0.559456	0.664935	211108
211108_wash_07_K13	BMS-265246	211108_wash_07	0.3162	BMS-265246_3	treatment	72	K13	2735	2608	127	PDX1258-wash	127	0.0464351	1420.53	38.625	4503.75	79.25	0.0171889	0.0292462	3	0.440463	0.579073	211108
211108_wash_08_L14	BMS-265246	211108_wash_08	1	BMS-265246_2	treatment	72	L14	1569	1425	144	PDX1258-wash	144	0.0917782	1420.53	38.625	4013.25	134	0.0324169	0.0593613	1	0.00210138	0.355074	211108
211108_wash_06_L06	BMS-265246	211108_wash_06	1	BMS-265246_2	treatment	72	L06	1938	1748	190	PDX1258-wash	190	0.0980392	1420.53	38.625	4427.5	89.25	0.0199043	0.0781349	2	0.134834	0.394805	211108
211108_wash_07_L15	BMS-265246	211108_wash_07	1	BMS-265246_2	treatment	72	L15	1752	1584	168	PDX1258-wash	168	0.0958904	1420.53	38.625	4503.75	79.25	0.0171889	0.0787015	3	0.0676214	0.351707	211108
211108_wash_08_K04	BMS-265246	211108_wash_08	3.1623	BMS-265246_1	treatment	72	K04	1460	1274	186	PDX1258-wash	186	0.127397	1420.53	38.625	4013.25	134	0.0324169	0.0949804	1	-0.07008	0.317448	211108
211108_wash_06_L18	BMS-265246	211108_wash_06	3.1623	BMS-265246_1	treatment	72	L18	1630	1521	109	PDX1258-wash	109	0.0668712	1420.53	38.625	4427.5	89.25	0.0199043	0.0469668	2	0.0425503	0.343535	211108
211108_wash_07_K22	BMS-265246	211108_wash_07	3.1623	BMS-265246_1	treatment	72	K22	1567	1450	117	PDX1258-wash	117	0.074665	1420.53	38.625	4503.75	79.25	0.0171889	0.0574761	3	0.0124132	0.321954	211108
211108_wash_08_K08	BMS-265246	211108_wash_08	10	BMS-265246_0	treatment	72	K08	1635	1476	159	PDX1258-wash	159	0.0972477	1420.53	38.625	4013.25	134	0.0324169	0.0648308	1	0.0258973	0.367782	211108
211108_wash_06_K13	BMS-265246	211108_wash_06	10	BMS-265246_0	treatment	72	K13	1456	1349	107	PDX1258-wash	107	0.073489	1420.53	38.625	4427.5	89.25	0.0199043	0.0535847	2	-0.0310095	0.304687	211108
211108_wash_07_L08	BMS-265246	211108_wash_07	10	BMS-265246_0	treatment	72	L08	1442	1311	131	PDX1258-wash	131	0.090846	1420.53	38.625	4503.75	79.25	0.0171889	0.0736572	3	-0.0470555	0.291091	211108
211108_wash_08_K18	Paclitaxel	211108_wash_08	0.001	Paclitaxel_8	treatment	72	K18	4392	4330	62	PDX1258-wash	62	0.0141166	1420.53	38.625	4013.25	134	0.0324169	-0.0183003	1	1.10401	1.07893	211108
211108_wash_06_K22	Paclitaxel	211108_wash_06	0.001	Paclitaxel_8	treatment	72	K22	4432	4366	66	PDX1258-wash	66	0.0148917	1420.53	38.625	4427.5	89.25	0.0199043	-0.00501264	2	0.983015	0.98611	211108
211108_wash_07_K20	Paclitaxel	211108_wash_07	0.001	Paclitaxel_8	treatment	72	K20	4623	4567	56	PDX1258-wash	56	0.0121133	1420.53	38.625	4503.75	79.25	0.0171889	-0.00507553	3	1.01683	1.01404	211108
211108_wash_08_L21	Paclitaxel	211108_wash_08	0.0032	Paclitaxel_7	treatment	72	L21	2887	2670	217	PDX1258-wash	217	0.0751645	1420.53	38.625	4013.25	134	0.0324169	0.0427477	1	0.523736	0.665296	211108
211108_wash_06_L22	Paclitaxel	211108_wash_06	0.0032	Paclitaxel_7	treatment	72	L22	2849	2669	180	PDX1258-wash	180	0.0631801	1420.53	38.625	4427.5	89.25	0.0199043	0.0432757	2	0.468943	0.602823	211108
211108_wash_07_L19	Paclitaxel	211108_wash_07	0.0032	Paclitaxel_7	treatment	72	L19	2850	2604	246	PDX1258-wash	246	0.0863158	1420.53	38.625	4503.75	79.25	0.0171889	0.0691269	3	0.439135	0.578185	211108
211108_wash_08_L11	Paclitaxel	211108_wash_08	0.01	Paclitaxel_6	treatment	72	L11	1608	1163	445	PDX1258-wash	445	0.276741	1420.53	38.625	4013.25	134	0.0324169	0.244324	1	-0.124969	0.28979	211108
211108_wash_06_L05	Paclitaxel	211108_wash_06	0.01	Paclitaxel_6	treatment	72	L05	1684	1322	362	PDX1258-wash	362	0.214964	1420.53	38.625	4427.5	89.25	0.0199043	0.19506	2	-0.0428814	0.298588	211108
211108_wash_07_K16	Paclitaxel	211108_wash_07	0.01	Paclitaxel_6	treatment	72	K16	1707	1418	289	PDX1258-wash	289	0.169303	1420.53	38.625	4503.75	79.25	0.0171889	0.152114	3	-0.00106814	0.314849	211108
211108_wash_08_K21	Paclitaxel	211108_wash_08	0.0316	Paclitaxel_5	treatment	72	K21	1269	965	304	PDX1258-wash	304	0.239559	1420.53	38.625	4013.25	134	0.0324169	0.207142	1	-0.227446	0.240453	211108
211108_wash_06_L12	Paclitaxel	211108_wash_06	0.0316	Paclitaxel_5	treatment	72	L12	1385	1062	323	PDX1258-wash	323	0.233213	1420.53	38.625	4427.5	89.25	0.0199043	0.213309	2	-0.162517	0.239864	211108
211108_wash_07_L13	Paclitaxel	211108_wash_07	0.0316	Paclitaxel_5	treatment	72	L13	1460	1221	239	PDX1258-wash	239	0.163699	1420.53	38.625	4503.75	79.25	0.0171889	0.14651	3	-0.0869101	0.271107	211108
211108_wash_08_K07	Paclitaxel	211108_wash_08	0.1	Paclitaxel_4	treatment	72	K07	1040	805	235	PDX1258-wash	235	0.225962	1420.53	38.625	4013.25	134	0.0324169	0.193545	1	-0.315485	0.200586	211108
211108_wash_06_L10	Paclitaxel	211108_wash_06	0.1	Paclitaxel_4	treatment	72	L10	1103	826	277	PDX1258-wash	277	0.251133	1420.53	38.625	4427.5	89.25	0.0199043	0.231229	2	-0.281499	0.186561	211108
211108_wash_07_K05	Paclitaxel	211108_wash_07	0.1	Paclitaxel_4	treatment	72	K05	1043	820	223	PDX1258-wash	223	0.213806	1420.53	38.625	4503.75	79.25	0.0171889	0.196617	3	-0.281131	0.18207	211108
211108_wash_08_L10	Paclitaxel	211108_wash_08	0.3162	Paclitaxel_3	treatment	72	L10	942	688	254	PDX1258-wash	254	0.269639	1420.53	38.625	4013.25	134	0.0324169	0.237222	1	-0.383602	0.171432	211108
211108_wash_06_L04	Paclitaxel	211108_wash_06	0.3162	Paclitaxel_3	treatment	72	L04	1012	741	271	PDX1258-wash	271	0.267787	1420.53	38.625	4427.5	89.25	0.0199043	0.247882	2	-0.327532	0.167363	211108
211108_wash_07_K03	Paclitaxel	211108_wash_07	0.3162	Paclitaxel_3	treatment	72	K03	877	630	247	PDX1258-wash	247	0.281642	1420.53	38.625	4503.75	79.25	0.0171889	0.264453	3	-0.3864	0.139883	211108
211108_wash_08_K12	Paclitaxel	211108_wash_08	1	Paclitaxel_2	treatment	72	K12	1049	732	317	PDX1258-wash	317	0.302193	1420.53	38.625	4013.25	134	0.0324169	0.269776	1	-0.357564	0.182396	211108
211108_wash_06_K06	Paclitaxel	211108_wash_06	1	Paclitaxel_2	treatment	72	K06	1095	829	266	PDX1258-wash	266	0.242922	1420.53	38.625	4427.5	89.25	0.0199043	0.223018	2	-0.279909	0.187239	211108
211108_wash_07_K17	Paclitaxel	211108_wash_07	1	Paclitaxel_2	treatment	72	K17	1032	770	262	PDX1258-wash	262	0.253876	1420.53	38.625	4503.75	79.25	0.0171889	0.236687	3	-0.307792	0.170969	211108
211108_wash_08_K19	Paclitaxel	211108_wash_08	3.1623	Paclitaxel_1	treatment	72	K19	1098	816	282	PDX1258-wash	282	0.256831	1420.53	38.625	4013.25	134	0.0324169	0.224414	1	-0.309256	0.203326	211108
211108_wash_06_L14	Paclitaxel	211108_wash_06	3.1623	Paclitaxel_1	treatment	72	L14	1218	958	260	PDX1258-wash	260	0.213465	1420.53	38.625	4427.5	89.25	0.0199043	0.19356	2	-0.213524	0.216375	211108
211108_wash_07_K12	Paclitaxel	211108_wash_07	3.1623	Paclitaxel_1	treatment	72	K12	1154	801	353	PDX1258-wash	353	0.305893	1420.53	38.625	4503.75	79.25	0.0171889	0.288704	3	-0.291183	0.177852	211108
211108_wash_08_L12	Paclitaxel	211108_wash_08	10	Paclitaxel_0	treatment	72	L12	1106	761	345	PDX1258-wash	345	0.311935	1420.53	38.625	4013.25	134	0.0324169	0.279518	1	-0.340688	0.189622	211108
211108_wash_06_K05	Paclitaxel	211108_wash_06	10	Paclitaxel_0	treatment	72	K05	1258	907	351	PDX1258-wash	351	0.279014	1420.53	38.625	4427.5	89.25	0.0199043	0.25911	2	-0.239325	0.204856	211108
211108_wash_07_L10	Paclitaxel	211108_wash_07	10	Paclitaxel_0	treatment	72	L10	1274	1045	229	PDX1258-wash	229	0.179749	1420.53	38.625	4503.75	79.25	0.0171889	0.16256	3	-0.168416	0.232029	211108
211108_DDD_04_M15	BMS-265246	211108_DDD_04	0.001	BMS-265246_8	treatment	72	M15	5073	4968	105	SKBR3	105	0.0206978	1778.08	27.05	5252.75	104	0.0195006	0.00119717	1	0.929929	0.94579	211108
211108_DDD_02_M09	BMS-265246	211108_DDD_02	0.001	BMS-265246_8	treatment	72	M09	5719	5643	76	SKBR3	76	0.013289	1778.08	27.05	5274.5	99.75	0.0184034	-0.00511441	2	1.08798	1.06986	211108
211108_DDD_03_M08	BMS-265246	211108_DDD_03	0.001	BMS-265246_8	treatment	72	M08	5387	5292	95	SKBR3	95	0.017635	1778.08	27.05	5214.75	110.75	0.0209033	-0.00326827	3	1.01904	1.01481	211108
211108_DDD_04_M10	BMS-265246	211108_DDD_04	0.0032	BMS-265246_7	treatment	72	M10	5096	4971	125	SKBR3	125	0.024529	1778.08	27.05	5252.75	104	0.0195006	0.00502841	1	0.930674	0.946361	211108
211108_DDD_02_N08	BMS-265246	211108_DDD_02	0.0032	BMS-265246_7	treatment	72	N08	5432	5319	113	SKBR3	113	0.0208027	1778.08	27.05	5274.5	99.75	0.0184034	0.00239921	2	1.01074	1.00844	211108
211108_DDD_03_N17	BMS-265246	211108_DDD_03	0.0032	BMS-265246_7	treatment	72	N17	5295	5198	97	SKBR3	97	0.0183192	1778.08	27.05	5214.75	110.75	0.0209033	-0.00258415	3	0.995859	0.996788	211108
211108_DDD_04_M17	BMS-265246	211108_DDD_04	0.01	BMS-265246_6	treatment	72	M17	5105	4982	123	SKBR3	123	0.024094	1778.08	27.05	5252.75	104	0.0195006	0.00459339	1	0.933407	0.948456	211108
211108_DDD_02_M21	BMS-265246	211108_DDD_02	0.01	BMS-265246_6	treatment	72	M21	4848	4772	76	SKBR3	76	0.0156766	1778.08	27.05	5274.5	99.75	0.0184034	-0.00272688	2	0.876344	0.90473	211108
211108_DDD_03_M06	BMS-265246	211108_DDD_03	0.01	BMS-265246_6	treatment	72	M06	5175	5050	125	SKBR3	125	0.0241546	1778.08	27.05	5214.75	110.75	0.0209033	0.00325127	3	0.959063	0.968407	211108
211108_DDD_04_M20	BMS-265246	211108_DDD_04	0.0316	BMS-265246_5	treatment	72	M20	5082	4971	111	SKBR3	111	0.0218418	1778.08	27.05	5252.75	104	0.0195006	0.00234116	1	0.930674	0.946361	211108
211108_DDD_02_N03	BMS-265246	211108_DDD_02	0.0316	BMS-265246_5	treatment	72	N03	4797	4689	108	SKBR3	108	0.0225141	1778.08	27.05	5274.5	99.75	0.0184034	0.00411063	2	0.855474	0.888994	211108
211108_DDD_03_M09	BMS-265246	211108_DDD_03	0.0316	BMS-265246_5	treatment	72	M09	5257	5162	95	SKBR3	95	0.0180711	1778.08	27.05	5214.75	110.75	0.0209033	-0.00283217	3	0.986943	0.989884	211108
211108_DDD_04_N05	BMS-265246	211108_DDD_04	0.1	BMS-265246_4	treatment	72	N05	4738	4637	101	SKBR3	101	0.021317	1778.08	27.05	5252.75	104	0.0195006	0.00181637	1	0.84663	0.882776	211108
211108_DDD_02_N17	BMS-265246	211108_DDD_02	0.1	BMS-265246_4	treatment	72	N17	4472	4370	102	SKBR3	102	0.0228086	1778.08	27.05	5274.5	99.75	0.0184034	0.00440514	2	0.773983	0.828515	211108
211108_DDD_03_M07	BMS-265246	211108_DDD_03	0.1	BMS-265246_4	treatment	72	M07	4957	4838	119	SKBR3	119	0.0240065	1778.08	27.05	5214.75	110.75	0.0209033	0.00310314	3	0.905678	0.927753	211108
211108_DDD_04_M05	BMS-265246	211108_DDD_04	0.3162	BMS-265246_3	treatment	72	M05	4588	4469	119	SKBR3	119	0.0259372	1778.08	27.05	5252.75	104	0.0195006	0.00643659	1	0.803535	0.850792	211108
211108_DDD_02_N07	BMS-265246	211108_DDD_02	0.3162	BMS-265246_3	treatment	72	N07	4595	4481	114	SKBR3	114	0.0248096	1778.08	27.05	5274.5	99.75	0.0184034	0.00640613	2	0.802576	0.849559	211108
211108_DDD_03_M13	BMS-265246	211108_DDD_03	0.3162	BMS-265246_3	treatment	72	M13	4469	4384	85	SKBR3	85	0.0190199	1778.08	27.05	5214.75	110.75	0.0209033	-0.0018834	3	0.788464	0.840692	211108
211108_DDD_04_N14	BMS-265246	211108_DDD_04	1	BMS-265246_2	treatment	72	N14	3712	3631	81	SKBR3	81	0.0218211	1778.08	27.05	5252.75	104	0.0195006	0.00232048	1	0.579124	0.691257	211108
211108_DDD_02_N06	BMS-265246	211108_DDD_02	1	BMS-265246_2	treatment	72	N06	4214	4122	92	SKBR3	92	0.021832	1778.08	27.05	5274.5	99.75	0.0184034	0.00342854	2	0.709128	0.781496	211108
211108_DDD_03_N15	BMS-265246	211108_DDD_03	1	BMS-265246_2	treatment	72	N15	4000	3899	101	SKBR3	101	0.02525	1778.08	27.05	5214.75	110.75	0.0209033	0.00434668	3	0.658359	0.747687	211108
211108_DDD_04_M04	BMS-265246	211108_DDD_04	3.1623	BMS-265246_1	treatment	72	M04	2846	2749	97	SKBR3	97	0.0340829	1778.08	27.05	5252.75	104	0.0195006	0.0145823	1	0.321551	0.523345	211108
211108_DDD_02_N18	BMS-265246	211108_DDD_02	3.1623	BMS-265246_1	treatment	72	N18	3009	2913	96	SKBR3	96	0.0319043	1778.08	27.05	5274.5	99.75	0.0184034	0.0135008	2	0.369828	0.55228	211108
211108_DDD_03_M22	BMS-265246	211108_DDD_03	3.1623	BMS-265246_1	treatment	72	M22	3247	3132	115	SKBR3	115	0.0354173	1778.08	27.05	5214.75	110.75	0.0209033	0.014514	3	0.440103	0.600604	211108
211108_DDD_04_M08	BMS-265246	211108_DDD_04	10	BMS-265246_0	treatment	72	M08	2214	2112	102	SKBR3	102	0.0460705	1778.08	27.05	5252.75	104	0.0195006	0.0265698	1	0.116422	0.402075	211108
211108_DDD_02_M13	BMS-265246	211108_DDD_02	10	BMS-265246_0	treatment	72	M13	2052	1986	66	SKBR3	66	0.0321637	1778.08	27.05	5274.5	99.75	0.0184034	0.0137603	2	0.0730423	0.376529	211108
211108_DDD_03_N08	BMS-265246	211108_DDD_03	10	BMS-265246_0	treatment	72	N08	2169	2065	104	SKBR3	104	0.0479484	1778.08	27.05	5214.75	110.75	0.0209033	0.027045	3	0.10117	0.395992	211108
211108_DDD_04_M18	Paclitaxel	211108_DDD_04	0.001	Paclitaxel_8	treatment	72	M18	5141	5025	116	SKBR3	116	0.0225637	1778.08	27.05	5252.75	104	0.0195006	0.00306307	1	0.944069	0.956642	211108
211108_DDD_02_M22	Paclitaxel	211108_DDD_02	0.001	Paclitaxel_8	treatment	72	M22	5621	5510	111	SKBR3	111	0.0197474	1778.08	27.05	5274.5	99.75	0.0184034	0.00134393	2	1.05647	1.04465	211108
211108_DDD_03_M20	Paclitaxel	211108_DDD_03	0.001	Paclitaxel_8	treatment	72	M20	5723	5620	103	SKBR3	103	0.0179976	1778.08	27.05	5214.75	110.75	0.0209033	-0.00290576	3	1.09879	1.07771	211108
211108_DDD_04_N21	Paclitaxel	211108_DDD_04	0.0032	Paclitaxel_7	treatment	72	N21	4180	3988	192	SKBR3	192	0.045933	1778.08	27.05	5252.75	104	0.0195006	0.0264324	1	0.676789	0.759221	211108
211108_DDD_02_N22	Paclitaxel	211108_DDD_02	0.0032	Paclitaxel_7	treatment	72	N22	4406	4269	137	SKBR3	137	0.031094	1778.08	27.05	5274.5	99.75	0.0184034	0.0126905	2	0.747736	0.809366	211108
211108_DDD_03_N19	Paclitaxel	211108_DDD_03	0.0032	Paclitaxel_7	treatment	72	N19	3966	3784	182	SKBR3	182	0.0458901	1778.08	27.05	5214.75	110.75	0.0209033	0.0249867	3	0.626681	0.725634	211108
211108_DDD_04_N11	Paclitaxel	211108_DDD_04	0.01	Paclitaxel_6	treatment	72	N11	1574	903	671	SKBR3	671	0.426302	1778.08	27.05	5252.75	104	0.0195006	0.406802	1	-0.351809	0.17191	211108
211108_DDD_02_N05	Paclitaxel	211108_DDD_02	0.01	Paclitaxel_6	treatment	72	N05	1593	887	706	SKBR3	706	0.443189	1778.08	27.05	5274.5	99.75	0.0184034	0.424786	2	-0.358097	0.168168	211108
211108_DDD_03_M16	Paclitaxel	211108_DDD_03	0.01	Paclitaxel_6	treatment	72	M16	1755	882	873	SKBR3	873	0.497436	1778.08	27.05	5214.75	110.75	0.0209033	0.476533	3	-0.363426	0.169136	211108
211108_DDD_04_M21	Paclitaxel	211108_DDD_04	0.0316	Paclitaxel_5	treatment	72	M21	1468	835	633	SKBR3	633	0.431199	1778.08	27.05	5252.75	104	0.0195006	0.411698	1	-0.383482	0.158964	211108
211108_DDD_02_N12	Paclitaxel	211108_DDD_02	0.0316	Paclitaxel_5	treatment	72	N12	1523	820	703	SKBR3	703	0.461589	1778.08	27.05	5274.5	99.75	0.0184034	0.443186	2	-0.389444	0.155465	211108
211108_DDD_03_N13	Paclitaxel	211108_DDD_03	0.0316	Paclitaxel_5	treatment	72	N13	1606	842	764	SKBR3	764	0.475716	1778.08	27.05	5214.75	110.75	0.0209033	0.454813	3	-0.382177	0.161465	211108
211108_DDD_04_M07	Paclitaxel	211108_DDD_04	0.1	Paclitaxel_4	treatment	72	M07	1310	926	384	SKBR3	384	0.29313	1778.08	27.05	5252.75	104	0.0195006	0.273629	1	-0.341292	0.176289	211108
211108_DDD_02_N10	Paclitaxel	211108_DDD_02	0.1	Paclitaxel_4	treatment	72	N10	1479	861	618	SKBR3	618	0.41785	1778.08	27.05	5274.5	99.75	0.0184034	0.399446	2	-0.370156	0.163238	211108
211108_DDD_03_M05	Paclitaxel	211108_DDD_03	0.1	Paclitaxel_4	treatment	72	M05	1407	990	417	SKBR3	417	0.296375	1778.08	27.05	5214.75	110.75	0.0209033	0.275472	3	-0.314248	0.189846	211108
211108_DDD_04_N10	Paclitaxel	211108_DDD_04	0.3162	Paclitaxel_3	treatment	72	N10	1623	968	655	SKBR3	655	0.403574	1778.08	27.05	5252.75	104	0.0195006	0.384073	1	-0.322327	0.184284	211108
211108_DDD_02_N04	Paclitaxel	211108_DDD_02	0.3162	Paclitaxel_3	treatment	72	N04	1620	858	762	SKBR3	762	0.47037	1778.08	27.05	5274.5	99.75	0.0184034	0.451967	2	-0.371556	0.162669	211108
211108_DDD_03_M03	Paclitaxel	211108_DDD_03	0.3162	Paclitaxel_3	treatment	72	M03	1454	791	663	SKBR3	663	0.455983	1778.08	27.05	5214.75	110.75	0.0209033	0.43508	3	-0.406552	0.151685	211108
211108_DDD_04_M12	Paclitaxel	211108_DDD_04	1	Paclitaxel_2	treatment	72	M12	1604	895	709	SKBR3	709	0.44202	1778.08	27.05	5252.75	104	0.0195006	0.422519	1	-0.355489	0.170387	211108
211108_DDD_02_M06	Paclitaxel	211108_DDD_02	1	Paclitaxel_2	treatment	72	M06	1579	924	655	SKBR3	655	0.41482	1778.08	27.05	5274.5	99.75	0.0184034	0.396416	2	-0.341155	0.175182	211108
211108_DDD_03_M17	Paclitaxel	211108_DDD_03	1	Paclitaxel_2	treatment	72	M17	1441	818	623	SKBR3	623	0.432339	1778.08	27.05	5214.75	110.75	0.0209033	0.411435	3	-0.39358	0.156863	211108
211108_DDD_04_M19	Paclitaxel	211108_DDD_04	3.1623	Paclitaxel_1	treatment	72	M19	1531	947	584	SKBR3	584	0.38145	1778.08	27.05	5252.75	104	0.0195006	0.361949	1	-0.331772	0.180287	211108
211108_DDD_02_N14	Paclitaxel	211108_DDD_02	3.1623	Paclitaxel_1	treatment	72	N14	1318	773	545	SKBR3	545	0.413505	1778.08	27.05	5274.5	99.75	0.0184034	0.395102	2	-0.41199	0.146554	211108
211108_DDD_03_M12	Paclitaxel	211108_DDD_03	3.1623	Paclitaxel_1	treatment	72	M12	1669	948	721	SKBR3	721	0.431995	1778.08	27.05	5214.75	110.75	0.0209033	0.411092	3	-0.333134	0.181792	211108
211108_DDD_04_N12	Paclitaxel	211108_DDD_04	10	Paclitaxel_0	treatment	72	N12	1510	876	634	SKBR3	634	0.419868	1778.08	27.05	5252.75	104	0.0195006	0.400367	1	-0.364278	0.16677	211108
211108_DDD_02_M05	Paclitaxel	211108_DDD_02	10	Paclitaxel_0	treatment	72	M05	1278	745	533	SKBR3	533	0.417058	1778.08	27.05	5274.5	99.75	0.0184034	0.398654	2	-0.425658	0.141246	211108
211108_DDD_03_N10	Paclitaxel	211108_DDD_03	10	Paclitaxel_0	treatment	72	N10	1594	891	703	SKBR3	703	0.441029	1778.08	27.05	5214.75	110.75	0.0209033	0.420126	3	-0.359249	0.170861	211108
211108_wash_08_M15	BMS-265246	211108_wash_08	0.001	BMS-265246_8	treatment	72	M15	5332	5273	59	SKBR3-wash	59	0.0110653	1900.53	24.125	4848.75	88.5	0.0178551	-0.00678987	1	1.12809	1.0875	211108
211108_wash_06_M09	BMS-265246	211108_wash_06	0.001	BMS-265246_8	treatment	72	M09	5447	5358	89	SKBR3-wash	89	0.0163393	1900.53	24.125	5944.75	86.75	0.0143458	0.00199351	2	0.87758	0.901299	211108
211108_wash_07_M08	BMS-265246	211108_wash_07	0.001	BMS-265246_8	treatment	72	M08	5993	5923	70	SKBR3-wash	70	0.0116803	1900.53	24.125	5318.25	93.25	0.017229	-0.00554875	3	1.15049	1.11371	211108
211108_wash_08_M10	BMS-265246	211108_wash_08	0.0032	BMS-265246_7	treatment	72	M10	5017	4925	92	SKBR3-wash	92	0.0183377	1900.53	24.125	4848.75	88.5	0.0178551	0.000482515	1	1.02323	1.01573	211108
211108_wash_06_N08	BMS-265246	211108_wash_06	0.0032	BMS-265246_7	treatment	72	N08	5505	5434	71	SKBR3-wash	71	0.0128974	1900.53	24.125	5944.75	86.75	0.0143458	-0.0014484	2	0.893723	0.914084	211108
211108_wash_07_N17	BMS-265246	211108_wash_07	0.0032	BMS-265246_7	treatment	72	N17	4596	4492	104	SKBR3-wash	104	0.0226284	1900.53	24.125	5318.25	93.25	0.017229	0.00539933	3	0.784988	0.844639	211108
211108_wash_08_M17	BMS-265246	211108_wash_08	0.01	BMS-265246_6	treatment	72	M17	4516	4440	76	SKBR3-wash	76	0.0168291	1900.53	24.125	4848.75	88.5	0.0178551	-0.00102608	1	0.873805	0.9157	211108
211108_wash_06_M21	BMS-265246	211108_wash_06	0.01	BMS-265246_6	treatment	72	M21	5795	5714	81	SKBR3-wash	81	0.0139776	1900.53	24.125	5944.75	86.75	0.0143458	-0.000368195	2	0.952448	0.961184	211108
211108_wash_07_M06	BMS-265246	211108_wash_07	0.01	BMS-265246_6	treatment	72	M06	4865	4804	61	SKBR3-wash	61	0.0125385	1900.53	24.125	5318.25	93.25	0.017229	-0.0046905	3	0.867583	0.903305	211108
211108_wash_08_M20	BMS-265246	211108_wash_08	0.0316	BMS-265246_5	treatment	72	M20	4543	4470	73	SKBR3-wash	73	0.0160687	1900.53	24.125	4848.75	88.5	0.0178551	-0.00178646	1	0.883167	0.921887	211108
211108_wash_06_N03	BMS-265246	211108_wash_06	0.0316	BMS-265246_5	treatment	72	N03	4924	4860	64	SKBR3-wash	64	0.0129976	1900.53	24.125	5944.75	86.75	0.0143458	-0.0013482	2	0.769486	0.817528	211108
211108_wash_07_M09	BMS-265246	211108_wash_07	0.0316	BMS-265246_5	treatment	72	M09	5263	5198	65	SKBR3-wash	65	0.0123504	1900.53	24.125	5318.25	93.25	0.017229	-0.00487868	3	0.969425	0.977389	211108
211108_wash_08_N05	BMS-265246	211108_wash_08	0.1	BMS-265246_4	treatment	72	N05	4250	4157	93	SKBR3-wash	93	0.0218824	1900.53	24.125	4848.75	88.5	0.0178551	0.00402722	1	0.784663	0.857334	211108
211108_wash_06_N17	BMS-265246	211108_wash_06	0.1	BMS-265246_4	treatment	72	N17	4932	4850	82	SKBR3-wash	82	0.0166261	1900.53	24.125	5944.75	86.75	0.0143458	0.00228035	2	0.767272	0.815846	211108
211108_wash_07_M07	BMS-265246	211108_wash_07	0.1	BMS-265246_4	treatment	72	M07	4662	4575	87	SKBR3-wash	87	0.0186615	1900.53	24.125	5318.25	93.25	0.017229	0.00143247	3	0.807138	0.860245	211108
211108_wash_08_M05	BMS-265246	211108_wash_08	0.3162	BMS-265246_3	treatment	72	M05	3600	3510	90	SKBR3-wash	90	0.025	1900.53	24.125	4848.75	88.5	0.0178551	0.00714486	1	0.574638	0.723898	211108
211108_wash_06_N07	BMS-265246	211108_wash_06	0.3162	BMS-265246_3	treatment	72	N07	4288	4203	85	SKBR3-wash	85	0.0198228	1900.53	24.125	5944.75	86.75	0.0143458	0.005477	2	0.619973	0.70701	211108
211108_wash_07_M13	BMS-265246	211108_wash_07	0.3162	BMS-265246_3	treatment	72	M13	4384	4319	65	SKBR3-wash	65	0.0148266	1900.53	24.125	5318.25	93.25	0.017229	-0.0024024	3	0.738385	0.812109	211108
211108_wash_08_N14	BMS-265246	211108_wash_08	1	BMS-265246_2	treatment	72	N14	3253	3177	76	SKBR3-wash	76	0.023363	1900.53	24.125	4848.75	88.5	0.0178551	0.00550791	1	0.462659	0.65522	211108
211108_wash_06_N06	BMS-265246	211108_wash_06	1	BMS-265246_2	treatment	72	N06	4267	4198	69	SKBR3-wash	69	0.0161706	1900.53	24.125	5944.75	86.75	0.0143458	0.00182485	2	0.618801	0.706169	211108
211108_wash_07_N15	BMS-265246	211108_wash_07	1	BMS-265246_2	treatment	72	N15	3444	3357	87	SKBR3-wash	87	0.0252613	1900.53	24.125	5318.25	93.25	0.017229	0.00803228	3	0.467008	0.631223	211108
211108_wash_08_M04	BMS-265246	211108_wash_08	3.1623	BMS-265246_1	treatment	72	M04	2026	1956	70	SKBR3-wash	70	0.0345508	1900.53	24.125	4848.75	88.5	0.0178551	0.0166957	1	0.0215213	0.403403	211108
211108_wash_06_N18	BMS-265246	211108_wash_06	3.1623	BMS-265246_1	treatment	72	N18	2798	2710	88	SKBR3-wash	88	0.031451	1900.53	24.125	5944.75	86.75	0.0143458	0.0171053	2	0.240689	0.455864	211108
211108_wash_07_M22	BMS-265246	211108_wash_07	3.1623	BMS-265246_1	treatment	72	M22	2554	2498	56	SKBR3-wash	56	0.0219264	1900.53	24.125	5318.25	93.25	0.017229	0.00469734	3	0.20218	0.469703	211108
211108_wash_08_M08	BMS-265246	211108_wash_08	10	BMS-265246_0	treatment	72	M08	1917	1823	94	SKBR3-wash	94	0.049035	1900.53	24.125	4848.75	88.5	0.0178551	0.0311798	1	-0.0303515	0.375973	211108
211108_wash_06_M13	BMS-265246	211108_wash_06	10	BMS-265246_0	treatment	72	M13	2515	2438	77	SKBR3-wash	77	0.0306163	1900.53	24.125	5944.75	86.75	0.0143458	0.0162705	2	0.163435	0.41011	211108
211108_wash_07_N08	BMS-265246	211108_wash_07	10	BMS-265246_0	treatment	72	N08	1993	1923	70	SKBR3-wash	70	0.0351229	1900.53	24.125	5318.25	93.25	0.017229	0.0178939	3	0.00795052	0.361585	211108
211108_wash_08_M18	Paclitaxel	211108_wash_08	0.001	Paclitaxel_8	treatment	72	M18	5477	5425	52	SKBR3-wash	52	0.00949425	1900.53	24.125	4848.75	88.5	0.0178551	-0.00836089	1	1.17332	1.11885	211108
211108_wash_06_M22	Paclitaxel	211108_wash_06	0.001	Paclitaxel_8	treatment	72	M22	5749	5613	136	SKBR3-wash	136	0.0236563	1900.53	24.125	5944.75	86.75	0.0143458	0.00931053	2	0.931398	0.944194	211108
211108_wash_07_M20	Paclitaxel	211108_wash_07	0.001	Paclitaxel_8	treatment	72	M20	5091	5017	74	SKBR3-wash	74	0.0145355	1900.53	24.125	5318.25	93.25	0.017229	-0.00269359	3	0.922964	0.943355	211108
211108_wash_08_N21	Paclitaxel	211108_wash_08	0.0032	Paclitaxel_7	treatment	72	N21	3872	3758	114	SKBR3-wash	114	0.0294421	1900.53	24.125	4848.75	88.5	0.0178551	0.011587	1	0.656242	0.775045	211108
211108_wash_06_N22	Paclitaxel	211108_wash_06	0.0032	Paclitaxel_7	treatment	72	N22	4804	4715	89	SKBR3-wash	89	0.0185262	1900.53	24.125	5944.75	86.75	0.0143458	0.00418047	2	0.737207	0.793137	211108
211108_wash_07_N19	Paclitaxel	211108_wash_07	0.0032	Paclitaxel_7	treatment	72	N19	2924	2752	172	SKBR3-wash	172	0.0588235	1900.53	24.125	5318.25	93.25	0.017229	0.0415945	3	0.283212	0.517463	211108
211108_wash_08_N11	Paclitaxel	211108_wash_08	0.01	Paclitaxel_6	treatment	72	N11	803	495	308	SKBR3-wash	308	0.383562	1900.53	24.125	4848.75	88.5	0.0178551	0.365707	1	-0.630514	0.102088	211108
211108_wash_06_N05	Paclitaxel	211108_wash_06	0.01	Paclitaxel_6	treatment	72	N05	1127	792	335	SKBR3-wash	335	0.297249	1900.53	24.125	5944.75	86.75	0.0143458	0.282904	2	-0.412595	0.133227	211108
211108_wash_07_M16	Paclitaxel	211108_wash_07	0.01	Paclitaxel_6	treatment	72	M16	1080	592	488	SKBR3-wash	488	0.451852	1900.53	24.125	5318.25	93.25	0.017229	0.434623	3	-0.544189	0.111315	211108
211108_wash_08_M21	Paclitaxel	211108_wash_08	0.0316	Paclitaxel_5	treatment	72	M21	690	423	267	SKBR3-wash	267	0.386957	1900.53	24.125	4848.75	88.5	0.0178551	0.369101	1	-0.67109	0.087239	211108
211108_wash_06_N12	Paclitaxel	211108_wash_06	0.0316	Paclitaxel_5	treatment	72	N12	870	462	408	SKBR3-wash	408	0.468966	1900.53	24.125	5944.75	86.75	0.0143458	0.45462	2	-0.576692	0.0777156	211108
211108_wash_07_N13	Paclitaxel	211108_wash_07	0.0316	Paclitaxel_5	treatment	72	N13	945	498	447	SKBR3-wash	447	0.473016	1900.53	24.125	5318.25	93.25	0.017229	0.455787	3	-0.594302	0.0936398	211108
211108_wash_08_M07	Paclitaxel	211108_wash_08	0.1	Paclitaxel_4	treatment	72	M07	582	353	229	SKBR3-wash	229	0.393471	1900.53	24.125	4848.75	88.5	0.0178551	0.375616	1	-0.712305	0.0728023	211108
211108_wash_06_N10	Paclitaxel	211108_wash_06	0.1	Paclitaxel_4	treatment	72	N10	920	652	268	SKBR3-wash	268	0.291304	1900.53	24.125	5944.75	86.75	0.0143458	0.276959	2	-0.478097	0.109677	211108
211108_wash_07_M05	Paclitaxel	211108_wash_07	0.1	Paclitaxel_4	treatment	72	M05	690	507	183	SKBR3-wash	183	0.265217	1900.53	24.125	5318.25	93.25	0.017229	0.247988	3	-0.589378	0.0953321	211108
211108_wash_08_N10	Paclitaxel	211108_wash_08	0.3162	Paclitaxel_3	treatment	72	N10	754	447	307	SKBR3-wash	307	0.407162	1900.53	24.125	4848.75	88.5	0.0178551	0.389307	1	-0.657379	0.0921887	211108
211108_wash_06_N04	Paclitaxel	211108_wash_06	0.3162	Paclitaxel_3	treatment	72	N04	988	775	213	SKBR3-wash	213	0.215587	1900.53	24.125	5944.75	86.75	0.0143458	0.201241	2	-0.420292	0.130367	211108
211108_wash_07_M03	Paclitaxel	211108_wash_07	0.3162	Paclitaxel_3	treatment	72	M03	623	337	286	SKBR3-wash	286	0.459069	1900.53	24.125	5318.25	93.25	0.017229	0.44184	3	-0.68814	0.0633667	211108
211108_wash_08_M12	Paclitaxel	211108_wash_08	1	Paclitaxel_2	treatment	72	M12	921	606	315	SKBR3-wash	315	0.34202	1900.53	24.125	4848.75	88.5	0.0178551	0.324164	1	-0.570833	0.124981	211108
211108_wash_06_M06	Paclitaxel	211108_wash_06	1	Paclitaxel_2	treatment	72	M06	943	537	406	SKBR3-wash	406	0.430541	1900.53	24.125	5944.75	86.75	0.0143458	0.416195	2	-0.536161	0.0903318	211108
211108_wash_07_M17	Paclitaxel	211108_wash_07	1	Paclitaxel_2	treatment	72	M17	947	549	398	SKBR3-wash	398	0.420275	1900.53	24.125	5318.25	93.25	0.017229	0.403046	3	-0.566764	0.103229	211108
211108_wash_08_M19	Paclitaxel	211108_wash_08	3.1623	Paclitaxel_1	treatment	72	M19	649	379	270	SKBR3-wash	270	0.416025	1900.53	24.125	4848.75	88.5	0.0178551	0.39817	1	-0.696769	0.0781645	211108
211108_wash_06_N14	Paclitaxel	211108_wash_06	3.1623	Paclitaxel_1	treatment	72	N14	1155	557	598	SKBR3-wash	598	0.517749	1900.53	24.125	5944.75	86.75	0.0143458	0.503403	2	-0.525737	0.0936961	211108
211108_wash_07_M12	Paclitaxel	211108_wash_07	3.1623	Paclitaxel_1	treatment	72	M12	1184	608	576	SKBR3-wash	576	0.486486	1900.53	24.125	5318.25	93.25	0.017229	0.469257	3	-0.535927	0.114323	211108
211108_wash_08_N12	Paclitaxel	211108_wash_08	10	Paclitaxel_0	treatment	72	N12	799	418	381	SKBR3-wash	381	0.476846	1900.53	24.125	4848.75	88.5	0.0178551	0.458991	1	-0.673972	0.0862078	211108
211108_wash_06_M05	Paclitaxel	211108_wash_06	10	Paclitaxel_0	treatment	72	M05	963	740	223	SKBR3-wash	223	0.231568	1900.53	24.125	5944.75	86.75	0.0143458	0.217222	2	-0.436349	0.12448	211108
211108_wash_07_N10	Paclitaxel	211108_wash_07	10	Paclitaxel_0	treatment	72	N10	938	554	384	SKBR3-wash	384	0.409382	1900.53	24.125	5318.25	93.25	0.017229	0.392153	3	-0.56411	0.10417	211108
211115_DDD_12_C15	BMS-265246	211115_DDD_12	0.001	BMS-265246_8	treatment	72	C15	6432	6299	133	AU565	133	0.0206779	2087.57	61.625	6232.5	149	0.0233671	-0.00268922	4	1.0135	1.01067	211115
211115_DDD_10_C09	BMS-265246	211115_DDD_10	0.001	BMS-265246_8	treatment	72	C09	6976	6824	152	AU565	152	0.021789	2087.57	61.625	6420.5	151.75	0.0232451	-0.00145614	5	1.07664	1.06285	211115
211115_DDD_11_C08	BMS-265246	211115_DDD_11	0.001	BMS-265246_8	treatment	72	C08	6182	6028	154	AU565	154	0.024911	2087.57	61.625	6484.25	151.5	0.0229071	0.00200397	6	0.912719	0.929637	211115
211115_DDD_12_C10	BMS-265246	211115_DDD_12	0.0032	BMS-265246_7	treatment	72	C10	6155	5993	162	AU565	162	0.0263201	2087.57	61.625	6232.5	149	0.0233671	0.00295298	4	0.950946	0.961572	211115
211115_DDD_10_D08	BMS-265246	211115_DDD_10	0.0032	BMS-265246_7	treatment	72	D08	7031	6883	148	AU565	148	0.0210496	2087.57	61.625	6420.5	151.75	0.0232451	-0.00219549	5	1.0877	1.07203	211115
211115_DDD_11_D17	BMS-265246	211115_DDD_11	0.0032	BMS-265246_7	treatment	72	D17	6442	6310	132	AU565	132	0.0204905	2087.57	61.625	6484.25	151.5	0.0229071	-0.00241653	6	0.966957	0.973127	211115
211115_DDD_12_C17	BMS-265246	211115_DDD_12	0.01	BMS-265246_6	treatment	72	C17	6579	6450	129	AU565	129	0.0196078	2087.57	61.625	6232.5	149	0.0233671	-0.00375924	4	1.04395	1.0349	211115
211115_DDD_10_C21	BMS-265246	211115_DDD_10	0.01	BMS-265246_6	treatment	72	C21	6550	6402	148	AU565	148	0.0225954	2087.57	61.625	6420.5	151.75	0.0232451	-0.00064971	5	0.996443	0.997119	211115
211115_DDD_11_C06	BMS-265246	211115_DDD_11	0.01	BMS-265246_6	treatment	72	C06	6051	5859	192	AU565	192	0.0317303	2087.57	61.625	6484.25	151.5	0.0229071	0.00882323	6	0.879742	0.903574	211115
211115_DDD_12_C20	BMS-265246	211115_DDD_12	0.0316	BMS-265246_5	treatment	72	C20	6158	6010	148	AU565	148	0.0240338	2087.57	61.625	6232.5	149	0.0233671	0.000666691	4	0.954452	0.9643	211115
211115_DDD_10_D03	BMS-265246	211115_DDD_10	0.0316	BMS-265246_5	treatment	72	D03	6457	6279	178	AU565	178	0.027567	2087.57	61.625	6420.5	151.75	0.0232451	0.00432185	5	0.97269	0.977961	211115
211115_DDD_11_C09	BMS-265246	211115_DDD_11	0.0316	BMS-265246_5	treatment	72	C09	6638	6447	191	AU565	191	0.0287737	2087.57	61.625	6484.25	151.5	0.0229071	0.00586667	6	0.992965	0.994255	211115
211115_DDD_12_D05	BMS-265246	211115_DDD_12	0.1	BMS-265246_4	treatment	72	D05	6149	6002	147	AU565	147	0.0239063	2087.57	61.625	6232.5	149	0.0233671	0.00053924	4	0.952803	0.963016	211115
211115_DDD_10_D17	BMS-265246	211115_DDD_10	0.1	BMS-265246_4	treatment	72	D17	6114	5950	164	AU565	164	0.0268237	2087.57	61.625	6420.5	151.75	0.0232451	0.00357855	5	0.908264	0.926719	211115
211115_DDD_11_C07	BMS-265246	211115_DDD_11	0.1	BMS-265246_4	treatment	72	C07	6211	6067	144	AU565	144	0.0231847	2087.57	61.625	6484.25	151.5	0.0229071	0.00027761	6	0.920278	0.935652	211115
211115_DDD_12_C05	BMS-265246	211115_DDD_12	0.3162	BMS-265246_3	treatment	72	C05	5882	5693	189	AU565	189	0.0321319	2087.57	61.625	6232.5	149	0.0233671	0.00876484	4	0.888476	0.913438	211115
211115_DDD_10_D07	BMS-265246	211115_DDD_10	0.3162	BMS-265246_3	treatment	72	D07	5872	5717	155	AU565	155	0.0263965	2087.57	61.625	6420.5	151.75	0.0232451	0.00315133	5	0.861808	0.890429	211115
211115_DDD_11_C13	BMS-265246	211115_DDD_11	0.3162	BMS-265246_3	treatment	72	C13	6050	5887	163	AU565	163	0.0269421	2087.57	61.625	6484.25	151.5	0.0229071	0.00403509	6	0.885231	0.907892	211115
211115_DDD_12_D14	BMS-265246	211115_DDD_12	1	BMS-265246_2	treatment	72	D14	4384	4200	184	AU565	184	0.0419708	2087.57	61.625	6232.5	149	0.0233671	0.0186037	4	0.557407	0.673887	211115
211115_DDD_10_D06	BMS-265246	211115_DDD_10	1	BMS-265246_2	treatment	72	D06	4690	4527	163	AU565	163	0.0347548	2087.57	61.625	6420.5	151.75	0.0232451	0.0115097	5	0.612136	0.705085	211115
211115_DDD_11_D15	BMS-265246	211115_DDD_11	1	BMS-265246_2	treatment	72	D15	5016	4836	180	AU565	180	0.0358852	2087.57	61.625	6484.25	151.5	0.0229071	0.0129781	6	0.671595	0.745807	211115
211115_DDD_12_C04	BMS-265246	211115_DDD_12	3.1623	BMS-265246_1	treatment	72	C04	2414	2221	193	AU565	193	0.0799503	2087.57	61.625	6232.5	149	0.0233671	0.0565832	4	0.0400427	0.356358	211115
211115_DDD_10_D18	BMS-265246	211115_DDD_10	3.1623	BMS-265246_1	treatment	72	D18	3062	2864	198	AU565	198	0.0646636	2087.57	61.625	6420.5	151.75	0.0232451	0.0414185	5	0.215423	0.446071	211115
211115_DDD_11_C22	BMS-265246	211115_DDD_11	3.1623	BMS-265246_1	treatment	72	C22	2447	2268	179	AU565	179	0.0731508	2087.57	61.625	6484.25	151.5	0.0229071	0.0502437	6	0.0520041	0.349771	211115
211115_DDD_12_C08	BMS-265246	211115_DDD_12	10	BMS-265246_0	treatment	72	C08	1901	1691	210	AU565	210	0.110468	2087.57	61.625	6232.5	149	0.0233671	0.0871011	4	-0.124985	0.27132	211115
211115_DDD_10_C13	BMS-265246	211115_DDD_10	10	BMS-265246_0	treatment	72	C13	1912	1721	191	AU565	191	0.0998954	2087.57	61.625	6420.5	151.75	0.0232451	0.0766503	5	-0.11231	0.268048	211115
211115_DDD_11_D08	BMS-265246	211115_DDD_11	10	BMS-265246_0	treatment	72	D08	1912	1683	229	AU565	229	0.11977	2087.57	61.625	6484.25	151.5	0.0229071	0.0968628	6	-0.123439	0.259552	211115
211115_DDD_12_C18	Paclitaxel	211115_DDD_12	0.001	Paclitaxel_8	treatment	72	C18	6907	6746	161	AU565	161	0.0233097	2087.57	61.625	6232.5	149	0.0233671	-5.74e-05	4	1.10291	1.08239	211115
211115_DDD_10_C22	Paclitaxel	211115_DDD_10	0.001	Paclitaxel_8	treatment	72	C22	6552	6380	172	AU565	172	0.0262515	2087.57	61.625	6420.5	151.75	0.0232451	0.0030064	5	0.992207	0.993692	211115
211115_DDD_11_C20	Paclitaxel	211115_DDD_11	0.001	Paclitaxel_8	treatment	72	C20	6563	6404	159	AU565	159	0.0242267	2087.57	61.625	6484.25	151.5	0.0229071	0.00131966	6	0.984825	0.987624	211115
211115_DDD_12_D21	Paclitaxel	211115_DDD_12	0.0032	Paclitaxel_7	treatment	72	D21	3009	2691	318	AU565	318	0.105683	2087.57	61.625	6232.5	149	0.0233671	0.0823159	4	0.174577	0.431769	211115
211115_DDD_10_D22	Paclitaxel	211115_DDD_10	0.0032	Paclitaxel_7	treatment	72	D22	3753	3299	454	AU565	454	0.12097	2087.57	61.625	6420.5	151.75	0.0232451	0.0977248	5	0.326216	0.513823	211115
211115_DDD_11_D19	Paclitaxel	211115_DDD_11	0.0032	Paclitaxel_7	treatment	72	D19	3208	2834	374	AU565	374	0.116584	2087.57	61.625	6484.25	151.5	0.0229071	0.0936765	6	0.205568	0.437059	211115
211115_DDD_12_D11	Paclitaxel	211115_DDD_12	0.01	Paclitaxel_6	treatment	72	D11	1068	456	612	AU565	612	0.573034	2087.57	61.625	6232.5	149	0.0233671	0.549667	4	-0.618657	0.0731649	211115
211115_DDD_10_D05	Paclitaxel	211115_DDD_10	0.01	Paclitaxel_6	treatment	72	D05	1133	516	617	AU565	617	0.544572	2087.57	61.625	6420.5	151.75	0.0232451	0.521327	5	-0.577806	0.0803676	211115
211115_DDD_11_C16	Paclitaxel	211115_DDD_11	0.01	Paclitaxel_6	treatment	72	C16	1441	715	726	AU565	726	0.503817	2087.57	61.625	6484.25	151.5	0.0229071	0.48091	6	-0.48071	0.110267	211115
211115_DDD_12_C21	Paclitaxel	211115_DDD_12	0.0316	Paclitaxel_5	treatment	72	C21	839	411	428	AU565	428	0.510131	2087.57	61.625	6232.5	149	0.0233671	0.486764	4	-0.642957	0.0659446	211115
211115_DDD_10_D12	Paclitaxel	211115_DDD_10	0.0316	Paclitaxel_5	treatment	72	D12	1511	474	1037	AU565	1037	0.6863	2087.57	61.625	6420.5	151.75	0.0232451	0.663055	5	-0.599351	0.073826	211115
211115_DDD_11_D13	Paclitaxel	211115_DDD_11	0.0316	Paclitaxel_5	treatment	72	D13	1278	635	643	AU565	643	0.50313	2087.57	61.625	6484.25	151.5	0.0229071	0.480223	6	-0.517059	0.0979296	211115
211115_DDD_12_C07	Paclitaxel	211115_DDD_12	0.1	Paclitaxel_4	treatment	72	C07	1130	479	651	AU565	651	0.576106	2087.57	61.625	6232.5	149	0.0233671	0.552739	4	-0.606578	0.0768552	211115
211115_DDD_10_D10	Paclitaxel	211115_DDD_10	0.1	Paclitaxel_4	treatment	72	D10	1256	602	654	AU565	654	0.520701	2087.57	61.625	6420.5	151.75	0.0232451	0.497456	5	-0.535683	0.0937622	211115
211115_DDD_11_C05	Paclitaxel	211115_DDD_11	0.1	Paclitaxel_4	treatment	72	C05	1159	601	558	AU565	558	0.48145	2087.57	61.625	6484.25	151.5	0.0229071	0.458542	6	-0.533042	0.0926861	211115
211115_DDD_12_D10	Paclitaxel	211115_DDD_12	0.3162	Paclitaxel_3	treatment	72	D10	1149	493	656	AU565	656	0.570931	2087.57	61.625	6232.5	149	0.0233671	0.547564	4	-0.59933	0.0791015	211115
211115_DDD_10_D04	Paclitaxel	211115_DDD_10	0.3162	Paclitaxel_3	treatment	72	D04	1417	558	859	AU565	859	0.60621	2087.57	61.625	6420.5	151.75	0.0232451	0.582965	5	-0.556924	0.0869091	211115
211115_DDD_11_C03	Paclitaxel	211115_DDD_11	0.3162	Paclitaxel_3	treatment	72	C03	1188	587	601	AU565	601	0.505892	2087.57	61.625	6484.25	151.5	0.0229071	0.482985	6	-0.539725	0.090527	211115
211115_DDD_12_C12	Paclitaxel	211115_DDD_12	1	Paclitaxel_2	treatment	72	C12	1069	389	680	AU565	680	0.636109	2087.57	61.625	6232.5	149	0.0233671	0.612741	4	-0.655191	0.0624148	211115
211115_DDD_10_C06	Paclitaxel	211115_DDD_10	1	Paclitaxel_2	treatment	72	C06	1119	459	660	AU565	660	0.589812	2087.57	61.625	6420.5	151.75	0.0232451	0.566567	5	-0.607222	0.0714898	211115
211115_DDD_11_C17	Paclitaxel	211115_DDD_11	1	Paclitaxel_2	treatment	72	C17	1197	619	578	AU565	578	0.482874	2087.57	61.625	6484.25	151.5	0.0229071	0.459967	6	-0.524538	0.0954621	211115
211115_DDD_12_C19	Paclitaxel	211115_DDD_12	3.1623	Paclitaxel_1	treatment	72	C19	925	502	423	AU565	423	0.457297	2087.57	61.625	6232.5	149	0.0233671	0.43393	4	-0.59471	0.0805455	211115
211115_DDD_10_D14	Paclitaxel	211115_DDD_10	3.1623	Paclitaxel_1	treatment	72	D14	1493	730	763	AU565	763	0.511052	2087.57	61.625	6420.5	151.75	0.0232451	0.487806	5	-0.477038	0.113698	211115
211115_DDD_11_C12	Paclitaxel	211115_DDD_11	3.1623	Paclitaxel_1	treatment	72	C12	1523	697	826	AU565	826	0.542351	2087.57	61.625	6484.25	151.5	0.0229071	0.519444	6	-0.488744	0.107491	211115
211115_DDD_12_D12	Paclitaxel	211115_DDD_12	10	Paclitaxel_0	treatment	72	D12	1407	586	821	AU565	821	0.583511	2087.57	61.625	6232.5	149	0.0233671	0.560144	4	-0.552958	0.0940233	211115
211115_DDD_10_C05	Paclitaxel	211115_DDD_10	10	Paclitaxel_0	treatment	72	C05	1325	709	616	AU565	616	0.464906	2087.57	61.625	6420.5	151.75	0.0232451	0.441661	5	-0.486371	0.110428	211115
211115_DDD_11_D10	Paclitaxel	211115_DDD_11	10	Paclitaxel_0	treatment	72	D10	1338	679	659	AU565	659	0.492526	2087.57	61.625	6484.25	151.5	0.0229071	0.469619	6	-0.49686	0.104715	211115
211115_Wash_14_C09	BMS-265246	211115_Wash_14	0.001	BMS-265246_8	treatment	72	C09	6183	6070	113	AU565-wash	113	0.0182759	1830.88	39.25	6302.75	131.25	0.0203223	-0.00204641	4	0.958246	0.963072	211115
211115_Wash_15_C08	BMS-265246	211115_Wash_15	0.001	BMS-265246_8	treatment	72	C08	5771	5625	146	AU565-wash	146	0.0252989	1830.88	39.25	5953	121	0.0198407	0.00545819	5	0.934465	0.944902	211115
211115_Wash_16_C15	BMS-265246	211115_Wash_16	0.001	BMS-265246_8	treatment	72	C15	5916	5791	125	AU565-wash	125	0.0211291	1830.88	39.25	5713	132.75	0.0226913	-0.00156214	6	1.01659	1.01365	211115
211115_Wash_14_D08	BMS-265246	211115_Wash_14	0.0032	BMS-265246_7	treatment	72	D08	6260	6118	142	AU565-wash	142	0.0226837	1830.88	39.25	6302.75	131.25	0.0203223	0.00236138	4	0.966913	0.970687	211115
211115_Wash_15_D17	BMS-265246	211115_Wash_15	0.0032	BMS-265246_7	treatment	72	D17	5897	5810	87	AU565-wash	87	0.0147533	1830.88	39.25	5953	121	0.0198407	-0.00508745	5	0.971616	0.975978	211115
211115_Wash_16_C10	BMS-265246	211115_Wash_16	0.0032	BMS-265246_7	treatment	72	C10	5623	5487	136	AU565-wash	136	0.0241864	1830.88	39.25	5713	132.75	0.0226913	0.0014951	6	0.951428	0.960441	211115
211115_Wash_14_C21	BMS-265246	211115_Wash_14	0.01	BMS-265246_6	treatment	72	C21	6175	6067	108	AU565-wash	108	0.0174899	1830.88	39.25	6302.75	131.25	0.0203223	-0.00283244	4	0.957703	0.962596	211115
211115_Wash_15_C06	BMS-265246	211115_Wash_15	0.01	BMS-265246_6	treatment	72	C06	6216	6074	142	AU565-wash	142	0.0228443	1830.88	39.25	5953	121	0.0198407	0.00300356	5	1.0238	1.02033	211115
211115_Wash_16_C17	BMS-265246	211115_Wash_16	0.01	BMS-265246_6	treatment	72	C17	5841	5710	131	AU565-wash	131	0.0224277	1830.88	39.25	5713	132.75	0.0226913	-0.000263614	6	0.99936	0.999475	211115
211115_Wash_14_D03	BMS-265246	211115_Wash_14	0.0316	BMS-265246_5	treatment	72	D03	5904	5756	148	AU565-wash	148	0.0250678	1830.88	39.25	6302.75	131.25	0.0203223	0.00474543	4	0.900784	0.913252	211115
211115_Wash_15_C09	BMS-265246	211115_Wash_15	0.0316	BMS-265246_5	treatment	72	C09	5881	5758	123	AU565-wash	123	0.0209148	1830.88	39.25	5953	121	0.0198407	0.00107409	5	0.961223	0.967243	211115
211115_Wash_16_C20	BMS-265246	211115_Wash_16	0.0316	BMS-265246_5	treatment	72	C20	6357	6181	176	AU565-wash	176	0.027686	1830.88	39.25	5713	132.75	0.0226913	0.00499474	6	1.09826	1.08192	211115
211115_Wash_14_D17	BMS-265246	211115_Wash_14	0.1	BMS-265246_4	treatment	72	D17	6193	6093	100	AU565-wash	100	0.0161473	1830.88	39.25	6302.75	131.25	0.0203223	-0.00417506	4	0.962403	0.966721	211115
211115_Wash_15_C07	BMS-265246	211115_Wash_15	0.1	BMS-265246_4	treatment	72	C07	5669	5540	129	AU565-wash	129	0.0227553	1830.88	39.25	5953	121	0.0198407	0.00291462	5	0.917226	0.930623	211115
211115_Wash_16_D05	BMS-265246	211115_Wash_16	0.1	BMS-265246_4	treatment	72	D05	5722	5609	113	AU565-wash	113	0.0197483	1830.88	39.25	5713	132.75	0.0226913	-0.00294294	6	0.977744	0.981796	211115
211115_Wash_14_D07	BMS-265246	211115_Wash_14	0.3162	BMS-265246_3	treatment	72	D07	5547	5448	99	AU565-wash	99	0.0178475	1830.88	39.25	6302.75	131.25	0.0203223	-0.00247484	4	0.843066	0.864385	211115
211115_Wash_15_C13	BMS-265246	211115_Wash_15	0.3162	BMS-265246_3	treatment	72	C13	5258	5154	104	AU565-wash	104	0.0197794	1830.88	39.25	5953	121	0.0198407	-6.13e-05	5	0.837532	0.865782	211115
211115_Wash_16_C05	BMS-265246	211115_Wash_16	0.3162	BMS-265246_3	treatment	72	C05	5416	5249	167	AU565-wash	167	0.0308346	1830.88	39.25	5713	132.75	0.0226913	0.00814328	6	0.899424	0.918782	211115
211115_Wash_14_D06	BMS-265246	211115_Wash_14	1	BMS-265246_2	treatment	72	D06	4021	3906	115	AU565-wash	115	0.0285999	1830.88	39.25	6302.75	131.25	0.0203223	0.00827753	4	0.52938	0.619729	211115
211115_Wash_15_D15	BMS-265246	211115_Wash_15	1	BMS-265246_2	treatment	72	D15	3910	3771	139	AU565-wash	139	0.0355499	1830.88	39.25	5953	121	0.0198407	0.0157092	5	0.529218	0.633462	211115
211115_Wash_16_D14	BMS-265246	211115_Wash_16	1	BMS-265246_2	treatment	72	D14	3340	3208	132	AU565-wash	132	0.039521	1830.88	39.25	5713	132.75	0.0226913	0.0168297	6	0.407235	0.561526	211115
211115_Wash_14_D18	BMS-265246	211115_Wash_14	3.1623	BMS-265246_1	treatment	72	D18	1910	1764	146	AU565-wash	146	0.0764398	1830.88	39.25	6302.75	131.25	0.0203223	0.0561175	4	-0.0206479	0.279878	211115
211115_Wash_15_C22	BMS-265246	211115_Wash_15	3.1623	BMS-265246_1	treatment	72	C22	1850	1675	175	AU565-wash	175	0.0945946	1830.88	39.25	5953	121	0.0198407	0.0747539	5	-0.0509638	0.281371	211115
211115_Wash_16_C04	BMS-265246	211115_Wash_16	3.1623	BMS-265246_1	treatment	72	C04	1948	1764	184	AU565-wash	184	0.0944559	1830.88	39.25	5713	132.75	0.0226913	0.0717646	4	-0.0224104	0.308769	211115
211115_Wash_14_C13	BMS-265246	211115_Wash_14	10	BMS-265246_0	treatment	72	C13	1745	1614	131	AU565-wash	131	0.0750716	1830.88	39.25	6302.75	131.25	0.0203223	0.0547493	4	-0.0682527	0.256079	211115
211115_Wash_15_D08	BMS-265246	211115_Wash_15	10	BMS-265246_0	treatment	72	D08	1570	1456	114	AU565-wash	114	0.0726115	1830.88	39.25	5953	121	0.0198407	0.0527707	5	-0.126004	0.244583	211115
211115_Wash_16_C08	BMS-265246	211115_Wash_16	10	BMS-265246_0	treatment	72	C08	1651	1478	173	AU565-wash	173	0.104785	1830.88	39.25	5713	132.75	0.0226913	0.0820937	6	-0.122269	0.258708	211115
211115_Wash_14_C22	Paclitaxel	211115_Wash_14	0.001	Paclitaxel_8	treatment	72	C22	6210	6081	129	AU565-wash	129	0.0207729	1830.88	39.25	6302.75	131.25	0.0203223	0.000450623	4	0.960235	0.964817	211115
211115_Wash_15_C20	Paclitaxel	211115_Wash_15	0.001	Paclitaxel_8	treatment	72	C20	5773	5640	133	AU565-wash	133	0.0230383	1830.88	39.25	5953	121	0.0198407	0.00319757	5	0.937495	0.947421	211115
211115_Wash_16_C18	Paclitaxel	211115_Wash_16	0.001	Paclitaxel_8	treatment	72	C18	6120	5987	133	AU565-wash	133	0.021732	1830.88	39.25	5713	132.75	0.0226913	-0.000959254	6	1.05789	1.04796	211115
211115_Wash_14_D22	Paclitaxel	211115_Wash_14	0.0032	Paclitaxel_7	treatment	72	D22	2719	2470	249	AU565-wash	249	0.0915778	1830.88	39.25	6302.75	131.25	0.0203223	0.0712555	4	0.182807	0.391892	211115
211115_Wash_15_D19	Paclitaxel	211115_Wash_15	0.0032	Paclitaxel_7	treatment	72	D19	2215	1950	265	AU565-wash	265	0.119639	1830.88	39.25	5953	121	0.0198407	0.0997981	5	0.0377511	0.327566	211115
211115_Wash_16_D21	Paclitaxel	211115_Wash_16	0.0032	Paclitaxel_7	treatment	72	D21	1937	1620	317	AU565-wash	317	0.163655	1830.88	39.25	5713	132.75	0.0226913	0.140964	6	-0.0718265	0.283564	211115
211115_Wash_14_D05	Paclitaxel	211115_Wash_14	0.01	Paclitaxel_6	treatment	72	D05	450	173	277	AU565-wash	277	0.615556	1830.88	39.25	6302.75	131.25	0.0203223	0.595233	4	-0.733628	0.0274483	211115
211115_Wash_15_C16	Paclitaxel	211115_Wash_15	0.01	Paclitaxel_6	treatment	72	C16	698	200	498	AU565-wash	498	0.713467	1830.88	39.25	5953	121	0.0198407	0.693626	5	-0.72792	0.0335965	211115
211115_Wash_16_D11	Paclitaxel	211115_Wash_16	0.01	Paclitaxel_6	treatment	72	D11	410	171	239	AU565-wash	239	0.582927	1830.88	39.25	5713	132.75	0.0226913	0.560236	6	-0.764054	0.0299317	211115
211115_Wash_14_D12	Paclitaxel	211115_Wash_14	0.0316	Paclitaxel_5	treatment	72	D12	346	104	242	AU565-wash	242	0.699422	1830.88	39.25	6302.75	131.25	0.0203223	0.6791	4	-0.799754	0.0165007	211115
211115_Wash_15_D13	Paclitaxel	211115_Wash_15	0.0316	Paclitaxel_5	treatment	72	D13	365	128	237	AU565-wash	237	0.649315	1830.88	39.25	5953	121	0.0198407	0.629474	5	-0.790706	0.0215018	211115
211115_Wash_16_C21	Paclitaxel	211115_Wash_16	0.0316	Paclitaxel_5	treatment	72	C21	379	140	239	AU565-wash	239	0.630607	1830.88	39.25	5713	132.75	0.0226913	0.607916	6	-0.791119	0.0245055	211115
211115_Wash_14_D10	Paclitaxel	211115_Wash_14	0.1	Paclitaxel_4	treatment	72	D10	427	141	286	AU565-wash	286	0.669789	1830.88	39.25	6302.75	131.25	0.0203223	0.649467	4	-0.76249	0.0223712	211115
211115_Wash_15_C05	Paclitaxel	211115_Wash_15	0.1	Paclitaxel_4	treatment	72	C05	477	155	322	AU565-wash	322	0.675052	1830.88	39.25	5953	121	0.0198407	0.655212	5	-0.765781	0.0260373	211115
211115_Wash_16_C07	Paclitaxel	211115_Wash_16	0.1	Paclitaxel_4	treatment	72	C07	434	196	238	AU565-wash	238	0.548387	1830.88	39.25	5713	132.75	0.0226913	0.525696	6	-0.743605	0.0343077	211115
211115_Wash_14_D04	Paclitaxel	211115_Wash_14	0.3162	Paclitaxel_3	treatment	72	D04	481	173	308	AU565-wash	308	0.640333	1830.88	39.25	6302.75	131.25	0.0203223	0.62001	4	-0.733628	0.0274483	211115
211115_Wash_15_C03	Paclitaxel	211115_Wash_15	0.3162	Paclitaxel_3	treatment	72	C03	515	140	375	AU565-wash	375	0.728155	1830.88	39.25	5953	121	0.0198407	0.708315	5	-0.779385	0.0235176	211115
211115_Wash_16_D10	Paclitaxel	211115_Wash_16	0.3162	Paclitaxel_3	treatment	72	D10	534	137	397	AU565-wash	397	0.743446	1830.88	39.25	5713	132.75	0.0226913	0.720754	6	-0.793856	0.0239804	211115
211115_Wash_14_C06	Paclitaxel	211115_Wash_14	1	Paclitaxel_2	treatment	72	C06	578	199	379	AU565-wash	379	0.655709	1830.88	39.25	6302.75	131.25	0.0203223	0.635387	4	-0.711874	0.0315735	211115
211115_Wash_15_C17	Paclitaxel	211115_Wash_15	1	Paclitaxel_2	treatment	72	C17	419	173	246	AU565-wash	246	0.587112	1830.88	39.25	5953	121	0.0198407	0.567271	5	-0.750155	0.029061	211115
211115_Wash_16_C12	Paclitaxel	211115_Wash_16	1	Paclitaxel_2	treatment	72	C12	629	158	471	AU565-wash	471	0.748808	1830.88	39.25	5713	132.75	0.0226913	0.726116	6	-0.775148	0.0276562	211115
211115_Wash_14_D14	Paclitaxel	211115_Wash_14	3.1623	Paclitaxel_1	treatment	72	D14	502	173	329	AU565-wash	329	0.655378	1830.88	39.25	6302.75	131.25	0.0203223	0.635056	4	-0.733628	0.0274483	211115
211115_Wash_15_C12	Paclitaxel	211115_Wash_15	3.1623	Paclitaxel_1	treatment	72	C12	582	221	361	AU565-wash	361	0.620275	1830.88	39.25	5953	121	0.0198407	0.600434	5	-0.711472	0.0371241	211115
211115_Wash_16_C19	Paclitaxel	211115_Wash_16	3.1623	Paclitaxel_1	treatment	72	C19	340	144	196	AU565-wash	196	0.576471	1830.88	39.25	5713	132.75	0.0226913	0.553779	6	-0.787503	0.0252057	211115
211115_Wash_14_C05	Paclitaxel	211115_Wash_14	10	Paclitaxel_0	treatment	72	C05	466	198	268	AU565-wash	268	0.575107	1830.88	39.25	6302.75	131.25	0.0203223	0.554785	4	-0.712686	0.0314149	211115
211115_Wash_15_D10	Paclitaxel	211115_Wash_15	10	Paclitaxel_0	treatment	72	D10	606	160	446	AU565-wash	446	0.735974	1830.88	39.25	5953	121	0.0198407	0.716133	5	-0.761369	0.0268772	211115
211115_Wash_16_D12	Paclitaxel	211115_Wash_16	10	Paclitaxel_0	treatment	72	D12	437	169	268	AU565-wash	268	0.613272	1830.88	39.25	5713	132.75	0.0226913	0.590581	6	-0.765739	0.0295817	211115
211115_DDD_12_E15	BMS-265246	211115_DDD_12	0.001	BMS-265246_8	treatment	72	E15	3727	3608	119	HCC38	119	0.0319292	763.875	49	3627.75	150.25	0.0398512	-0.007922	4	0.995148	0.994556	211115
211115_DDD_10_E09	BMS-265246	211115_DDD_10	0.001	BMS-265246_8	treatment	72	E09	3541	3423	118	HCC38	118	0.0333239	763.875	49	3711.5	139	0.0361461	-0.00282222	5	0.930281	0.922269	211115
211115_DDD_11_E08	BMS-265246	211115_DDD_11	0.001	BMS-265246_8	treatment	72	E08	3940	3806	134	HCC38	134	0.0340102	763.875	49	3470.5	144.5	0.039997	-0.00598688	6	1.08633	1.09667	211115
211115_DDD_12_E10	BMS-265246	211115_DDD_12	0.0032	BMS-265246_7	treatment	72	E10	3565	3458	107	HCC38	107	0.030014	763.875	49	3627.75	150.25	0.0398512	-0.00983714	4	0.95781	0.953208	211115
211115_DDD_10_F08	BMS-265246	211115_DDD_10	0.0032	BMS-265246_7	treatment	72	F08	3655	3486	169	HCC38	169	0.046238	763.875	49	3711.5	139	0.0361461	0.0100919	5	0.945779	0.939243	211115
211115_DDD_11_F17	BMS-265246	211115_DDD_11	0.0032	BMS-265246_7	treatment	72	F17	3571	3445	126	HCC38	126	0.0352842	763.875	49	3470.5	144.5	0.039997	-0.0047128	6	0.993257	0.992652	211115
211115_DDD_12_E17	BMS-265246	211115_DDD_12	0.01	BMS-265246_6	treatment	72	E17	3466	3270	196	HCC38	196	0.0565493	763.875	49	3627.75	150.25	0.0398512	0.0166982	4	0.909719	0.901385	211115
211115_DDD_10_E21	BMS-265246	211115_DDD_10	0.01	BMS-265246_6	treatment	72	E21	3613	3449	164	HCC38	164	0.0453916	763.875	49	3711.5	139	0.0361461	0.0092455	5	0.936697	0.929274	211115
211115_DDD_11_E06	BMS-265246	211115_DDD_11	0.01	BMS-265246_6	treatment	72	E06	3729	3539	190	HCC38	190	0.050952	763.875	49	3470.5	144.5	0.039997	0.010955	6	1.01798	1.01974	211115
211115_DDD_12_E20	BMS-265246	211115_DDD_12	0.0316	BMS-265246_5	treatment	72	E20	3373	3228	145	HCC38	145	0.0429884	763.875	49	3627.75	150.25	0.0398512	0.00313727	4	0.898767	0.889808	211115
211115_DDD_10_F03	BMS-265246	211115_DDD_10	0.0316	BMS-265246_5	treatment	72	F03	3066	2945	121	HCC38	121	0.0394651	763.875	49	3711.5	139	0.0361461	0.00331896	5	0.807084	0.79348	211115
211115_DDD_11_E09	BMS-265246	211115_DDD_11	0.0316	BMS-265246_5	treatment	72	E09	3356	3184	172	HCC38	172	0.0512515	763.875	49	3470.5	144.5	0.039997	0.0112545	6	0.922625	0.917447	211115
211115_DDD_12_F05	BMS-265246	211115_DDD_12	0.1	BMS-265246_4	treatment	72	F05	2926	2719	207	HCC38	207	0.070745	763.875	49	3627.75	150.25	0.0398512	0.0308939	4	0.7592	0.7495	211115
211115_DDD_10_F17	BMS-265246	211115_DDD_10	0.1	BMS-265246_4	treatment	72	F17	2901	2763	138	HCC38	138	0.0475698	763.875	49	3711.5	139	0.0361461	0.0114237	5	0.757237	0.744443	211115
211115_DDD_11_E07	BMS-265246	211115_DDD_11	0.1	BMS-265246_4	treatment	72	E07	3267	3076	191	HCC38	191	0.0584634	763.875	49	3470.5	144.5	0.039997	0.0184664	6	0.892482	0.886328	211115
211115_DDD_12_E05	BMS-265246	211115_DDD_12	0.3162	BMS-265246_3	treatment	72	E05	2855	2690	165	HCC38	165	0.0577933	763.875	49	3627.75	150.25	0.0398512	0.0179422	4	0.750828	0.741506	211115
211115_DDD_10_F07	BMS-265246	211115_DDD_10	0.3162	BMS-265246_3	treatment	72	F07	2767	2578	189	HCC38	189	0.068305	763.875	49	3711.5	139	0.0361461	0.0321589	5	0.704641	0.694598	211115
211115_DDD_11_E13	BMS-265246	211115_DDD_11	0.3162	BMS-265246_3	treatment	72	E13	2777	2623	154	HCC38	154	0.0554555	763.875	49	3470.5	144.5	0.039997	0.0154585	6	0.759335	0.755799	211115
211115_DDD_12_F14	BMS-265246	211115_DDD_12	1	BMS-265246_2	treatment	72	F14	1569	1391	178	HCC38	178	0.113448	763.875	49	3627.75	150.25	0.0398512	0.0735969	4	0.305603	0.383433	211115
211115_DDD_10_F06	BMS-265246	211115_DDD_10	1	BMS-265246_2	treatment	72	F06	1757	1602	155	HCC38	155	0.0882186	763.875	49	3711.5	139	0.0361461	0.0520724	5	0.383673	0.431631	211115
211115_DDD_11_F15	BMS-265246	211115_DDD_11	1	BMS-265246_2	treatment	72	F15	1662	1495	167	HCC38	167	0.100481	763.875	49	3470.5	144.5	0.039997	0.0604843	6	0.360008	0.430774	211115
211115_DDD_12_E04	BMS-265246	211115_DDD_12	3.1623	BMS-265246_1	treatment	72	E04	1115	983	132	HCC38	132	0.118386	763.875	49	3627.75	150.25	0.0398512	0.0785345	4	0.118745	0.270967	211115
211115_DDD_10_F18	BMS-265246	211115_DDD_10	3.1623	BMS-265246_1	treatment	72	F18	1110	948	162	HCC38	162	0.145946	763.875	49	3711.5	139	0.0361461	0.1098	5	0.0993184	0.255422	211115
211115_DDD_11_E22	BMS-265246	211115_DDD_11	3.1623	BMS-265246_1	treatment	72	E22	1054	800	254	HCC38	254	0.240987	763.875	49	3470.5	144.5	0.039997	0.20099	6	0.0213853	0.230514	211115
211115_DDD_12_E08	BMS-265246	211115_DDD_12	10	BMS-265246_0	treatment	72	E08	1091	971	120	HCC38	120	0.109991	763.875	49	3627.75	150.25	0.0398512	0.0701397	4	0.112648	0.267659	211115
211115_DDD_10_E13	BMS-265246	211115_DDD_10	10	BMS-265246_0	treatment	72	E13	1041	923	118	HCC38	118	0.113353	763.875	49	3711.5	139	0.0361461	0.0772064	5	0.0865112	0.248687	211115
211115_DDD_11_F08	BMS-265246	211115_DDD_11	10	BMS-265246_0	treatment	72	F08	1038	795	243	HCC38	243	0.234104	763.875	49	3470.5	144.5	0.039997	0.194107	6	0.0184571	0.229074	211115
211115_DDD_12_E18	Paclitaxel	211115_DDD_12	0.001	Paclitaxel_8	treatment	72	E18	3399	3269	130	HCC38	130	0.0382465	763.875	49	3627.75	150.25	0.0398512	-0.00160462	4	0.909459	0.90111	211115
211115_DDD_10_E22	Paclitaxel	211115_DDD_10	0.001	Paclitaxel_8	treatment	72	E22	3752	3580	172	HCC38	172	0.0458422	763.875	49	3711.5	139	0.0361461	0.00969608	5	0.968614	0.96457	211115
211115_DDD_11_E20	Paclitaxel	211115_DDD_11	0.001	Paclitaxel_8	treatment	72	E20	3352	3195	157	HCC38	157	0.0468377	763.875	49	3470.5	144.5	0.039997	0.00684068	6	0.925664	0.920617	211115
211115_DDD_12_F21	Paclitaxel	211115_DDD_12	0.0032	Paclitaxel_7	treatment	72	F21	1429	1113	316	HCC38	316	0.221134	763.875	49	3627.75	150.25	0.0398512	0.181282	4	0.182306	0.306802	211115
211115_DDD_10_F22	Paclitaxel	211115_DDD_10	0.0032	Paclitaxel_7	treatment	72	F22	1316	1039	277	HCC38	277	0.210486	763.875	49	3711.5	139	0.0361461	0.17434	5	0.144401	0.279941	211115
211115_DDD_11_F19	Paclitaxel	211115_DDD_11	0.0032	Paclitaxel_7	treatment	72	F19	1708	1356	352	HCC38	352	0.206089	763.875	49	3470.5	144.5	0.039997	0.166092	6	0.300569	0.390722	211115
211115_DDD_12_F11	Paclitaxel	211115_DDD_12	0.01	Paclitaxel_6	treatment	72	F11	653	550	103	HCC38	103	0.157734	763.875	49	3627.75	150.25	0.0398512	0.117882	4	-0.135968	0.151609	211115
211115_DDD_10_F05	Paclitaxel	211115_DDD_10	0.01	Paclitaxel_6	treatment	72	F05	552	378	174	HCC38	174	0.315217	763.875	49	3711.5	139	0.0361461	0.279071	5	-0.265435	0.101846	211115
211115_DDD_11_E16	Paclitaxel	211115_DDD_11	0.01	Paclitaxel_6	treatment	72	E16	626	478	148	HCC38	148	0.236422	763.875	49	3470.5	144.5	0.039997	0.196425	6	-0.193196	0.137732	211115
211115_DDD_12_E21	Paclitaxel	211115_DDD_12	0.0316	Paclitaxel_5	treatment	72	E21	458	360	98	HCC38	98	0.213974	763.875	49	3627.75	150.25	0.0398512	0.174123	4	-0.284449	0.0992351	211115
211115_DDD_10_F12	Paclitaxel	211115_DDD_10	0.0316	Paclitaxel_5	treatment	72	F12	532	434	98	HCC38	98	0.184211	763.875	49	3711.5	139	0.0361461	0.148064	5	-0.219562	0.116934	211115
211115_DDD_11_F13	Paclitaxel	211115_DDD_11	0.0316	Paclitaxel_5	treatment	72	F13	496	337	159	HCC38	159	0.320565	763.875	49	3470.5	144.5	0.039997	0.280567	6	-0.312528	0.0971042	211115
211115_DDD_12_E07	Paclitaxel	211115_DDD_12	0.1	Paclitaxel_4	treatment	72	E07	354	250	104	HCC38	104	0.293785	763.875	49	3627.75	150.25	0.0398512	0.253934	4	-0.391607	0.0689132	211115
211115_DDD_10_F10	Paclitaxel	211115_DDD_10	0.1	Paclitaxel_4	treatment	72	F10	525	332	193	HCC38	193	0.367619	763.875	49	3711.5	139	0.0361461	0.331473	5	-0.306063	0.0894517	211115
211115_DDD_11_E05	Paclitaxel	211115_DDD_11	0.1	Paclitaxel_4	treatment	72	E05	375	268	107	HCC38	107	0.285333	763.875	49	3470.5	144.5	0.039997	0.245336	6	-0.380997	0.0772223	211115
211115_DDD_12_F10	Paclitaxel	211115_DDD_12	0.3162	Paclitaxel_3	treatment	72	F10	449	293	156	HCC38	156	0.347439	763.875	49	3627.75	150.25	0.0398512	0.307588	4	-0.347094	0.0807663	211115
211115_DDD_10_F04	Paclitaxel	211115_DDD_10	0.3162	Paclitaxel_3	treatment	72	F04	367	235	132	HCC38	132	0.359673	763.875	49	3711.5	139	0.0361461	0.323527	5	-0.403628	0.0633167	211115
211115_DDD_11_E03	Paclitaxel	211115_DDD_11	0.3162	Paclitaxel_3	treatment	72	E03	395	258	137	HCC38	137	0.346835	763.875	49	3470.5	144.5	0.039997	0.306838	6	-0.391683	0.0743409	211115
211115_DDD_12_E12	Paclitaxel	211115_DDD_12	1	Paclitaxel_2	treatment	72	E12	398	272	126	HCC38	126	0.316583	763.875	49	3627.75	150.25	0.0398512	0.276732	4	-0.368344	0.0749776	211115
211115_DDD_10_E06	Paclitaxel	211115_DDD_10	1	Paclitaxel_2	treatment	72	E06	422	297	125	HCC38	125	0.296209	763.875	49	3711.5	139	0.0361461	0.260062	5	-0.339146	0.0800216	211115
211115_DDD_11_E17	Paclitaxel	211115_DDD_11	1	Paclitaxel_2	treatment	72	E17	335	239	96	HCC38	96	0.286567	763.875	49	3470.5	144.5	0.039997	0.24657	6	-0.412623	0.0688662	211115
211115_DDD_12_E19	Paclitaxel	211115_DDD_12	3.1623	Paclitaxel_1	treatment	72	E19	349	251	98	HCC38	98	0.280802	763.875	49	3627.75	150.25	0.0398512	0.240951	4	-0.390526	0.0691889	211115
211115_DDD_10_F14	Paclitaxel	211115_DDD_10	3.1623	Paclitaxel_1	treatment	72	F14	433	300	133	HCC38	133	0.307159	763.875	49	3711.5	139	0.0361461	0.271013	5	-0.336227	0.0808299	211115
211115_DDD_11_E12	Paclitaxel	211115_DDD_11	3.1623	Paclitaxel_1	treatment	72	E12	473	323	150	HCC38	150	0.317125	763.875	49	3470.5	144.5	0.039997	0.277128	6	-0.325757	0.0930702	211115
211115_DDD_12_F12	Paclitaxel	211115_DDD_12	10	Paclitaxel_0	treatment	72	F12	464	304	160	HCC38	160	0.344828	763.875	49	3627.75	150.25	0.0398512	0.304976	4	-0.3363	0.0837985	211115
211115_DDD_10_E05	Paclitaxel	211115_DDD_10	10	Paclitaxel_0	treatment	72	E05	525	371	154	HCC38	154	0.293333	763.875	49	3711.5	139	0.0361461	0.257187	5	-0.271431	0.0999596	211115
211115_DDD_11_F10	Paclitaxel	211115_DDD_11	10	Paclitaxel_0	treatment	72	F10	541	351	190	HCC38	190	0.351201	763.875	49	3470.5	144.5	0.039997	0.311204	6	-0.299594	0.101138	211115
211115_Wash_14_E09	BMS-265246	211115_Wash_14	0.001	BMS-265246_8	treatment	72	E09	3688	3573	115	HCC38-wash	115	0.0311822	637.125	32.35	3516.75	109	0.0301201	0.00106213	4	1.01292	1.01599	211115
211115_Wash_15_E08	BMS-265246	211115_Wash_15	0.001	BMS-265246_8	treatment	72	E08	3402	3277	125	HCC38-wash	125	0.0367431	637.125	32.35	3431.5	113	0.0317708	0.00497227	5	0.962428	0.954976	211115
211115_Wash_16_E15	BMS-265246	211115_Wash_16	0.001	BMS-265246_8	treatment	72	E15	3318	3207	111	HCC38-wash	111	0.0334539	637.125	32.35	3413.25	121	0.0341584	-0.000704517	6	0.949177	0.939574	211115
211115_Wash_14_F08	BMS-265246	211115_Wash_14	0.0032	BMS-265246_7	treatment	72	F08	3297	3148	149	HCC38-wash	149	0.0451926	637.125	32.35	3516.75	109	0.0301201	0.0150725	4	0.912101	0.895145	211115
211115_Wash_15_F17	BMS-265246	211115_Wash_15	0.0032	BMS-265246_7	treatment	72	F17	3099	2986	113	HCC38-wash	113	0.0364634	637.125	32.35	3431.5	113	0.0317708	0.00469256	5	0.888722	0.870173	211115
211115_Wash_16_E10	BMS-265246	211115_Wash_16	0.0032	BMS-265246_7	treatment	72	E10	3595	3434	161	HCC38-wash	161	0.0447844	637.125	32.35	3413.25	121	0.0341584	0.010626	6	1.00501	1.00608	211115
211115_Wash_14_E21	BMS-265246	211115_Wash_14	0.01	BMS-265246_6	treatment	72	E21	3383	3216	167	HCC38-wash	167	0.0493645	637.125	32.35	3516.75	109	0.0301201	0.0192444	4	0.928753	0.914481	211115
211115_Wash_15_E06	BMS-265246	211115_Wash_15	0.01	BMS-265246_6	treatment	72	E06	3487	3339	148	HCC38-wash	148	0.0424434	637.125	32.35	3431.5	113	0.0317708	0.0106725	5	0.977628	0.973044	211115
211115_Wash_16_E17	BMS-265246	211115_Wash_16	0.01	BMS-265246_6	treatment	72	E17	2809	2696	113	HCC38-wash	113	0.0402278	637.125	32.35	3413.25	121	0.0341584	0.00606943	6	0.814355	0.789863	211115
211115_Wash_14_F03	BMS-265246	211115_Wash_14	0.0316	BMS-265246_5	treatment	72	F03	3281	3158	123	HCC38-wash	123	0.0374886	637.125	32.35	3516.75	109	0.0301201	0.00736849	4	0.914563	0.897988	211115
211115_Wash_15_E09	BMS-265246	211115_Wash_15	0.0316	BMS-265246_5	treatment	72	E09	3083	2943	140	HCC38-wash	140	0.0454103	637.125	32.35	3431.5	113	0.0317708	0.0136395	5	0.877478	0.857642	211115
211115_Wash_16_E20	BMS-265246	211115_Wash_16	0.0316	BMS-265246_5	treatment	72	E20	3315	3167	148	HCC38-wash	148	0.0446456	637.125	32.35	3413.25	121	0.0341584	0.0104871	6	0.9391	0.927855	211115
211115_Wash_14_F17	BMS-265246	211115_Wash_14	0.1	BMS-265246_4	treatment	72	F17	2827	2693	134	HCC38-wash	134	0.0474001	637.125	32.35	3516.75	109	0.0301201	0.01728	4	0.794742	0.765764	211115
211115_Wash_15_E07	BMS-265246	211115_Wash_15	0.1	BMS-265246_4	treatment	72	E07	2643	2473	170	HCC38-wash	170	0.0643208	637.125	32.35	3431.5	113	0.0317708	0.03255	5	0.747702	0.720676	211115
211115_Wash_16_F05	BMS-265246	211115_Wash_16	0.1	BMS-265246_4	treatment	72	F05	2681	2510	171	HCC38-wash	171	0.0637822	637.125	32.35	3413.25	121	0.0341584	0.0296238	6	0.761575	0.73537	211115
211115_Wash_14_F07	BMS-265246	211115_Wash_14	0.3162	BMS-265246_3	treatment	72	F07	2396	2260	136	HCC38-wash	136	0.0567613	637.125	32.35	3516.75	109	0.0301201	0.0266412	4	0.671527	0.642639	211115
211115_Wash_15_E13	BMS-265246	211115_Wash_15	0.3162	BMS-265246_3	treatment	72	E13	2359	2218	141	HCC38-wash	141	0.0597711	637.125	32.35	3431.5	113	0.0317708	0.0280003	5	0.671134	0.646365	211115
211115_Wash_16_E05	BMS-265246	211115_Wash_16	0.3162	BMS-265246_3	treatment	72	E05	2113	1973	140	HCC38-wash	140	0.0662565	637.125	32.35	3413.25	121	0.0341584	0.0320981	6	0.594875	0.578041	211115
211115_Wash_14_F06	BMS-265246	211115_Wash_14	1	BMS-265246_2	treatment	72	F06	1274	1168	106	HCC38-wash	106	0.0832025	637.125	32.35	3516.75	109	0.0301201	0.0530824	4	0.278792	0.332125	211115
211115_Wash_15_F15	BMS-265246	211115_Wash_15	1	BMS-265246_2	treatment	72	F15	1339	1149	190	HCC38-wash	190	0.141897	637.125	32.35	3431.5	113	0.0317708	0.110126	5	0.274747	0.334839	211115
211115_Wash_16_F14	BMS-265246	211115_Wash_16	1	BMS-265246_2	treatment	72	F14	1139	1042	97	HCC38-wash	97	0.0851624	637.125	32.35	3413.25	121	0.0341584	0.051004	6	0.225258	0.305281	211115
211115_Wash_14_F18	BMS-265246	211115_Wash_14	3.1623	BMS-265246_1	treatment	72	F18	788	633	155	HCC38-wash	155	0.196701	637.125	32.35	3516.75	109	0.0301201	0.16658	4	-0.00263203	0.179996	211115
211115_Wash_15_E22	BMS-265246	211115_Wash_15	3.1623	BMS-265246_1	treatment	72	E22	852	682	170	HCC38-wash	170	0.199531	637.125	32.35	3431.5	113	0.0317708	0.16776	5	0.0284153	0.198747	211115
211115_Wash_16_E04	BMS-265246	211115_Wash_16	3.1623	BMS-265246_1	treatment	72	E04	930	766	164	HCC38-wash	164	0.176344	637.125	32.35	3413.25	121	0.0341584	0.142186	6	0.0790439	0.22442	211115
211115_Wash_14_E13	BMS-265246	211115_Wash_14	10	BMS-265246_0	treatment	72	E13	927	779	148	HCC38-wash	148	0.159655	637.125	32.35	3516.75	109	0.0301201	0.129535	4	0.0849928	0.221511	211115
211115_Wash_15_F08	BMS-265246	211115_Wash_15	10	BMS-265246_0	treatment	72	F08	859	721	138	HCC38-wash	138	0.160652	637.125	32.35	3431.5	113	0.0317708	0.128881	5	0.0522296	0.210112	211115
211115_Wash_16_E08	BMS-265246	211115_Wash_16	10	BMS-265246_0	treatment	72	E08	927	755	172	HCC38-wash	172	0.185545	637.125	32.35	3413.25	121	0.0341584	0.151386	6	0.0726176	0.221197	211115
211115_Wash_14_E22	Paclitaxel	211115_Wash_14	0.001	Paclitaxel_8	treatment	72	E22	3639	3513	126	HCC38-wash	126	0.0346249	637.125	32.35	3516.75	109	0.0301201	0.00450482	4	0.999134	0.998934	211115
211115_Wash_15_E20	Paclitaxel	211115_Wash_15	0.001	Paclitaxel_8	treatment	72	E20	3482	3355	127	HCC38-wash	127	0.0364733	637.125	32.35	3431.5	113	0.0317708	0.00470247	5	0.981524	0.977707	211115
211115_Wash_16_E18	Paclitaxel	211115_Wash_16	0.001	Paclitaxel_8	treatment	72	E18	3485	3357	128	HCC38-wash	128	0.0367288	637.125	32.35	3413.25	121	0.0341584	0.00257043	6	0.986322	0.98352	211115
211115_Wash_14_F22	Paclitaxel	211115_Wash_14	0.0032	Paclitaxel_7	treatment	72	F22	1172	943	229	HCC38-wash	229	0.195392	637.125	32.35	3516.75	109	0.0301201	0.165272	4	0.172447	0.268145	211115
211115_Wash_15_F19	Paclitaxel	211115_Wash_15	0.0032	Paclitaxel_7	treatment	72	F19	1188	1008	180	HCC38-wash	180	0.151515	637.125	32.35	3431.5	113	0.0317708	0.119744	5	0.207862	0.293749	211115
211115_Wash_16_F21	Paclitaxel	211115_Wash_16	0.0032	Paclitaxel_7	treatment	72	F21	1306	1043	263	HCC38-wash	263	0.201378	637.125	32.35	3413.25	121	0.0341584	0.16722	6	0.225744	0.305574	211115
211115_Wash_14_F05	Paclitaxel	211115_Wash_14	0.01	Paclitaxel_6	treatment	72	F05	423	316	107	HCC38-wash	107	0.252955	637.125	32.35	3516.75	109	0.0301201	0.222835	4	-0.247624	0.0898557	211115
211115_Wash_15_E16	Paclitaxel	211115_Wash_15	0.01	Paclitaxel_6	treatment	72	E16	513	348	165	HCC38-wash	165	0.321637	637.125	32.35	3431.5	113	0.0317708	0.289867	5	-0.220386	0.101413	211115
211115_Wash_16_F11	Paclitaxel	211115_Wash_16	0.01	Paclitaxel_6	treatment	72	F11	492	339	153	HCC38-wash	153	0.310976	637.125	32.35	3413.25	121	0.0341584	0.276817	6	-0.229387	0.0993188	211115
211115_Wash_14_F12	Paclitaxel	211115_Wash_14	0.0316	Paclitaxel_5	treatment	72	F12	299	235	64	HCC38-wash	64	0.214047	637.125	32.35	3516.75	109	0.0301201	0.183927	4	-0.332812	0.0668231	211115
211115_Wash_15_F13	Paclitaxel	211115_Wash_15	0.0316	Paclitaxel_5	treatment	72	F13	339	272	67	HCC38-wash	67	0.19764	637.125	32.35	3431.5	113	0.0317708	0.165869	5	-0.295587	0.0792656	211115
211115_Wash_16_E21	Paclitaxel	211115_Wash_16	0.0316	Paclitaxel_5	treatment	72	E21	356	267	89	HCC38-wash	89	0.25	637.125	32.35	3413.25	121	0.0341584	0.215842	6	-0.301741	0.0782246	211115
211115_Wash_14_F10	Paclitaxel	211115_Wash_14	0.1	Paclitaxel_4	treatment	72	F10	271	195	76	HCC38-wash	76	0.280443	637.125	32.35	3516.75	109	0.0301201	0.250323	4	-0.381458	0.0554489	211115
211115_Wash_15_E05	Paclitaxel	211115_Wash_15	0.1	Paclitaxel_4	treatment	72	E05	289	210	79	HCC38-wash	79	0.273356	637.125	32.35	3431.5	113	0.0317708	0.241586	5	-0.366746	0.0611977	211115
211115_Wash_16_E07	Paclitaxel	211115_Wash_16	0.1	Paclitaxel_4	treatment	72	E07	256	173	83	HCC38-wash	83	0.324219	637.125	32.35	3413.25	121	0.0341584	0.29006	6	-0.416304	0.0506848	211115
211115_Wash_14_F04	Paclitaxel	211115_Wash_14	0.3162	Paclitaxel_3	treatment	72	F04	229	180	49	HCC38-wash	49	0.213974	637.125	32.35	3516.75	109	0.0301201	0.183854	4	-0.401224	0.0511836	211115
211115_Wash_15_E03	Paclitaxel	211115_Wash_15	0.3162	Paclitaxel_3	treatment	72	E03	310	217	93	HCC38-wash	93	0.3	637.125	32.35	3431.5	113	0.0317708	0.268229	5	-0.35814	0.0632377	211115
211115_Wash_16_F10	Paclitaxel	211115_Wash_16	0.3162	Paclitaxel_3	treatment	72	F10	249	195	54	HCC38-wash	54	0.216867	637.125	32.35	3413.25	121	0.0341584	0.182709	6	-0.386724	0.0571303	211115
211115_Wash_14_E06	Paclitaxel	211115_Wash_14	1	Paclitaxel_2	treatment	72	E06	280	192	88	HCC38-wash	88	0.314286	637.125	32.35	3516.75	109	0.0301201	0.284166	4	-0.385337	0.0545959	211115
211115_Wash_15_E17	Paclitaxel	211115_Wash_15	1	Paclitaxel_2	treatment	72	E17	261	210	51	HCC38-wash	51	0.195402	637.125	32.35	3431.5	113	0.0317708	0.163631	5	-0.366746	0.0611977	211115
211115_Wash_16_E12	Paclitaxel	211115_Wash_16	1	Paclitaxel_2	treatment	72	E12	302	204	98	HCC38-wash	98	0.324503	637.125	32.35	3413.25	121	0.0341584	0.290345	6	-0.375189	0.0597671	211115
211115_Wash_14_F14	Paclitaxel	211115_Wash_14	3.1623	Paclitaxel_1	treatment	72	F14	302	202	100	HCC38-wash	100	0.331126	637.125	32.35	3516.75	109	0.0301201	0.301006	4	-0.372543	0.0574394	211115
211115_Wash_15_E12	Paclitaxel	211115_Wash_15	3.1623	Paclitaxel_1	treatment	72	E12	348	236	112	HCC38-wash	112	0.321839	637.125	32.35	3431.5	113	0.0317708	0.290068	5	-0.335575	0.0687746	211115
211115_Wash_16_E19	Paclitaxel	211115_Wash_16	3.1623	Paclitaxel_1	treatment	72	E19	314	234	80	HCC38-wash	80	0.254777	637.125	32.35	3413.25	121	0.0341584	0.220619	6	-0.338766	0.0685564	211115
211115_Wash_14_E05	Paclitaxel	211115_Wash_14	10	Paclitaxel_0	treatment	72	E05	380	272	108	HCC38-wash	108	0.284211	637.125	32.35	3516.75	109	0.0301201	0.25409	4	-0.292032	0.0773441	211115
211115_Wash_15_F10	Paclitaxel	211115_Wash_15	10	Paclitaxel_0	treatment	72	F10	406	316	90	HCC38-wash	90	0.221675	637.125	32.35	3431.5	113	0.0317708	0.189904	5	-0.250737	0.092088	211115
211115_Wash_16_F12	Paclitaxel	211115_Wash_16	10	Paclitaxel_0	treatment	72	F12	397	282	115	HCC38-wash	115	0.289673	637.125	32.35	3413.25	121	0.0341584	0.255514	6	-0.2858	0.0826192	211115
211115_DDD_12_G15	BMS-265246	211115_DDD_12	0.001	BMS-265246_8	treatment	72	G15	13457	12759	698	MCF7	698	0.0518689	2972.47	165.225	13439.8	177.5	0.0130418	0.0388271	4	0.952807	0.949348	211115
211115_DDD_10_G09	BMS-265246	211115_DDD_10	0.001	BMS-265246_8	treatment	72	G09	15394	15032	362	MCF7	362	0.0235157	2972.47	165.225	13470	364	0.0263781	-0.00286243	5	1.10323	1.11596	211115
211115_DDD_11_G08	BMS-265246	211115_DDD_11	0.001	BMS-265246_8	treatment	72	G08	13673	13477	196	MCF7	196	0.0143348	2972.47	165.225	13332	275.25	0.0205642	-0.0062294	6	1.01002	1.01088	211115
211115_DDD_12_G10	BMS-265246	211115_DDD_12	0.0032	BMS-265246_7	treatment	72	G10	14064	13817	247	MCF7	247	0.0175626	2972.47	165.225	13439.8	177.5	0.0130418	0.00452079	4	1.0256	1.02807	211115
211115_DDD_10_H08	BMS-265246	211115_DDD_10	0.0032	BMS-265246_7	treatment	72	H08	13748	13571	177	MCF7	177	0.0128746	2972.47	165.225	13470	364	0.0263781	-0.0135035	5	1.00687	1.0075	211115
211115_DDD_11_H17	BMS-265246	211115_DDD_11	0.0032	BMS-265246_7	treatment	72	H17	13190	12984	206	MCF7	206	0.0156179	2972.47	165.225	13332	275.25	0.0205642	-0.00494633	6	0.975717	0.973897	211115
211115_DDD_12_G17	BMS-265246	211115_DDD_12	0.01	BMS-265246_6	treatment	72	G17	12920	12760	160	MCF7	160	0.0123839	2972.47	165.225	13439.8	177.5	0.0130418	-0.000657884	4	0.952877	0.949422	211115
211115_DDD_10_G21	BMS-265246	211115_DDD_10	0.01	BMS-265246_6	treatment	72	G21	13684	13466	218	MCF7	218	0.015931	2972.47	165.225	13470	364	0.0263781	-0.0104471	5	0.999728	0.999703	211115
211115_DDD_11_G06	BMS-265246	211115_DDD_11	0.01	BMS-265246_6	treatment	72	G06	13974	13800	174	MCF7	174	0.0124517	2972.47	165.225	13332	275.25	0.0205642	-0.00811253	6	1.03212	1.0351	211115
211115_DDD_12_G20	BMS-265246	211115_DDD_12	0.0316	BMS-265246_5	treatment	72	G20	12560	12331	229	MCF7	229	0.0182325	2972.47	165.225	13439.8	177.5	0.0130418	0.0051907	4	0.922436	0.917502	211115
211115_DDD_10_H03	BMS-265246	211115_DDD_10	0.0316	BMS-265246_5	treatment	72	H03	13871	13664	207	MCF7	207	0.0149232	2972.47	165.225	13470	364	0.0263781	-0.0114549	5	1.01316	1.0144	211115
211115_DDD_11_G09	BMS-265246	211115_DDD_11	0.0316	BMS-265246_5	treatment	72	G09	12996	12817	179	MCF7	179	0.0137735	2972.47	165.225	13332	275.25	0.0205642	-0.00679075	6	0.963939	0.961371	211115
211115_DDD_12_H05	BMS-265246	211115_DDD_12	0.1	BMS-265246_4	treatment	72	H05	12252	12066	186	MCF7	186	0.0151812	2972.47	165.225	13439.8	177.5	0.0130418	0.00213941	4	0.903345	0.897785	211115
211115_DDD_10_H17	BMS-265246	211115_DDD_10	0.1	BMS-265246_4	treatment	72	H17	13194	13058	136	MCF7	136	0.0103077	2972.47	165.225	13470	364	0.0263781	-0.0160704	5	0.971703	0.969414	211115
211115_DDD_11_G07	BMS-265246	211115_DDD_11	0.1	BMS-265246_4	treatment	72	G07	13354	13152	202	MCF7	202	0.0151266	2972.47	165.225	13332	275.25	0.0205642	-0.00543767	6	0.987483	0.986499	211115
211115_DDD_12_G05	BMS-265246	211115_DDD_12	0.3162	BMS-265246_3	treatment	72	G05	9276	9102	174	MCF7	174	0.0187581	2972.47	165.225	13439.8	177.5	0.0130418	0.0057163	4	0.67215	0.677245	211115
211115_DDD_10_H07	BMS-265246	211115_DDD_10	0.3162	BMS-265246_3	treatment	72	H07	11826	11678	148	MCF7	148	0.0125148	2972.47	165.225	13470	364	0.0263781	-0.0138633	5	0.873226	0.866964	211115
211115_DDD_11_G13	BMS-265246	211115_DDD_11	0.3162	BMS-265246_3	treatment	72	G13	11380	11175	205	MCF7	205	0.0180141	2972.47	165.225	13332	275.25	0.0205642	-0.00255016	6	0.843442	0.838209	211115
211115_DDD_12_H14	BMS-265246	211115_DDD_12	1	BMS-265246_2	treatment	72	H14	6695	6488	207	MCF7	207	0.0309186	2972.47	165.225	13439.8	177.5	0.0130418	0.0178768	4	0.431304	0.482747	211115
211115_DDD_10_H06	BMS-265246	211115_DDD_10	1	BMS-265246_2	treatment	72	H06	8705	8528	177	MCF7	177	0.0203331	2972.47	165.225	13470	364	0.0263781	-0.00604494	5	0.621684	0.633111	211115
211115_DDD_11_H15	BMS-265246	211115_DDD_11	1	BMS-265246_2	treatment	72	H15	8835	8583	252	MCF7	252	0.0285229	2972.47	165.225	13332	275.25	0.0205642	0.0079587	6	0.631911	0.643789	211115
211115_DDD_12_G04	BMS-265246	211115_DDD_12	3.1623	BMS-265246_1	treatment	72	G04	4075	3975	100	MCF7	100	0.0245399	2972.47	165.225	13439.8	177.5	0.0130418	0.0114981	4	0.142838	0.295764	211115
211115_DDD_10_H18	BMS-265246	211115_DDD_10	3.1623	BMS-265246_1	treatment	72	H18	4574	4432	142	MCF7	142	0.031045	2972.47	165.225	13470	364	0.0263781	0.00466695	5	0.201097	0.329027	211115
211115_DDD_11_G22	BMS-265246	211115_DDD_11	3.1623	BMS-265246_1	treatment	72	G22	3948	3828	120	MCF7	120	0.0303951	2972.47	165.225	13332	275.25	0.0205642	0.00983092	6	0.123924	0.287129	211115
211115_DDD_12_G08	BMS-265246	211115_DDD_12	10	BMS-265246_0	treatment	72	G08	4115	3984	131	MCF7	131	0.0318348	2972.47	165.225	13439.8	177.5	0.0130418	0.018793	4	0.144026	0.296434	211115
211115_DDD_10_G13	BMS-265246	211115_DDD_10	10	BMS-265246_0	treatment	72	G13	3721	3617	104	MCF7	104	0.0279495	2972.47	165.225	13470	364	0.0263781	0.00157139	5	0.0941988	0.268523	211115
211115_DDD_11_H08	BMS-265246	211115_DDD_11	10	BMS-265246_0	treatment	72	H08	4033	3902	131	MCF7	131	0.032482	2972.47	165.225	13332	275.25	0.0205642	0.0119178	6	0.133907	0.292679	211115
211115_DDD_12_G18	Paclitaxel	211115_DDD_12	0.001	Paclitaxel_8	treatment	72	G18	13009	12821	188	MCF7	188	0.0144515	2972.47	165.225	13439.8	177.5	0.0130418	0.00140975	4	0.957161	0.953961	211115
211115_DDD_10_G22	Paclitaxel	211115_DDD_10	0.001	Paclitaxel_8	treatment	72	G22	14106	13754	352	MCF7	352	0.0249539	2972.47	165.225	13470	364	0.0263781	-0.00142416	5	1.01923	1.02108	211115
211115_DDD_11_G20	Paclitaxel	211115_DDD_11	0.001	Paclitaxel_8	treatment	72	G20	13787	13168	619	MCF7	619	0.0448974	2972.47	165.225	13332	275.25	0.0205642	0.0243331	6	0.988599	0.987699	211115
211115_DDD_12_H21	Paclitaxel	211115_DDD_12	0.0032	Paclitaxel_7	treatment	72	H21	8374	8089	285	MCF7	285	0.0340339	2972.47	165.225	13439.8	177.5	0.0130418	0.0209921	4	0.583926	0.601871	211115
211115_DDD_10_H22	Paclitaxel	211115_DDD_10	0.0032	Paclitaxel_7	treatment	72	H22	8697	8316	381	MCF7	381	0.0438082	2972.47	165.225	13470	364	0.0263781	0.0174301	5	0.603065	0.617372	211115
211115_DDD_11_H19	Paclitaxel	211115_DDD_11	0.0032	Paclitaxel_7	treatment	72	H19	8687	8398	289	MCF7	289	0.0332681	2972.47	165.225	13332	275.25	0.0205642	0.0127039	6	0.61557	0.629913	211115
211115_DDD_12_H11	Paclitaxel	211115_DDD_12	0.01	Paclitaxel_6	treatment	72	H11	4371	4079	292	MCF7	292	0.0668039	2972.47	165.225	13439.8	177.5	0.0130418	0.0537622	4	0.156478	0.303503	211115
211115_DDD_10_H05	Paclitaxel	211115_DDD_10	0.01	Paclitaxel_6	treatment	72	H05	3848	3513	335	MCF7	335	0.0870582	2972.47	165.225	13470	364	0.0263781	0.0606801	5	0.0796529	0.260802	211115
211115_DDD_11_G16	Paclitaxel	211115_DDD_11	0.01	Paclitaxel_6	treatment	72	G16	4372	3996	376	MCF7	376	0.0860018	2972.47	165.225	13332	275.25	0.0205642	0.0654376	6	0.146443	0.29973	211115
211115_DDD_12_G21	Paclitaxel	211115_DDD_12	0.0316	Paclitaxel_5	treatment	72	G21	3092	2815	277	MCF7	277	0.089586	2972.47	165.225	13439.8	177.5	0.0130418	0.0765442	4	-0.0246961	0.209453	211115
211115_DDD_10_H12	Paclitaxel	211115_DDD_10	0.0316	Paclitaxel_5	treatment	72	H12	3559	3181	378	MCF7	378	0.10621	2972.47	165.225	13470	364	0.0263781	0.0798315	5	0.0315897	0.236154	211115
211115_DDD_11_H13	Paclitaxel	211115_DDD_11	0.0316	Paclitaxel_5	treatment	72	H13	3014	2744	270	MCF7	270	0.089582	2972.47	165.225	13332	275.25	0.0205642	0.0690177	6	-0.0362649	0.205821	211115
211115_DDD_12_G07	Paclitaxel	211115_DDD_12	0.1	Paclitaxel_4	treatment	72	G07	3189	2792	397	MCF7	397	0.12449	2972.47	165.225	13439.8	177.5	0.0130418	0.111449	4	-0.028365	0.207742	211115
211115_DDD_10_H10	Paclitaxel	211115_DDD_10	0.1	Paclitaxel_4	treatment	72	H10	2839	2546	293	MCF7	293	0.103205	2972.47	165.225	13470	364	0.0263781	0.0768273	5	-0.0685768	0.189013	211115
211115_DDD_11_G05	Paclitaxel	211115_DDD_11	0.1	Paclitaxel_4	treatment	72	G05	2678	2404	274	MCF7	274	0.102315	2972.47	165.225	13332	275.25	0.0205642	0.0817509	6	-0.0933827	0.180318	211115
211115_DDD_12_H10	Paclitaxel	211115_DDD_12	0.3162	Paclitaxel_3	treatment	72	H10	3165	2859	306	MCF7	306	0.0966825	2972.47	165.225	13439.8	177.5	0.0130418	0.0836407	4	-0.0177222	0.212727	211115
211115_DDD_10_H04	Paclitaxel	211115_DDD_10	0.3162	Paclitaxel_3	treatment	72	H04	3045	2742	303	MCF7	303	0.0995074	2972.47	165.225	13470	364	0.0263781	0.0731293	5	-0.0363446	0.203563	211115
211115_DDD_11_G03	Paclitaxel	211115_DDD_11	0.3162	Paclitaxel_3	treatment	72	G03	3316	3012	304	MCF7	304	0.0916767	2972.47	165.225	13332	275.25	0.0205642	0.0711125	6	0.00611953	0.225923	211115
211115_DDD_12_G12	Paclitaxel	211115_DDD_12	1	Paclitaxel_2	treatment	72	G12	2999	2489	510	MCF7	510	0.170057	2972.47	165.225	13439.8	177.5	0.0130418	0.157015	4	-0.0783127	0.185197	211115
211115_DDD_10_G06	Paclitaxel	211115_DDD_10	1	Paclitaxel_2	treatment	72	G06	2770	2495	275	MCF7	275	0.099278	2972.47	165.225	13470	364	0.0263781	0.0728999	5	-0.0771822	0.185226	211115
211115_DDD_11_G17	Paclitaxel	211115_DDD_11	1	Paclitaxel_2	treatment	72	G17	2911	2594	317	MCF7	317	0.108897	2972.47	165.225	13332	275.25	0.0205642	0.0883331	6	-0.060965	0.194569	211115
211115_DDD_12_G19	Paclitaxel	211115_DDD_12	3.1623	Paclitaxel_1	treatment	72	G19	2696	2403	293	MCF7	293	0.10868	2972.47	165.225	13439.8	177.5	0.0130418	0.0956377	4	-0.0930818	0.178798	211115
211115_DDD_10_H14	Paclitaxel	211115_DDD_10	3.1623	Paclitaxel_1	treatment	72	H14	2973	2536	437	MCF7	437	0.14699	2972.47	165.225	13470	364	0.0263781	0.120611	5	-0.0702567	0.18827	211115
211115_DDD_11_G12	Paclitaxel	211115_DDD_11	3.1623	Paclitaxel_1	treatment	72	G12	3051	2520	531	MCF7	531	0.174041	2972.47	165.225	13332	275.25	0.0205642	0.153477	6	-0.0734338	0.189019	211115
211115_DDD_12_H12	Paclitaxel	211115_DDD_12	10	Paclitaxel_0	treatment	72	H12	3043	2556	487	MCF7	487	0.160039	2972.47	165.225	13439.8	177.5	0.0130418	0.146998	4	-0.0669967	0.190182	211115
211115_DDD_10_G05	Paclitaxel	211115_DDD_10	10	Paclitaxel_0	treatment	72	G05	2509	2308	201	MCF7	201	0.0801116	2972.47	165.225	13470	364	0.0263781	0.0537335	5	-0.109579	0.171344	211115
211115_DDD_11_H10	Paclitaxel	211115_DDD_11	10	Paclitaxel_0	treatment	72	H10	3049	2744	305	MCF7	305	0.100033	2972.47	165.225	13332	275.25	0.0205642	0.0794686	6	-0.0362649	0.205821	211115
211115_Wash_14_G09	BMS-265246	211115_Wash_14	0.001	BMS-265246_8	treatment	72	G09	14623	14512	111	MCF7-wash	111	0.00759078	2500.75	112.725	14337.8	140	0.00955782	-0.00196704	4	1.00961	1.01215	211115
211115_Wash_15_G08	BMS-265246	211115_Wash_15	0.001	BMS-265246_8	treatment	72	G08	12977	12819	158	MCF7-wash	158	0.0121754	2500.75	112.725	12922.8	115.25	0.00885237	0.00332302	5	0.993208	0.991972	211115
211115_Wash_16_G15	BMS-265246	211115_Wash_16	0.001	BMS-265246_8	treatment	72	G15	12348	12107	241	MCF7-wash	241	0.0195173	2500.75	112.725	12912.8	135.75	0.0104427	0.00907459	6	0.946323	0.9376	211115
211115_Wash_14_H08	BMS-265246	211115_Wash_14	0.0032	BMS-265246_7	treatment	72	H08	13334	13185	149	MCF7-wash	149	0.0111744	2500.75	112.725	14337.8	140	0.00955782	0.00161662	4	0.934558	0.9196	211115
211115_Wash_15_H17	BMS-265246	211115_Wash_15	0.0032	BMS-265246_7	treatment	72	H17	13074	12946	128	MCF7-wash	128	0.00979042	2500.75	112.725	12922.8	115.25	0.00885237	0.000938054	5	1.00152	1.0018	211115
211115_Wash_16_G10	BMS-265246	211115_Wash_16	0.0032	BMS-265246_7	treatment	72	G10	12502	12348	154	MCF7-wash	154	0.012318	2500.75	112.725	12912.8	135.75	0.0104427	0.00187529	6	0.962589	0.956264	211115
211115_Wash_14_G21	BMS-265246	211115_Wash_14	0.01	BMS-265246_6	treatment	72	G21	13455	13350	105	MCF7-wash	105	0.00780379	2500.75	112.725	14337.8	140	0.00955782	-0.00175403	4	0.944131	0.931108	211115
211115_Wash_15_G06	BMS-265246	211115_Wash_15	0.01	BMS-265246_6	treatment	72	G06	13433	13309	124	MCF7-wash	124	0.009231	2500.75	112.725	12922.8	115.25	0.00885237	0.000378628	5	1.02501	1.02989	211115
211115_Wash_16_G17	BMS-265246	211115_Wash_16	0.01	BMS-265246_6	treatment	72	G17	11713	11601	112	MCF7-wash	112	0.00956203	2500.75	112.725	12912.8	135.75	0.0104427	-0.000880718	6	0.911553	0.898414	211115
211115_Wash_14_H03	BMS-265246	211115_Wash_14	0.0316	BMS-265246_5	treatment	72	H03	11499	11383	116	MCF7-wash	116	0.0100878	2500.75	112.725	14337.8	140	0.00955782	0.00053001	4	0.824941	0.793918	211115
211115_Wash_15_G09	BMS-265246	211115_Wash_15	0.0316	BMS-265246_5	treatment	72	G09	12138	11998	140	MCF7-wash	140	0.011534	2500.75	112.725	12922.8	115.25	0.00885237	0.00268166	5	0.9383	0.92844	211115
211115_Wash_16_G20	BMS-265246	211115_Wash_16	0.0316	BMS-265246_5	treatment	72	G20	12001	11877	124	MCF7-wash	124	0.0103325	2500.75	112.725	12912.8	135.75	0.0104427	-0.000110271	6	0.930625	0.919789	211115
211115_Wash_14_H17	BMS-265246	211115_Wash_14	0.1	BMS-265246_4	treatment	72	H17	11082	10986	96	MCF7-wash	96	0.0086627	2500.75	112.725	14337.8	140	0.00955782	-0.000895128	4	0.799407	0.766229	211115
211115_Wash_15_G07	BMS-265246	211115_Wash_15	0.1	BMS-265246_4	treatment	72	G07	11151	11019	132	MCF7-wash	132	0.0118375	2500.75	112.725	12922.8	115.25	0.00885237	0.00298513	5	0.869907	0.852682	211115
211115_Wash_16_H05	BMS-265246	211115_Wash_16	0.1	BMS-265246_4	treatment	72	H05	10436	10300	136	MCF7-wash	136	0.0130318	2500.75	112.725	12912.8	135.75	0.0104427	0.00258907	6	0.817919	0.797661	211115
211115_Wash_14_H07	BMS-265246	211115_Wash_14	0.3162	BMS-265246_3	treatment	72	H07	9981	9862	119	MCF7-wash	119	0.0119227	2500.75	112.725	14337.8	140	0.00955782	0.00236483	4	0.723947	0.687835	211115
211115_Wash_15_G13	BMS-265246	211115_Wash_15	0.3162	BMS-265246_3	treatment	72	G13	9888	9795	93	MCF7-wash	93	0.00940534	2500.75	112.725	12922.8	115.25	0.00885237	0.00055297	5	0.779254	0.757966	211115
211115_Wash_16_G05	BMS-265246	211115_Wash_16	0.3162	BMS-265246_3	treatment	72	G05	8523	8399	124	MCF7-wash	124	0.0145489	2500.75	112.725	12912.8	135.75	0.0104427	0.00410613	6	0.667864	0.650442	211115
211115_Wash_14_H06	BMS-265246	211115_Wash_14	1	BMS-265246_2	treatment	72	H06	6943	6808	135	MCF7-wash	135	0.019444	2500.75	112.725	14337.8	140	0.00955782	0.00988622	4	0.48813	0.47483	211115
211115_Wash_15_H15	BMS-265246	211115_Wash_15	1	BMS-265246_2	treatment	72	H15	6354	6197	157	MCF7-wash	157	0.0247088	2500.75	112.725	12922.8	115.25	0.00885237	0.0158565	5	0.466656	0.479542	211115
211115_Wash_16_H14	BMS-265246	211115_Wash_16	1	BMS-265246_2	treatment	72	H14	5530	5410	120	MCF7-wash	120	0.0216998	2500.75	112.725	12912.8	135.75	0.0104427	0.0112571	6	0.385165	0.418966	211115
211115_Wash_14_H18	BMS-265246	211115_Wash_14	3.1623	BMS-265246_1	treatment	72	H18	3671	3601	70	MCF7-wash	70	0.0190684	2500.75	112.725	14337.8	140	0.00955782	0.00951055	4	0.155723	0.251155	211115
211115_Wash_15_G22	BMS-265246	211115_Wash_15	3.1623	BMS-265246_1	treatment	72	G22	3663	3592	71	MCF7-wash	71	0.019383	2500.75	112.725	12922.8	115.25	0.00885237	0.0105307	5	0.165122	0.277959	211115
211115_Wash_16_G04	BMS-265246	211115_Wash_16	3.1623	BMS-265246_1	treatment	72	G04	3701	3602	99	MCF7-wash	99	0.0267495	2500.75	112.725	12912.8	135.75	0.0104427	0.0163068	6	0.166575	0.278949	211115
211115_Wash_14_G13	BMS-265246	211115_Wash_14	10	BMS-265246_0	treatment	72	G13	4080	3970	110	MCF7-wash	110	0.0269608	2500.75	112.725	14337.8	140	0.00955782	0.017403	4	0.201352	0.276891	211115
211115_Wash_15_H08	BMS-265246	211115_Wash_15	10	BMS-265246_0	treatment	72	H08	3632	3530	102	MCF7-wash	102	0.0280837	2500.75	112.725	12922.8	115.25	0.00885237	0.0192313	5	0.156592	0.273162	211115
211115_Wash_16_G08	BMS-265246	211115_Wash_16	10	BMS-265246_0	treatment	72	G08	3734	3614	120	MCF7-wash	120	0.0321371	2500.75	112.725	12912.8	135.75	0.0104427	0.0216944	6	0.168214	0.279878	211115
211115_Wash_14_G22	Paclitaxel	211115_Wash_14	0.001	Paclitaxel_8	treatment	72	G22	13359	13210	149	MCF7-wash	149	0.0111535	2500.75	112.725	14337.8	140	0.00955782	0.0015957	4	0.936013	0.921344	211115
211115_Wash_15_G20	Paclitaxel	211115_Wash_15	0.001	Paclitaxel_8	treatment	72	G20	12990	12863	127	MCF7-wash	127	0.00977675	2500.75	112.725	12922.8	115.25	0.00885237	0.000924382	5	0.996092	0.995376	211115
211115_Wash_16_G18	Paclitaxel	211115_Wash_16	0.001	Paclitaxel_8	treatment	72	G18	13079	12896	183	MCF7-wash	183	0.0139919	2500.75	112.725	12912.8	135.75	0.0104427	0.00354915	6	0.998904	0.998703	211115
211115_Wash_14_H22	Paclitaxel	211115_Wash_14	0.0032	Paclitaxel_7	treatment	72	H22	7903	7703	200	MCF7-wash	200	0.0253068	2500.75	112.725	14337.8	140	0.00955782	0.015749	4	0.562903	0.537253	211115
211115_Wash_15_H19	Paclitaxel	211115_Wash_15	0.0032	Paclitaxel_7	treatment	72	H19	8341	8124	217	MCF7-wash	217	0.0260161	2500.75	112.725	12922.8	115.25	0.00885237	0.0171637	5	0.644199	0.628659	211115
211115_Wash_16_H21	Paclitaxel	211115_Wash_16	0.0032	Paclitaxel_7	treatment	72	H21	6771	6529	242	MCF7-wash	242	0.0357407	2500.75	112.725	12912.8	135.75	0.0104427	0.0252979	6	0.499604	0.505624	211115
211115_Wash_14_H05	Paclitaxel	211115_Wash_14	0.01	Paclitaxel_6	treatment	72	H05	3654	3444	210	MCF7-wash	210	0.0574713	2500.75	112.725	14337.8	140	0.00955782	0.0479134	4	0.135453	0.240205	211115
211115_Wash_15_G16	Paclitaxel	211115_Wash_15	0.01	Paclitaxel_6	treatment	72	G16	3882	3587	295	MCF7-wash	295	0.0759918	2500.75	112.725	12922.8	115.25	0.00885237	0.0671394	5	0.164438	0.277572	211115
211115_Wash_16_H11	Paclitaxel	211115_Wash_16	0.01	Paclitaxel_6	treatment	72	H11	3525	3353	172	MCF7-wash	172	0.0487943	2500.75	112.725	12912.8	135.75	0.0104427	0.0383516	6	0.131819	0.259666	211115
211115_Wash_14_H12	Paclitaxel	211115_Wash_14	0.0316	Paclitaxel_5	treatment	72	H12	2366	2172	194	MCF7-wash	194	0.0819949	2500.75	112.725	14337.8	140	0.00955782	0.0724371	4	-0.0544071	0.151488	211115
211115_Wash_15_H13	Paclitaxel	211115_Wash_15	0.0316	Paclitaxel_5	treatment	72	H13	2456	2283	173	MCF7-wash	173	0.0704397	2500.75	112.725	12922.8	115.25	0.00885237	0.0615874	5	-0.0377177	0.176665	211115
211115_Wash_16_G21	Paclitaxel	211115_Wash_16	0.0316	Paclitaxel_5	treatment	72	G21	2407	2232	175	MCF7-wash	175	0.0727046	2500.75	112.725	12912.8	135.75	0.0104427	0.0622619	6	-0.0468707	0.172852	211115
211115_Wash_14_H10	Paclitaxel	211115_Wash_14	0.1	Paclitaxel_4	treatment	72	H10	2360	2170	190	MCF7-wash	190	0.0805085	2500.75	112.725	14337.8	140	0.00955782	0.0709507	4	-0.0547528	0.151349	211115
211115_Wash_15_G05	Paclitaxel	211115_Wash_15	0.1	Paclitaxel_4	treatment	72	G05	2283	2160	123	MCF7-wash	123	0.0538765	2500.75	112.725	12922.8	115.25	0.00885237	0.0450241	5	-0.0599484	0.167147	211115
211115_Wash_16_G07	Paclitaxel	211115_Wash_16	0.1	Paclitaxel_4	treatment	72	G07	2301	2121	180	MCF7-wash	180	0.0782269	2500.75	112.725	12912.8	135.75	0.0104427	0.0677841	6	-0.0671799	0.164256	211115
211115_Wash_14_H04	Paclitaxel	211115_Wash_14	0.3162	Paclitaxel_3	treatment	72	H04	2144	1956	188	MCF7-wash	188	0.0876866	2500.75	112.725	14337.8	140	0.00955782	0.0781287	4	-0.0929153	0.136423	211115
211115_Wash_15_G03	Paclitaxel	211115_Wash_15	0.3162	Paclitaxel_3	treatment	72	G03	2473	2261	212	MCF7-wash	212	0.0857258	2500.75	112.725	12922.8	115.25	0.00885237	0.0768735	5	-0.0416421	0.174963	211115
211115_Wash_16_H10	Paclitaxel	211115_Wash_16	0.3162	Paclitaxel_3	treatment	72	H10	2256	2067	189	MCF7-wash	189	0.0837766	2500.75	112.725	12912.8	135.75	0.0104427	0.0733339	6	-0.0772824	0.160074	211115
211115_Wash_14_G06	Paclitaxel	211115_Wash_14	1	Paclitaxel_2	treatment	72	G06	2504	2286	218	MCF7-wash	218	0.0870607	2500.75	112.725	14337.8	140	0.00955782	0.0775029	4	-0.0350109	0.159439	211115
211115_Wash_15_G17	Paclitaxel	211115_Wash_15	1	Paclitaxel_2	treatment	72	G17	2075	1928	147	MCF7-wash	147	0.0708434	2500.75	112.725	12922.8	115.25	0.00885237	0.061991	5	-0.103963	0.149194	211115
211115_Wash_16_G12	Paclitaxel	211115_Wash_16	1	Paclitaxel_2	treatment	72	G12	2122	1782	340	MCF7-wash	340	0.160226	2500.75	112.725	12912.8	135.75	0.0104427	0.149783	6	-0.133311	0.138003	211115
211115_Wash_14_H14	Paclitaxel	211115_Wash_14	3.1623	Paclitaxel_1	treatment	72	H14	2020	1851	169	MCF7-wash	169	0.0836634	2500.75	112.725	14337.8	140	0.00955782	0.0741055	4	-0.112565	0.1291	211115
211115_Wash_15_G12	Paclitaxel	211115_Wash_15	3.1623	Paclitaxel_1	treatment	72	G12	2478	2225	253	MCF7-wash	253	0.102098	2500.75	112.725	12922.8	115.25	0.00885237	0.0932461	5	-0.0481119	0.172177	211115
211115_Wash_16_G19	Paclitaxel	211115_Wash_16	3.1623	Paclitaxel_1	treatment	72	G19	2056	1840	216	MCF7-wash	216	0.105058	2500.75	112.725	12912.8	135.75	0.0104427	0.0946156	6	-0.121511	0.142495	211115
211115_Wash_14_G05	Paclitaxel	211115_Wash_14	10	Paclitaxel_0	treatment	72	G05	2278	2137	141	MCF7-wash	141	0.0618964	2500.75	112.725	14337.8	140	0.00955782	0.0523386	4	-0.0604848	0.149047	211115
211115_Wash_15_H10	Paclitaxel	211115_Wash_15	10	Paclitaxel_0	treatment	72	H10	2393	2209	184	MCF7-wash	184	0.0768909	2500.75	112.725	12922.8	115.25	0.00885237	0.0680386	5	-0.0510067	0.170939	211115
211115_Wash_16_H12	Paclitaxel	211115_Wash_16	10	Paclitaxel_0	treatment	72	H12	2198	1913	285	MCF7-wash	285	0.129663	2500.75	112.725	12912.8	135.75	0.0104427	0.119221	6	-0.10696	0.148148	211115
211115_DDD_12_I15	BMS-265246	211115_DDD_12	0.001	BMS-265246_8	treatment	72	I15	4939	4877	62	MDAMB231	62	0.0125531	1050.4	59.975	4915.25	60.5	0.0122093	0.000343895	4	0.992994	0.992218	211115
211115_DDD_10_I09	BMS-265246	211115_DDD_10	0.001	BMS-265246_8	treatment	72	I09	5698	5654	44	MDAMB231	44	0.00772201	1050.4	59.975	5284	72	0.0134805	-0.00575854	5	1.05893	1.07002	211115
211115_DDD_11_I08	BMS-265246	211115_DDD_11	0.001	BMS-265246_8	treatment	72	I08	5053	4989	64	MDAMB231	64	0.0126657	1050.4	59.975	5102.5	61.75	0.0119246	0.000741138	6	0.980367	0.977756	211115
211115_DDD_12_I10	BMS-265246	211115_DDD_12	0.0032	BMS-265246_7	treatment	72	I10	5101	5021	80	MDAMB231	80	0.0156832	1050.4	59.975	4915.25	60.5	0.0122093	0.00347395	4	1.01921	1.02151	211115
211115_DDD_10_J08	BMS-265246	211115_DDD_10	0.0032	BMS-265246_7	treatment	72	J08	5641	5560	81	MDAMB231	81	0.0143592	1050.4	59.975	5284	72	0.0134805	0.000878609	5	1.04417	1.05223	211115
211115_DDD_11_J17	BMS-265246	211115_DDD_11	0.0032	BMS-265246_7	treatment	72	J17	5429	5333	96	MDAMB231	96	0.0176828	1050.4	59.975	5102.5	61.75	0.0119246	0.00575821	6	1.03913	1.04517	211115
211115_DDD_12_I17	BMS-265246	211115_DDD_12	0.01	BMS-265246_6	treatment	72	I17	5214	5122	92	MDAMB231	92	0.0176448	1050.4	59.975	4915.25	60.5	0.0122093	0.00543555	4	1.03736	1.04206	211115
211115_DDD_10_I21	BMS-265246	211115_DDD_10	0.01	BMS-265246_6	treatment	72	I21	5373	5310	63	MDAMB231	63	0.0117253	1050.4	59.975	5284	72	0.0134805	-0.00175525	5	1.00422	1.00492	211115
211115_DDD_11_I06	BMS-265246	211115_DDD_11	0.01	BMS-265246_6	treatment	72	I06	5017	4945	72	MDAMB231	72	0.0143512	1050.4	59.975	5102.5	61.75	0.0119246	0.0024266	6	0.972688	0.969133	211115
211115_DDD_12_I20	BMS-265246	211115_DDD_12	0.0316	BMS-265246_5	treatment	72	I20	5158	5113	45	MDAMB231	45	0.00872431	1050.4	59.975	4915.25	60.5	0.0122093	-0.00348494	4	1.03575	1.04023	211115
211115_DDD_10_J03	BMS-265246	211115_DDD_10	0.0316	BMS-265246_5	treatment	72	J03	5197	5130	67	MDAMB231	67	0.0128921	1050.4	59.975	5284	72	0.0134805	-0.000588494	5	0.974779	0.970855	211115
211115_DDD_11_I09	BMS-265246	211115_DDD_11	0.0316	BMS-265246_5	treatment	72	I09	4931	4863	68	MDAMB231	68	0.0137903	1050.4	59.975	5102.5	61.75	0.0119246	0.0018657	6	0.958275	0.953062	211115
211115_DDD_12_J05	BMS-265246	211115_DDD_12	0.1	BMS-265246_4	treatment	72	J05	4606	4506	100	MDAMB231	100	0.0217108	1050.4	59.975	4915.25	60.5	0.0122093	0.00950156	4	0.92341	0.916739	211115
211115_DDD_10_J17	BMS-265246	211115_DDD_10	0.1	BMS-265246_4	treatment	72	J17	5211	5120	91	MDAMB231	91	0.0174631	1050.4	59.975	5284	72	0.0134805	0.00398251	5	0.973127	0.968963	211115
211115_DDD_11_I07	BMS-265246	211115_DDD_11	0.1	BMS-265246_4	treatment	72	I07	5024	4964	60	MDAMB231	60	0.0119427	1050.4	59.975	5102.5	61.75	0.0119246	1.81e-05	6	0.976009	0.972856	211115
211115_DDD_12_I05	BMS-265246	211115_DDD_12	0.3162	BMS-265246_3	treatment	72	I05	4383	4333	50	MDAMB231	50	0.0114077	1050.4	59.975	4915.25	60.5	0.0122093	-0.000801542	4	0.889882	0.881542	211115
211115_DDD_10_J07	BMS-265246	211115_DDD_10	0.3162	BMS-265246_3	treatment	72	J07	4919	4849	70	MDAMB231	70	0.0142305	1050.4	59.975	5284	72	0.0134805	0.000749988	5	0.927621	0.917676	211115
211115_DDD_11_I13	BMS-265246	211115_DDD_11	0.3162	BMS-265246_3	treatment	72	I13	4878	4796	82	MDAMB231	82	0.0168102	1050.4	59.975	5102.5	61.75	0.0119246	0.00488556	6	0.946397	0.939931	211115
211115_DDD_12_J14	BMS-265246	211115_DDD_12	1	BMS-265246_2	treatment	72	J14	4333	4251	82	MDAMB231	82	0.0189245	1050.4	59.975	4915.25	60.5	0.0122093	0.00671528	4	0.873733	0.864859	211115
211115_DDD_10_J06	BMS-265246	211115_DDD_10	1	BMS-265246_2	treatment	72	J06	4396	4323	73	MDAMB231	73	0.016606	1050.4	59.975	5284	72	0.0134805	0.00312546	5	0.834957	0.81813	211115
211115_DDD_11_J15	BMS-265246	211115_DDD_11	1	BMS-265246_2	treatment	72	J15	4149	4064	85	MDAMB231	85	0.0204869	1050.4	59.975	5102.5	61.75	0.0119246	0.00856226	6	0.810043	0.796472	211115
211115_DDD_12_I04	BMS-265246	211115_DDD_12	3.1623	BMS-265246_1	treatment	72	I04	2698	2593	105	MDAMB231	105	0.0389177	1050.4	59.975	4915.25	60.5	0.0122093	0.0267085	4	0.500638	0.527542	211115
211115_DDD_10_J18	BMS-265246	211115_DDD_10	3.1623	BMS-265246_1	treatment	72	J18	3718	3611	107	MDAMB231	107	0.0287789	1050.4	59.975	5284	72	0.0134805	0.0152984	5	0.698602	0.683384	211115
211115_DDD_11_I22	BMS-265246	211115_DDD_11	3.1623	BMS-265246_1	treatment	72	I22	3038	2941	97	MDAMB231	97	0.0319289	1050.4	59.975	5102.5	61.75	0.0119246	0.0200043	6	0.570693	0.576384	211115
211115_DDD_12_I08	BMS-265246	211115_DDD_12	10	BMS-265246_0	treatment	72	I08	2086	1985	101	MDAMB231	101	0.048418	1050.4	59.975	4915.25	60.5	0.0122093	0.0362088	4	0.330924	0.403845	211115
211115_DDD_10_I13	BMS-265246	211115_DDD_10	10	BMS-265246_0	treatment	72	I13	2217	2144	73	MDAMB231	73	0.0329274	1050.4	59.975	5284	72	0.0134805	0.0194468	5	0.358163	0.405753	211115
211115_DDD_11_J08	BMS-265246	211115_DDD_11	10	BMS-265246_0	treatment	72	J08	2071	1996	75	MDAMB231	75	0.0362144	1050.4	59.975	5102.5	61.75	0.0119246	0.0242898	6	0.325162	0.391181	211115
211115_DDD_12_I18	Paclitaxel	211115_DDD_12	0.001	Paclitaxel_8	treatment	72	I18	5104	4995	109	MDAMB231	109	0.0213558	1050.4	59.975	4915.25	60.5	0.0122093	0.00914655	4	1.01451	1.01623	211115
211115_DDD_10_I22	Paclitaxel	211115_DDD_10	0.001	Paclitaxel_8	treatment	72	I22	5291	5244	47	MDAMB231	47	0.00888301	1050.4	59.975	5284	72	0.0134805	-0.00459754	5	0.99349	0.99243	211115
211115_DDD_11_I20	Paclitaxel	211115_DDD_11	0.001	Paclitaxel_8	treatment	72	I20	5266	5189	77	MDAMB231	77	0.0146221	1050.4	59.975	5102.5	61.75	0.0119246	0.0026975	6	1.0148	1.01695	211115
211115_DDD_12_J21	Paclitaxel	211115_DDD_12	0.0032	Paclitaxel_7	treatment	72	J21	3682	3489	193	MDAMB231	193	0.0524172	1050.4	59.975	4915.25	60.5	0.0122093	0.0402079	4	0.714642	0.709832	211115
211115_DDD_10_J22	Paclitaxel	211115_DDD_10	0.0032	Paclitaxel_7	treatment	72	J22	4260	4012	248	MDAMB231	248	0.058216	1050.4	59.975	5284	72	0.0134805	0.0447354	5	0.777109	0.759273	211115
211115_DDD_11_J19	Paclitaxel	211115_DDD_11	0.0032	Paclitaxel_7	treatment	72	J19	3726	3446	280	MDAMB231	280	0.0751476	1050.4	59.975	5102.5	61.75	0.0119246	0.063223	6	0.683729	0.675355	211115
211115_DDD_12_J11	Paclitaxel	211115_DDD_12	0.01	Paclitaxel_6	treatment	72	J11	2046	1694	352	MDAMB231	352	0.172043	1050.4	59.975	4915.25	60.5	0.0122093	0.159834	4	0.239451	0.344642	211115
211115_DDD_10_J05	Paclitaxel	211115_DDD_10	0.01	Paclitaxel_6	treatment	72	J05	2170	1849	321	MDAMB231	321	0.147926	1050.4	59.975	5284	72	0.0134805	0.134446	5	0.274585	0.349924	211115
211115_DDD_11_I16	Paclitaxel	211115_DDD_11	0.01	Paclitaxel_6	treatment	72	I16	2108	1841	267	MDAMB231	267	0.12666	1050.4	59.975	5102.5	61.75	0.0119246	0.114736	6	0.279008	0.360804	211115
211115_DDD_12_I21	Paclitaxel	211115_DDD_12	0.0316	Paclitaxel_5	treatment	72	I21	1196	993	203	MDAMB231	203	0.169732	1050.4	59.975	4915.25	60.5	0.0122093	0.157523	4	-0.0249255	0.202024	211115
211115_DDD_10_J12	Paclitaxel	211115_DDD_10	0.0316	Paclitaxel_5	treatment	72	J12	1359	1027	332	MDAMB231	332	0.244297	1050.4	59.975	5284	72	0.0134805	0.230817	5	-0.00961971	0.19436	211115
211115_DDD_11_J13	Paclitaxel	211115_DDD_11	0.0316	Paclitaxel_5	treatment	72	J13	1320	1090	230	MDAMB231	230	0.174242	1050.4	59.975	5102.5	61.75	0.0119246	0.162318	6	0.0163615	0.213621	211115
211115_DDD_12_I07	Paclitaxel	211115_DDD_12	0.1	Paclitaxel_4	treatment	72	I07	926	734	192	MDAMB231	192	0.207343	1050.4	59.975	4915.25	60.5	0.0122093	0.195134	4	-0.1487	0.149331	211115
211115_DDD_10_J10	Paclitaxel	211115_DDD_10	0.1	Paclitaxel_4	treatment	72	J10	1136	619	517	MDAMB231	517	0.455106	1050.4	59.975	5284	72	0.0134805	0.441625	5	-0.202995	0.117146	211115
211115_DDD_11_I05	Paclitaxel	211115_DDD_11	0.1	Paclitaxel_4	treatment	72	I05	891	646	245	MDAMB231	245	0.274972	1050.4	59.975	5102.5	61.75	0.0119246	0.263047	6	-0.191996	0.126605	211115
211115_DDD_12_J10	Paclitaxel	211115_DDD_12	0.3162	Paclitaxel_3	treatment	72	J10	869	564	305	MDAMB231	305	0.350978	1050.4	59.975	4915.25	60.5	0.0122093	0.338769	4	-0.243707	0.114745	211115
211115_DDD_10_J04	Paclitaxel	211115_DDD_10	0.3162	Paclitaxel_3	treatment	72	J04	799	462	337	MDAMB231	337	0.421777	1050.4	59.975	5284	72	0.0134805	0.408297	5	-0.297009	0.0874338	211115
211115_DDD_11_I03	Paclitaxel	211115_DDD_11	0.3162	Paclitaxel_3	treatment	72	I03	836	439	397	MDAMB231	397	0.47488	1050.4	59.975	5102.5	61.75	0.0119246	0.462956	6	-0.317914	0.0860363	211115
211115_DDD_12_I12	Paclitaxel	211115_DDD_12	1	Paclitaxel_2	treatment	72	I12	772	546	226	MDAMB231	226	0.292746	1050.4	59.975	4915.25	60.5	0.0122093	0.280537	4	-0.254646	0.111083	211115
211115_DDD_10_I06	Paclitaxel	211115_DDD_10	1	Paclitaxel_2	treatment	72	I06	814	447	367	MDAMB231	367	0.45086	1050.4	59.975	5284	72	0.0134805	0.437379	5	-0.306894	0.084595	211115
211115_DDD_11_I17	Paclitaxel	211115_DDD_11	1	Paclitaxel_2	treatment	72	I17	814	430	384	MDAMB231	384	0.471744	1050.4	59.975	5102.5	61.75	0.0119246	0.45982	6	-0.324082	0.0842724	211115
211115_DDD_12_I19	Paclitaxel	211115_DDD_12	3.1623	Paclitaxel_1	treatment	72	I19	662	425	237	MDAMB231	237	0.358006	1050.4	59.975	4915.25	60.5	0.0122093	0.345797	4	-0.333974	0.0864656	211115
211115_DDD_10_J14	Paclitaxel	211115_DDD_10	3.1623	Paclitaxel_1	treatment	72	J14	708	400	308	MDAMB231	308	0.435028	1050.4	59.975	5284	72	0.0134805	0.421548	5	-0.339157	0.0757002	211115
211115_DDD_11_I12	Paclitaxel	211115_DDD_11	3.1623	Paclitaxel_1	treatment	72	I12	712	408	304	MDAMB231	304	0.426966	1050.4	59.975	5102.5	61.75	0.0119246	0.415042	6	-0.339471	0.0799608	211115
211115_DDD_12_J12	Paclitaxel	211115_DDD_12	10	Paclitaxel_0	treatment	72	J12	658	365	293	MDAMB231	293	0.445289	1050.4	59.975	4915.25	60.5	0.0122093	0.43308	4	-0.377982	0.0742587	211115
211115_DDD_10_I05	Paclitaxel	211115_DDD_10	10	Paclitaxel_0	treatment	72	I05	611	392	219	MDAMB231	219	0.358429	1050.4	59.975	5284	72	0.0134805	0.344948	5	-0.34486	0.0741862	211115
211115_DDD_11_J10	Paclitaxel	211115_DDD_11	10	Paclitaxel_0	treatment	72	J10	574	314	260	MDAMB231	260	0.452962	1050.4	59.975	5102.5	61.75	0.0119246	0.441037	6	-0.411135	0.0615385	211115
211115_Wash_14_I09	BMS-265246	211115_Wash_14	0.001	BMS-265246_8	treatment	72	I09	4293	2703	1590	MDAMB231-wash	1590	0.37037	836.125	27.575	4421.25	30.5	0.00687154	0.363499	4	0.629624	0.611366	211115
211115_Wash_15_I08	BMS-265246	211115_Wash_15	0.001	BMS-265246_8	treatment	72	I08	4555	4499	56	MDAMB231-wash	56	0.0122942	836.125	27.575	4479.75	38	0.00841048	0.0038837	5	1.00354	1.0043	211115
211115_Wash_16_I15	BMS-265246	211115_Wash_16	0.001	BMS-265246_8	treatment	72	I15	4455	4420	35	MDAMB231-wash	35	0.00785634	836.125	27.575	4347.75	48.25	0.011071	-0.00321466	6	1.01391	1.01662	211115
211115_Wash_14_J08	BMS-265246	211115_Wash_14	0.0032	BMS-265246_7	treatment	72	J08	3610	3578	32	MDAMB231-wash	32	0.00886427	836.125	27.575	4421.25	30.5	0.00687154	0.00199273	4	0.831381	0.809273	211115
211115_Wash_15_J17	BMS-265246	211115_Wash_15	0.0032	BMS-265246_7	treatment	72	J17	4369	4334	35	MDAMB231-wash	35	0.00801099	836.125	27.575	4479.75	38	0.00841048	-0.000399495	5	0.972868	0.967465	211115
211115_Wash_16_I10	BMS-265246	211115_Wash_16	0.0032	BMS-265246_7	treatment	72	I10	4504	4469	35	MDAMB231-wash	35	0.00777087	836.125	27.575	4347.75	48.25	0.011071	-0.00330013	6	1.02326	1.02789	211115
211115_Wash_14_I21	BMS-265246	211115_Wash_14	0.01	BMS-265246_6	treatment	72	I21	4767	4703	64	MDAMB231-wash	64	0.0134256	836.125	27.575	4421.25	30.5	0.00687154	0.0065541	4	1.05209	1.06373	211115
211115_Wash_15_I06	BMS-265246	211115_Wash_15	0.01	BMS-265246_6	treatment	72	I06	4297	4251	46	MDAMB231-wash	46	0.0107051	836.125	27.575	4479.75	38	0.00841048	0.00229466	5	0.957178	0.948937	211115
211115_Wash_16_I17	BMS-265246	211115_Wash_16	0.01	BMS-265246_6	treatment	72	I17	4260	4222	38	MDAMB231-wash	38	0.00892019	836.125	27.575	4347.75	48.25	0.011071	-0.00215081	6	0.975472	0.971077	211115
211115_Wash_14_J03	BMS-265246	211115_Wash_14	0.0316	BMS-265246_5	treatment	72	J03	4059	2557	1502	MDAMB231-wash	1502	0.370042	836.125	27.575	4421.25	30.5	0.00687154	0.36317	4	0.592394	0.578343	211115
211115_Wash_15_I09	BMS-265246	211115_Wash_15	0.0316	BMS-265246_5	treatment	72	I09	4479	4443	36	MDAMB231-wash	36	0.00803751	836.125	27.575	4479.75	38	0.00841048	-0.000372973	5	0.993208	0.991796	211115
211115_Wash_16_I20	BMS-265246	211115_Wash_16	0.0316	BMS-265246_5	treatment	72	I20	4488	4430	58	MDAMB231-wash	58	0.0129234	836.125	27.575	4347.75	48.25	0.011071	0.00185235	6	1.01582	1.01892	211115
211115_Wash_14_J17	BMS-265246	211115_Wash_14	0.1	BMS-265246_4	treatment	72	J17	4258	4217	41	MDAMB231-wash	41	0.00962893	836.125	27.575	4421.25	30.5	0.00687154	0.0027574	4	0.961013	0.953803	211115
211115_Wash_15_I07	BMS-265246	211115_Wash_15	0.1	BMS-265246_4	treatment	72	I07	4270	4241	29	MDAMB231-wash	29	0.00679157	836.125	27.575	4479.75	38	0.00841048	-0.00161891	5	0.955275	0.946705	211115
211115_Wash_16_J05	BMS-265246	211115_Wash_16	0.1	BMS-265246_4	treatment	72	J05	4061	4005	56	MDAMB231-wash	56	0.0137897	836.125	27.575	4347.75	48.25	0.011071	0.0027187	6	0.93213	0.921166	211115
211115_Wash_14_J07	BMS-265246	211115_Wash_14	0.3162	BMS-265246_3	treatment	72	J07	3755	3692	63	MDAMB231-wash	63	0.0167776	836.125	27.575	4421.25	30.5	0.00687154	0.00990609	4	0.855445	0.835058	211115
211115_Wash_15_I13	BMS-265246	211115_Wash_15	0.3162	BMS-265246_3	treatment	72	I13	3411	3351	60	MDAMB231-wash	60	0.0175901	836.125	27.575	4479.75	38	0.00841048	0.00917967	5	0.774051	0.748033	211115
211115_Wash_16_I05	BMS-265246	211115_Wash_16	0.3162	BMS-265246_3	treatment	72	I05	3671	2583	1088	MDAMB231-wash	1088	0.296377	836.125	27.575	4347.75	48.25	0.011071	0.285306	6	0.606765	0.5941	211115
211115_Wash_14_J06	BMS-265246	211115_Wash_14	1	BMS-265246_2	treatment	72	J06	3035	2969	66	MDAMB231-wash	66	0.0217463	836.125	27.575	4421.25	30.5	0.00687154	0.0148748	4	0.694547	0.67153	211115
211115_Wash_15_J15	BMS-265246	211115_Wash_15	1	BMS-265246_2	treatment	72	J15	3662	3587	75	MDAMB231-wash	75	0.0204806	836.125	27.575	4479.75	38	0.00841048	0.0120701	5	0.824616	0.800714	211115
211115_Wash_16_J14	BMS-265246	211115_Wash_16	1	BMS-265246_2	treatment	72	J14	2884	2827	57	MDAMB231-wash	57	0.0197642	836.125	27.575	4347.75	48.25	0.011071	0.00869321	6	0.668914	0.650221	211115
211115_Wash_14_J18	BMS-265246	211115_Wash_14	3.1623	BMS-265246_1	treatment	72	J18	1885	1832	53	MDAMB231-wash	53	0.0281167	836.125	27.575	4421.25	30.5	0.00687154	0.0212452	4	0.38606	0.414362	211115
211115_Wash_15_I22	BMS-265246	211115_Wash_15	3.1623	BMS-265246_1	treatment	72	I22	2359	2295	64	MDAMB231-wash	64	0.0271301	836.125	27.575	4479.75	38	0.00841048	0.0187197	5	0.517334	0.512305	211115
211115_Wash_16_I04	BMS-265246	211115_Wash_16	3.1623	BMS-265246_1	treatment	72	I04	2332	2252	80	MDAMB231-wash	80	0.0343053	836.125	27.575	4347.75	48.25	0.011071	0.0232343	6	0.516746	0.517969	211115
211115_Wash_14_I13	BMS-265246	211115_Wash_14	10	BMS-265246_0	treatment	72	I13	1792	1753	39	MDAMB231-wash	39	0.0217634	836.125	27.575	4421.25	30.5	0.00687154	0.0148919	4	0.360863	0.396494	211115
211115_Wash_15_J08	BMS-265246	211115_Wash_15	10	BMS-265246_0	treatment	72	J08	1740	1669	71	MDAMB231-wash	71	0.0408046	836.125	27.575	4479.75	38	0.00841048	0.0323941	5	0.330332	0.372565	211115
211115_Wash_16_I08	BMS-265246	211115_Wash_16	10	BMS-265246_0	treatment	72	I08	1818	1754	64	MDAMB231-wash	64	0.0352035	836.125	27.575	4347.75	48.25	0.011071	0.0241325	6	0.36546	0.403427	211115
211115_Wash_14_I22	Paclitaxel	211115_Wash_14	0.001	Paclitaxel_8	treatment	72	I22	4568	4532	36	MDAMB231-wash	36	0.00788091	836.125	27.575	4421.25	30.5	0.00687154	0.00100938	4	1.0207	1.02505	211115
211115_Wash_15_I20	Paclitaxel	211115_Wash_15	0.001	Paclitaxel_8	treatment	72	I20	4866	4824	42	MDAMB231-wash	42	0.00863132	836.125	27.575	4479.75	38	0.00841048	0.000220838	5	1.06209	1.07685	211115
211115_Wash_16_I18	Paclitaxel	211115_Wash_16	0.001	Paclitaxel_8	treatment	72	I18	4787	4745	42	MDAMB231-wash	42	0.00877376	836.125	27.575	4347.75	48.25	0.011071	-0.00229724	6	1.07489	1.09137	211115
211115_Wash_14_J22	Paclitaxel	211115_Wash_14	0.0032	Paclitaxel_7	treatment	72	J22	2791	2640	151	MDAMB231-wash	151	0.0541025	836.125	27.575	4421.25	30.5	0.00687154	0.0472309	4	0.613707	0.597116	211115
211115_Wash_15_J19	Paclitaxel	211115_Wash_15	0.0032	Paclitaxel_7	treatment	72	J19	3076	2926	150	MDAMB231-wash	150	0.0487646	836.125	27.575	4479.75	38	0.00841048	0.0403541	5	0.677427	0.653161	211115
211115_Wash_16_J21	Paclitaxel	211115_Wash_16	0.0032	Paclitaxel_7	treatment	72	J21	3220	3025	195	MDAMB231-wash	195	0.060559	836.125	27.575	4347.75	48.25	0.011071	0.049488	6	0.717097	0.695762	211115
211115_Wash_14_J05	Paclitaxel	211115_Wash_14	0.01	Paclitaxel_6	treatment	72	J05	1683	1421	262	MDAMB231-wash	262	0.155674	836.125	27.575	4421.25	30.5	0.00687154	0.148803	4	0.246986	0.321402	211115
211115_Wash_15_I16	Paclitaxel	211115_Wash_15	0.01	Paclitaxel_6	treatment	72	I16	1711	1460	251	MDAMB231-wash	251	0.146698	836.125	27.575	4479.75	38	0.00841048	0.138287	5	0.258828	0.325911	211115
211115_Wash_16_J11	Paclitaxel	211115_Wash_16	0.01	Paclitaxel_6	treatment	72	J11	1731	1479	252	MDAMB231-wash	252	0.145581	836.125	27.575	4347.75	48.25	0.011071	0.13451	6	0.270986	0.340176	211115
211115_Wash_14_J12	Paclitaxel	211115_Wash_14	0.0316	Paclitaxel_5	treatment	72	J12	1023	826	197	MDAMB231-wash	197	0.192571	836.125	27.575	4421.25	30.5	0.00687154	0.185699	4	-0.00505793	0.186825	211115
211115_Wash_15_J13	Paclitaxel	211115_Wash_15	0.0316	Paclitaxel_5	treatment	72	J13	1067	897	170	MDAMB231-wash	170	0.159325	836.125	27.575	4479.75	38	0.00841048	0.150915	5	0.0294461	0.200234	211115
211115_Wash_16_I21	Paclitaxel	211115_Wash_16	0.0316	Paclitaxel_5	treatment	72	I21	1106	888	218	MDAMB231-wash	218	0.197107	836.125	27.575	4347.75	48.25	0.011071	0.186036	6	0.0256306	0.204244	211115
211115_Wash_14_J10	Paclitaxel	211115_Wash_14	0.1	Paclitaxel_4	treatment	72	J10	788	540	248	MDAMB231-wash	248	0.314721	836.125	27.575	4421.25	30.5	0.00687154	0.307849	4	-0.166372	0.122137	211115
211115_Wash_15_I05	Paclitaxel	211115_Wash_15	0.1	Paclitaxel_4	treatment	72	I05	760	457	303	MDAMB231-wash	303	0.398684	836.125	27.575	4479.75	38	0.00841048	0.390274	5	-0.220777	0.102015	211115
211115_Wash_16_I07	Paclitaxel	211115_Wash_16	0.1	Paclitaxel_4	treatment	72	I07	758	529	229	MDAMB231-wash	229	0.302111	836.125	27.575	4347.75	48.25	0.011071	0.29104	6	-0.175082	0.121672	211115
211115_Wash_14_J04	Paclitaxel	211115_Wash_14	0.3162	Paclitaxel_3	treatment	72	J04	532	392	140	MDAMB231-wash	140	0.263158	836.125	27.575	4421.25	30.5	0.00687154	0.256286	4	-0.270417	0.0886627	211115
211115_Wash_15_I03	Paclitaxel	211115_Wash_15	0.3162	Paclitaxel_3	treatment	72	I03	599	450	149	MDAMB231-wash	149	0.248748	836.125	27.575	4479.75	38	0.00841048	0.240337	5	-0.225728	0.100452	211115
211115_Wash_16_J10	Paclitaxel	211115_Wash_16	0.3162	Paclitaxel_3	treatment	72	J10	593	404	189	MDAMB231-wash	189	0.318718	836.125	27.575	4347.75	48.25	0.011071	0.307647	6	-0.263474	0.0929216	211115
211115_Wash_14_I06	Paclitaxel	211115_Wash_14	1	Paclitaxel_2	treatment	72	I06	564	396	168	MDAMB231-wash	168	0.297872	836.125	27.575	4421.25	30.5	0.00687154	0.291001	4	-0.267327	0.0895674	211115
211115_Wash_15_I17	Paclitaxel	211115_Wash_15	1	Paclitaxel_2	treatment	72	I17	612	430	182	MDAMB231-wash	182	0.297386	836.125	27.575	4479.75	38	0.00841048	0.288975	5	-0.240128	0.0959875	211115
211115_Wash_16_I12	Paclitaxel	211115_Wash_16	1	Paclitaxel_2	treatment	72	I12	550	356	194	MDAMB231-wash	194	0.352727	836.125	27.575	4347.75	48.25	0.011071	0.341656	6	-0.301618	0.0818814	211115
211115_Wash_14_J14	Paclitaxel	211115_Wash_14	3.1623	Paclitaxel_1	treatment	72	J14	545	392	153	MDAMB231-wash	153	0.280734	836.125	27.575	4421.25	30.5	0.00687154	0.273862	4	-0.270417	0.0886627	211115
211115_Wash_15_I12	Paclitaxel	211115_Wash_15	3.1623	Paclitaxel_1	treatment	72	I12	596	389	207	MDAMB231-wash	207	0.347315	836.125	27.575	4479.75	38	0.00841048	0.338905	5	-0.27093	0.0868352	211115
211115_Wash_16_I19	Paclitaxel	211115_Wash_16	3.1623	Paclitaxel_1	treatment	72	I19	487	326	161	MDAMB231-wash	161	0.330595	836.125	27.575	4347.75	48.25	0.011071	0.319524	6	-0.326994	0.0749813	211115
211115_Wash_14_I05	Paclitaxel	211115_Wash_14	10	Paclitaxel_0	treatment	72	I05	360	332	28	MDAMB231-wash	28	0.0777778	836.125	27.575	4421.25	30.5	0.00687154	0.0709062	4	-0.319158	0.0750919	211115
211115_Wash_15_J10	Paclitaxel	211115_Wash_15	10	Paclitaxel_0	treatment	72	J10	504	331	173	MDAMB231-wash	173	0.343254	836.125	27.575	4479.75	38	0.00841048	0.334843	5	-0.317955	0.0738881	211115
211115_Wash_16_J12	Paclitaxel	211115_Wash_16	10	Paclitaxel_0	treatment	72	J12	467	340	127	MDAMB231-wash	127	0.271949	836.125	27.575	4347.75	48.25	0.011071	0.260878	6	-0.314991	0.0782014	211115
211115_DDD_12_K15	BMS-265246	211115_DDD_12	0.001	BMS-265246_8	treatment	72	K15	4945	4770	175	PDX1258	175	0.0353893	1517.33	46.375	4576	110.25	0.0237523	0.0116369	4	1.05283	1.0424	211115
211115_DDD_10_K09	BMS-265246	211115_DDD_10	0.001	BMS-265246_8	treatment	72	K09	4868	4732	136	PDX1258	136	0.0279376	1517.33	46.375	5070	113	0.0218035	0.00613405	5	0.922269	0.933333	211115
211115_DDD_11_K08	BMS-265246	211115_DDD_11	0.001	BMS-265246_8	treatment	72	K08	4961	4822	139	PDX1258	139	0.0280185	1517.33	46.375	4989.25	124.5	0.0244327	0.0035858	6	0.960682	0.966478	211115
211115_DDD_12_K10	BMS-265246	211115_DDD_12	0.0032	BMS-265246_7	treatment	72	K10	5011	4909	102	PDX1258	102	0.0203552	1517.33	46.375	4576	110.25	0.0237523	-0.00339712	4	1.09019	1.07277	211115
211115_DDD_10_L08	BMS-265246	211115_DDD_10	0.0032	BMS-265246_7	treatment	72	L08	4921	4816	105	PDX1258	105	0.0213371	1517.33	46.375	5070	113	0.0218035	-0.000466379	5	0.941802	0.949901	211115
211115_DDD_11_L17	BMS-265246	211115_DDD_11	0.0032	BMS-265246_7	treatment	72	L17	4890	4756	134	PDX1258	134	0.0274029	1517.33	46.375	4989.25	124.5	0.0244327	0.00297012	6	0.94501	0.953249	211115
211115_DDD_12_K17	BMS-265246	211115_DDD_12	0.01	BMS-265246_6	treatment	72	K17	4545	4490	55	PDX1258	55	0.0121012	1517.33	46.375	4576	110.25	0.0237523	-0.0116511	4	0.976315	0.981206	211115
211115_DDD_10_K21	BMS-265246	211115_DDD_10	0.01	BMS-265246_6	treatment	72	K21	4991	4917	74	PDX1258	74	0.0148267	1517.33	46.375	5070	113	0.0218035	-0.00697682	5	0.965096	0.969822	211115
211115_DDD_11_K06	BMS-265246	211115_DDD_11	0.01	BMS-265246_6	treatment	72	K06	4656	4549	107	PDX1258	107	0.0229811	1517.33	46.375	4989.25	124.5	0.0244327	-0.00145164	6	0.895257	0.91176	211115
211115_DDD_12_K20	BMS-265246	211115_DDD_12	0.0316	BMS-265246_5	treatment	72	K20	4903	4847	56	PDX1258	56	0.0114216	1517.33	46.375	4576	110.25	0.0237523	-0.0123308	4	1.07358	1.05922	211115
211115_DDD_10_L03	BMS-265246	211115_DDD_10	0.0316	BMS-265246_5	treatment	72	L03	4782	4689	93	PDX1258	93	0.0194479	1517.33	46.375	5070	113	0.0218035	-0.00235558	5	0.912214	0.924852	211115
211115_DDD_11_K09	BMS-265246	211115_DDD_11	0.0316	BMS-265246_5	treatment	72	K09	4688	4594	94	PDX1258	94	0.0200512	1517.33	46.375	4989.25	124.5	0.0244327	-0.00438155	6	0.906152	0.92078	211115
211115_DDD_12_L05	BMS-265246	211115_DDD_12	0.1	BMS-265246_4	treatment	72	L05	4260	4140	120	PDX1258	120	0.028169	1517.33	46.375	4576	110.25	0.0237523	0.00441667	4	0.878125	0.90472	211115
211115_DDD_10_L17	BMS-265246	211115_DDD_10	0.1	BMS-265246_4	treatment	72	L17	3951	3849	102	PDX1258	102	0.0258162	1517.33	46.375	5070	113	0.0218035	0.00401274	5	0.707174	0.759172	211115
211115_DDD_11_K07	BMS-265246	211115_DDD_11	0.1	BMS-265246_4	treatment	72	K07	4261	4150	111	PDX1258	111	0.0260502	1517.33	46.375	4989.25	124.5	0.0244327	0.00161748	6	0.796605	0.831788	211115
211115_DDD_12_K05	BMS-265246	211115_DDD_12	0.3162	BMS-265246_3	treatment	72	K05	3467	3296	171	PDX1258	171	0.0493222	1517.33	46.375	4576	110.25	0.0237523	0.0255698	4	0.627616	0.72028	211115
211115_DDD_10_L07	BMS-265246	211115_DDD_10	0.3162	BMS-265246_3	treatment	72	L07	3929	3748	181	PDX1258	181	0.0460677	1517.33	46.375	5070	113	0.0218035	0.0242642	5	0.68129	0.73925	211115
211115_DDD_11_K13	BMS-265246	211115_DDD_11	0.3162	BMS-265246_3	treatment	72	K13	3906	3793	113	PDX1258	113	0.0289299	1517.33	46.375	4989.25	124.5	0.0244327	0.00449711	6	0.704921	0.760235	211115
211115_DDD_12_L14	BMS-265246	211115_DDD_12	1	BMS-265246_2	treatment	72	L14	1956	1749	207	PDX1258	207	0.105828	1517.33	46.375	4576	110.25	0.0237523	0.0820759	4	0.0933262	0.382212	211115
211115_DDD_10_L06	BMS-265246	211115_DDD_10	1	BMS-265246_2	treatment	72	L06	2176	1987	189	PDX1258	189	0.0868566	1517.33	46.375	5070	113	0.0218035	0.0650531	5	0.167595	0.391913	211115
211115_DDD_11_L15	BMS-265246	211115_DDD_11	1	BMS-265246_2	treatment	72	L15	2243	2040	203	PDX1258	203	0.0905038	1517.33	46.375	4989.25	124.5	0.0244327	0.066071	6	0.188111	0.408879	211115
211115_DDD_12_K04	BMS-265246	211115_DDD_12	3.1623	BMS-265246_1	treatment	72	K04	1622	1481	141	PDX1258	141	0.0869297	1517.33	46.375	4576	110.25	0.0237523	0.0631774	4	-0.0151002	0.323645	211115
211115_DDD_10_L18	BMS-265246	211115_DDD_10	3.1623	BMS-265246_1	treatment	72	L18	1647	1493	154	PDX1258	154	0.0935033	1517.33	46.375	5070	113	0.0218035	0.0716998	5	-0.00924275	0.294477	211115
211115_DDD_11_K22	BMS-265246	211115_DDD_11	3.1623	BMS-265246_1	treatment	72	K22	1620	1468	152	PDX1258	152	0.0938272	1517.33	46.375	4989.25	124.5	0.0244327	0.0693944	6	-0.0190602	0.294233	211115
211115_DDD_12_K08	BMS-265246	211115_DDD_12	10	BMS-265246_0	treatment	72	K08	1589	1428	161	PDX1258	161	0.101322	1517.33	46.375	4576	110.25	0.0237523	0.0775692	4	-0.0373819	0.312063	211115
211115_DDD_10_K13	BMS-265246	211115_DDD_10	10	BMS-265246_0	treatment	72	K13	1609	1437	172	PDX1258	172	0.106899	1517.33	46.375	5070	113	0.0218035	0.0850952	5	-0.0307679	0.283432	211115
211115_DDD_11_L08	BMS-265246	211115_DDD_11	10	BMS-265246_0	treatment	72	L08	1600	1425	175	PDX1258	175	0.109375	1517.33	46.375	4989.25	124.5	0.0244327	0.0849423	6	-0.0358958	0.285614	211115
211115_DDD_12_K18	Paclitaxel	211115_DDD_12	0.001	Paclitaxel_8	treatment	72	K18	5192	5065	127	PDX1258	127	0.0244607	1517.33	46.375	4576	110.25	0.0237523	0.000708368	4	1.13166	1.10686	211115
211115_DDD_10_K22	Paclitaxel	211115_DDD_10	0.001	Paclitaxel_8	treatment	72	K22	4990	4874	116	PDX1258	116	0.0232465	1517.33	46.375	5070	113	0.0218035	0.00144299	5	0.955204	0.961341	211115
211115_DDD_11_K20	Paclitaxel	211115_DDD_11	0.001	Paclitaxel_8	treatment	72	K20	4895	4739	156	PDX1258	156	0.0318693	1517.33	46.375	4989.25	124.5	0.0244327	0.00743651	6	0.940958	0.949842	211115
211115_DDD_12_L21	Paclitaxel	211115_DDD_12	0.0032	Paclitaxel_7	treatment	72	L21	3080	2702	378	PDX1258	378	0.122727	1517.33	46.375	4576	110.25	0.0237523	0.0989749	4	0.436684	0.590472	211115
211115_DDD_10_L22	Paclitaxel	211115_DDD_10	0.0032	Paclitaxel_7	treatment	72	L22	3375	3047	328	PDX1258	328	0.0971852	1517.33	46.375	5070	113	0.0218035	0.0753817	5	0.492705	0.600986	211115
211115_DDD_11_L19	Paclitaxel	211115_DDD_11	0.0032	Paclitaxel_7	treatment	72	L19	2968	2661	307	PDX1258	307	0.103437	1517.33	46.375	4989.25	124.5	0.0244327	0.0790039	6	0.386962	0.533347	211115
211115_DDD_12_L11	Paclitaxel	211115_DDD_12	0.01	Paclitaxel_6	treatment	72	L11	1870	1370	500	PDX1258	500	0.26738	1517.33	46.375	4576	110.25	0.0237523	0.243627	4	-0.0621214	0.299388	211115
211115_DDD_10_L05	Paclitaxel	211115_DDD_10	0.01	Paclitaxel_6	treatment	72	L05	1838	1453	385	PDX1258	385	0.209467	1517.33	46.375	5070	113	0.0218035	0.187663	5	-0.024582	0.286588	211115
211115_DDD_11_K16	Paclitaxel	211115_DDD_11	0.01	Paclitaxel_6	treatment	72	K16	2016	1599	417	PDX1258	417	0.206845	1517.33	46.375	4989.25	124.5	0.0244327	0.182412	6	0.0310012	0.320489	211115
211115_DDD_12_K21	Paclitaxel	211115_DDD_12	0.0316	Paclitaxel_5	treatment	72	K21	1463	1136	327	PDX1258	327	0.223513	1517.33	46.375	4576	110.25	0.0237523	0.199761	4	-0.166184	0.248252	211115
211115_DDD_10_L12	Paclitaxel	211115_DDD_10	0.0316	Paclitaxel_5	treatment	72	L12	1490	1140	350	PDX1258	350	0.234899	1517.33	46.375	5070	113	0.0218035	0.213096	5	-0.151495	0.224852	211115
211115_DDD_11_L13	Paclitaxel	211115_DDD_11	0.0316	Paclitaxel_5	treatment	72	L13	1489	1125	364	PDX1258	364	0.244459	1517.33	46.375	4989.25	124.5	0.0244327	0.220027	6	-0.159878	0.225485	211115
211115_DDD_12_K07	Paclitaxel	211115_DDD_12	0.1	Paclitaxel_4	treatment	72	K07	1139	844	295	PDX1258	295	0.258999	1517.33	46.375	4576	110.25	0.0237523	0.235247	4	-0.308096	0.184441	211115
211115_DDD_10_L10	Paclitaxel	211115_DDD_10	0.1	Paclitaxel_4	treatment	72	L10	1283	948	335	PDX1258	335	0.261107	1517.33	46.375	5070	113	0.0218035	0.239303	5	-0.236808	0.186982	211115
211115_DDD_11_K05	Paclitaxel	211115_DDD_11	0.1	Paclitaxel_4	treatment	72	K05	1087	751	336	PDX1258	336	0.309108	1517.33	46.375	4989.25	124.5	0.0244327	0.284675	6	-0.336044	0.150524	211115
211115_DDD_12_L10	Paclitaxel	211115_DDD_12	0.3162	Paclitaxel_3	treatment	72	L10	1091	791	300	PDX1258	300	0.274977	1517.33	46.375	4576	110.25	0.0237523	0.251225	4	-0.335707	0.172858	211115
211115_DDD_10_L04	Paclitaxel	211115_DDD_10	0.3162	Paclitaxel_3	treatment	72	L04	1142	881	261	PDX1258	261	0.228546	1517.33	46.375	5070	113	0.0218035	0.206743	5	-0.268281	0.173767	211115
211115_DDD_11_K03	Paclitaxel	211115_DDD_11	0.3162	Paclitaxel_3	treatment	72	K03	1176	912	264	PDX1258	264	0.22449	1517.33	46.375	4989.25	124.5	0.0244327	0.200057	6	-0.256535	0.182793	211115
211115_DDD_12_K12	Paclitaxel	211115_DDD_12	1	Paclitaxel_2	treatment	72	K12	1256	879	377	PDX1258	377	0.300159	1517.33	46.375	4576	110.25	0.0237523	0.276407	4	-0.290216	0.192089	211115
211115_DDD_10_K06	Paclitaxel	211115_DDD_10	1	Paclitaxel_2	treatment	72	K06	1100	783	317	PDX1258	317	0.288182	1517.33	46.375	5070	113	0.0218035	0.266378	5	-0.316217	0.154438	211115
211115_DDD_11_K17	Paclitaxel	211115_DDD_11	1	Paclitaxel_2	treatment	72	K17	1222	808	414	PDX1258	414	0.338789	1517.33	46.375	4989.25	124.5	0.0244327	0.314356	6	-0.307148	0.161948	211115
211115_DDD_12_K19	Paclitaxel	211115_DDD_12	3.1623	Paclitaxel_1	treatment	72	K19	1372	1054	318	PDX1258	318	0.231778	1517.33	46.375	4576	110.25	0.0237523	0.208026	4	-0.204502	0.230332	211115
211115_DDD_10_L14	Paclitaxel	211115_DDD_10	3.1623	Paclitaxel_1	treatment	72	L14	1417	978	439	PDX1258	439	0.309809	1517.33	46.375	5070	113	0.0218035	0.288006	5	-0.223023	0.192899	211115
211115_DDD_11_K12	Paclitaxel	211115_DDD_11	3.1623	Paclitaxel_1	treatment	72	K12	1309	948	361	PDX1258	361	0.275783	1517.33	46.375	4989.25	124.5	0.0244327	0.25135	6	-0.239584	0.190009	211115
211115_DDD_12_L12	Paclitaxel	211115_DDD_12	10	Paclitaxel_0	treatment	72	L12	1475	1033	442	PDX1258	442	0.299661	1517.33	46.375	4576	110.25	0.0237523	0.275909	4	-0.214492	0.225743	211115
211115_DDD_10_K05	Paclitaxel	211115_DDD_10	10	Paclitaxel_0	treatment	72	K05	1163	903	260	PDX1258	260	0.22356	1517.33	46.375	5070	113	0.0218035	0.201756	5	-0.257838	0.178107	211115
211115_DDD_11_L10	Paclitaxel	211115_DDD_11	10	Paclitaxel_0	treatment	72	L10	1425	1060	365	PDX1258	365	0.25614	1517.33	46.375	4989.25	124.5	0.0244327	0.231708	6	-0.188494	0.212457	211115
211115_Wash_14_K09	BMS-265246	211115_Wash_14	0.001	BMS-265246_8	treatment	72	K09	5097	4968	129	PDX1258-wash	129	0.025309	1399.7	45.675	4754.75	83.5	0.0172883	0.00802069	4	1.05036	1.04485	211115
211115_Wash_15_K08	BMS-265246	211115_Wash_15	0.001	BMS-265246_8	treatment	72	K08	4821	4700	121	PDX1258-wash	121	0.0250985	1399.7	45.675	4329.25	99	0.0223915	0.00270698	5	1.10347	1.08564	211115
211115_Wash_16_K15	BMS-265246	211115_Wash_16	0.001	BMS-265246_8	treatment	72	K15	4656	4592	64	PDX1258-wash	64	0.0137457	1399.7	45.675	4274	113.25	0.0254292	-0.0116835	6	1.09114	1.0744	211115
211115_Wash_14_L08	BMS-265246	211115_Wash_14	0.0032	BMS-265246_7	treatment	72	L08	4525	4451	74	PDX1258-wash	74	0.0163536	1399.7	45.675	4754.75	83.5	0.0172883	-0.000934728	4	0.926546	0.936117	211115
211115_Wash_15_L17	BMS-265246	211115_Wash_15	0.0032	BMS-265246_7	treatment	72	L17	4515	4357	158	PDX1258-wash	158	0.0349945	1399.7	45.675	4329.25	99	0.0223915	0.0126029	5	1.00786	1.00641	211115
211115_Wash_16_K10	BMS-265246	211115_Wash_16	0.0032	BMS-265246_7	treatment	72	K10	4079	4009	70	PDX1258-wash	70	0.0171611	1399.7	45.675	4274	113.25	0.0254292	-0.00826812	6	0.922069	0.937997	211115
211115_Wash_14_K21	BMS-265246	211115_Wash_14	0.01	BMS-265246_6	treatment	72	K21	5016	4960	56	PDX1258-wash	56	0.0111643	1399.7	45.675	4754.75	83.5	0.0172883	-0.00612404	4	1.04849	1.04317	211115
211115_Wash_15_K06	BMS-265246	211115_Wash_15	0.01	BMS-265246_6	treatment	72	K06	4088	4015	73	PDX1258-wash	73	0.0178571	1399.7	45.675	4329.25	99	0.0223915	-0.0045344	5	0.909588	0.927412	211115
211115_Wash_16_K17	BMS-265246	211115_Wash_16	0.01	BMS-265246_6	treatment	72	K17	4542	4418	124	PDX1258-wash	124	0.0273007	1399.7	45.675	4274	113.25	0.0254292	0.00187156	6	1.04158	1.03369	211115
211115_Wash_14_L03	BMS-265246	211115_Wash_14	0.0316	BMS-265246_5	treatment	72	L03	4400	4323	77	PDX1258-wash	77	0.0175	1399.7	45.675	4754.75	83.5	0.0172883	0.000211681	4	0.894945	0.909196	211115
211115_Wash_15_K09	BMS-265246	211115_Wash_15	0.0316	BMS-265246_5	treatment	72	K09	4243	4128	115	PDX1258-wash	115	0.0271035	1399.7	45.675	4329.25	99	0.0223915	0.00471192	5	0.942403	0.953514	211115
211115_Wash_16_K20	BMS-265246	211115_Wash_16	0.0316	BMS-265246_5	treatment	72	K20	4109	4038	71	PDX1258-wash	71	0.0172791	1399.7	45.675	4274	113.25	0.0254292	-0.00815005	6	0.93069	0.944782	211115
211115_Wash_14_L17	BMS-265246	211115_Wash_14	0.1	BMS-265246_4	treatment	72	L17	3646	3558	88	PDX1258-wash	88	0.024136	1399.7	45.675	4754.75	83.5	0.0172883	0.00684772	4	0.696899	0.748304	211115
211115_Wash_15_K07	BMS-265246	211115_Wash_15	0.1	BMS-265246_4	treatment	72	K07	3831	3780	51	PDX1258-wash	51	0.0133125	1399.7	45.675	4329.25	99	0.0223915	-0.00907909	5	0.840179	0.87313	211115
211115_Wash_16_L05	BMS-265246	211115_Wash_16	0.1	BMS-265246_4	treatment	72	L05	3624	3535	89	PDX1258-wash	89	0.0245585	1399.7	45.675	4274	113.25	0.0254292	-0.000870694	6	0.777611	0.827094	211115
211115_Wash_14_L07	BMS-265246	211115_Wash_14	0.3162	BMS-265246_3	treatment	72	L07	2831	2742	89	PDX1258-wash	89	0.0314377	1399.7	45.675	4754.75	83.5	0.0172883	0.0141493	4	0.463955	0.576686	211115
211115_Wash_15_K13	BMS-265246	211115_Wash_15	0.3162	BMS-265246_3	treatment	72	K13	3037	2913	124	PDX1258-wash	124	0.0408298	1399.7	45.675	4329.25	99	0.0223915	0.0184382	5	0.568193	0.672865	211115
211115_Wash_16_K05	BMS-265246	211115_Wash_16	0.3162	BMS-265246_3	treatment	72	K05	2798	2726	72	PDX1258-wash	72	0.0257327	1399.7	45.675	4274	113.25	0.0254292	0.000303474	6	0.51271	0.63781	211115
211115_Wash_14_L06	BMS-265246	211115_Wash_14	1	BMS-265246_2	treatment	72	L06	1771	1608	163	PDX1258-wash	163	0.0920384	1399.7	45.675	4754.75	83.5	0.0172883	0.0747501	4	0.0818102	0.338188	211115
211115_Wash_15_L15	BMS-265246	211115_Wash_15	1	BMS-265246_2	treatment	72	L15	1444	1327	117	PDX1258-wash	117	0.0810249	1399.7	45.675	4329.25	99	0.0223915	0.0586334	5	-0.0322121	0.30652	211115
211115_Wash_16_L14	BMS-265246	211115_Wash_16	1	BMS-265246_2	treatment	72	L14	1667	1513	154	PDX1258-wash	154	0.0923815	1399.7	45.675	4274	113.25	0.0254292	0.0669523	6	0.0495186	0.354001	211115
211115_Wash_14_L18	BMS-265246	211115_Wash_14	3.1623	BMS-265246_1	treatment	72	L18	1385	1273	112	PDX1258-wash	112	0.0808664	1399.7	45.675	4754.75	83.5	0.0172883	0.0635781	4	-0.0523595	0.267732	211115
211115_Wash_15_K22	BMS-265246	211115_Wash_15	3.1623	BMS-265246_1	treatment	72	K22	1502	1385	117	PDX1258-wash	117	0.0778961	1399.7	45.675	4329.25	99	0.0223915	0.0555046	5	-0.00646019	0.319917	211115
211115_Wash_16_K04	BMS-265246	211115_Wash_16	3.1623	BMS-265246_1	treatment	72	K04	1357	1267	90	PDX1258-wash	90	0.0663228	1399.7	45.675	4274	113.25	0.0254292	0.0408936	6	-0.0599752	0.296444	211115
211115_Wash_14_K13	BMS-265246	211115_Wash_14	10	BMS-265246_0	treatment	72	K13	1385	1289	96	PDX1258-wash	96	0.0693141	1399.7	45.675	4754.75	83.5	0.0172883	0.0520258	4	-0.0456267	0.271097	211115
211115_Wash_15_L08	BMS-265246	211115_Wash_15	10	BMS-265246_0	treatment	72	L08	1394	1274	120	PDX1258-wash	120	0.0860832	1399.7	45.675	4329.25	99	0.0223915	0.0636917	5	-0.0561267	0.294277	211115
211115_Wash_16_K08	BMS-265246	211115_Wash_16	10	BMS-265246_0	treatment	72	K08	1433	1327	106	PDX1258-wash	106	0.0739707	1399.7	45.675	4274	113.25	0.0254292	0.0485415	6	-0.0325766	0.310482	211115
211115_Wash_14_K22	Paclitaxel	211115_Wash_14	0.001	Paclitaxel_8	treatment	72	K22	5200	5093	107	PDX1258-wash	107	0.0205769	1399.7	45.675	4754.75	83.5	0.0172883	0.0032886	4	1.07944	1.07114	211115
211115_Wash_15_K20	Paclitaxel	211115_Wash_15	0.001	Paclitaxel_8	treatment	72	K20	4792	4744	48	PDX1258-wash	48	0.0100167	1399.7	45.675	4329.25	99	0.0223915	-0.0123748	5	1.11554	1.0958	211115
211115_Wash_16_K18	Paclitaxel	211115_Wash_16	0.001	Paclitaxel_8	treatment	72	K18	4800	4688	112	PDX1258-wash	112	0.0233333	1399.7	45.675	4274	113.25	0.0254292	-0.00209586	6	1.11818	1.09686	211115
211115_Wash_14_L22	Paclitaxel	211115_Wash_14	0.0032	Paclitaxel_7	treatment	72	L22	2836	2628	208	PDX1258-wash	208	0.0733427	1399.7	45.675	4754.75	83.5	0.0172883	0.0560544	4	0.429139	0.55271	211115
211115_Wash_15_L19	Paclitaxel	211115_Wash_15	0.0032	Paclitaxel_7	treatment	72	L19	2514	2288	226	PDX1258-wash	226	0.0898966	1399.7	45.675	4329.25	99	0.0223915	0.067505	5	0.352115	0.528498	211115
211115_Wash_16_L21	Paclitaxel	211115_Wash_16	0.0032	Paclitaxel_7	treatment	72	L21	2753	2497	256	PDX1258-wash	256	0.0929895	1399.7	45.675	4274	113.25	0.0254292	0.0675603	6	0.432496	0.58423	211115
211115_Wash_14_L05	Paclitaxel	211115_Wash_14	0.01	Paclitaxel_6	treatment	72	L05	1611	1183	428	PDX1258-wash	428	0.265673	1399.7	45.675	4754.75	83.5	0.0172883	0.248385	4	-0.0909365	0.248804	211115
211115_Wash_15_K16	Paclitaxel	211115_Wash_15	0.01	Paclitaxel_6	treatment	72	K16	1710	1244	466	PDX1258-wash	466	0.272515	1399.7	45.675	4329.25	99	0.0223915	0.250123	5	-0.0698335	0.287348	211115
211115_Wash_16_L11	Paclitaxel	211115_Wash_16	0.01	Paclitaxel_6	treatment	72	L11	1829	1458	371	PDX1258-wash	371	0.202843	1399.7	45.675	4274	113.25	0.0254292	0.177414	6	0.0256628	0.341132	211115
211115_Wash_14_L12	Paclitaxel	211115_Wash_14	0.0316	Paclitaxel_5	treatment	72	L12	1185	906	279	PDX1258-wash	279	0.235443	1399.7	45.675	4754.75	83.5	0.0172883	0.218155	4	-0.218507	0.190546	211115
211115_Wash_15_L13	Paclitaxel	211115_Wash_15	0.0316	Paclitaxel_5	treatment	72	L13	1364	1107	257	PDX1258-wash	257	0.188416	1399.7	45.675	4329.25	99	0.0223915	0.166025	5	-0.134127	0.255702	211115
211115_Wash_16_K21	Paclitaxel	211115_Wash_16	0.0316	Paclitaxel_5	treatment	72	K21	1309	1053	256	PDX1258-wash	256	0.195569	1399.7	45.675	4274	113.25	0.0254292	0.17014	6	-0.161992	0.246373	211115
211115_Wash_14_L10	Paclitaxel	211115_Wash_14	0.1	Paclitaxel_4	treatment	72	L10	856	646	210	PDX1258-wash	210	0.245327	1399.7	45.675	4754.75	83.5	0.0172883	0.228039	4	-0.354847	0.135864	211115
211115_Wash_15_K05	Paclitaxel	211115_Wash_15	0.1	Paclitaxel_4	treatment	72	K05	966	741	225	PDX1258-wash	225	0.232919	1399.7	45.675	4329.25	99	0.0223915	0.210528	5	-0.323235	0.171161	211115
211115_Wash_16_K07	Paclitaxel	211115_Wash_16	0.1	Paclitaxel_4	treatment	72	K07	974	748	226	PDX1258-wash	226	0.232033	1399.7	45.675	4274	113.25	0.0254292	0.206604	6	-0.322324	0.175012	211115
211115_Wash_14_L04	Paclitaxel	211115_Wash_14	0.3162	Paclitaxel_3	treatment	72	L04	870	605	265	PDX1258-wash	265	0.304598	1399.7	45.675	4754.75	83.5	0.0172883	0.287309	4	-0.378385	0.127241	211115
211115_Wash_15_K03	Paclitaxel	211115_Wash_15	0.3162	Paclitaxel_3	treatment	72	K03	1042	731	311	PDX1258-wash	311	0.298464	1399.7	45.675	4329.25	99	0.0223915	0.276073	5	-0.328856	0.168851	211115
211115_Wash_16_L10	Paclitaxel	211115_Wash_16	0.3162	Paclitaxel_3	treatment	72	L10	987	933	54	PDX1258-wash	54	0.0547112	1399.7	45.675	4274	113.25	0.0254292	0.0292821	6	-0.222644	0.218297	211115
211115_Wash_14_K06	Paclitaxel	211115_Wash_14	1	Paclitaxel_2	treatment	72	K06	911	905	6	PDX1258-wash	6	0.00658617	1399.7	45.675	4754.75	83.5	0.0172883	-0.0107022	4	-0.218996	0.190336	211115
211115_Wash_15_K17	Paclitaxel	211115_Wash_15	1	Paclitaxel_2	treatment	72	K17	946	749	197	PDX1258-wash	197	0.208245	1399.7	45.675	4329.25	99	0.0223915	0.185854	5	-0.318759	0.173009	211115
211115_Wash_16_K12	Paclitaxel	211115_Wash_16	1	Paclitaxel_2	treatment	72	K12	1011	777	234	PDX1258-wash	234	0.231454	1399.7	45.675	4274	113.25	0.0254292	0.206025	6	-0.306127	0.181797	211115
211115_Wash_14_L14	Paclitaxel	211115_Wash_14	3.1623	Paclitaxel_1	treatment	72	L14	966	750	216	PDX1258-wash	216	0.223602	1399.7	45.675	4754.75	83.5	0.0172883	0.206314	4	-0.297884	0.157737	211115
211115_Wash_15_K12	Paclitaxel	211115_Wash_15	3.1623	Paclitaxel_1	treatment	72	K12	1164	857	307	PDX1258-wash	307	0.263746	1399.7	45.675	4329.25	99	0.0223915	0.241354	5	-0.260034	0.197956	211115
211115_Wash_16_K19	Paclitaxel	211115_Wash_16	3.1623	Paclitaxel_1	treatment	72	K19	1043	811	232	PDX1258-wash	232	0.222435	1399.7	45.675	4274	113.25	0.0254292	0.197006	6	-0.287427	0.189752	211115
211115_Wash_14_K05	Paclitaxel	211115_Wash_14	10	Paclitaxel_0	treatment	72	K05	1071	839	232	PDX1258-wash	232	0.21662	1399.7	45.675	4754.75	83.5	0.0172883	0.199332	4	-0.251808	0.176455	211115
211115_Wash_15_L10	Paclitaxel	211115_Wash_15	10	Paclitaxel_0	treatment	72	L10	1248	960	288	PDX1258-wash	288	0.230769	1399.7	45.675	4329.25	99	0.0223915	0.208378	5	-0.206641	0.221747	211115
211115_Wash_16_L12	Paclitaxel	211115_Wash_16	10	Paclitaxel_0	treatment	72	L12	1123	904	219	PDX1258-wash	219	0.195013	1399.7	45.675	4274	113.25	0.0254292	0.169584	6	-0.237737	0.211511	211115
211115_DDD_12_M15	BMS-265246	211115_DDD_12	0.001	BMS-265246_8	treatment	72	M15	4940	4842	98	SKBR3	98	0.0198381	1758.5	32.25	4713.25	102.5	0.0213124	-0.00147437	4	1.03826	1.02732	211115
211115_DDD_10_M09	BMS-265246	211115_DDD_10	0.001	BMS-265246_8	treatment	72	M09	5062	4971	91	SKBR3	91	0.0179771	1758.5	32.25	4703.75	107	0.022329	-0.00435188	5	1.0794	1.05682	211115
211115_DDD_11_M08	BMS-265246	211115_DDD_11	0.001	BMS-265246_8	treatment	72	M08	5024	4913	111	SKBR3	111	0.0220939	1758.5	32.25	4848	101.25	0.0203841	0.00170981	6	1.01829	1.01341	211115
211115_DDD_12_M10	BMS-265246	211115_DDD_12	0.0032	BMS-265246_7	treatment	72	M10	4664	4578	86	SKBR3	86	0.0184391	1758.5	32.25	4713.25	102.5	0.0213124	-0.00287332	4	0.959477	0.971304	211115
211115_DDD_10_N08	BMS-265246	211115_DDD_10	0.0032	BMS-265246_7	treatment	72	N08	4972	4844	128	SKBR3	128	0.0257442	1758.5	32.25	4703.75	107	0.022329	0.00341521	5	1.04183	1.02982	211115
211115_DDD_11_N17	BMS-265246	211115_DDD_11	0.0032	BMS-265246_7	treatment	72	N17	4401	4308	93	SKBR3	93	0.0211316	1758.5	32.25	4848	101.25	0.0203841	0.000747427	6	0.844909	0.888614	211115
211115_DDD_12_M17	BMS-265246	211115_DDD_12	0.01	BMS-265246_6	treatment	72	M17	4638	4545	93	SKBR3	93	0.0200517	1758.5	32.25	4713.25	102.5	0.0213124	-0.00126069	4	0.949536	0.964303	211115
211115_DDD_10_M21	BMS-265246	211115_DDD_10	0.01	BMS-265246_6	treatment	72	M21	4970	4871	99	SKBR3	99	0.0199195	1758.5	32.25	4703.75	107	0.022329	-0.00240944	5	1.04984	1.03556	211115
211115_DDD_11_M06	BMS-265246	211115_DDD_11	0.01	BMS-265246_6	treatment	72	M06	5053	4966	87	SKBR3	87	0.0172175	1758.5	32.25	4848	101.25	0.0203841	-0.00316664	6	1.03315	1.02434	211115
211115_DDD_12_M20	BMS-265246	211115_DDD_12	0.0316	BMS-265246_5	treatment	72	M20	4394	4290	104	SKBR3	104	0.0236686	1758.5	32.25	4713.25	102.5	0.0213124	0.00235621	4	0.87198	0.9102	211115
211115_DDD_10_N03	BMS-265246	211115_DDD_10	0.0316	BMS-265246_5	treatment	72	N03	4131	4015	116	SKBR3	116	0.0280804	1758.5	32.25	4703.75	107	0.022329	0.00575141	5	0.788917	0.853574	211115
211115_DDD_11_M09	BMS-265246	211115_DDD_11	0.0316	BMS-265246_5	treatment	72	M09	4622	4530	92	SKBR3	92	0.0199048	1758.5	32.25	4848	101.25	0.0203841	-0.000479331	6	0.909373	0.934406	211115
211115_DDD_12_N05	BMS-265246	211115_DDD_12	0.1	BMS-265246_4	treatment	72	N05	4187	4049	138	SKBR3	138	0.0329592	1758.5	32.25	4713.25	102.5	0.0213124	0.0116467	4	0.797413	0.859068	211115
211115_DDD_10_N17	BMS-265246	211115_DDD_10	0.1	BMS-265246_4	treatment	72	N17	3917	3821	96	SKBR3	96	0.0245086	1758.5	32.25	4703.75	107	0.022329	0.00217959	5	0.727578	0.812331	211115
211115_DDD_11_M07	BMS-265246	211115_DDD_11	0.1	BMS-265246_4	treatment	72	M07	4410	4291	119	SKBR3	119	0.0269841	1758.5	32.25	4848	101.25	0.0203841	0.00659999	6	0.83993	0.885107	211115
211115_DDD_12_M05	BMS-265246	211115_DDD_12	0.3162	BMS-265246_3	treatment	72	M05	3742	3635	107	SKBR3	107	0.0285943	1758.5	32.25	4713.25	102.5	0.0213124	0.0072819	4	0.666153	0.77123	211115
211115_DDD_10_N07	BMS-265246	211115_DDD_10	0.3162	BMS-265246_3	treatment	72	N07	3908	3809	99	SKBR3	99	0.0253327	1758.5	32.25	4703.75	107	0.022329	0.00300369	5	0.723754	0.809779	211115
211115_DDD_11_M13	BMS-265246	211115_DDD_11	0.3162	BMS-265246_3	treatment	72	M13	3927	3802	125	SKBR3	125	0.0318309	1758.5	32.25	4848	101.25	0.0203841	0.0114468	6	0.693891	0.784241	211115
211115_DDD_12_N14	BMS-265246	211115_DDD_12	1	BMS-265246_2	treatment	72	N14	3311	3207	104	SKBR3	104	0.0314104	1758.5	32.25	4713.25	102.5	0.0213124	0.010098	4	0.525686	0.680422	211115
211115_DDD_10_N06	BMS-265246	211115_DDD_10	1	BMS-265246_2	treatment	72	N06	3592	3495	97	SKBR3	97	0.0270045	1758.5	32.25	4703.75	107	0.022329	0.00467549	5	0.622381	0.743024	211115
211115_DDD_11_N15	BMS-265246	211115_DDD_11	1	BMS-265246_2	treatment	72	N15	3430	3328	102	SKBR3	102	0.0297376	1758.5	32.25	4848	101.25	0.0203841	0.00935347	6	0.546533	0.686469	211115
211115_DDD_12_M04	BMS-265246	211115_DDD_12	3.1623	BMS-265246_1	treatment	72	M04	2408	2299	109	SKBR3	109	0.0452658	1758.5	32.25	4713.25	102.5	0.0213124	0.0239533	4	0.207348	0.487774	211115
211115_DDD_10_N18	BMS-265246	211115_DDD_10	3.1623	BMS-265246_1	treatment	72	N18	2716	2586	130	SKBR3	130	0.0478645	1758.5	32.25	4703.75	107	0.022329	0.0255355	5	0.312177	0.549774	211115
211115_DDD_11_M22	BMS-265246	211115_DDD_11	3.1623	BMS-265246_1	treatment	72	M22	2617	2508	109	SKBR3	109	0.0416507	1758.5	32.25	4848	101.25	0.0203841	0.0212666	6	0.274637	0.517327	211115
211115_DDD_12_M08	BMS-265246	211115_DDD_12	10	BMS-265246_0	treatment	72	M08	1624	1523	101	SKBR3	101	0.0621921	1758.5	32.25	4713.25	102.5	0.0213124	0.0408797	4	-0.0961426	0.323132	211115
211115_DDD_10_M13	BMS-265246	211115_DDD_10	10	BMS-265246_0	treatment	72	M13	1818	1739	79	SKBR3	79	0.0434543	1758.5	32.25	4703.75	107	0.022329	0.0211254	5	-0.00782495	0.369705	211115
211115_DDD_11_N08	BMS-265246	211115_DDD_11	10	BMS-265246_0	treatment	72	N08	1598	1500	98	SKBR3	98	0.0613267	1758.5	32.25	4848	101.25	0.0203841	0.0409425	6	-0.102978	0.309406	211115
211115_DDD_12_M18	Paclitaxel	211115_DDD_12	0.001	Paclitaxel_8	treatment	72	M18	5047	4947	100	SKBR3	100	0.0198138	1758.5	32.25	4713.25	102.5	0.0213124	-0.00149868	4	1.06923	1.04959	211115
211115_DDD_10_M22	Paclitaxel	211115_DDD_10	0.001	Paclitaxel_8	treatment	72	M22	4856	4770	86	SKBR3	86	0.01771	1758.5	32.25	4703.75	107	0.022329	-0.00461891	5	1.0198	1.01408	211115
211115_DDD_11_M20	Paclitaxel	211115_DDD_11	0.001	Paclitaxel_8	treatment	72	M20	5016	4924	92	SKBR3	92	0.0183413	1758.5	32.25	4848	101.25	0.0203841	-0.00204283	6	1.02138	1.01568	211115
211115_DDD_12_N21	Paclitaxel	211115_DDD_12	0.0032	Paclitaxel_7	treatment	72	N21	3206	3033	173	SKBR3	173	0.0539613	1758.5	32.25	4713.25	102.5	0.0213124	0.0326489	4	0.467009	0.643505	211115
211115_DDD_10_N22	Paclitaxel	211115_DDD_10	0.0032	Paclitaxel_7	treatment	72	N22	4006	3867	139	SKBR3	139	0.034698	1758.5	32.25	4703.75	107	0.022329	0.012369	5	0.742204	0.82211	211115
211115_DDD_11_N19	Paclitaxel	211115_DDD_11	0.0032	Paclitaxel_7	treatment	72	N19	3353	3210	143	SKBR3	143	0.0426484	1758.5	32.25	4848	101.25	0.0203841	0.0222642	6	0.508839	0.662129	211115
211115_DDD_12_N11	Paclitaxel	211115_DDD_12	0.01	Paclitaxel_6	treatment	72	N11	1629	911	718	SKBR3	718	0.440761	1758.5	32.25	4713.25	102.5	0.0213124	0.419449	4	-0.370215	0.193285	211115
211115_DDD_10_N05	Paclitaxel	211115_DDD_10	0.01	Paclitaxel_6	treatment	72	N05	1419	1222	197	SKBR3	197	0.13883	1758.5	32.25	4703.75	107	0.022329	0.116501	5	-0.226179	0.259793	211115
211115_DDD_11_M16	Paclitaxel	211115_DDD_11	0.01	Paclitaxel_6	treatment	72	M16	1242	954	288	SKBR3	288	0.231884	1758.5	32.25	4848	101.25	0.0203841	0.2115	6	-0.341638	0.196782	211115
211115_DDD_12_M21	Paclitaxel	211115_DDD_12	0.0316	Paclitaxel_5	treatment	72	M21	1071	627	444	SKBR3	444	0.414566	1758.5	32.25	4713.25	102.5	0.0213124	0.393253	4	-0.515691	0.133029	211115
211115_DDD_10_N12	Paclitaxel	211115_DDD_10	0.0316	Paclitaxel_5	treatment	72	N12	1344	885	459	SKBR3	459	0.341518	1758.5	32.25	4703.75	107	0.022329	0.319189	5	-0.383516	0.188148	211115
211115_DDD_11_N13	Paclitaxel	211115_DDD_11	0.0316	Paclitaxel_5	treatment	72	N13	1226	684	542	SKBR3	542	0.442088	1758.5	32.25	4848	101.25	0.0203841	0.421704	6	-0.475551	0.141089	211115
211115_DDD_12_M07	Paclitaxel	211115_DDD_12	0.1	Paclitaxel_4	treatment	72	M07	1189	882	307	SKBR3	307	0.2582	1758.5	32.25	4713.25	102.5	0.0213124	0.236888	4	-0.384377	0.187132	211115
211115_DDD_10_N10	Paclitaxel	211115_DDD_10	0.1	Paclitaxel_4	treatment	72	N10	1159	689	470	SKBR3	470	0.405522	1758.5	32.25	4703.75	107	0.022329	0.383193	5	-0.483195	0.146479	211115
211115_DDD_11_M05	Paclitaxel	211115_DDD_11	0.1	Paclitaxel_4	treatment	72	M05	1056	635	421	SKBR3	421	0.398674	1758.5	32.25	4848	101.25	0.0203841	0.37829	6	-0.501531	0.130982	211115
211115_DDD_12_N10	Paclitaxel	211115_DDD_12	0.3162	Paclitaxel_3	treatment	72	N10	1133	639	494	SKBR3	494	0.436011	1758.5	32.25	4713.25	102.5	0.0213124	0.414698	4	-0.509193	0.135575	211115
211115_DDD_10_N04	Paclitaxel	211115_DDD_10	0.3162	Paclitaxel_3	treatment	72	N04	1069	693	376	SKBR3	376	0.351731	1758.5	32.25	4703.75	107	0.022329	0.329402	5	-0.481083	0.147329	211115
211115_DDD_11_M03	Paclitaxel	211115_DDD_11	0.3162	Paclitaxel_3	treatment	72	M03	1158	812	346	SKBR3	346	0.298791	1758.5	32.25	4848	101.25	0.0203841	0.278407	6	-0.410309	0.167492	211115
211115_DDD_12_M12	Paclitaxel	211115_DDD_12	1	Paclitaxel_2	treatment	72	M12	1148	983	165	SKBR3	165	0.143728	1758.5	32.25	4713.25	102.5	0.0213124	0.122416	4	-0.335618	0.208561	211115
211115_DDD_10_M06	Paclitaxel	211115_DDD_10	1	Paclitaxel_2	treatment	72	M06	1087	658	429	SKBR3	429	0.394664	1758.5	32.25	4703.75	107	0.022329	0.372335	5	-0.499687	0.139888	211115
211115_DDD_11_M17	Paclitaxel	211115_DDD_11	1	Paclitaxel_2	treatment	72	M17	1131	741	390	SKBR3	390	0.344828	1758.5	32.25	4848	101.25	0.0203841	0.324443	6	-0.446059	0.152847	211115
211115_DDD_12_M19	Paclitaxel	211115_DDD_12	3.1623	Paclitaxel_1	treatment	72	M19	1015	637	378	SKBR3	378	0.372414	1758.5	32.25	4713.25	102.5	0.0213124	0.351101	4	-0.510274	0.135151	211115
211115_DDD_10_N14	Paclitaxel	211115_DDD_10	3.1623	Paclitaxel_1	treatment	72	N14	1306	738	568	SKBR3	568	0.434916	1758.5	32.25	4703.75	107	0.022329	0.412587	5	-0.457566	0.156896	211115
211115_DDD_11_M12	Paclitaxel	211115_DDD_11	3.1623	Paclitaxel_1	treatment	72	M12	1283	891	392	SKBR3	392	0.305534	1758.5	32.25	4848	101.25	0.0203841	0.28515	6	-0.371674	0.183787	211115
211115_DDD_12_N12	Paclitaxel	211115_DDD_12	10	Paclitaxel_0	treatment	72	N12	1188	832	356	SKBR3	356	0.299663	1758.5	32.25	4713.25	102.5	0.0213124	0.278351	4	-0.409125	0.176524	211115
211115_DDD_10_M05	Paclitaxel	211115_DDD_10	10	Paclitaxel_0	treatment	72	M05	958	646	312	SKBR3	312	0.325678	1758.5	32.25	4703.75	107	0.022329	0.30335	5	-0.506133	0.137337	211115
211115_DDD_11_N10	Paclitaxel	211115_DDD_11	10	Paclitaxel_0	treatment	72	N10	1206	729	477	SKBR3	477	0.395522	1758.5	32.25	4848	101.25	0.0203841	0.375138	6	-0.452206	0.150371	211115
211115_Wash_14_M09	BMS-265246	211115_Wash_14	0.001	BMS-265246_8	treatment	72	M09	5435	5344	91	SKBR3-wash	91	0.0167433	1519.65	24.825	4736.25	94.25	0.0193111	-0.00256773	4	1.15278	1.12832	211115
211115_Wash_15_M08	BMS-265246	211115_Wash_15	0.001	BMS-265246_8	treatment	72	M08	4723	4605	118	SKBR3-wash	118	0.0249841	1519.65	24.825	4021.5	84.5	0.0205218	0.00446228	5	1.20262	1.1451	211115
211115_Wash_16_M15	BMS-265246	211115_Wash_16	0.001	BMS-265246_8	treatment	72	M15	4408	4331	77	SKBR3-wash	77	0.0174682	1519.65	24.825	4331.25	99.75	0.0226187	-0.00515048	6	0.999924	0.999942	211115
211115_Wash_14_N08	BMS-265246	211115_Wash_14	0.0032	BMS-265246_7	treatment	72	N08	4194	4138	56	SKBR3-wash	56	0.0133524	1519.65	24.825	4736.25	94.25	0.0193111	-0.00595866	4	0.841923	0.873687	211115
211115_Wash_15_N17	BMS-265246	211115_Wash_15	0.0032	BMS-265246_7	treatment	72	N17	4151	4079	72	SKBR3-wash	72	0.0173452	1519.65	24.825	4021.5	84.5	0.0205218	-0.00317662	5	1.02033	1.0143	211115
211115_Wash_16_M10	BMS-265246	211115_Wash_16	0.0032	BMS-265246_7	treatment	72	M10	4469	4360	109	SKBR3-wash	109	0.0243902	1519.65	24.825	4331.25	99.75	0.0226187	0.00177152	6	1.00878	1.00664	211115
211115_Wash_14_M21	BMS-265246	211115_Wash_14	0.01	BMS-265246_6	treatment	72	M21	4293	4165	128	SKBR3-wash	128	0.029816	1519.65	24.825	4736.25	94.25	0.0193111	0.0105049	4	0.849242	0.879388	211115
211115_Wash_15_M06	BMS-265246	211115_Wash_15	0.01	BMS-265246_6	treatment	72	M06	4404	4302	102	SKBR3-wash	102	0.0231608	1519.65	24.825	4021.5	84.5	0.0205218	0.00263893	5	1.09839	1.06975	211115
211115_Wash_16_M17	BMS-265246	211115_Wash_16	0.01	BMS-265246_6	treatment	72	M17	4435	4357	78	SKBR3-wash	78	0.0175874	1519.65	24.825	4331.25	99.75	0.0226187	-0.00503135	6	1.00786	1.00595	211115
211115_Wash_14_N03	BMS-265246	211115_Wash_14	0.0316	BMS-265246_5	treatment	72	N03	3766	3694	72	SKBR3-wash	72	0.0191184	1519.65	24.825	4736.25	94.25	0.0193111	-0.000192636	4	0.718757	0.779942	211115
211115_Wash_15_M09	BMS-265246	211115_Wash_15	0.0316	BMS-265246_5	treatment	72	M09	3708	3630	78	SKBR3-wash	78	0.0210356	1519.65	24.825	4021.5	84.5	0.0205218	0.000513764	5	0.859293	0.902648	211115
211115_Wash_16_M20	BMS-265246	211115_Wash_16	0.0316	BMS-265246_5	treatment	72	M20	4305	4210	95	SKBR3-wash	95	0.0220674	1519.65	24.825	4331.25	99.75	0.0226187	-0.000551357	6	0.96277	0.972006	211115
211115_Wash_14_N17	BMS-265246	211115_Wash_14	0.1	BMS-265246_4	treatment	72	N17	3818	3727	91	SKBR3-wash	91	0.0238345	1519.65	24.825	4736.25	94.25	0.0193111	0.0045234	4	0.728103	0.786909	211115
211115_Wash_15_M07	BMS-265246	211115_Wash_15	0.1	BMS-265246_4	treatment	72	M07	3868	3778	90	SKBR3-wash	90	0.0232678	1519.65	24.825	4021.5	84.5	0.0205218	0.002746	5	0.912975	0.93945	211115
211115_Wash_16_N05	BMS-265246	211115_Wash_16	0.1	BMS-265246_4	treatment	72	N05	3826	3741	85	SKBR3-wash	85	0.0222164	1519.65	24.825	4331.25	99.75	0.0226187	-0.000402307	6	0.815194	0.863723	211115
211115_Wash_14_N07	BMS-265246	211115_Wash_14	0.3162	BMS-265246_3	treatment	72	N07	3293	3218	75	SKBR3-wash	75	0.0227756	1519.65	24.825	4736.25	94.25	0.0193111	0.00346452	4	0.580097	0.67944	211115
211115_Wash_15_M13	BMS-265246	211115_Wash_15	0.3162	BMS-265246_3	treatment	72	M13	3369	3305	64	SKBR3-wash	64	0.0189967	1519.65	24.825	4021.5	84.5	0.0205218	-0.0015251	5	0.739139	0.821833	211115
211115_Wash_16_M05	BMS-265246	211115_Wash_16	0.3162	BMS-265246_3	treatment	72	M05	3071	2988	83	SKBR3-wash	83	0.027027	1519.65	24.825	4331.25	99.75	0.0226187	0.00440831	6	0.564326	0.68987	211115
211115_Wash_14_N06	BMS-265246	211115_Wash_14	1	BMS-265246_2	treatment	72	N06	2868	2799	69	SKBR3-wash	69	0.0240586	1519.65	24.825	4736.25	94.25	0.0193111	0.00474751	4	0.451252	0.590974	211115
211115_Wash_15_N15	BMS-265246	211115_Wash_15	1	BMS-265246_2	treatment	72	N15	2821	2747	74	SKBR3-wash	74	0.0262318	1519.65	24.825	4021.5	84.5	0.0205218	0.00571	5	0.524513	0.683078	211115
211115_Wash_16_N14	BMS-265246	211115_Wash_16	1	BMS-265246_2	treatment	72	N14	2751	2640	111	SKBR3-wash	111	0.040349	1519.65	24.825	4331.25	99.75	0.0226187	0.0177302	6	0.441246	0.609524	211115
211115_Wash_14_N18	BMS-265246	211115_Wash_14	3.1623	BMS-265246_1	treatment	72	N18	1656	1580	76	SKBR3-wash	76	0.0458937	1519.65	24.825	4736.25	94.25	0.0193111	0.0265827	4	0.0240309	0.333597	211115
211115_Wash_15_M22	BMS-265246	211115_Wash_15	3.1623	BMS-265246_1	treatment	72	M22	1826	1746	80	SKBR3-wash	80	0.0438116	1519.65	24.825	4021.5	84.5	0.0205218	0.0232898	5	0.10395	0.434166	211115
211115_Wash_16_M04	BMS-265246	211115_Wash_16	3.1623	BMS-265246_1	treatment	72	M04	1824	1728	96	SKBR3-wash	96	0.0526316	1519.65	24.825	4331.25	99.75	0.0226187	0.0300129	6	0.0887501	0.398961	211115
211115_Wash_14_M13	BMS-265246	211115_Wash_14	10	BMS-265246_0	treatment	72	M13	1316	1276	40	SKBR3-wash	40	0.0303951	1519.65	24.825	4736.25	94.25	0.0193111	0.0110841	4	-0.101074	0.269411	211115
211115_Wash_15_N08	BMS-265246	211115_Wash_15	10	BMS-265246_0	treatment	72	N08	1379	1292	87	SKBR3-wash	87	0.0630892	1519.65	24.825	4021.5	84.5	0.0205218	0.0425674	5	-0.10916	0.321273	211115
211115_Wash_16_M08	BMS-265246	211115_Wash_16	10	BMS-265246_0	treatment	72	M08	1361	1275	86	SKBR3-wash	86	0.0631888	1519.65	24.825	4331.25	99.75	0.0226187	0.0405701	6	-0.109674	0.294372	211115
211115_Wash_14_M22	Paclitaxel	211115_Wash_14	0.001	Paclitaxel_8	treatment	72	M22	4701	4622	79	SKBR3-wash	79	0.0168049	1519.65	24.825	4736.25	94.25	0.0193111	-0.00250613	4	0.970442	0.975878	211115
211115_Wash_15_M20	Paclitaxel	211115_Wash_15	0.001	Paclitaxel_8	treatment	72	M20	4333	4252	81	SKBR3-wash	81	0.0186937	1519.65	24.825	4021.5	84.5	0.0205218	-0.00182809	5	1.08099	1.05732	211115
211115_Wash_16_M18	Paclitaxel	211115_Wash_16	0.001	Paclitaxel_8	treatment	72	M18	4519	4403	116	SKBR3-wash	116	0.0256694	1519.65	24.825	4331.25	99.75	0.0226187	0.00305068	6	1.02187	1.01657	211115
211115_Wash_14_N22	Paclitaxel	211115_Wash_14	0.0032	Paclitaxel_7	treatment	72	N22	3492	3371	121	SKBR3-wash	121	0.0346506	1519.65	24.825	4736.25	94.25	0.0193111	0.0153396	4	0.625489	0.711745	211115
211115_Wash_15_N19	Paclitaxel	211115_Wash_15	0.0032	Paclitaxel_7	treatment	72	N19	3144	3025	119	SKBR3-wash	119	0.0378499	1519.65	24.825	4021.5	84.5	0.0205218	0.017328	5	0.632867	0.752207	211115
211115_Wash_16_N21	Paclitaxel	211115_Wash_16	0.0032	Paclitaxel_7	treatment	72	N21	3419	3282	137	SKBR3-wash	137	0.0400702	1519.65	24.825	4331.25	99.75	0.0226187	0.0174515	6	0.664564	0.757749	211115
211115_Wash_14_N05	Paclitaxel	211115_Wash_14	0.01	Paclitaxel_6	treatment	72	N05	516	346	170	SKBR3-wash	170	0.329457	1519.65	24.825	4736.25	94.25	0.0193111	0.310146	4	-0.594369	0.0730536	211115
211115_Wash_15_M16	Paclitaxel	211115_Wash_15	0.01	Paclitaxel_6	treatment	72	M16	703	383	320	SKBR3-wash	320	0.455192	1519.65	24.825	4021.5	84.5	0.0205218	0.43467	5	-0.625299	0.0952381	211115
211115_Wash_16_N11	Paclitaxel	211115_Wash_16	0.01	Paclitaxel_6	treatment	72	N11	527	351	176	SKBR3-wash	176	0.333966	1519.65	24.825	4331.25	99.75	0.0226187	0.311347	6	-0.620851	0.081039	211115
211115_Wash_14_N12	Paclitaxel	211115_Wash_14	0.0316	Paclitaxel_5	treatment	72	N12	458	264	194	SKBR3-wash	194	0.423581	1519.65	24.825	4736.25	94.25	0.0193111	0.40427	4	-0.656045	0.0557403	211115
211115_Wash_15_N13	Paclitaxel	211115_Wash_15	0.0316	Paclitaxel_5	treatment	72	N13	628	374	254	SKBR3-wash	254	0.404459	1519.65	24.825	4021.5	84.5	0.0205218	0.383937	5	-0.631592	0.0930001	211115
211115_Wash_16_M21	Paclitaxel	211115_Wash_16	0.0316	Paclitaxel_5	treatment	72	M21	517	272	245	SKBR3-wash	245	0.473888	1519.65	24.825	4331.25	99.75	0.0226187	0.451269	6	-0.679724	0.0627994	211115
211115_Wash_14_N10	Paclitaxel	211115_Wash_14	0.1	Paclitaxel_4	treatment	72	N10	462	259	203	SKBR3-wash	203	0.439394	1519.65	24.825	4736.25	94.25	0.0193111	0.420083	4	-0.660032	0.0546846	211115
211115_Wash_15_M05	Paclitaxel	211115_Wash_15	0.1	Paclitaxel_4	treatment	72	M05	404	242	162	SKBR3-wash	162	0.40099	1519.65	24.825	4021.5	84.5	0.0205218	0.380468	5	-0.729808	0.0601766	211115
211115_Wash_16_M07	Paclitaxel	211115_Wash_16	0.1	Paclitaxel_4	treatment	72	M07	400	208	192	SKBR3-wash	192	0.48	1519.65	24.825	4331.25	99.75	0.0226187	0.457381	6	-0.731823	0.0480231	211115
211115_Wash_14_N04	Paclitaxel	211115_Wash_14	0.3162	Paclitaxel_3	treatment	72	N04	434	247	187	SKBR3-wash	187	0.430876	1519.65	24.825	4736.25	94.25	0.0193111	0.411565	4	-0.669725	0.052151	211115
211115_Wash_15_M03	Paclitaxel	211115_Wash_15	0.3162	Paclitaxel_3	treatment	72	M03	456	237	219	SKBR3-wash	219	0.480263	1519.65	24.825	4021.5	84.5	0.0205218	0.459741	5	-0.733796	0.0589332	211115
211115_Wash_16_N10	Paclitaxel	211115_Wash_16	0.3162	Paclitaxel_3	treatment	72	N10	477	300	177	SKBR3-wash	177	0.371069	1519.65	24.825	4331.25	99.75	0.0226187	0.34845	6	-0.658268	0.0692641	211115
211115_Wash_14_M06	Paclitaxel	211115_Wash_14	1	Paclitaxel_2	treatment	72	M06	615	290	325	SKBR3-wash	325	0.528455	1519.65	24.825	4736.25	94.25	0.0193111	0.509144	4	-0.63577	0.0612299	211115
211115_Wash_15_M17	Paclitaxel	211115_Wash_15	1	Paclitaxel_2	treatment	72	M17	408	250	158	SKBR3-wash	158	0.387255	1519.65	24.825	4021.5	84.5	0.0205218	0.366733	5	-0.723476	0.0621659	211115
211115_Wash_16_M12	Paclitaxel	211115_Wash_16	1	Paclitaxel_2	treatment	72	M12	628	361	267	SKBR3-wash	267	0.425159	1519.65	24.825	4331.25	99.75	0.0226187	0.402541	6	-0.613736	0.0833478	211115
211115_Wash_14_N14	Paclitaxel	211115_Wash_14	3.1623	Paclitaxel_1	treatment	72	N14	603	346	257	SKBR3-wash	257	0.426202	1519.65	24.825	4736.25	94.25	0.0193111	0.406891	4	-0.594369	0.0730536	211115
211115_Wash_15_M12	Paclitaxel	211115_Wash_15	3.1623	Paclitaxel_1	treatment	72	M12	656	322	334	SKBR3-wash	334	0.509146	1519.65	24.825	4021.5	84.5	0.0205218	0.488625	5	-0.668853	0.0800696	211115
211115_Wash_16_M19	Paclitaxel	211115_Wash_16	3.1623	Paclitaxel_1	treatment	72	M19	442	238	204	SKBR3-wash	204	0.461538	1519.65	24.825	4331.25	99.75	0.0226187	0.43892	6	-0.706812	0.0549495	211115
211115_Wash_14_M05	Paclitaxel	211115_Wash_14	10	Paclitaxel_0	treatment	72	M05	353	224	129	SKBR3-wash	129	0.365439	1519.65	24.825	4736.25	94.25	0.0193111	0.346128	4	-0.688834	0.0472948	211115
211115_Wash_15_N10	Paclitaxel	211115_Wash_15	10	Paclitaxel_0	treatment	72	N10	821	419	402	SKBR3-wash	402	0.489647	1519.65	24.825	4021.5	84.5	0.0205218	0.469125	5	-0.60054	0.10419	211115
211115_Wash_16_N12	Paclitaxel	211115_Wash_16	10	Paclitaxel_0	treatment	72	N12	433	248	185	SKBR3-wash	185	0.427252	1519.65	24.825	4331.25	99.75	0.0226187	0.404633	6	-0.698717	0.0572583	211115
211120_DDD_19_C08	BMS-265246	211120_DDD_19	0.001	BMS-265246_8	treatment	72	C08	3653	3593	60	AU565	60	0.0164249	1123.58	20.875	3455.5	71	0.0201279	-0.00370301	7	1.04873	1.03979	211120
211120_DDD_18_C09	BMS-265246	211120_DDD_18	0.001	BMS-265246_8	treatment	72	C09	4097	4031	66	AU565	66	0.0161093	1123.58	20.875	3461.5	69.25	0.0195928	-0.0034835	8	1.19674	1.16452	211120
211120_DDD_20_C15	BMS-265246	211120_DDD_20	0.001	BMS-265246_8	treatment	72	C15	3935	3878	57	AU565	57	0.0144854	1123.58	20.875	3631.25	72.75	0.0198839	-0.0053985	9	1.07922	1.06795	211120
211120_DDD_19_D17	BMS-265246	211120_DDD_19	0.0032	BMS-265246_7	treatment	72	D17	3984	3911	73	AU565	73	0.0183233	1123.58	20.875	3455.5	71	0.0201279	-0.00180457	7	1.15878	1.13182	211120
211120_DDD_18_D08	BMS-265246	211120_DDD_18	0.0032	BMS-265246_7	treatment	72	D08	3685	3611	74	AU565	74	0.0200814	1123.58	20.875	3461.5	69.25	0.0195928	0.000488563	8	1.05278	1.04319	211120
211120_DDD_20_C10	BMS-265246	211120_DDD_20	0.0032	BMS-265246_7	treatment	72	C10	3705	3627	78	AU565	78	0.0210526	1123.58	20.875	3631.25	72.75	0.0198839	0.00116875	9	0.998617	0.99883	211120
211120_DDD_19_C06	BMS-265246	211120_DDD_19	0.01	BMS-265246_6	treatment	72	C06	3363	3285	78	AU565	78	0.0231936	1123.58	20.875	3455.5	71	0.0201279	0.00306571	7	0.938526	0.950658	211120
211120_DDD_18_C21	BMS-265246	211120_DDD_18	0.01	BMS-265246_6	treatment	72	C21	3707	3640	67	AU565	67	0.0180739	1123.58	20.875	3461.5	69.25	0.0195928	-0.00151893	8	1.06292	1.05157	211120
211120_DDD_20_C17	BMS-265246	211120_DDD_20	0.01	BMS-265246_6	treatment	72	C17	3889	3820	69	AU565	69	0.0177424	1123.58	20.875	3631.25	72.75	0.0198839	-0.00214153	9	1.06079	1.05198	211120
211120_DDD_19_C09	BMS-265246	211120_DDD_19	0.0316	BMS-265246_5	treatment	72	C09	3666	3579	87	AU565	87	0.0237316	1123.58	20.875	3455.5	71	0.0201279	0.00360372	7	1.0438	1.03574	211120
211120_DDD_18_D03	BMS-265246	211120_DDD_18	0.0316	BMS-265246_5	treatment	72	D03	3781	3700	81	AU565	81	0.0214229	1123.58	20.875	3461.5	69.25	0.0195928	0.00183006	8	1.0838	1.0689	211120
211120_DDD_20_C20	BMS-265246	211120_DDD_20	0.0316	BMS-265246_5	treatment	72	C20	3990	3909	81	AU565	81	0.0203008	1123.58	20.875	3631.25	72.75	0.0198839	0.000416867	9	1.08903	1.07649	211120
211120_DDD_19_C07	BMS-265246	211120_DDD_19	0.1	BMS-265246_4	treatment	72	C07	3239	3167	72	AU565	72	0.0222291	1123.58	20.875	3455.5	71	0.0201279	0.00210122	7	0.895263	0.91651	211120
211120_DDD_18_D17	BMS-265246	211120_DDD_18	0.1	BMS-265246_4	treatment	72	D17	3661	3595	66	AU565	66	0.0180279	1123.58	20.875	3461.5	69.25	0.0195928	-0.00156499	8	1.04717	1.03857	211120
211120_DDD_20_D05	BMS-265246	211120_DDD_20	0.1	BMS-265246_4	treatment	72	D05	3471	3394	77	AU565	77	0.0221838	1123.58	20.875	3631.25	72.75	0.0198839	0.00229992	9	0.921723	0.934664	211120
211120_DDD_19_C13	BMS-265246	211120_DDD_19	0.3162	BMS-265246_3	treatment	72	C13	3425	3366	59	AU565	59	0.0172263	1123.58	20.875	3455.5	71	0.0201279	-0.00290159	7	0.967879	0.974099	211120
211120_DDD_18_D07	BMS-265246	211120_DDD_18	0.3162	BMS-265246_3	treatment	72	D07	2527	2462	65	AU565	65	0.0257222	1123.58	20.875	3461.5	69.25	0.0195928	0.00612935	8	0.621333	0.711252	211120
211120_DDD_20_C05	BMS-265246	211120_DDD_20	0.3162	BMS-265246_3	treatment	72	C05	3248	3161	87	AU565	87	0.0267857	1123.58	20.875	3631.25	72.75	0.0198839	0.00690183	9	0.842637	0.870499	211120
211120_DDD_19_D15	BMS-265246	211120_DDD_19	1	BMS-265246_2	treatment	72	D15	2837	2751	86	AU565	86	0.0303137	1123.58	20.875	3455.5	71	0.0201279	0.0101858	7	0.737547	0.796122	211120
211120_DDD_18_D06	BMS-265246	211120_DDD_18	1	BMS-265246_2	treatment	72	D06	2889	2817	72	AU565	72	0.0249221	1123.58	20.875	3461.5	69.25	0.0195928	0.00532927	8	0.761608	0.813809	211120
211120_DDD_20_D14	BMS-265246	211120_DDD_20	1	BMS-265246_2	treatment	72	D14	3267	3187	80	AU565	80	0.0244873	1123.58	20.875	3631.25	72.75	0.0198839	0.00460341	9	0.851578	0.877659	211120
211120_DDD_19_C22	BMS-265246	211120_DDD_19	3.1623	BMS-265246_1	treatment	72	C22	2022	1933	89	AU565	89	0.0440158	1123.58	20.875	3455.5	71	0.0201279	0.023888	7	0.397587	0.559398	211120
211120_DDD_18_D18	BMS-265246	211120_DDD_18	3.1623	BMS-265246_1	treatment	72	D18	2265	2171	94	AU565	94	0.0415011	1123.58	20.875	3461.5	69.25	0.0195928	0.0219083	8	0.500444	0.627185	211120
211120_DDD_20_C04	BMS-265246	211120_DDD_20	3.1623	BMS-265246_1	treatment	72	C04	1953	1846	107	AU565	107	0.0547875	1123.58	20.875	3631.25	72.75	0.0198839	0.0349036	9	0.340951	0.508365	211120
211120_DDD_19_D08	BMS-265246	211120_DDD_19	10	BMS-265246_0	treatment	72	D08	1213	1126	87	AU565	87	0.071723	1123.58	20.875	3455.5	71	0.0201279	0.0515951	7	0.00133107	0.325857	211120
211120_DDD_18_C13	BMS-265246	211120_DDD_18	10	BMS-265246_0	treatment	72	C13	1092	1022	70	AU565	70	0.0641026	1123.58	20.875	3461.5	69.25	0.0195928	0.0445097	8	-0.0567003	0.295248	211120
211120_DDD_20_C08	BMS-265246	211120_DDD_20	10	BMS-265246_0	treatment	72	C08	1161	1080	81	AU565	81	0.0697674	1123.58	20.875	3631.25	72.75	0.0198839	0.0498836	9	-0.0231013	0.297418	211120
211120_DDD_19_C20	Paclitaxel	211120_DDD_19	0.001	Paclitaxel_8	treatment	72	C20	3920	3838	82	AU565	82	0.0209184	1123.58	20.875	3455.5	71	0.0201279	0.000790502	7	1.13383	1.11069	211120
211120_DDD_18_C22	Paclitaxel	211120_DDD_18	0.001	Paclitaxel_8	treatment	72	C22	3692	3611	81	AU565	81	0.0219393	1123.58	20.875	3461.5	69.25	0.0195928	0.00234648	8	1.05278	1.04319	211120
211120_DDD_20_C18	Paclitaxel	211120_DDD_20	0.001	Paclitaxel_8	treatment	72	C18	3654	3566	88	AU565	88	0.0240832	1123.58	20.875	3631.25	72.75	0.0198839	0.00419931	9	0.978686	0.982031	211120
211120_DDD_19_D19	Paclitaxel	211120_DDD_19	0.0032	Paclitaxel_7	treatment	72	D19	1533	1359	174	AU565	174	0.113503	1123.58	20.875	3455.5	71	0.0201279	0.0933751	7	0.124536	0.393286	211120
211120_DDD_18_D22	Paclitaxel	211120_DDD_18	0.0032	Paclitaxel_7	treatment	72	D22	1289	982	307	AU565	307	0.238169	1123.58	20.875	3461.5	69.25	0.0195928	0.218576	8	-0.079618	0.283692	211120
211120_DDD_20_D21	Paclitaxel	211120_DDD_20	0.0032	Paclitaxel_7	treatment	72	D21	1217	941	276	AU565	276	0.226787	1123.58	20.875	3631.25	72.75	0.0198839	0.206903	9	-0.099478	0.259139	211120
211120_DDD_19_C16	Paclitaxel	211120_DDD_19	0.01	Paclitaxel_6	treatment	72	C16	869	380	489	AU565	489	0.562716	1123.58	20.875	3455.5	71	0.0201279	0.542588	7	-0.487712	0.10997	211120
211120_DDD_18_D05	Paclitaxel	211120_DDD_18	0.01	Paclitaxel_6	treatment	72	D05	792	400	392	AU565	392	0.494949	1123.58	20.875	3461.5	69.25	0.0195928	0.475357	8	-0.47072	0.115557	211120
211120_DDD_20_D11	Paclitaxel	211120_DDD_20	0.01	Paclitaxel_6	treatment	72	D11	763	354	409	AU565	409	0.536042	1123.58	20.875	3631.25	72.75	0.0198839	0.516158	9	-0.494628	0.0974871	211120
211120_DDD_19_D13	Paclitaxel	211120_DDD_19	0.0316	Paclitaxel_5	treatment	72	D13	690	389	301	AU565	301	0.436232	1123.58	20.875	3455.5	71	0.0201279	0.416104	7	-0.480259	0.112574	211120
211120_DDD_18_D12	Paclitaxel	211120_DDD_18	0.0316	Paclitaxel_5	treatment	72	D12	793	361	432	AU565	432	0.544767	1123.58	20.875	3461.5	69.25	0.0195928	0.525174	8	-0.503134	0.10429	211120
211120_DDD_20_C21	Paclitaxel	211120_DDD_20	0.0316	Paclitaxel_5	treatment	72	C21	713	457	256	AU565	256	0.359046	1123.58	20.875	3631.25	72.75	0.0198839	0.339162	9	-0.41231	0.125852	211120
211120_DDD_19_C05	Paclitaxel	211120_DDD_19	0.1	Paclitaxel_4	treatment	72	C05	609	296	313	AU565	313	0.513957	1123.58	20.875	3455.5	71	0.0201279	0.493829	7	-0.560886	0.0856605	211120
211120_DDD_18_D10	Paclitaxel	211120_DDD_18	0.1	Paclitaxel_4	treatment	72	D10	769	383	386	AU565	386	0.501951	1123.58	20.875	3461.5	69.25	0.0195928	0.482358	8	-0.484693	0.110646	211120
211120_DDD_20_C07	Paclitaxel	211120_DDD_20	0.1	Paclitaxel_4	treatment	72	C07	559	287	272	AU565	272	0.486583	1123.58	20.875	3631.25	72.75	0.0198839	0.466699	9	-0.553554	0.0790361	211120
211120_DDD_19_C03	Paclitaxel	211120_DDD_19	0.3162	Paclitaxel_3	treatment	72	C03	708	443	265	AU565	265	0.374294	1123.58	20.875	3455.5	71	0.0201279	0.354166	7	-0.436858	0.128201	211120
211120_DDD_18_D04	Paclitaxel	211120_DDD_18	0.3162	Paclitaxel_3	treatment	72	D04	772	335	437	AU565	437	0.566062	1123.58	20.875	3461.5	69.25	0.0195928	0.546469	8	-0.525494	0.0967789	211120
211120_DDD_20_D10	Paclitaxel	211120_DDD_20	0.3162	Paclitaxel_3	treatment	72	D10	681	349	332	AU565	332	0.487518	1123.58	20.875	3631.25	72.75	0.0198839	0.467634	9	-0.498858	0.0961102	211120
211120_DDD_19_C17	Paclitaxel	211120_DDD_19	1	Paclitaxel_2	treatment	72	C17	661	389	272	AU565	272	0.411498	1123.58	20.875	3455.5	71	0.0201279	0.39137	7	-0.480259	0.112574	211120
211120_DDD_18_C06	Paclitaxel	211120_DDD_18	1	Paclitaxel_2	treatment	72	C06	804	546	258	AU565	258	0.320896	1123.58	20.875	3461.5	69.25	0.0195928	0.301303	8	-0.358893	0.157735	211120
211120_DDD_20_C12	Paclitaxel	211120_DDD_20	1	Paclitaxel_2	treatment	72	C12	811	444	367	AU565	367	0.452528	1123.58	20.875	3631.25	72.75	0.0198839	0.432644	9	-0.422246	0.122272	211120
211120_DDD_19_C12	Paclitaxel	211120_DDD_19	3.1623	Paclitaxel_1	treatment	72	C12	847	431	416	AU565	416	0.491145	1123.58	20.875	3455.5	71	0.0201279	0.471017	7	-0.446319	0.124729	211120
211120_DDD_18_D14	Paclitaxel	211120_DDD_18	3.1623	Paclitaxel_1	treatment	72	D14	841	405	436	AU565	436	0.51843	1123.58	20.875	3461.5	69.25	0.0195928	0.498838	8	-0.466654	0.117001	211120
211120_DDD_20_C19	Paclitaxel	211120_DDD_20	3.1623	Paclitaxel_1	treatment	72	C19	660	396	264	AU565	264	0.4	1123.58	20.875	3631.25	72.75	0.0198839	0.380116	9	-0.460013	0.109053	211120
211120_DDD_19_D10	Paclitaxel	211120_DDD_19	10	Paclitaxel_0	treatment	72	D10	782	345	437	AU565	437	0.558824	1123.58	20.875	3455.5	71	0.0201279	0.538696	7	-0.51736	0.0998408	211120
211120_DDD_18_C05	Paclitaxel	211120_DDD_18	10	Paclitaxel_0	treatment	72	C05	773	412	361	AU565	361	0.467012	1123.58	20.875	3461.5	69.25	0.0195928	0.447419	8	-0.460994	0.119024	211120
211120_DDD_20_D12	Paclitaxel	211120_DDD_20	10	Paclitaxel_0	treatment	72	D12	742	346	396	AU565	396	0.533693	1123.58	20.875	3631.25	72.75	0.0198839	0.513809	9	-0.501407	0.095284	211120
211120_Wash_24_C15	BMS-265246	211120_Wash_24	0.001	BMS-265246_8	treatment	72	C15	3505	3455	50	AU565-wash	50	0.0142653	1125.38	35.4	3611	64.75	0.0177853	-0.00351998	7	0.948172	0.956799	211120
211120_Wash_23_C08	BMS-265246	211120_Wash_23	0.001	BMS-265246_8	treatment	72	C08	3573	3526	47	AU565-wash	47	0.0131542	1125.38	35.4	3565.75	61.25	0.0171715	-0.0040173	8	0.98657	0.988852	211120
211120_Wash_22_C09	BMS-265246	211120_Wash_22	0.001	BMS-265246_8	treatment	72	C09	3551	3495	56	AU565-wash	56	0.0157702	1125.38	35.4	3566.75	66.25	0.01791	-0.00213978	9	0.975727	0.979884	211120
211120_Wash_24_C10	BMS-265246	211120_Wash_24	0.0032	BMS-265246_7	treatment	72	C10	4203	4085	118	AU565-wash	118	0.0280752	1125.38	35.4	3611	64.75	0.0177853	0.0102899	7	1.15217	1.13127	211120
211120_Wash_23_D17	BMS-265246	211120_Wash_23	0.0032	BMS-265246_7	treatment	72	D17	3599	3523	76	AU565-wash	76	0.021117	1125.38	35.4	3565.75	61.25	0.0171715	0.00394546	8	0.985554	0.988011	211120
211120_Wash_22_D08	BMS-265246	211120_Wash_22	0.0032	BMS-265246_7	treatment	72	D08	3212	3171	41	AU565-wash	41	0.0127646	1125.38	35.4	3566.75	66.25	0.01791	-0.00514536	9	0.86354	0.889045	211120
211120_Wash_24_C17	BMS-265246	211120_Wash_24	0.01	BMS-265246_6	treatment	72	C17	3535	3489	46	AU565-wash	46	0.0130127	1125.38	35.4	3611	64.75	0.0177853	-0.00477259	7	0.959547	0.966214	211120
211120_Wash_23_C06	BMS-265246	211120_Wash_23	0.01	BMS-265246_6	treatment	72	C06	3109	3056	53	AU565-wash	53	0.0170473	1125.38	35.4	3565.75	61.25	0.0171715	-0.00012423	8	0.822897	0.857043	211120
211120_Wash_22_C21	BMS-265246	211120_Wash_22	0.01	BMS-265246_6	treatment	72	C21	3978	3895	83	AU565-wash	83	0.0208648	1125.38	35.4	3566.75	66.25	0.01791	0.00295476	9	1.10865	1.09203	211120
211120_Wash_24_C20	BMS-265246	211120_Wash_24	0.0316	BMS-265246_5	treatment	72	C20	4094	4028	66	AU565-wash	66	0.0161212	1125.38	35.4	3611	64.75	0.0177853	-0.00166416	7	1.13426	1.11548	211120
211120_Wash_23_C09	BMS-265246	211120_Wash_23	0.0316	BMS-265246_5	treatment	72	C09	3812	3763	49	AU565-wash	49	0.0128541	1125.38	35.4	3565.75	61.25	0.0171715	-0.00431737	8	1.06578	1.05532	211120
211120_Wash_22_D03	BMS-265246	211120_Wash_22	0.0316	BMS-265246_5	treatment	72	D03	3357	3300	57	AU565-wash	57	0.0169794	1125.38	35.4	3566.75	66.25	0.01791	-0.000930545	9	0.908731	0.925212	211120
211120_Wash_24_D05	BMS-265246	211120_Wash_24	0.1	BMS-265246_4	treatment	72	D05	3480	3411	69	AU565-wash	69	0.0198276	1125.38	35.4	3611	64.75	0.0177853	0.00204227	7	0.933383	0.944614	211120
211120_Wash_23_C07	BMS-265246	211120_Wash_23	0.1	BMS-265246_4	treatment	72	C07	3131	3075	56	AU565-wash	56	0.0178857	1125.38	35.4	3565.75	61.25	0.0171715	0.000714147	8	0.829701	0.862371	211120
211120_Wash_22_D17	BMS-265246	211120_Wash_22	0.1	BMS-265246_4	treatment	72	D17	3533	3471	62	AU565-wash	62	0.0175488	1125.38	35.4	3566.75	66.25	0.01791	-0.000361165	9	0.967563	0.973155	211120
211120_Wash_24_C05	BMS-265246	211120_Wash_24	0.3162	BMS-265246_3	treatment	72	C05	2763	2705	58	AU565-wash	58	0.0209917	1125.38	35.4	3611	64.75	0.0177853	0.00320636	7	0.684379	0.7491	211120
211120_Wash_23_C13	BMS-265246	211120_Wash_23	0.3162	BMS-265246_3	treatment	72	C13	3171	3108	63	AU565-wash	63	0.0198676	1125.38	35.4	3565.75	61.25	0.0171715	0.00269604	8	0.841477	0.871626	211120
211120_Wash_22_D07	BMS-265246	211120_Wash_22	0.3162	BMS-265246_3	treatment	72	D07	3249	3181	68	AU565-wash	68	0.0209295	1125.38	35.4	3566.75	66.25	0.01791	0.00301953	9	0.867069	0.891848	211120
211120_Wash_24_D14	BMS-265246	211120_Wash_24	1	BMS-265246_2	treatment	72	D14	3195	3116	79	AU565-wash	79	0.0247261	1125.38	35.4	3611	64.75	0.0177853	0.00694082	7	0.832154	0.862919	211120
211120_Wash_23_D15	BMS-265246	211120_Wash_23	1	BMS-265246_2	treatment	72	D15	2883	2815	68	AU565-wash	68	0.0235865	1125.38	35.4	3565.75	61.25	0.0171715	0.00641503	8	0.735083	0.789455	211120
211120_Wash_22_D06	BMS-265246	211120_Wash_22	1	BMS-265246_2	treatment	72	D06	2525	2448	77	AU565-wash	77	0.030495	1125.38	35.4	3566.75	66.25	0.01791	0.0125851	9	0.595174	0.686339	211120
211120_Wash_24_C04	BMS-265246	211120_Wash_24	3.1623	BMS-265246_1	treatment	72	C04	1756	1655	101	AU565-wash	101	0.0575171	1125.38	35.4	3611	64.75	0.0177853	0.0397318	7	0.257722	0.458322	211120
211120_Wash_23_C22	BMS-265246	211120_Wash_23	3.1623	BMS-265246_1	treatment	72	C22	1836	1740	96	AU565-wash	96	0.0522876	1125.38	35.4	3565.75	61.25	0.0171715	0.0351161	8	0.299412	0.487976	211120
211120_Wash_22_D18	BMS-265246	211120_Wash_22	3.1623	BMS-265246_1	treatment	72	D18	1930	1836	94	AU565-wash	94	0.0487047	1125.38	35.4	3566.75	66.25	0.01791	0.0307947	9	0.341943	0.514754	211120
211120_Wash_24_C08	BMS-265246	211120_Wash_24	10	BMS-265246_0	treatment	72	C08	1096	1014	82	AU565-wash	82	0.0748175	1125.38	35.4	3611	64.75	0.0177853	0.0570322	7	-0.0600779	0.280809	211120
211120_Wash_23_D08	BMS-265246	211120_Wash_23	10	BMS-265246_0	treatment	72	D08	932	848	84	AU565-wash	84	0.0901288	1125.38	35.4	3565.75	61.25	0.0171715	0.0729572	8	-0.156409	0.237818	211120
211120_Wash_22_C13	BMS-265246	211120_Wash_22	10	BMS-265246_0	treatment	72	C13	904	859	45	AU565-wash	45	0.0497788	1125.38	35.4	3566.75	66.25	0.01791	0.0318688	9	-0.149815	0.240835	211120
211120_Wash_24_C18	Paclitaxel	211120_Wash_24	0.001	Paclitaxel_8	treatment	72	C18	3784	3721	63	AU565-wash	63	0.016649	1125.38	35.4	3611	64.75	0.0177853	-0.00113627	7	1.036	1.03046	211120
211120_Wash_23_C20	Paclitaxel	211120_Wash_23	0.001	Paclitaxel_8	treatment	72	C20	3976	3922	54	AU565-wash	54	0.0135815	1125.38	35.4	3565.75	61.25	0.0171715	-0.00359002	8	1.11781	1.09991	211120
211120_Wash_22_C22	Paclitaxel	211120_Wash_22	0.001	Paclitaxel_8	treatment	72	C22	3376	3301	75	AU565-wash	75	0.0222156	1125.38	35.4	3566.75	66.25	0.01791	0.00430565	9	0.909079	0.925492	211120
211120_Wash_24_D21	Paclitaxel	211120_Wash_24	0.0032	Paclitaxel_7	treatment	72	D21	890	754	136	AU565-wash	136	0.152809	1125.38	35.4	3611	64.75	0.0177853	0.135024	7	-0.211875	0.208806	211120
211120_Wash_23_D19	Paclitaxel	211120_Wash_23	0.0032	Paclitaxel_7	treatment	72	D19	656	544	112	AU565-wash	112	0.170732	1125.38	35.4	3565.75	61.25	0.0171715	0.15356	8	-0.353967	0.152563	211120
211120_Wash_22_D22	Paclitaxel	211120_Wash_22	0.0032	Paclitaxel_7	treatment	72	D22	857	652	205	AU565-wash	205	0.239207	1125.38	35.4	3566.75	66.25	0.01791	0.221297	9	-0.279623	0.182799	211120
211120_Wash_24_D11	Paclitaxel	211120_Wash_24	0.01	Paclitaxel_6	treatment	72	D11	239	89	150	AU565-wash	150	0.627615	1125.38	35.4	3611	64.75	0.0177853	0.60983	7	-0.778752	0.0246469	211120
211120_Wash_23_C16	Paclitaxel	211120_Wash_23	0.01	Paclitaxel_6	treatment	72	C16	363	115	248	AU565-wash	248	0.683196	1125.38	35.4	3565.75	61.25	0.0171715	0.666024	8	-0.746127	0.0322513	211120
211120_Wash_22_D05	Paclitaxel	211120_Wash_22	0.01	Paclitaxel_6	treatment	72	D05	210	73	137	AU565-wash	137	0.652381	1125.38	35.4	3566.75	66.25	0.01791	0.634471	9	-0.806732	0.0204668	211120
211120_Wash_24_C21	Paclitaxel	211120_Wash_24	0.0316	Paclitaxel_5	treatment	72	C21	155	79	76	AU565-wash	76	0.490323	1125.38	35.4	3611	64.75	0.0177853	0.472537	7	-0.793887	0.0218776	211120
211120_Wash_23_D13	Paclitaxel	211120_Wash_23	0.0316	Paclitaxel_5	treatment	72	D13	227	99	128	AU565-wash	128	0.563877	1125.38	35.4	3565.75	61.25	0.0171715	0.546705	8	-0.767988	0.0277641	211120
211120_Wash_22_D12	Paclitaxel	211120_Wash_22	0.0316	Paclitaxel_5	treatment	72	D12	273	79	194	AU565-wash	194	0.710623	1125.38	35.4	3566.75	66.25	0.01791	0.692713	7	-0.797337	0.022149	211120
211120_Wash_24_C07	Paclitaxel	211120_Wash_24	0.1	Paclitaxel_4	treatment	72	C07	214	96	118	AU565-wash	118	0.551402	1125.38	35.4	3611	64.75	0.0177853	0.533617	7	-0.768565	0.0265854	211120
211120_Wash_23_C05	Paclitaxel	211120_Wash_23	0.1	Paclitaxel_4	treatment	72	C05	247	116	131	AU565-wash	131	0.530364	1125.38	35.4	3565.75	61.25	0.0171715	0.513193	8	-0.744803	0.0325317	211120
211120_Wash_22_D10	Paclitaxel	211120_Wash_22	0.1	Paclitaxel_4	treatment	72	D10	248	63	185	AU565-wash	185	0.745968	1125.38	35.4	3566.75	66.25	0.01791	0.728058	9	-0.823105	0.0176631	211120
211120_Wash_24_D10	Paclitaxel	211120_Wash_24	0.3162	Paclitaxel_3	treatment	72	D10	346	149	197	AU565-wash	197	0.569364	1125.38	35.4	3611	64.75	0.0177853	0.551579	7	-0.699438	0.0412628	211120
211120_Wash_23_C03	Paclitaxel	211120_Wash_23	0.3162	Paclitaxel_3	treatment	72	C03	279	135	144	AU565-wash	144	0.516129	1125.38	35.4	3565.75	61.25	0.0171715	0.498958	8	-0.720443	0.0378602	211120
211120_Wash_22_D04	Paclitaxel	211120_Wash_22	0.3162	Paclitaxel_3	treatment	72	D04	321	108	213	AU565-wash	213	0.663551	1125.38	35.4	3566.75	66.25	0.01791	0.645641	9	-0.755447	0.0302797	211120
211120_Wash_24_C12	Paclitaxel	211120_Wash_24	1	Paclitaxel_2	treatment	72	C12	377	149	228	AU565-wash	228	0.604775	1125.38	35.4	3611	64.75	0.0177853	0.586989	7	-0.699438	0.0412628	211120
211120_Wash_23_C17	Paclitaxel	211120_Wash_23	1	Paclitaxel_2	treatment	72	C17	253	99	154	AU565-wash	154	0.608696	1125.38	35.4	3565.75	61.25	0.0171715	0.591524	8	-0.767988	0.0277641	211120
211120_Wash_22_C06	Paclitaxel	211120_Wash_22	1	Paclitaxel_2	treatment	72	C06	354	122	232	AU565-wash	232	0.655367	1125.38	35.4	3566.75	66.25	0.01791	0.637457	9	-0.736864	0.0342048	211120
211120_Wash_24_C19	Paclitaxel	211120_Wash_24	3.1623	Paclitaxel_1	treatment	72	C19	149	93	56	AU565-wash	56	0.375839	1125.38	35.4	3611	64.75	0.0177853	0.358054	7	-0.772893	0.0257546	211120
211120_Wash_23_C12	Paclitaxel	211120_Wash_23	3.1623	Paclitaxel_1	treatment	72	C12	403	161	242	AU565-wash	242	0.600496	1125.38	35.4	3565.75	61.25	0.0171715	0.583325	8	-0.689226	0.0451518	211120
211120_Wash_22_D14	Paclitaxel	211120_Wash_22	3.1623	Paclitaxel_1	treatment	72	D14	314	125	189	AU565-wash	189	0.601911	1125.38	35.4	3566.75	66.25	0.01791	0.584001	9	-0.732994	0.0350459	211120
211120_Wash_24_D12	Paclitaxel	211120_Wash_24	10	Paclitaxel_0	treatment	72	D12	351	171	180	AU565-wash	180	0.512821	1125.38	35.4	3611	64.75	0.0177853	0.495035	7	-0.673793	0.0473553	211120
211120_Wash_23_D10	Paclitaxel	211120_Wash_23	10	Paclitaxel_0	treatment	72	D10	391	226	165	AU565-wash	165	0.421995	1125.38	35.4	3565.75	61.25	0.0171715	0.404823	8	-0.618964	0.0633808	211120
211120_Wash_22_C05	Paclitaxel	211120_Wash_22	10	Paclitaxel_0	treatment	72	C05	264	138	126	AU565-wash	126	0.477273	1125.38	35.4	3566.75	66.25	0.01791	0.459363	9	-0.716639	0.0386907	211120
211120_DDD_19_E08	BMS-265246	211120_DDD_19	0.001	BMS-265246_8	treatment	72	E08	3894	3723	171	HCC38	171	0.0439137	846.225	57.4	3571.75	162.75	0.0435168	0.000396922	7	1.04033	1.04235	211120
211120_DDD_18_E09	BMS-265246	211120_DDD_18	0.001	BMS-265246_8	treatment	72	E09	4009	3821	188	HCC38	188	0.0468945	846.225	57.4	3626.25	170	0.0447675	0.00212701	8	1.05046	1.05371	211120
211120_DDD_20_E15	BMS-265246	211120_DDD_20	0.001	BMS-265246_8	treatment	72	E15	4095	3921	174	HCC38	174	0.0424908	846.225	57.4	3855.5	157.25	0.0393227	0.00316811	9	1.01546	1.01699	211120
211120_DDD_19_F17	BMS-265246	211120_DDD_19	0.0032	BMS-265246_7	treatment	72	F17	3910	3754	156	HCC38	156	0.0398977	846.225	57.4	3571.75	162.75	0.0435168	-0.00361909	7	1.04849	1.05103	211120
211120_DDD_18_F08	BMS-265246	211120_DDD_18	0.0032	BMS-265246_7	treatment	72	F08	3715	3516	199	HCC38	199	0.0535666	846.225	57.4	3626.25	170	0.0447675	0.00879915	8	0.970802	0.969597	211120
211120_DDD_20_E10	BMS-265246	211120_DDD_20	0.0032	BMS-265246_7	treatment	72	E10	3982	3799	183	HCC38	183	0.0459568	846.225	57.4	3855.5	157.25	0.0393227	0.00663408	9	0.98655	0.985346	211120
211120_DDD_19_E06	BMS-265246	211120_DDD_19	0.01	BMS-265246_6	treatment	72	E06	3697	3512	185	HCC38	185	0.0500406	846.225	57.4	3571.75	162.75	0.0435168	0.00652378	7	0.983825	0.983272	211120
211120_DDD_18_E21	BMS-265246	211120_DDD_18	0.01	BMS-265246_6	treatment	72	E21	3702	3532	170	HCC38	170	0.0459211	846.225	57.4	3626.25	170	0.0447675	0.00115365	8	0.975068	0.974009	211120
211120_DDD_20_E17	BMS-265246	211120_DDD_20	0.01	BMS-265246_6	treatment	72	E17	3716	3529	187	HCC38	187	0.0503229	846.225	57.4	3855.5	157.25	0.0393227	0.0110002	9	0.920724	0.915316	211120
211120_DDD_19_E09	BMS-265246	211120_DDD_19	0.0316	BMS-265246_5	treatment	72	E09	3619	3434	185	HCC38	185	0.0511191	846.225	57.4	3571.75	162.75	0.0435168	0.0076023	7	0.962494	0.961433	211120
211120_DDD_18_F03	BMS-265246	211120_DDD_18	0.0316	BMS-265246_5	treatment	72	F03	3845	3589	256	HCC38	256	0.06658	846.225	57.4	3626.25	170	0.0447675	0.0218125	8	0.990187	0.989728	211120
211120_DDD_20_E20	BMS-265246	211120_DDD_20	0.0316	BMS-265246_5	treatment	72	E20	3728	3527	201	HCC38	201	0.0539163	846.225	57.4	3855.5	157.25	0.0393227	0.0145936	9	0.920226	0.914797	211120
211120_DDD_19_E07	BMS-265246	211120_DDD_19	0.1	BMS-265246_4	treatment	72	E07	3258	3063	195	HCC38	195	0.0598527	846.225	57.4	3571.75	162.75	0.0435168	0.0163359	7	0.857411	0.857563	211120
211120_DDD_18_F17	BMS-265246	211120_DDD_18	0.1	BMS-265246_4	treatment	72	F17	3757	3485	272	HCC38	272	0.0723982	846.225	57.4	3626.25	170	0.0447675	0.0276307	8	0.962505	0.961048	211120
211120_DDD_20_F05	BMS-265246	211120_DDD_20	0.1	BMS-265246_4	treatment	72	F05	3259	3048	211	HCC38	211	0.0647438	846.225	57.4	3855.5	157.25	0.0393227	0.0254211	9	0.796296	0.790559	211120
211120_DDD_19_E13	BMS-265246	211120_DDD_19	0.3162	BMS-265246_3	treatment	72	E13	3222	2979	243	HCC38	243	0.075419	846.225	57.4	3571.75	162.75	0.0435168	0.0319022	7	0.832715	0.834045	211120
211120_DDD_18_F07	BMS-265246	211120_DDD_18	0.3162	BMS-265246_3	treatment	72	F07	3097	2809	288	HCC38	288	0.0929932	846.225	57.4	3626.25	170	0.0447675	0.0482257	8	0.770931	0.774629	211120
211120_DDD_20_E05	BMS-265246	211120_DDD_20	0.3162	BMS-265246_3	treatment	72	E05	3228	2991	237	HCC38	237	0.0734201	846.225	57.4	3855.5	157.25	0.0393227	0.0340973	9	0.780863	0.775775	211120
211120_DDD_19_F15	BMS-265246	211120_DDD_19	1	BMS-265246_2	treatment	72	F15	2340	2088	252	HCC38	252	0.107692	846.225	57.4	3571.75	162.75	0.0435168	0.0641755	7	0.544559	0.584587	211120
211120_DDD_18_F06	BMS-265246	211120_DDD_18	1	BMS-265246_2	treatment	72	F06	2309	2052	257	HCC38	257	0.111304	846.225	57.4	3626.25	170	0.0447675	0.0665361	8	0.524902	0.565874	211120
211120_DDD_20_F14	BMS-265246	211120_DDD_20	1	BMS-265246_2	treatment	72	F14	2230	1974	256	HCC38	256	0.114798	846.225	57.4	3855.5	157.25	0.0393227	0.0754755	9	0.472793	0.511996	211120
211120_DDD_19_E22	BMS-265246	211120_DDD_19	3.1623	BMS-265246_1	treatment	72	E22	1339	1090	249	HCC38	249	0.18596	846.225	57.4	3571.75	162.75	0.0435168	0.142443	7	0.129586	0.305173	211120
211120_DDD_18_F18	BMS-265246	211120_DDD_18	3.1623	BMS-265246_1	treatment	72	F18	1462	1237	225	HCC38	225	0.153899	846.225	57.4	3626.25	170	0.0447675	0.109131	8	0.198229	0.341124	211120
211120_DDD_20_E04	BMS-265246	211120_DDD_20	3.1623	BMS-265246_1	treatment	72	E04	1504	1232	272	HCC38	272	0.180851	846.225	57.4	3855.5	157.25	0.0393227	0.141528	9	0.187301	0.319544	211120
211120_DDD_19_F08	BMS-265246	211120_DDD_19	10	BMS-265246_0	treatment	72	F08	1186	982	204	HCC38	204	0.172007	846.225	57.4	3571.75	162.75	0.0435168	0.12849	7	0.0742544	0.274935	211120
211120_DDD_18_E13	BMS-265246	211120_DDD_18	10	BMS-265246_0	treatment	72	E13	1130	989	141	HCC38	141	0.124779	846.225	57.4	3626.25	170	0.0447675	0.0800113	8	0.077092	0.272734	211120
211120_DDD_20_E08	BMS-265246	211120_DDD_20	10	BMS-265246_0	treatment	72	E08	1138	933	205	HCC38	205	0.180141	846.225	57.4	3855.5	157.25	0.0393227	0.140818	9	0.0456305	0.241992	211120
211120_DDD_19_E20	Paclitaxel	211120_DDD_19	0.001	Paclitaxel_8	treatment	72	E20	3936	3790	146	HCC38	146	0.0370935	846.225	57.4	3571.75	162.75	0.0435168	-0.00642329	7	1.05792	1.0611	211120
211120_DDD_18_E22	Paclitaxel	211120_DDD_18	0.001	Paclitaxel_8	treatment	72	E22	3676	3513	163	HCC38	163	0.0443417	846.225	57.4	3626.25	170	0.0447675	-0.000425797	8	0.97	0.968769	211120
211120_DDD_20_E18	Paclitaxel	211120_DDD_20	0.001	Paclitaxel_8	treatment	72	E18	4064	3900	164	HCC38	164	0.0403543	846.225	57.4	3855.5	157.25	0.0393227	0.0010316	9	1.01052	1.01154	211120
211120_DDD_19_F19	Paclitaxel	211120_DDD_19	0.0032	Paclitaxel_7	treatment	72	F19	1131	947	184	HCC38	184	0.162688	846.225	57.4	3571.75	162.75	0.0435168	0.119171	7	0.0556512	0.265136	211120
211120_DDD_18_F22	Paclitaxel	211120_DDD_18	0.0032	Paclitaxel_7	treatment	72	F22	1264	889	375	HCC38	375	0.296677	846.225	57.4	3626.25	170	0.0447675	0.25191	8	0.023767	0.245157	211120
211120_DDD_20_F21	Paclitaxel	211120_DDD_20	0.0032	Paclitaxel_7	treatment	72	F21	1134	854	280	HCC38	280	0.246914	846.225	57.4	3855.5	157.25	0.0393227	0.207591	9	0.00418916	0.221502	211120
211120_DDD_19_E16	Paclitaxel	211120_DDD_19	0.01	Paclitaxel_6	treatment	72	E16	594	302	292	HCC38	292	0.491582	846.225	57.4	3571.75	162.75	0.0435168	0.448066	7	-0.391012	0.0845524	211120
211120_DDD_18_F05	Paclitaxel	211120_DDD_18	0.01	Paclitaxel_6	treatment	72	F05	585	348	237	HCC38	237	0.405128	846.225	57.4	3626.25	170	0.0447675	0.360361	8	-0.345093	0.0959669	211120
211120_DDD_20_F11	Paclitaxel	211120_DDD_20	0.01	Paclitaxel_6	treatment	72	F11	607	363	244	HCC38	244	0.401977	846.225	57.4	3855.5	157.25	0.0393227	0.362654	9	-0.320816	0.0941512	211120
211120_DDD_19_F13	Paclitaxel	211120_DDD_19	0.0316	Paclitaxel_5	treatment	72	F13	398	277	121	HCC38	121	0.30402	846.225	57.4	3571.75	162.75	0.0435168	0.260503	7	-0.415822	0.077553	211120
211120_DDD_18_F12	Paclitaxel	211120_DDD_18	0.0316	Paclitaxel_5	treatment	72	F12	406	259	147	HCC38	147	0.362069	846.225	57.4	3626.25	170	0.0447675	0.317301	8	-0.431048	0.0714236	211120
211120_DDD_20_E21	Paclitaxel	211120_DDD_20	0.0316	Paclitaxel_5	treatment	72	E21	467	252	215	HCC38	215	0.460385	846.225	57.4	3855.5	157.25	0.0393227	0.421063	9	-0.425173	0.0653612	211120
211120_DDD_19_E05	Paclitaxel	211120_DDD_19	0.1	Paclitaxel_4	treatment	72	E05	378	227	151	HCC38	151	0.399471	846.225	57.4	3571.75	162.75	0.0435168	0.355954	7	-0.469199	0.0635543	211120
211120_DDD_18_F10	Paclitaxel	211120_DDD_18	0.1	Paclitaxel_4	treatment	72	F10	444	272	172	HCC38	172	0.387387	846.225	57.4	3626.25	170	0.0447675	0.34262	8	-0.41762	0.0750086	211120
211120_DDD_20_E07	Paclitaxel	211120_DDD_20	0.1	Paclitaxel_4	treatment	72	E07	359	205	154	HCC38	154	0.428969	846.225	57.4	3855.5	157.25	0.0393227	0.389647	9	-0.476928	0.0531708	211120
211120_DDD_19_E03	Paclitaxel	211120_DDD_19	0.3162	Paclitaxel_3	treatment	72	E03	386	232	154	HCC38	154	0.398964	846.225	57.4	3571.75	162.75	0.0435168	0.355447	7	-0.463604	0.0649542	211120
211120_DDD_18_F04	Paclitaxel	211120_DDD_18	0.3162	Paclitaxel_3	treatment	72	F04	533	313	220	HCC38	220	0.412758	846.225	57.4	3626.25	170	0.0447675	0.367991	8	-0.377339	0.0863151	211120
211120_DDD_20_F10	Paclitaxel	211120_DDD_20	0.3162	Paclitaxel_3	treatment	72	F10	397	151	246	HCC38	246	0.619647	846.225	57.4	3855.5	157.25	0.0393227	0.580325	9	-0.545146	0.0391648	211120
211120_DDD_18_E06	Paclitaxel	211120_DDD_18	1	Paclitaxel_2	treatment	72	E06	466	242	224	HCC38	224	0.480687	846.225	57.4	3626.25	170	0.0447675	0.435919	7	-0.449153	0.0667356	211120
211120_DDD_20_E12	Paclitaxel	211120_DDD_20	1	Paclitaxel_2	treatment	72	E12	420	247	173	HCC38	173	0.411905	846.225	57.4	3855.5	157.25	0.0393227	0.372582	8	-0.430414	0.0640643	211120
211120_DDD_19_E12	Paclitaxel	211120_DDD_19	3.1623	Paclitaxel_1	treatment	72	E12	495	308	187	HCC38	187	0.377778	846.225	57.4	3571.75	162.75	0.0435168	0.334261	7	-0.385218	0.0862322	211120
211120_DDD_18_F14	Paclitaxel	211120_DDD_18	3.1623	Paclitaxel_1	treatment	72	F14	484	269	215	HCC38	215	0.444215	846.225	57.4	3626.25	170	0.0447675	0.399447	8	-0.420688	0.0741813	211120
211120_DDD_20_E19	Paclitaxel	211120_DDD_20	3.1623	Paclitaxel_1	treatment	72	E19	386	252	134	HCC38	134	0.34715	846.225	57.4	3855.5	157.25	0.0393227	0.307828	9	-0.425173	0.0653612	211120
211120_DDD_19_F10	Paclitaxel	211120_DDD_19	10	Paclitaxel_0	treatment	72	F10	603	316	287	HCC38	287	0.475954	846.225	57.4	3571.75	162.75	0.0435168	0.432437	7	-0.377583	0.088472	211120
211120_DDD_18_E05	Paclitaxel	211120_DDD_18	10	Paclitaxel_0	treatment	72	E05	533	333	200	HCC38	200	0.375235	846.225	57.4	3626.25	170	0.0447675	0.330467	8	-0.358695	0.0918304	211120
211120_DDD_20_F12	Paclitaxel	211120_DDD_20	10	Paclitaxel_0	treatment	72	F12	553	357	196	HCC38	196	0.35443	846.225	57.4	3855.5	157.25	0.0393227	0.315108	9	-0.325971	0.092595	211120
211120_Wash_24_E15	BMS-265246	211120_Wash_24	0.001	BMS-265246_8	treatment	72	E15	4035	3933	102	HCC38-wash	102	0.0252788	884.325	54.375	3650.5	125.75	0.033329	-0.00805023	7	1.07423	1.07739	211120
211120_Wash_23_E08	BMS-265246	211120_Wash_23	0.001	BMS-265246_8	treatment	72	E08	3965	3823	142	HCC38-wash	142	0.0358134	884.325	54.375	3558.75	119.5	0.0326105	0.00320283	8	1.0726	1.07425	211120
211120_Wash_22_E09	BMS-265246	211120_Wash_22	0.001	BMS-265246_8	treatment	72	E09	3474	3352	122	HCC38-wash	122	0.035118	884.325	54.375	3510.5	115	0.0317189	0.00339913	9	0.954079	0.95485	211120
211120_Wash_24_E10	BMS-265246	211120_Wash_24	0.0032	BMS-265246_7	treatment	72	E10	3548	3421	127	HCC38-wash	127	0.0357948	884.325	54.375	3650.5	125.75	0.033329	0.00246577	7	0.937509	0.937132	211120
211120_Wash_23_F17	BMS-265246	211120_Wash_23	0.0032	BMS-265246_7	treatment	72	F17	3679	3491	188	HCC38-wash	188	0.0511008	884.325	54.375	3558.75	119.5	0.0326105	0.0184903	8	0.980954	0.980962	211120
211120_Wash_22_F08	BMS-265246	211120_Wash_22	0.0032	BMS-265246_7	treatment	72	F08	3392	3294	98	HCC38-wash	98	0.0288915	884.325	54.375	3510.5	115	0.0317189	-0.00282738	9	0.937006	0.938328	211120
211120_Wash_24_E17	BMS-265246	211120_Wash_24	0.01	BMS-265246_6	treatment	72	E17	3798	3653	145	HCC38-wash	145	0.038178	884.325	54.375	3650.5	125.75	0.033329	0.00484894	7	1.00067	1.00068	211120
211120_Wash_23_E06	BMS-265246	211120_Wash_23	0.01	BMS-265246_6	treatment	72	E06	3455	3255	200	HCC38-wash	200	0.0578871	884.325	54.375	3558.75	119.5	0.0326105	0.0252766	8	0.913114	0.914647	211120
211120_Wash_22_E21	BMS-265246	211120_Wash_22	0.01	BMS-265246_6	treatment	72	E21	3903	3766	137	HCC38-wash	137	0.0351012	884.325	54.375	3510.5	115	0.0317189	0.00338231	9	1.0719	1.07278	211120
211120_Wash_24_E20	BMS-265246	211120_Wash_24	0.0316	BMS-265246_5	treatment	72	E20	3789	3545	244	HCC38-wash	244	0.0643969	884.325	54.375	3650.5	125.75	0.033329	0.0310679	7	0.97153	0.9711	211120
211120_Wash_23_E09	BMS-265246	211120_Wash_23	0.0316	BMS-265246_5	treatment	72	E09	3396	3230	166	HCC38-wash	166	0.048881	884.325	54.375	3558.75	119.5	0.0326105	0.0162705	8	0.905785	0.907622	211120
211120_Wash_22_F03	BMS-265246	211120_Wash_22	0.0316	BMS-265246_5	treatment	72	F03	3203	3097	106	HCC38-wash	106	0.033094	884.325	54.375	3510.5	115	0.0317189	0.00137508	9	0.877872	0.882211	211120
211120_Wash_24_F05	BMS-265246	211120_Wash_24	0.1	BMS-265246_4	treatment	72	F05	3072	2796	276	HCC38-wash	276	0.0898438	884.325	54.375	3650.5	125.75	0.033329	0.0565147	7	0.755533	0.765922	211120
211120_Wash_23_E07	BMS-265246	211120_Wash_23	0.1	BMS-265246_4	treatment	72	E07	3089	2960	129	HCC38-wash	129	0.0417611	884.325	54.375	3558.75	119.5	0.0326105	0.00915055	8	0.824739	0.831753	211120
211120_Wash_22_F17	BMS-265246	211120_Wash_22	0.1	BMS-265246_4	treatment	72	F17	3120	2919	201	HCC38-wash	201	0.0644231	884.325	54.375	3510.5	115	0.0317189	0.0327042	9	0.822811	0.831505	211120
211120_Wash_24_E05	BMS-265246	211120_Wash_24	0.3162	BMS-265246_3	treatment	72	E05	2556	2376	180	HCC38-wash	180	0.0704225	884.325	54.375	3650.5	125.75	0.033329	0.0370935	7	0.621246	0.65087	211120
211120_Wash_23_E13	BMS-265246	211120_Wash_23	0.3162	BMS-265246_3	treatment	72	E13	2788	2669	119	HCC38-wash	119	0.0426829	884.325	54.375	3558.75	119.5	0.0326105	0.0100724	8	0.733113	0.749982	211120
211120_Wash_22_F07	BMS-265246	211120_Wash_22	0.3162	BMS-265246_3	treatment	72	F07	2615	2446	169	HCC38-wash	169	0.0646272	884.325	54.375	3510.5	115	0.0317189	0.0329083	9	0.667788	0.696767	211120
211120_Wash_24_F14	BMS-265246	211120_Wash_24	1	BMS-265246_2	treatment	72	F14	1831	1659	172	HCC38-wash	172	0.0939377	884.325	54.375	3650.5	125.75	0.033329	0.0606087	7	0.360135	0.454458	211120
211120_Wash_23_F15	BMS-265246	211120_Wash_23	1	BMS-265246_2	treatment	72	F15	1876	1706	170	HCC38-wash	170	0.0906183	884.325	54.375	3558.75	119.5	0.0326105	0.0580078	8	0.38696	0.479382	211120
211120_Wash_22_F06	BMS-265246	211120_Wash_22	1	BMS-265246_2	treatment	72	F06	1822	1629	193	HCC38-wash	193	0.105928	884.325	54.375	3510.5	115	0.0317189	0.0742087	9	0.359522	0.464036	211120
211120_Wash_24_E04	BMS-265246	211120_Wash_24	3.1623	BMS-265246_1	treatment	72	E04	1252	955	297	HCC38-wash	297	0.23722	884.325	54.375	3650.5	125.75	0.033329	0.203891	7	0.0383046	0.261608	211120
211120_Wash_23_E22	BMS-265246	211120_Wash_23	3.1623	BMS-265246_1	treatment	72	E22	1125	990	135	HCC38-wash	135	0.12	884.325	54.375	3558.75	119.5	0.0326105	0.0873895	8	0.057804	0.278188	211120
211120_Wash_22_F18	BMS-265246	211120_Wash_22	3.1623	BMS-265246_1	treatment	72	F18	1055	930	125	HCC38-wash	125	0.118483	884.325	54.375	3510.5	115	0.0317189	0.0867645	9	0.0256421	0.26492	211120
211120_Wash_24_E08	BMS-265246	211120_Wash_24	10	BMS-265246_0	treatment	72	E08	1088	840	248	HCC38-wash	248	0.227941	884.325	54.375	3650.5	125.75	0.033329	0.194612	7	-0.0248267	0.230105	211120
211120_Wash_23_F08	BMS-265246	211120_Wash_23	10	BMS-265246_0	treatment	72	F08	950	704	246	HCC38-wash	246	0.258947	884.325	54.375	3558.75	119.5	0.0326105	0.226337	8	-0.107321	0.197822	211120
211120_Wash_22_E13	BMS-265246	211120_Wash_22	10	BMS-265246_0	treatment	72	E13	898	735	163	HCC38-wash	163	0.181514	884.325	54.375	3510.5	115	0.0317189	0.149796	9	-0.0887948	0.209372	211120
211120_Wash_24_E18	Paclitaxel	211120_Wash_24	0.001	Paclitaxel_8	treatment	72	E18	3571	3446	125	HCC38-wash	125	0.0350042	884.325	54.375	3650.5	125.75	0.033329	0.00167516	7	0.944418	0.94398	211120
211120_Wash_23_E20	Paclitaxel	211120_Wash_23	0.001	Paclitaxel_8	treatment	72	E20	3834	3680	154	HCC38-wash	154	0.0401669	884.325	54.375	3558.75	119.5	0.0326105	0.00755639	8	1.03364	1.03407	211120
211120_Wash_22_E22	Paclitaxel	211120_Wash_22	0.001	Paclitaxel_8	treatment	72	E22	3728	3537	191	HCC38-wash	191	0.0512339	884.325	54.375	3510.5	115	0.0317189	0.019515	9	1.00758	1.00755	211120
211120_Wash_24_F21	Paclitaxel	211120_Wash_24	0.0032	Paclitaxel_7	treatment	72	F21	767	585	182	HCC38-wash	182	0.237288	884.325	54.375	3650.5	125.75	0.033329	0.203959	7	-0.182918	0.160252	211120
211120_Wash_23_F19	Paclitaxel	211120_Wash_23	0.0032	Paclitaxel_7	treatment	72	F19	808	628	180	HCC38-wash	180	0.222772	884.325	54.375	3558.75	119.5	0.0326105	0.190162	8	-0.156672	0.176466	211120
211120_Wash_22_F22	Paclitaxel	211120_Wash_22	0.0032	Paclitaxel_7	treatment	72	F22	882	618	264	HCC38-wash	264	0.29932	884.325	54.375	3510.5	115	0.0317189	0.267601	9	-0.16486	0.176043	211120
211120_Wash_24_F11	Paclitaxel	211120_Wash_24	0.01	Paclitaxel_6	treatment	72	F11	293	215	78	HCC38-wash	78	0.266212	884.325	54.375	3650.5	125.75	0.033329	0.232883	7	-0.499117	0.058896	211120
211120_Wash_23_E16	Paclitaxel	211120_Wash_23	0.01	Paclitaxel_6	treatment	72	E16	419	277	142	HCC38-wash	142	0.338902	884.325	54.375	3558.75	119.5	0.0326105	0.306292	8	-0.438915	0.0778363	211120
211120_Wash_22_F05	Paclitaxel	211120_Wash_22	0.01	Paclitaxel_6	treatment	72	F05	295	198	97	HCC38-wash	97	0.328814	884.325	54.375	3510.5	115	0.0317189	0.297095	9	-0.528769	0.0564022	211120
211120_Wash_24_E21	Paclitaxel	211120_Wash_24	0.0316	Paclitaxel_5	treatment	72	E21	262	191	71	HCC38-wash	71	0.270992	884.325	54.375	3650.5	125.75	0.033329	0.237663	7	-0.527279	0.0523216	211120
211120_Wash_23_F13	Paclitaxel	211120_Wash_23	0.0316	Paclitaxel_5	treatment	72	F13	239	183	56	HCC38-wash	56	0.23431	884.325	54.375	3558.75	119.5	0.0326105	0.201699	8	-0.543538	0.0514225	211120
211120_Wash_24_E07	Paclitaxel	211120_Wash_24	0.1	Paclitaxel_4	treatment	72	E07	232	205	27	HCC38-wash	27	0.116379	884.325	54.375	3650.5	125.75	0.033329	0.0830503	7	-0.510646	0.0561567	211120
211120_Wash_23_E05	Paclitaxel	211120_Wash_23	0.1	Paclitaxel_4	treatment	72	E05	227	126	101	HCC38-wash	101	0.444934	884.325	54.375	3558.75	119.5	0.0326105	0.412323	8	-0.620933	0.0354057	211120
211120_Wash_22_F10	Paclitaxel	211120_Wash_22	0.1	Paclitaxel_4	treatment	72	F10	226	143	83	HCC38-wash	83	0.367257	884.325	54.375	3510.5	115	0.0317189	0.335538	9	-0.59989	0.0407349	211120
211120_Wash_24_F10	Paclitaxel	211120_Wash_24	0.3162	Paclitaxel_3	treatment	72	F10	269	153	116	HCC38-wash	116	0.431227	884.325	54.375	3650.5	125.75	0.033329	0.397898	7	-0.575865	0.0419121	211120
211120_Wash_23_E03	Paclitaxel	211120_Wash_23	0.3162	Paclitaxel_3	treatment	72	E03	258	158	100	HCC38-wash	100	0.387597	884.325	54.375	3558.75	119.5	0.0326105	0.354986	8	-0.575726	0.0443976	211120
211120_Wash_22_F04	Paclitaxel	211120_Wash_22	0.3162	Paclitaxel_3	treatment	72	F04	197	124	73	HCC38-wash	73	0.370558	884.325	54.375	3510.5	115	0.0317189	0.338839	9	-0.627564	0.0353226	211120
211120_Wash_24_E12	Paclitaxel	211120_Wash_24	1	Paclitaxel_2	treatment	72	E12	282	152	130	HCC38-wash	130	0.460993	884.325	54.375	3650.5	125.75	0.033329	0.427664	7	-0.577223	0.0416381	211120
211120_Wash_23_E17	Paclitaxel	211120_Wash_23	1	Paclitaxel_2	treatment	72	E17	214	147	67	HCC38-wash	67	0.313084	884.325	54.375	3558.75	119.5	0.0326105	0.280474	8	-0.590697	0.0413066	211120
211120_Wash_22_E06	Paclitaxel	211120_Wash_22	1	Paclitaxel_2	treatment	72	E06	227	104	123	HCC38-wash	123	0.54185	884.325	54.375	3510.5	115	0.0317189	0.510131	9	-0.659084	0.0296254	211120
211120_Wash_24_E19	Paclitaxel	211120_Wash_24	3.1623	Paclitaxel_1	treatment	72	E19	268	182	86	HCC38-wash	86	0.320896	884.325	54.375	3650.5	125.75	0.033329	0.287566	7	-0.538304	0.0498562	211120
211120_Wash_23_E12	Paclitaxel	211120_Wash_23	3.1623	Paclitaxel_1	treatment	72	E12	277	177	100	HCC38-wash	100	0.361011	884.325	54.375	3558.75	119.5	0.0326105	0.3284	8	-0.551051	0.0497366	211120
211120_Wash_22_F14	Paclitaxel	211120_Wash_22	3.1623	Paclitaxel_1	treatment	72	F14	280	180	100	HCC38-wash	100	0.357143	884.325	54.375	3510.5	115	0.0317189	0.325424	9	-0.550817	0.0512747	211120
211120_Wash_24_F12	Paclitaxel	211120_Wash_24	10	Paclitaxel_0	treatment	72	F12	348	189	159	HCC38-wash	159	0.456897	884.325	54.375	3650.5	125.75	0.033329	0.423568	7	-0.529706	0.0517737	211120
211120_Wash_23_F10	Paclitaxel	211120_Wash_23	10	Paclitaxel_0	treatment	72	F10	405	353	52	HCC38-wash	52	0.128395	884.325	54.375	3558.75	119.5	0.0326105	0.0957845	8	-0.366936	0.0991921	211120
211120_Wash_22_E05	Paclitaxel	211120_Wash_22	10	Paclitaxel_0	treatment	72	E05	277	180	97	HCC38-wash	97	0.350181	884.325	54.375	3510.5	115	0.0317189	0.318462	9	-0.550817	0.0512747	211120
211120_DDD_19_G08	BMS-265246	211120_DDD_19	0.001	BMS-265246_8	treatment	72	G08	12296	12150	146	MCF7	146	0.0118738	2537.8	35.7	12072	159	0.012988	-0.00111422	7	1.00573	1.00646	211120
211120_DDD_18_G09	BMS-265246	211120_DDD_18	0.001	BMS-265246_8	treatment	72	G09	13031	12892	139	MCF7	139	0.0106669	2537.8	35.7	11530.5	181.25	0.0154795	-0.00481263	8	1.10487	1.11808	211120
211120_DDD_20_G15	BMS-265246	211120_DDD_20	0.001	BMS-265246_8	treatment	72	G15	12821	12529	292	MCF7	292	0.0227751	2537.8	35.7	12008.2	182.5	0.0149344	0.00784078	9	1.03822	1.04337	211120
211120_DDD_19_H17	BMS-265246	211120_DDD_19	0.0032	BMS-265246_7	treatment	72	H17	12401	12214	187	MCF7	187	0.0150794	2537.8	35.7	12072	159	0.012988	0.00209143	7	1.01042	1.01176	211120
211120_DDD_18_H08	BMS-265246	211120_DDD_18	0.0032	BMS-265246_7	treatment	72	H08	11416	11269	147	MCF7	147	0.0128767	2537.8	35.7	11530.5	181.25	0.0154795	-0.00260283	8	0.979101	0.977321	211120
211120_DDD_20_G10	BMS-265246	211120_DDD_20	0.0032	BMS-265246_7	treatment	72	G10	13384	13187	197	MCF7	197	0.0147191	2537.8	35.7	12008.2	182.5	0.0149344	-0.000215287	9	1.08528	1.09816	211120
211120_DDD_19_G06	BMS-265246	211120_DDD_19	0.01	BMS-265246_6	treatment	72	G06	9619	9460	159	MCF7	159	0.0165298	2537.8	35.7	12072	159	0.012988	0.00354178	7	0.794605	0.783632	211120
211120_DDD_18_G21	BMS-265246	211120_DDD_18	0.01	BMS-265246_6	treatment	72	G21	11691	11540	151	MCF7	151	0.0129159	2537.8	35.7	11530.5	181.25	0.0154795	-0.00256358	8	1.00075	1.00082	211120
211120_DDD_20_G17	BMS-265246	211120_DDD_20	0.01	BMS-265246_6	treatment	72	G17	12022	11832	190	MCF7	190	0.0158044	2537.8	35.7	12008.2	182.5	0.0149344	0.000870004	9	0.986855	0.985323	211120
211120_DDD_19_G09	BMS-265246	211120_DDD_19	0.0316	BMS-265246_5	treatment	72	G09	10903	10719	184	MCF7	184	0.0168761	2537.8	35.7	12072	159	0.012988	0.00388809	7	0.89708	0.887922	211120
211120_DDD_18_H03	BMS-265246	211120_DDD_18	0.0316	BMS-265246_5	treatment	72	H03	11116	11004	112	MCF7	112	0.0100756	2537.8	35.7	11530.5	181.25	0.0154795	-0.00540393	8	0.957652	0.954338	211120
211120_DDD_20_G20	BMS-265246	211120_DDD_20	0.0316	BMS-265246_5	treatment	72	G20	12023	11858	165	MCF7	165	0.0137237	2537.8	35.7	12008.2	182.5	0.0149344	-0.00121066	9	0.988801	0.987488	211120
211120_DDD_19_G07	BMS-265246	211120_DDD_19	0.1	BMS-265246_4	treatment	72	G07	11153	11022	131	MCF7	131	0.0117457	2537.8	35.7	12072	159	0.012988	-0.00124228	7	0.920729	0.913022	211120
211120_DDD_18_H17	BMS-265246	211120_DDD_18	0.1	BMS-265246_4	treatment	72	H17	10681	10522	159	MCF7	159	0.0148862	2537.8	35.7	11530.5	181.25	0.0154795	-0.000593249	8	0.917909	0.912536	211120
211120_DDD_20_H05	BMS-265246	211120_DDD_20	0.1	BMS-265246_4	treatment	72	H05	10151	10017	134	MCF7	134	0.0132007	2537.8	35.7	12008.2	182.5	0.0149344	-0.00173368	9	0.844652	0.834177	211120
211120_DDD_19_G13	BMS-265246	211120_DDD_19	0.3162	BMS-265246_3	treatment	72	G13	10120	9950	170	MCF7	170	0.0167984	2537.8	35.7	12072	159	0.012988	0.00381042	7	0.835339	0.824221	211120
211120_DDD_18_H07	BMS-265246	211120_DDD_18	0.3162	BMS-265246_3	treatment	72	H07	9217	9066	151	MCF7	151	0.0163828	2537.8	35.7	11530.5	181.25	0.0154795	0.000903275	8	0.791466	0.786263	211120
211120_DDD_20_G05	BMS-265246	211120_DDD_20	0.3162	BMS-265246_3	treatment	72	G05	9833	9668	165	MCF7	165	0.0167802	2537.8	35.7	12008.2	182.5	0.0149344	0.00184588	9	0.815709	0.805113	211120
211120_DDD_19_H15	BMS-265246	211120_DDD_19	1	BMS-265246_2	treatment	72	H15	8228	7978	250	MCF7	250	0.0303841	2537.8	35.7	12072	159	0.012988	0.0173961	7	0.663725	0.660868	211120
211120_DDD_18_H06	BMS-265246	211120_DDD_18	1	BMS-265246_2	treatment	72	H06	7919	7715	204	MCF7	204	0.0257608	2537.8	35.7	11530.5	181.25	0.0154795	0.0102813	8	0.663865	0.669095	211120
211120_DDD_20_H14	BMS-265246	211120_DDD_20	1	BMS-265246_2	treatment	72	H14	8742	8552	190	MCF7	190	0.0217342	2537.8	35.7	12008.2	182.5	0.0149344	0.0067998	9	0.719059	0.712177	211120
211120_DDD_19_G22	BMS-265246	211120_DDD_19	3.1623	BMS-265246_1	treatment	72	G22	4396	4275	121	MCF7	121	0.027525	2537.8	35.7	12072	159	0.012988	0.014537	7	0.26083	0.354125	211120
211120_DDD_18_H18	BMS-265246	211120_DDD_18	3.1623	BMS-265246_1	treatment	72	H18	4361	4231	130	MCF7	130	0.0298097	2537.8	35.7	11530.5	181.25	0.0154795	0.0143302	8	0.26372	0.36694	211120
211120_DDD_20_G04	BMS-265246	211120_DDD_20	3.1623	BMS-265246_1	treatment	72	G04	4596	4441	155	MCF7	155	0.033725	2537.8	35.7	12008.2	182.5	0.0149344	0.0187906	9	0.283446	0.369829	211120
211120_DDD_19_H08	BMS-265246	211120_DDD_19	10	BMS-265246_0	treatment	72	H08	3364	3272	92	MCF7	92	0.0273484	2537.8	35.7	12072	159	0.012988	0.0143604	7	0.119558	0.27104	211120
211120_DDD_18_G13	BMS-265246	211120_DDD_18	10	BMS-265246_0	treatment	72	G13	3452	3357	95	MCF7	95	0.0275203	2537.8	35.7	11530.5	181.25	0.0154795	0.0120408	8	0.136669	0.291141	211120
211120_DDD_20_G08	BMS-265246	211120_DDD_20	10	BMS-265246_0	treatment	72	G08	3501	3370	131	MCF7	131	0.0374179	2537.8	35.7	12008.2	182.5	0.0149344	0.0224835	9	0.134827	0.28064	211120
211120_DDD_19_G20	Paclitaxel	211120_DDD_19	0.001	Paclitaxel_8	treatment	72	G20	11743	11614	129	MCF7	129	0.0109853	2537.8	35.7	12072	159	0.012988	-0.00200273	7	0.965914	0.962061	211120
211120_DDD_18_G22	Paclitaxel	211120_DDD_18	0.001	Paclitaxel_8	treatment	72	G22	11895	11777	118	MCF7	118	0.00992014	2537.8	35.7	11530.5	181.25	0.0154795	-0.00555936	8	1.01947	1.02138	211120
211120_DDD_20_G18	Paclitaxel	211120_DDD_20	0.001	Paclitaxel_8	treatment	72	G18	12992	12827	165	MCF7	165	0.0127001	2537.8	35.7	12008.2	182.5	0.0149344	-0.00223423	9	1.0597	1.06818	211120
211120_DDD_19_H19	Paclitaxel	211120_DDD_19	0.0032	Paclitaxel_7	treatment	72	H19	6201	5925	276	MCF7	276	0.0445089	2537.8	35.7	12072	159	0.012988	0.031521	7	0.457663	0.490805	211120
211120_DDD_18_H22	Paclitaxel	211120_DDD_18	0.0032	Paclitaxel_7	treatment	72	H22	6524	6232	292	MCF7	292	0.0447578	2537.8	35.7	11530.5	181.25	0.0154795	0.0292783	8	0.508917	0.54048	211120
211120_DDD_20_H21	Paclitaxel	211120_DDD_20	0.0032	Paclitaxel_7	treatment	72	H21	7053	6773	280	MCF7	280	0.0396994	2537.8	35.7	12008.2	182.5	0.0149344	0.0247651	9	0.54925	0.564029	211120
211120_DDD_19_G16	Paclitaxel	211120_DDD_19	0.01	Paclitaxel_6	treatment	72	G16	3588	3294	294	MCF7	294	0.0819398	2537.8	35.7	12072	159	0.012988	0.0689518	7	0.122898	0.272863	211120
211120_DDD_18_H05	Paclitaxel	211120_DDD_18	0.01	Paclitaxel_6	treatment	72	H05	3545	3289	256	MCF7	256	0.0722144	2537.8	35.7	11530.5	181.25	0.0154795	0.0567349	8	0.126067	0.285243	211120
211120_DDD_20_H11	Paclitaxel	211120_DDD_20	0.01	Paclitaxel_6	treatment	72	H11	3628	3409	219	MCF7	219	0.0603638	2537.8	35.7	12008.2	182.5	0.0149344	0.0454295	9	0.140665	0.283888	211120
211120_DDD_19_H13	Paclitaxel	211120_DDD_19	0.0316	Paclitaxel_5	treatment	72	H13	2377	2107	270	MCF7	270	0.113589	2537.8	35.7	12072	159	0.012988	0.100601	7	-0.0793548	0.174536	211120
211120_DDD_18_H12	Paclitaxel	211120_DDD_18	0.0316	Paclitaxel_5	treatment	72	H12	2488	2218	270	MCF7	270	0.108521	2537.8	35.7	11530.5	181.25	0.0154795	0.0930414	8	-0.059814	0.192359	211120
211120_DDD_20_G21	Paclitaxel	211120_DDD_20	0.0316	Paclitaxel_5	treatment	72	G21	2769	2521	248	MCF7	248	0.089563	2537.8	35.7	12008.2	182.5	0.0149344	0.0746287	9	-0.00295762	0.209939	211120
211120_DDD_19_G05	Paclitaxel	211120_DDD_19	0.1	Paclitaxel_4	treatment	72	G05	2245	2011	234	MCF7	234	0.104232	2537.8	35.7	12072	159	0.012988	0.0912436	7	-0.0982394	0.166584	211120
211120_DDD_18_H10	Paclitaxel	211120_DDD_18	0.1	Paclitaxel_4	treatment	72	H10	2484	2222	262	MCF7	262	0.105475	2537.8	35.7	11530.5	181.25	0.0154795	0.0899955	8	-0.0590379	0.192706	211120
211120_DDD_20_G07	Paclitaxel	211120_DDD_20	0.1	Paclitaxel_4	treatment	72	G07	2505	2306	199	MCF7	199	0.0794411	2537.8	35.7	12008.2	182.5	0.0149344	0.0645068	9	-0.0418156	0.192035	211120
211120_DDD_19_G03	Paclitaxel	211120_DDD_19	0.3162	Paclitaxel_3	treatment	72	G03	2558	2265	293	MCF7	293	0.114543	2537.8	35.7	12072	159	0.012988	0.101555	7	-0.0492871	0.187624	211120
211120_DDD_18_H04	Paclitaxel	211120_DDD_18	0.3162	Paclitaxel_3	treatment	72	H04	2557	2231	326	MCF7	326	0.127493	2537.8	35.7	11530.5	181.25	0.0154795	0.112014	8	-0.0572946	0.193487	211120
211120_DDD_20_H10	Paclitaxel	211120_DDD_20	0.3162	Paclitaxel_3	treatment	72	H10	2641	2253	388	MCF7	388	0.146914	2537.8	35.7	12008.2	182.5	0.0149344	0.13198	9	-0.0516999	0.187621	211120
211120_DDD_19_G17	Paclitaxel	211120_DDD_19	1	Paclitaxel_2	treatment	72	G17	2529	2321	208	MCF7	208	0.0822459	2537.8	35.7	12072	159	0.012988	0.0692579	7	-0.0389111	0.192263	211120
211120_DDD_18_G06	Paclitaxel	211120_DDD_18	1	Paclitaxel_2	treatment	72	G06	2476	2113	363	MCF7	363	0.146607	2537.8	35.7	11530.5	181.25	0.0154795	0.131128	8	-0.0804632	0.183253	211120
211120_DDD_20_G12	Paclitaxel	211120_DDD_20	1	Paclitaxel_2	treatment	72	G12	2516	2120	396	MCF7	396	0.157393	2537.8	35.7	12008.2	182.5	0.0149344	0.142458	9	-0.0770859	0.176545	211120
211120_DDD_19_G12	Paclitaxel	211120_DDD_19	3.1623	Paclitaxel_1	treatment	72	G12	2363	2002	361	MCF7	361	0.152772	2537.8	35.7	12072	159	0.012988	0.139784	7	-0.100035	0.165838	211120
211120_DDD_18_H14	Paclitaxel	211120_DDD_18	3.1623	Paclitaxel_1	treatment	72	H14	2456	2055	401	MCF7	401	0.163274	2537.8	35.7	11530.5	181.25	0.0154795	0.147794	8	-0.0921084	0.178223	211120
211120_DDD_20_G19	Paclitaxel	211120_DDD_20	3.1623	Paclitaxel_1	treatment	72	G19	2789	2509	280	MCF7	280	0.100394	2537.8	35.7	12008.2	182.5	0.0149344	0.0854601	9	-0.00507689	0.20894	211120
211120_DDD_19_H10	Paclitaxel	211120_DDD_19	10	Paclitaxel_0	treatment	72	H10	2543	2300	243	MCF7	243	0.0955564	2537.8	35.7	12072	159	0.012988	0.0825684	7	-0.0427856	0.190524	211120
211120_DDD_18_G05	Paclitaxel	211120_DDD_18	10	Paclitaxel_0	treatment	72	G05	2516	2298	218	MCF7	218	0.0866455	2537.8	35.7	11530.5	181.25	0.0154795	0.071166	8	-0.0444346	0.199298	211120
211120_DDD_20_H12	Paclitaxel	211120_DDD_20	10	Paclitaxel_0	treatment	72	H12	2747	2534	213	MCF7	213	0.0775391	2537.8	35.7	12008.2	182.5	0.0149344	0.0626048	9	-0.000668033	0.211022	211120
211120_Wash_24_G15	BMS-265246	211120_Wash_24	0.001	BMS-265246_8	treatment	72	G15	13566	13408	158	MCF7-wash	158	0.0116468	2744.9	25.975	12177.2	135.5	0.0110378	0.000608985	7	1.09163	1.10107	211120
211120_Wash_23_G08	BMS-265246	211120_Wash_23	0.001	BMS-265246_8	treatment	72	G08	12698	12546	152	MCF7-wash	152	0.0119704	2744.9	25.975	11821.8	123.25	0.0103803	0.00159008	8	1.05726	1.06126	211120
211120_Wash_22_G09	BMS-265246	211120_Wash_22	0.001	BMS-265246_8	treatment	72	G09	12353	12244	109	MCF7-wash	109	0.00882377	2744.9	25.975	12086.2	138.5	0.0113229	-0.00249914	9	1.01216	1.01305	211120
211120_Wash_24_G10	BMS-265246	211120_Wash_24	0.0032	BMS-265246_7	treatment	72	G10	13027	12901	126	MCF7-wash	126	0.00967222	2744.9	25.975	12177.2	135.5	0.0110378	-0.00136556	7	1.05445	1.05943	211120
211120_Wash_23_H17	BMS-265246	211120_Wash_23	0.0032	BMS-265246_7	treatment	72	H17	12087	11979	108	MCF7-wash	108	0.00893522	2744.9	25.975	11821.8	123.25	0.0103803	-0.00144509	8	1.01258	1.0133	211120
211120_Wash_22_H08	BMS-265246	211120_Wash_22	0.0032	BMS-265246_7	treatment	72	H08	11495	11411	84	MCF7-wash	84	0.00730752	2744.9	25.975	12086.2	138.5	0.0113229	-0.00401538	9	0.94695	0.944131	211120
211120_Wash_24_G17	BMS-265246	211120_Wash_24	0.01	BMS-265246_6	treatment	72	G17	11927	11811	116	MCF7-wash	116	0.00972583	2744.9	25.975	12177.2	135.5	0.0110378	-0.00131195	7	0.971785	0.969923	211120
211120_Wash_23_G06	BMS-265246	211120_Wash_23	0.01	BMS-265246_6	treatment	72	G06	11354	11224	130	MCF7-wash	130	0.0114497	2744.9	25.975	11821.8	123.25	0.0103803	0.0010694	8	0.951341	0.949436	211120
211120_Wash_22_G21	BMS-265246	211120_Wash_22	0.01	BMS-265246_6	treatment	72	G21	10509	10412	97	MCF7-wash	97	0.00923018	2744.9	25.975	12086.2	138.5	0.0113229	-0.00209272	9	0.865301	0.861475	211120
211120_Wash_24_G20	BMS-265246	211120_Wash_24	0.0316	BMS-265246_5	treatment	72	G20	10172	10009	163	MCF7-wash	163	0.0160244	2744.9	25.975	12177.2	135.5	0.0110378	0.0049866	7	0.825617	0.821943	211120
211120_Wash_23_G09	BMS-265246	211120_Wash_23	0.0316	BMS-265246_5	treatment	72	G09	11524	11425	99	MCF7-wash	99	0.00859077	2744.9	25.975	11821.8	123.25	0.0103803	-0.00178954	8	0.967852	0.966439	211120
211120_Wash_22_H03	BMS-265246	211120_Wash_22	0.0316	BMS-265246_5	treatment	72	H03	8994	8887	107	MCF7-wash	107	0.0118968	2744.9	25.975	12086.2	138.5	0.0113229	0.000573917	9	0.732157	0.735298	211120
211120_Wash_24_H05	BMS-265246	211120_Wash_24	0.1	BMS-265246_4	treatment	72	H05	9521	9406	115	MCF7-wash	115	0.0120786	2744.9	25.975	12177.2	135.5	0.0110378	0.00104078	7	0.773595	0.772424	211120
211120_Wash_23_G07	BMS-265246	211120_Wash_23	0.1	BMS-265246_4	treatment	72	G07	10484	10351	133	MCF7-wash	133	0.012686	2744.9	25.975	11821.8	123.25	0.0103803	0.00230569	8	0.877761	0.875589	211120
211120_Wash_22_H17	BMS-265246	211120_Wash_22	0.1	BMS-265246_4	treatment	72	H17	9645	9555	90	MCF7-wash	90	0.00933126	2744.9	25.975	12086.2	138.5	0.0113229	-0.00199164	9	0.791866	0.790568	211120
211120_Wash_24_G05	BMS-265246	211120_Wash_24	0.3162	BMS-265246_3	treatment	72	G05	8810	8692	118	MCF7-wash	118	0.0133939	2744.9	25.975	12177.2	135.5	0.0110378	0.00235609	7	0.709634	0.71379	211120
211120_Wash_23_G13	BMS-265246	211120_Wash_23	0.3162	BMS-265246_3	treatment	72	G13	10501	10369	132	MCF7-wash	132	0.0125702	2744.9	25.975	11821.8	123.25	0.0103803	0.00218992	8	0.879311	0.877112	211120
211120_Wash_22_H07	BMS-265246	211120_Wash_22	0.3162	BMS-265246_3	treatment	72	H07	8805	8683	122	MCF7-wash	122	0.0138558	2744.9	25.975	12086.2	138.5	0.0113229	0.00253286	9	0.713449	0.71842	211120
211120_Wash_24_H14	BMS-265246	211120_Wash_24	1	BMS-265246_2	treatment	72	H14	8274	8110	164	MCF7-wash	164	0.0198211	2744.9	25.975	12177.2	135.5	0.0110378	0.00878335	7	0.655387	0.665996	211120
211120_Wash_23_H15	BMS-265246	211120_Wash_23	1	BMS-265246_2	treatment	72	H15	7949	7810	139	MCF7-wash	139	0.0174865	2744.9	25.975	11821.8	123.25	0.0103803	0.00710617	8	0.642746	0.660647	211120
211120_Wash_22_H06	BMS-265246	211120_Wash_22	1	BMS-265246_2	treatment	72	H06	7520	7381	139	MCF7-wash	139	0.018484	2744.9	25.975	12086.2	138.5	0.0113229	0.00716114	9	0.588105	0.610694	211120
211120_Wash_24_G04	BMS-265246	211120_Wash_24	3.1623	BMS-265246_1	treatment	72	G04	4326	4212	114	MCF7-wash	114	0.0263523	2744.9	25.975	12177.2	135.5	0.0110378	0.0153145	7	0.220449	0.345891	211120
211120_Wash_23_G22	BMS-265246	211120_Wash_23	3.1623	BMS-265246_1	treatment	72	G22	3902	3809	93	MCF7-wash	93	0.0238339	2744.9	25.975	11821.8	123.25	0.0103803	0.0134536	8	0.168266	0.322203	211120
211120_Wash_22_H18	BMS-265246	211120_Wash_22	3.1623	BMS-265246_1	treatment	72	H18	3765	3673	92	MCF7-wash	92	0.0244356	2744.9	25.975	12086.2	138.5	0.0113229	0.0131127	9	0.145908	0.303899	211120
211120_Wash_24_G08	BMS-265246	211120_Wash_24	10	BMS-265246_0	treatment	72	G08	4127	3993	134	MCF7-wash	134	0.0324691	2744.9	25.975	12177.2	135.5	0.0110378	0.0214313	7	0.190504	0.327907	211120
211120_Wash_23_H08	BMS-265246	211120_Wash_23	10	BMS-265246_0	treatment	72	H08	3321	3232	89	MCF7-wash	89	0.0267992	2744.9	25.975	11821.8	123.25	0.0103803	0.0164188	8	0.0806302	0.273394	211120
211120_Wash_22_G13	BMS-265246	211120_Wash_22	10	BMS-265246_0	treatment	72	G13	3033	2975	58	MCF7-wash	58	0.019123	2744.9	25.975	12086.2	138.5	0.0113229	0.00780008	9	0.0383596	0.246147	211120
211120_Wash_24_G18	Paclitaxel	211120_Wash_24	0.001	Paclitaxel_8	treatment	72	G18	13441	13290	151	MCF7-wash	151	0.0112343	2744.9	25.975	12177.2	135.5	0.0110378	0.000196504	7	1.08304	1.09138	211120
211120_Wash_23_G20	Paclitaxel	211120_Wash_23	0.001	Paclitaxel_8	treatment	72	G20	9840	9705	135	MCF7-wash	135	0.0137195	2744.9	25.975	11821.8	123.25	0.0103803	0.00333921	8	0.82119	0.820944	211120
211120_Wash_22_G22	Paclitaxel	211120_Wash_22	0.001	Paclitaxel_8	treatment	72	G22	11185	11059	126	MCF7-wash	126	0.0112651	2744.9	25.975	12086.2	138.5	0.0113229	-5.78e-05	9	0.918632	0.915007	211120
211120_Wash_24_H21	Paclitaxel	211120_Wash_24	0.0032	Paclitaxel_7	treatment	72	H21	6199	5992	207	MCF7-wash	207	0.0333925	2744.9	25.975	12177.2	135.5	0.0110378	0.0223547	7	0.437945	0.492065	211120
211120_Wash_23_H19	Paclitaxel	211120_Wash_23	0.0032	Paclitaxel_7	treatment	72	H19	6504	6311	193	MCF7-wash	193	0.029674	2744.9	25.975	11821.8	123.25	0.0103803	0.0192937	8	0.484691	0.533847	211120
211120_Wash_22_H22	Paclitaxel	211120_Wash_22	0.0032	Paclitaxel_7	treatment	72	H22	5859	5678	181	MCF7-wash	181	0.0308926	2744.9	25.975	12086.2	138.5	0.0113229	0.0195697	9	0.404784	0.46979	211120
211120_Wash_24_H11	Paclitaxel	211120_Wash_24	0.01	Paclitaxel_6	treatment	72	H11	3389	3247	142	MCF7-wash	142	0.0419003	2744.9	25.975	12177.2	135.5	0.0110378	0.0308625	7	0.081292	0.266645	211120
211120_Wash_23_G16	Paclitaxel	211120_Wash_23	0.01	Paclitaxel_6	treatment	72	G16	3724	3469	255	MCF7-wash	255	0.0684748	2744.9	25.975	11821.8	123.25	0.0103803	0.0580945	8	0.117547	0.293442	211120
211120_Wash_22_H05	Paclitaxel	211120_Wash_22	0.01	Paclitaxel_6	treatment	72	H05	2683	2578	105	MCF7-wash	105	0.0391353	2744.9	25.975	12086.2	138.5	0.0113229	0.0278124	9	-0.0289074	0.2133	211120
211120_Wash_24_G21	Paclitaxel	211120_Wash_24	0.0316	Paclitaxel_5	treatment	72	G21	2351	2209	142	MCF7-wash	142	0.0603998	2744.9	25.975	12177.2	135.5	0.0110378	0.0493621	7	-0.096117	0.181404	211120
211120_Wash_23_H13	Paclitaxel	211120_Wash_23	0.0316	Paclitaxel_5	treatment	72	H13	1982	1860	122	MCF7-wash	122	0.061554	2744.9	25.975	11821.8	123.25	0.0103803	0.0511737	8	-0.168676	0.157337	211120
211120_Wash_22_H12	Paclitaxel	211120_Wash_22	0.0316	Paclitaxel_5	treatment	72	H12	1985	1807	178	MCF7-wash	178	0.0896725	2744.9	25.975	12086.2	138.5	0.0113229	0.0783496	9	-0.177574	0.149509	211120
211120_Wash_24_G07	Paclitaxel	211120_Wash_24	0.1	Paclitaxel_4	treatment	72	G07	2010	1918	92	MCF7-wash	92	0.0457711	2744.9	25.975	12177.2	135.5	0.0110378	0.0347334	7	-0.153611	0.157507	211120
211120_Wash_23_G05	Paclitaxel	211120_Wash_23	0.1	Paclitaxel_4	treatment	72	G05	1886	1671	215	MCF7-wash	215	0.113998	2744.9	25.975	11821.8	123.25	0.0103803	0.103618	8	-0.209905	0.14135	211120
211120_Wash_22_H10	Paclitaxel	211120_Wash_22	0.1	Paclitaxel_4	treatment	72	H10	1860	1661	199	MCF7-wash	199	0.106989	2744.9	25.975	12086.2	138.5	0.0113229	0.0956663	9	-0.209343	0.137429	211120
211120_Wash_24_H10	Paclitaxel	211120_Wash_24	0.3162	Paclitaxel_3	treatment	72	H10	1920	1771	149	MCF7-wash	149	0.0776042	2744.9	25.975	12177.2	135.5	0.0110378	0.0665664	7	-0.184435	0.145435	211120
211120_Wash_23_G03	Paclitaxel	211120_Wash_23	0.3162	Paclitaxel_3	treatment	72	G03	1809	1708	101	MCF7-wash	101	0.055832	2744.9	25.975	11821.8	123.25	0.0103803	0.0454516	8	-0.201648	0.144479	211120
211120_Wash_22_H04	Paclitaxel	211120_Wash_22	0.3162	Paclitaxel_3	treatment	72	H04	1834	1707	127	MCF7-wash	127	0.0692475	2744.9	25.975	12086.2	138.5	0.0113229	0.0579246	9	-0.199179	0.141235	211120
211120_Wash_24_G12	Paclitaxel	211120_Wash_24	1	Paclitaxel_2	treatment	72	G12	2448	2207	241	MCF7-wash	241	0.0984477	2744.9	25.975	12177.2	135.5	0.0110378	0.0874099	7	-0.0964979	0.18124	211120
211120_Wash_23_G17	Paclitaxel	211120_Wash_23	1	Paclitaxel_2	treatment	72	G17	2024	1887	137	MCF7-wash	137	0.0676877	2744.9	25.975	11821.8	123.25	0.0103803	0.0573074	8	-0.16297	0.159621	211120
211120_Wash_22_G06	Paclitaxel	211120_Wash_22	1	Paclitaxel_2	treatment	72	G06	1875	1682	193	MCF7-wash	193	0.102933	2744.9	25.975	12086.2	138.5	0.0113229	0.0916104	9	-0.204685	0.139166	211120
211120_Wash_24_G19	Paclitaxel	211120_Wash_24	3.1623	Paclitaxel_1	treatment	72	G19	1737	1635	102	MCF7-wash	102	0.0587219	2744.9	25.975	12177.2	135.5	0.0110378	0.0476842	7	-0.214197	0.134267	211120
211120_Wash_23_G12	Paclitaxel	211120_Wash_23	3.1623	Paclitaxel_1	treatment	72	G12	2005	1823	182	MCF7-wash	182	0.0907731	2744.9	25.975	11821.8	123.25	0.0103803	0.0803928	8	-0.176568	0.154207	211120
211120_Wash_22_H14	Paclitaxel	211120_Wash_22	3.1623	Paclitaxel_1	treatment	72	H14	1732	1623	109	MCF7-wash	109	0.062933	2744.9	25.975	12086.2	138.5	0.0113229	0.0516101	9	-0.217854	0.134285	211120
211120_Wash_24_H12	Paclitaxel	211120_Wash_24	10	Paclitaxel_0	treatment	72	H12	1906	1704	202	MCF7-wash	202	0.105981	2744.9	25.975	12177.2	135.5	0.0110378	0.0949433	7	-0.198938	0.139933	211120
211120_Wash_23_H10	Paclitaxel	211120_Wash_23	10	Paclitaxel_0	treatment	72	H10	2307	2167	140	MCF7-wash	140	0.0606849	2744.9	25.975	11821.8	123.25	0.0103803	0.0503046	8	-0.106151	0.183306	211120
211120_Wash_22_G05	Paclitaxel	211120_Wash_22	10	Paclitaxel_0	treatment	72	G05	1749	1645	104	MCF7-wash	104	0.0594626	2744.9	25.975	12086.2	138.5	0.0113229	0.0481396	9	-0.212914	0.136105	211120
211120_DDD_19_I08	BMS-265246	211120_DDD_19	0.001	BMS-265246_8	treatment	72	I08	6068	5981	87	MDAMB231	87	0.0143375	1131.05	28.825	5979	69	0.0113588	0.00297873	7	1.00028	1.00033	211120
211120_DDD_18_I09	BMS-265246	211120_DDD_18	0.001	BMS-265246_8	treatment	72	I09	5761	5677	84	MDAMB231	84	0.0145808	1131.05	28.825	5508.5	96	0.0171199	-0.00253909	8	1.02656	1.03059	211120
211120_DDD_20_I15	BMS-265246	211120_DDD_20	0.001	BMS-265246_8	treatment	72	I15	5631	5566	65	MDAMB231	65	0.0115432	1131.05	28.825	5944.75	96	0.0159591	-0.00441584	9	0.945751	0.936288	211120
211120_DDD_19_J17	BMS-265246	211120_DDD_19	0.0032	BMS-265246_7	treatment	72	J17	5658	5505	153	MDAMB231	153	0.0270414	1131.05	28.825	5979	69	0.0113588	0.0156826	7	0.932403	0.920723	211120
211120_DDD_18_J08	BMS-265246	211120_DDD_18	0.0032	BMS-265246_7	treatment	72	J08	5914	5816	98	MDAMB231	98	0.0165708	1131.05	28.825	5508.5	96	0.0171199	-0.000549044	8	1.04814	1.05582	211120
211120_DDD_20_I10	BMS-265246	211120_DDD_20	0.0032	BMS-265246_7	treatment	72	I10	6061	5992	69	MDAMB231	69	0.0113843	1131.05	28.825	5944.75	96	0.0159591	-0.00457483	9	1.00662	1.00795	211120
211120_DDD_19_I06	BMS-265246	211120_DDD_19	0.01	BMS-265246_6	treatment	72	I06	5744	5601	143	MDAMB231	143	0.0248955	1131.05	28.825	5979	69	0.0113588	0.0135368	7	0.94636	0.936779	211120
211120_DDD_18_I21	BMS-265246	211120_DDD_18	0.01	BMS-265246_6	treatment	72	I21	5997	5875	122	MDAMB231	122	0.0203435	1131.05	28.825	5508.5	96	0.0171199	0.00322361	8	1.05721	1.06653	211120
211120_DDD_20_I17	BMS-265246	211120_DDD_20	0.01	BMS-265246_6	treatment	72	I17	6144	6068	76	MDAMB231	76	0.0123698	1131.05	28.825	5944.75	96	0.0159591	-0.00358929	9	1.01722	1.02073	211120
211120_DDD_19_I09	BMS-265246	211120_DDD_19	0.0316	BMS-265246_5	treatment	72	I09	5665	5580	85	MDAMB231	85	0.0150044	1131.05	28.825	5979	69	0.0113588	0.00364563	7	0.943319	0.933266	211120
211120_DDD_18_J03	BMS-265246	211120_DDD_18	0.0316	BMS-265246_5	treatment	72	J03	5958	5834	124	MDAMB231	124	0.0208124	1131.05	28.825	5508.5	96	0.0171199	0.00369246	8	1.05091	1.05909	211120
211120_DDD_20_I20	BMS-265246	211120_DDD_20	0.0316	BMS-265246_5	treatment	72	I20	5681	5577	104	MDAMB231	104	0.0183066	1131.05	28.825	5944.75	96	0.0159591	0.00234755	9	0.947356	0.938139	211120
211120_DDD_19_I07	BMS-265246	211120_DDD_19	0.1	BMS-265246_4	treatment	72	I07	5297	5191	106	MDAMB231	106	0.0200113	1131.05	28.825	5979	69	0.0113588	0.00865254	7	0.885732	0.868205	211120
211120_DDD_18_J17	BMS-265246	211120_DDD_18	0.1	BMS-265246_4	treatment	72	J17	6026	5956	70	MDAMB231	70	0.0116163	1131.05	28.825	5508.5	96	0.0171199	-0.00550356	8	1.06958	1.08124	211120
211120_DDD_20_J05	BMS-265246	211120_DDD_20	0.1	BMS-265246_4	treatment	72	J05	5338	5257	81	MDAMB231	81	0.0151742	1131.05	28.825	5944.75	96	0.0159591	-0.000784863	9	0.899878	0.88431	211120
211120_DDD_19_I13	BMS-265246	211120_DDD_19	0.3162	BMS-265246_3	treatment	72	I13	5016	4920	96	MDAMB231	96	0.0191388	1131.05	28.825	5979	69	0.0113588	0.00777997	7	0.844109	0.82288	211120
211120_DDD_18_J07	BMS-265246	211120_DDD_18	0.3162	BMS-265246_3	treatment	72	J07	5648	5536	112	MDAMB231	112	0.01983	1131.05	28.825	5508.5	96	0.0171199	0.00271013	8	1.00437	1.00499	211120
211120_DDD_20_I05	BMS-265246	211120_DDD_20	0.3162	BMS-265246_3	treatment	72	I05	5426	5322	104	MDAMB231	104	0.019167	1131.05	28.825	5944.75	96	0.0159591	0.00320789	9	0.909655	0.895244	211120
211120_DDD_19_J15	BMS-265246	211120_DDD_19	1	BMS-265246_2	treatment	72	J15	5248	5127	121	MDAMB231	121	0.0230564	1131.05	28.825	5979	69	0.0113588	0.0116976	7	0.876018	0.857501	211120
211120_DDD_18_J06	BMS-265246	211120_DDD_18	1	BMS-265246_2	treatment	72	J06	4934	4825	109	MDAMB231	109	0.0220916	1131.05	28.825	5508.5	96	0.0171199	0.00497172	8	0.887292	0.875919	211120
211120_DDD_20_J14	BMS-265246	211120_DDD_20	1	BMS-265246_2	treatment	72	J14	4968	4851	117	MDAMB231	117	0.0235507	1131.05	28.825	5944.75	96	0.0159591	0.00759164	9	0.837149	0.816014	211120
211120_DDD_19_I22	BMS-265246	211120_DDD_19	3.1623	BMS-265246_1	treatment	72	I22	4142	4018	124	MDAMB231	124	0.0299372	1131.05	28.825	5979	69	0.0113588	0.0185784	7	0.695012	0.672019	211120
211120_DDD_18_J18	BMS-265246	211120_DDD_18	3.1623	BMS-265246_1	treatment	72	J18	4243	4118	125	MDAMB231	125	0.0294603	1131.05	28.825	5508.5	96	0.0171199	0.0123404	8	0.760806	0.747572	211120
211120_DDD_20_I04	BMS-265246	211120_DDD_20	3.1623	BMS-265246_1	treatment	72	I04	3977	3841	136	MDAMB231	136	0.0341966	1131.05	28.825	5944.75	96	0.0159591	0.0182375	9	0.666453	0.646116	211120
211120_DDD_19_J08	BMS-265246	211120_DDD_19	10	BMS-265246_0	treatment	72	J08	2338	2244	94	MDAMB231	94	0.0402053	1131.05	28.825	5979	69	0.0113588	0.0288465	7	0.330025	0.375314	211120
211120_DDD_18_I13	BMS-265246	211120_DDD_18	10	BMS-265246_0	treatment	72	I13	2521	2429	92	MDAMB231	92	0.0364935	1131.05	28.825	5508.5	96	0.0171199	0.0193736	8	0.397447	0.440955	211120
211120_DDD_20_I08	BMS-265246	211120_DDD_20	10	BMS-265246_0	treatment	72	I08	2489	2391	98	MDAMB231	98	0.0393732	1131.05	28.825	5944.75	96	0.0159591	0.0234142	9	0.367098	0.402204	211120
211120_DDD_19_I20	Paclitaxel	211120_DDD_19	0.001	Paclitaxel_8	treatment	72	I20	5583	5503	80	MDAMB231	80	0.0143292	1131.05	28.825	5979	69	0.0113588	0.00297043	7	0.93211	0.920388	211120
211120_DDD_18_I22	Paclitaxel	211120_DDD_18	0.001	Paclitaxel_8	treatment	72	I22	5535	5488	47	MDAMB231	47	0.00849142	1131.05	28.825	5508.5	96	0.0171199	-0.00862848	8	0.996738	0.996278	211120
211120_DDD_20_I18	Paclitaxel	211120_DDD_20	0.001	Paclitaxel_8	treatment	72	I18	6029	5952	77	MDAMB231	77	0.0127716	1131.05	28.825	5944.75	96	0.0159591	-0.00318748	9	1.00102	1.00122	211120
211120_DDD_19_J19	Paclitaxel	211120_DDD_19	0.0032	Paclitaxel_7	treatment	72	J19	3184	2786	398	MDAMB231	398	0.125	1131.05	28.825	5979	69	0.0113588	0.113641	7	0.455367	0.465964	211120
211120_DDD_18_J22	Paclitaxel	211120_DDD_18	0.0032	Paclitaxel_7	treatment	72	J22	4171	3862	309	MDAMB231	309	0.074083	1131.05	28.825	5508.5	96	0.0171199	0.0569631	8	0.712015	0.701098	211120
211120_DDD_20_J21	Paclitaxel	211120_DDD_20	0.0032	Paclitaxel_7	treatment	72	J21	3500	3165	335	MDAMB231	335	0.0957143	1131.05	28.825	5944.75	96	0.0159591	0.0797552	9	0.537005	0.532403	211120
211120_DDD_19_I16	Paclitaxel	211120_DDD_19	0.01	Paclitaxel_6	treatment	72	I16	2042	1562	480	MDAMB231	480	0.235064	1131.05	28.825	5979	69	0.0113588	0.223705	7	0.143831	0.261248	211120
211120_DDD_18_J05	Paclitaxel	211120_DDD_18	0.01	Paclitaxel_6	treatment	72	J05	1927	1586	341	MDAMB231	341	0.176959	1131.05	28.825	5508.5	96	0.0171199	0.159839	8	0.159532	0.287919	211120
211120_DDD_20_J11	Paclitaxel	211120_DDD_20	0.01	Paclitaxel_6	treatment	72	J11	2080	1677	403	MDAMB231	403	0.19375	1131.05	28.825	5944.75	96	0.0159591	0.177791	9	0.178831	0.282098	211120
211120_DDD_19_J13	Paclitaxel	211120_DDD_19	0.0316	Paclitaxel_5	treatment	72	J13	1392	1028	364	MDAMB231	364	0.261494	1131.05	28.825	5979	69	0.0113588	0.250135	7	-0.0389872	0.171935	211120
211120_DDD_18_J12	Paclitaxel	211120_DDD_18	0.0316	Paclitaxel_5	treatment	72	J12	1717	1586	131	MDAMB231	131	0.0762959	1131.05	28.825	5508.5	96	0.0171199	0.059176	8	0.159532	0.287919	211120
211120_DDD_20_I21	Paclitaxel	211120_DDD_20	0.0316	Paclitaxel_5	treatment	72	I21	1252	943	309	MDAMB231	309	0.246805	1131.05	28.825	5944.75	96	0.0159591	0.230846	9	-0.0731431	0.158627	211120
211120_DDD_19_I05	Paclitaxel	211120_DDD_19	0.1	Paclitaxel_4	treatment	72	I05	909	554	355	MDAMB231	355	0.390539	1131.05	28.825	5979	69	0.0113588	0.37918	7	-0.25704	0.0926576	211120
211120_DDD_18_J10	Paclitaxel	211120_DDD_18	0.1	Paclitaxel_4	treatment	72	J10	1193	651	542	MDAMB231	542	0.454317	1131.05	28.825	5508.5	96	0.0171199	0.437197	8	-0.214829	0.118181	211120
211120_DDD_20_I07	Paclitaxel	211120_DDD_20	0.1	Paclitaxel_4	treatment	72	I07	969	814	155	MDAMB231	155	0.159959	1131.05	28.825	5944.75	96	0.0159591	0.144	9	-0.128383	0.136928	211120
211120_DDD_19_I03	Paclitaxel	211120_DDD_19	0.3162	Paclitaxel_3	treatment	72	I03	886	484	402	MDAMB231	402	0.453725	1131.05	28.825	5979	69	0.0113588	0.442366	7	-0.297664	0.08095	211120
211120_DDD_18_J04	Paclitaxel	211120_DDD_18	0.3162	Paclitaxel_3	treatment	72	J04	872	645	227	MDAMB231	227	0.260321	1131.05	28.825	5508.5	96	0.0171199	0.243201	8	-0.218005	0.117092	211120
211120_DDD_20_J10	Paclitaxel	211120_DDD_20	0.3162	Paclitaxel_3	treatment	72	J10	884	744	140	MDAMB231	140	0.158371	1131.05	28.825	5944.75	96	0.0159591	0.142412	9	-0.160515	0.125152	211120
211120_DDD_19_I17	Paclitaxel	211120_DDD_19	1	Paclitaxel_2	treatment	72	I17	817	525	292	MDAMB231	292	0.357405	1131.05	28.825	5979	69	0.0113588	0.346046	7	-0.273484	0.0878073	211120
211120_DDD_18_I06	Paclitaxel	211120_DDD_18	1	Paclitaxel_2	treatment	72	I06	787	405	382	MDAMB231	382	0.485388	1131.05	28.825	5508.5	96	0.0171199	0.468268	8	-0.362153	0.0735227	211120
211120_DDD_20_I12	Paclitaxel	211120_DDD_20	1	Paclitaxel_2	treatment	72	I12	876	500	376	MDAMB231	376	0.429224	1131.05	28.825	5944.75	96	0.0159591	0.413265	9	-0.288928	0.0841078	211120
211120_DDD_19_I12	Paclitaxel	211120_DDD_19	3.1623	Paclitaxel_1	treatment	72	I12	699	389	310	MDAMB231	310	0.443491	1131.05	28.825	5979	69	0.0113588	0.432132	7	-0.358729	0.065061	211120
211120_DDD_18_J14	Paclitaxel	211120_DDD_18	3.1623	Paclitaxel_1	treatment	72	J14	770	463	307	MDAMB231	307	0.398701	1131.05	28.825	5508.5	96	0.0171199	0.381581	8	-0.323659	0.0840519	211120
211120_DDD_20_I19	Paclitaxel	211120_DDD_20	3.1623	Paclitaxel_1	treatment	72	I19	729	546	183	MDAMB231	183	0.251029	1131.05	28.825	5944.75	96	0.0159591	0.23507	9	-0.2623	0.0918457	211120
211120_DDD_19_J10	Paclitaxel	211120_DDD_19	10	Paclitaxel_0	treatment	72	J10	735	403	332	MDAMB231	332	0.451701	1131.05	28.825	5979	69	0.0113588	0.440342	7	-0.34922	0.0674026	211120
211120_DDD_18_I05	Paclitaxel	211120_DDD_18	10	Paclitaxel_0	treatment	72	I05	683	382	301	MDAMB231	301	0.440703	1131.05	28.825	5508.5	96	0.0171199	0.423583	8	-0.378274	0.0693474	211120
211120_DDD_20_J12	Paclitaxel	211120_DDD_20	10	Paclitaxel_0	treatment	72	J12	655	364	291	MDAMB231	291	0.444275	1131.05	28.825	5944.75	96	0.0159591	0.428316	9	-0.377236	0.0612305	211120
211120_Wash_24_I15	BMS-265246	211120_Wash_24	0.001	BMS-265246_8	treatment	72	I15	4759	4680	79	MDAMB231-wash	79	0.0166001	1136.15	18.35	4888.75	58	0.0117572	0.00484289	7	0.958971	0.9573	211120
211120_Wash_23_I08	BMS-265246	211120_Wash_23	0.001	BMS-265246_8	treatment	72	I08	5985	5908	77	MDAMB231-wash	77	0.0128655	1136.15	18.35	5084.25	52	0.0102434	0.00262213	8	1.14385	1.16202	211120
211120_Wash_22_I09	BMS-265246	211120_Wash_22	0.001	BMS-265246_8	treatment	72	I09	5162	5106	56	MDAMB231-wash	56	0.0108485	1136.15	18.35	5005	48	0.00950639	0.00134212	9	1.01877	1.02018	211120
211120_Wash_24_I10	BMS-265246	211120_Wash_24	0.0032	BMS-265246_7	treatment	72	I10	5566	5488	78	MDAMB231-wash	78	0.0140137	1136.15	18.35	4888.75	58	0.0117572	0.00225642	7	1.11292	1.12258	211120
211120_Wash_23_J17	BMS-265246	211120_Wash_23	0.0032	BMS-265246_7	treatment	72	J17	4899	4852	47	MDAMB231-wash	47	0.0095938	1136.15	18.35	5084.25	52	0.0102434	-0.000649575	8	0.957209	0.95432	211120
211120_Wash_22_J08	BMS-265246	211120_Wash_22	0.0032	BMS-265246_7	treatment	72	J08	4400	4335	65	MDAMB231-wash	65	0.0147727	1136.15	18.35	5005	48	0.00950639	0.00526633	9	0.870051	0.866134	211120
211120_Wash_24_I17	BMS-265246	211120_Wash_24	0.01	BMS-265246_6	treatment	72	I17	4634	4591	43	MDAMB231-wash	43	0.00927924	1136.15	18.35	4888.75	58	0.0117572	-0.00247799	7	0.941187	0.939095	211120
211120_Wash_23_I06	BMS-265246	211120_Wash_23	0.01	BMS-265246_6	treatment	72	I06	5316	5264	52	MDAMB231-wash	52	0.00978179	1136.15	18.35	5084.25	52	0.0102434	-0.000461579	8	1.0324	1.03535	211120
211120_Wash_22_I21	BMS-265246	211120_Wash_22	0.01	BMS-265246_6	treatment	72	I21	4932	4880	52	MDAMB231-wash	52	0.0105434	1136.15	18.35	5005	48	0.00950639	0.001037	9	0.976493	0.975025	211120
211120_Wash_24_I20	BMS-265246	211120_Wash_24	0.0316	BMS-265246_5	treatment	72	I20	5123	5072	51	MDAMB231-wash	51	0.0099551	1136.15	18.35	4888.75	58	0.0117572	-0.00180213	7	1.03527	1.03748	211120
211120_Wash_23_I09	BMS-265246	211120_Wash_23	0.0316	BMS-265246_5	treatment	72	I09	5176	5109	67	MDAMB231-wash	67	0.0129444	1136.15	18.35	5084.25	52	0.0102434	0.00270099	8	1.0045	1.00487	211120
211120_Wash_22_J03	BMS-265246	211120_Wash_22	0.0316	BMS-265246_5	treatment	72	J03	5296	5234	62	MDAMB231-wash	62	0.0117069	1136.15	18.35	5005	48	0.00950639	0.00220056	9	1.04227	1.04575	211120
211120_Wash_24_J05	BMS-265246	211120_Wash_24	0.1	BMS-265246_4	treatment	72	J05	4079	4003	76	MDAMB231-wash	76	0.018632	1136.15	18.35	4888.75	58	0.0117572	0.00687478	7	0.818843	0.818819	211120
211120_Wash_23_I07	BMS-265246	211120_Wash_23	0.1	BMS-265246_4	treatment	72	I07	5059	4970	89	MDAMB231-wash	89	0.0175924	1136.15	18.35	5084.25	52	0.0102434	0.00734904	8	0.979084	0.977529	211120
211120_Wash_22_J17	BMS-265246	211120_Wash_22	0.1	BMS-265246_4	treatment	72	J17	4982	4911	71	MDAMB231-wash	71	0.0142513	1136.15	18.35	5005	48	0.00950639	0.00474491	9	0.982352	0.981219	211120
211120_Wash_24_I05	BMS-265246	211120_Wash_24	0.3162	BMS-265246_3	treatment	72	I05	4013	3956	57	MDAMB231-wash	57	0.0142038	1136.15	18.35	4888.75	58	0.0117572	0.0024466	7	0.808668	0.809205	211120
211120_Wash_23_I13	BMS-265246	211120_Wash_23	0.3162	BMS-265246_3	treatment	72	I13	4894	4810	84	MDAMB231-wash	84	0.0171639	1136.15	18.35	5084.25	52	0.0102434	0.00692051	8	0.949354	0.946059	211120
211120_Wash_22_J07	BMS-265246	211120_Wash_22	0.3162	BMS-265246_3	treatment	72	J07	4579	4495	84	MDAMB231-wash	84	0.0183446	1136.15	18.35	5005	48	0.00950639	0.00883822	9	0.902005	0.898102	211120
211120_Wash_24_J14	BMS-265246	211120_Wash_24	1	BMS-265246_2	treatment	72	J14	4273	4182	91	MDAMB231-wash	91	0.0212965	1136.15	18.35	4888.75	58	0.0117572	0.00953928	7	0.857031	0.855433	211120
211120_Wash_23_J15	BMS-265246	211120_Wash_23	1	BMS-265246_2	treatment	72	J15	4241	4171	70	MDAMB231-wash	70	0.0165055	1136.15	18.35	5084.25	52	0.0102434	0.00626217	8	0.824971	0.820377	211120
211120_Wash_22_J06	BMS-265246	211120_Wash_22	1	BMS-265246_2	treatment	72	J06	4268	4170	98	MDAMB231-wash	98	0.0229616	1136.15	18.35	5005	48	0.00950639	0.0134552	9	0.836434	0.833167	211120
211120_Wash_24_I04	BMS-265246	211120_Wash_24	3.1623	BMS-265246_1	treatment	72	I04	3376	3288	88	MDAMB231-wash	88	0.0260664	1136.15	18.35	4888.75	58	0.0117572	0.0143091	7	0.656554	0.672565	211120
211120_Wash_23_I22	BMS-265246	211120_Wash_23	3.1623	BMS-265246_1	treatment	72	I22	3879	3758	121	MDAMB231-wash	121	0.0311936	1136.15	18.35	5084.25	52	0.0102434	0.0209502	8	0.73904	0.739145	211120
211120_Wash_22_J18	BMS-265246	211120_Wash_22	3.1623	BMS-265246_1	treatment	72	J18	3273	3189	84	MDAMB231-wash	84	0.0256645	1136.15	18.35	5005	48	0.00950639	0.0161581	9	0.620036	0.637163	211120
211120_Wash_24_I08	BMS-265246	211120_Wash_24	10	BMS-265246_0	treatment	72	I08	2552	2451	101	MDAMB231-wash	101	0.0395768	1136.15	18.35	4888.75	58	0.0117572	0.0278196	7	0.440796	0.501355	211120
211120_Wash_23_J08	BMS-265246	211120_Wash_23	10	BMS-265246_0	treatment	72	J08	2013	1962	51	MDAMB231-wash	51	0.0253353	1136.15	18.35	5084.25	52	0.0102434	0.015092	8	0.287504	0.385898	211120
211120_Wash_22_I13	BMS-265246	211120_Wash_22	10	BMS-265246_0	treatment	72	I13	1996	1952	44	MDAMB231-wash	44	0.0220441	1136.15	18.35	5005	48	0.00950639	0.0125377	9	0.287876	0.39001	211120
211120_Wash_24_I18	Paclitaxel	211120_Wash_24	0.001	Paclitaxel_8	treatment	72	I18	5422	5332	90	MDAMB231-wash	90	0.016599	1136.15	18.35	4888.75	58	0.0117572	0.00484181	7	1.08417	1.09067	211120
211120_Wash_23_I20	Paclitaxel	211120_Wash_23	0.001	Paclitaxel_8	treatment	72	I20	5585	5527	58	MDAMB231-wash	58	0.010385	1136.15	18.35	5084.25	52	0.0102434	0.00014159	8	1.07876	1.08708	211120
211120_Wash_22_I22	Paclitaxel	211120_Wash_22	0.001	Paclitaxel_8	treatment	72	I22	5696	5630	66	MDAMB231-wash	66	0.0115871	1136.15	18.35	5005	48	0.00950639	0.00208069	9	1.1131	1.12488	211120
211120_Wash_24_J21	Paclitaxel	211120_Wash_24	0.0032	Paclitaxel_7	treatment	72	J21	3090	2832	258	MDAMB231-wash	258	0.0834951	1136.15	18.35	4888.75	58	0.0117572	0.0717379	7	0.543149	0.579289	211120
211120_Wash_23_J19	Paclitaxel	211120_Wash_23	0.0032	Paclitaxel_7	treatment	72	J19	3235	2984	251	MDAMB231-wash	251	0.0775889	1136.15	18.35	5084.25	52	0.0102434	0.0673455	8	0.563078	0.586911	211120
211120_Wash_22_J22	Paclitaxel	211120_Wash_22	0.0032	Paclitaxel_7	treatment	72	J22	3010	2754	256	MDAMB231-wash	256	0.0850498	1136.15	18.35	5005	48	0.00950639	0.0755434	9	0.512697	0.55025	211120
211120_Wash_24_J11	Paclitaxel	211120_Wash_24	0.01	Paclitaxel_6	treatment	72	J11	1502	1384	118	MDAMB231-wash	118	0.0785619	1136.15	18.35	4888.75	58	0.0117572	0.0668047	7	0.098264	0.283099	211120
211120_Wash_23_I16	Paclitaxel	211120_Wash_23	0.01	Paclitaxel_6	treatment	72	I16	1717	1396	321	MDAMB231-wash	321	0.186954	1136.15	18.35	5084.25	52	0.0102434	0.176711	8	0.0999574	0.274573	211120
211120_Wash_22_J05	Paclitaxel	211120_Wash_22	0.01	Paclitaxel_6	treatment	72	J05	1597	1373	224	MDAMB231-wash	224	0.140263	1136.15	18.35	5005	48	0.00950639	0.130757	9	0.0925506	0.274326	211120
211120_Wash_24_I21	Paclitaxel	211120_Wash_24	0.0316	Paclitaxel_5	treatment	72	I21	1040	832	208	MDAMB231-wash	208	0.2	1136.15	18.35	4888.75	58	0.0117572	0.188243	7	-0.137561	0.170187	211120
211120_Wash_23_J13	Paclitaxel	211120_Wash_23	0.0316	Paclitaxel_5	treatment	72	J13	1062	891	171	MDAMB231-wash	171	0.161017	1136.15	18.35	5084.25	52	0.0102434	0.150774	8	-0.106338	0.175247	211120
211120_Wash_22_J12	Paclitaxel	211120_Wash_22	0.0316	Paclitaxel_5	treatment	72	J12	1142	949	193	MDAMB231-wash	193	0.169002	1136.15	18.35	5005	48	0.00950639	0.159495	9	-0.0806967	0.18961	211120
211120_Wash_24_I07	Paclitaxel	211120_Wash_24	0.1	Paclitaxel_4	treatment	72	I07	867	651	216	MDAMB231-wash	216	0.249135	1136.15	18.35	4888.75	58	0.0117572	0.237378	7	-0.232423	0.133163	211120
211120_Wash_23_I05	Paclitaxel	211120_Wash_23	0.1	Paclitaxel_4	treatment	72	I05	876	597	279	MDAMB231-wash	279	0.318493	1136.15	18.35	5084.25	52	0.0102434	0.30825	8	-0.257439	0.117421	211120
211120_Wash_22_J10	Paclitaxel	211120_Wash_22	0.1	Paclitaxel_4	treatment	72	J10	882	687	195	MDAMB231-wash	195	0.221088	1136.15	18.35	5005	48	0.00950639	0.211582	9	-0.209559	0.137263	211120
211120_Wash_24_J10	Paclitaxel	211120_Wash_24	0.3162	Paclitaxel_3	treatment	72	J10	715	489	226	MDAMB231-wash	226	0.316084	1136.15	18.35	4888.75	58	0.0117572	0.304327	7	-0.329971	0.100026	211120
211120_Wash_23_I03	Paclitaxel	211120_Wash_23	0.3162	Paclitaxel_3	treatment	72	I03	720	473	247	MDAMB231-wash	247	0.343056	1136.15	18.35	5084.25	52	0.0102434	0.332812	8	-0.333252	0.0930324	211120
211120_Wash_22_J04	Paclitaxel	211120_Wash_22	0.3162	Paclitaxel_3	treatment	72	J04	666	452	214	MDAMB231-wash	214	0.321321	1136.15	18.35	5005	48	0.00950639	0.311815	9	-0.350055	0.0903097	211120
211120_Wash_24_I12	Paclitaxel	211120_Wash_24	1	Paclitaxel_2	treatment	72	I12	844	566	278	MDAMB231-wash	278	0.329384	1136.15	18.35	4888.75	58	0.0117572	0.317627	7	-0.281777	0.115776	211120
211120_Wash_23_I17	Paclitaxel	211120_Wash_23	1	Paclitaxel_2	treatment	72	I17	703	458	245	MDAMB231-wash	245	0.348506	1136.15	18.35	5084.25	52	0.0102434	0.338263	8	-0.343118	0.0900821	211120
211120_Wash_22_I06	Paclitaxel	211120_Wash_22	1	Paclitaxel_2	treatment	72	I06	666	409	257	MDAMB231-wash	257	0.385886	1136.15	18.35	5005	48	0.00950639	0.376379	9	-0.379728	0.0817183	211120
211120_Wash_24_I19	Paclitaxel	211120_Wash_24	3.1623	Paclitaxel_1	treatment	72	I19	565	412	153	MDAMB231-wash	153	0.270796	1136.15	18.35	4888.75	58	0.0117572	0.259039	7	-0.382341	0.0842751	211120
211120_Wash_23_I12	Paclitaxel	211120_Wash_23	3.1623	Paclitaxel_1	treatment	72	I12	628	426	202	MDAMB231-wash	202	0.321656	1136.15	18.35	5084.25	52	0.0102434	0.311413	8	-0.364761	0.0837882	211120
211120_Wash_22_J14	Paclitaxel	211120_Wash_22	3.1623	Paclitaxel_1	treatment	72	J14	552	377	175	MDAMB231-wash	175	0.317029	1136.15	18.35	5005	48	0.00950639	0.307523	9	-0.402907	0.0753247	211120
211120_Wash_24_J12	Paclitaxel	211120_Wash_24	10	Paclitaxel_0	treatment	72	J12	574	424	150	MDAMB231-wash	150	0.261324	1136.15	18.35	4888.75	58	0.0117572	0.249567	7	-0.37386	0.0867297	211120
211120_Wash_23_J10	Paclitaxel	211120_Wash_23	10	Paclitaxel_0	treatment	72	J10	579	404	175	MDAMB231-wash	175	0.302245	1136.15	18.35	5084.25	52	0.0102434	0.292002	8	-0.380152	0.0794611	211120
211120_Wash_22_I05	Paclitaxel	211120_Wash_22	10	Paclitaxel_0	treatment	72	I05	461	323	138	MDAMB231-wash	138	0.299349	1136.15	18.35	5005	48	0.00950639	0.289843	9	-0.444534	0.0645355	211120
211120_DDD_19_K08	BMS-265246	211120_DDD_19	0.001	BMS-265246_8	treatment	72	K08	2018	1920	98	PDX1258	98	0.0485629	773.921	27.5789	1872.25	84	0.042978	0.00558494	7	1.03991	1.0255	211120
211120_DDD_18_K09	BMS-265246	211120_DDD_18	0.001	BMS-265246_8	treatment	72	K09	2183	2063	120	PDX1258	120	0.0549702	773.921	27.5789	1951.5	102.25	0.0498399	0.00513035	8	1.08504	1.05714	211120
211120_DDD_20_K15	BMS-265246	211120_DDD_20	0.001	BMS-265246_8	treatment	72	K15	1992	1924	68	PDX1258	68	0.0341365	773.921	27.5789	1934.5	67	0.0333626	0.000773916	9	0.991781	0.994572	211120
211120_DDD_19_L17	BMS-265246	211120_DDD_19	0.0032	BMS-265246_7	treatment	72	L17	1977	1894	83	PDX1258	83	0.0419828	773.921	27.5789	1872.25	84	0.042978	-0.000995191	7	1.01821	1.01162	211120
211120_DDD_18_L08	BMS-265246	211120_DDD_18	0.0032	BMS-265246_7	treatment	72	L08	1842	1748	94	PDX1258	94	0.0510315	773.921	27.5789	1951.5	102.25	0.0498399	0.00119161	8	0.841562	0.895721	211120
211120_DDD_20_K10	BMS-265246	211120_DDD_20	0.0032	BMS-265246_7	treatment	72	K10	2253	2141	112	PDX1258	112	0.0497115	773.921	27.5789	1934.5	67	0.0333626	0.0163489	9	1.15952	1.10675	211120
211120_DDD_19_K06	BMS-265246	211120_DDD_19	0.01	BMS-265246_6	treatment	72	K06	1827	1736	91	PDX1258	91	0.0498084	773.921	27.5789	1872.25	84	0.042978	0.00683044	7	0.88488	0.927227	211120
211120_DDD_18_K21	BMS-265246	211120_DDD_18	0.01	BMS-265246_6	treatment	72	K21	1789	1711	78	PDX1258	78	0.0435998	773.921	27.5789	1951.5	102.25	0.0498399	-0.0062401	8	0.81227	0.876761	211120
211120_DDD_20_K17	BMS-265246	211120_DDD_20	0.01	BMS-265246_6	treatment	72	K17	2040	1949	91	PDX1258	91	0.0446078	773.921	27.5789	1934.5	67	0.0333626	0.0112452	9	1.01133	1.0075	211120
211120_DDD_19_K09	BMS-265246	211120_DDD_19	0.0316	BMS-265246_5	treatment	72	K09	1912	1825	87	PDX1258	87	0.0455021	773.921	27.5789	1872.25	84	0.042978	0.0025241	7	0.960289	0.974763	211120
211120_DDD_18_L03	BMS-265246	211120_DDD_18	0.0316	BMS-265246_5	treatment	72	L03	2160	2055	105	PDX1258	105	0.0486111	773.921	27.5789	1951.5	102.25	0.0498399	-0.00122876	8	1.07898	1.05304	211120
211120_DDD_20_K20	BMS-265246	211120_DDD_20	0.0316	BMS-265246_5	treatment	72	K20	1711	1655	56	PDX1258	56	0.0327294	773.921	27.5789	1934.5	67	0.0333626	-0.000633232	9	0.777275	0.855518	211120
211120_DDD_19_K07	BMS-265246	211120_DDD_19	0.1	BMS-265246_4	treatment	72	K07	1603	1542	61	PDX1258	61	0.0380536	773.921	27.5789	1872.25	84	0.042978	-0.00492434	7	0.717526	0.823608	211120
211120_DDD_18_L17	BMS-265246	211120_DDD_18	0.1	BMS-265246_4	treatment	72	L17	1586	1485	101	PDX1258	101	0.0636822	773.921	27.5789	1951.5	102.25	0.0498399	0.0138423	8	0.629726	0.760953	211120
211120_DDD_20_L05	BMS-265246	211120_DDD_20	0.1	BMS-265246_4	treatment	72	L05	1855	1771	84	PDX1258	84	0.045283	773.921	27.5789	1934.5	67	0.0333626	0.0119204	9	0.870744	0.915482	211120
211120_DDD_19_K13	BMS-265246	211120_DDD_19	0.3162	BMS-265246_3	treatment	72	K13	1519	1458	61	PDX1258	61	0.040158	773.921	27.5789	1872.25	84	0.042978	-0.00282	7	0.643676	0.778742	211120
211120_DDD_18_L07	BMS-265246	211120_DDD_18	0.3162	BMS-265246_3	treatment	72	L07	1666	1602	64	PDX1258	64	0.0384154	773.921	27.5789	1951.5	102.25	0.0498399	-0.0114245	8	0.725036	0.820907	211120
211120_DDD_20_K05	BMS-265246	211120_DDD_20	0.3162	BMS-265246_3	treatment	72	K05	1604	1540	64	PDX1258	64	0.0399002	773.921	27.5789	1934.5	67	0.0333626	0.00653762	9	0.683024	0.796071	211120
211120_DDD_19_L15	BMS-265246	211120_DDD_19	1	BMS-265246_2	treatment	72	L15	1020	918	102	PDX1258	102	0.1	773.921	27.5789	1872.25	84	0.042978	0.057022	7	0.143341	0.490319	211120
211120_DDD_18_L06	BMS-265246	211120_DDD_18	1	BMS-265246_2	treatment	72	L06	1203	1054	149	PDX1258	149	0.123857	773.921	27.5789	1951.5	102.25	0.0498399	0.0740172	8	0.260472	0.540097	211120
211120_DDD_20_L14	BMS-265246	211120_DDD_20	1	BMS-265246_2	treatment	72	L14	1000	890	110	PDX1258	110	0.11	773.921	27.5789	1934.5	67	0.0333626	0.0766374	9	0.111528	0.460067	211120
211120_DDD_19_K22	BMS-265246	211120_DDD_19	3.1623	BMS-265246_1	treatment	72	K22	885	798	87	PDX1258	87	0.0983051	773.921	27.5789	1872.25	84	0.042978	0.0553271	7	0.0243308	0.426225	211120
211120_DDD_18_L18	BMS-265246	211120_DDD_18	3.1623	BMS-265246_1	treatment	72	L18	871	754	117	PDX1258	117	0.134328	773.921	27.5789	1951.5	102.25	0.0498399	0.0844885	8	-0.0193538	0.386369	211120
211120_DDD_20_K04	BMS-265246	211120_DDD_20	3.1623	BMS-265246_1	treatment	72	K04	932	823	109	PDX1258	109	0.116953	773.921	27.5789	1934.5	67	0.0333626	0.0835902	9	0.0476196	0.425433	211120
211120_DDD_19_L08	BMS-265246	211120_DDD_19	10	BMS-265246_0	treatment	72	L08	859	766	93	PDX1258	93	0.108265	773.921	27.5789	1872.25	84	0.042978	0.0652874	7	-0.00803937	0.409133	211120
211120_DDD_18_K13	BMS-265246	211120_DDD_18	10	BMS-265246_0	treatment	72	K13	764	677	87	PDX1258	87	0.113874	773.921	27.5789	1951.5	102.25	0.0498399	0.0640345	8	-0.0954108	0.346913	211120
211120_DDD_20_K08	BMS-265246	211120_DDD_20	10	BMS-265246_0	treatment	72	K08	886	797	89	PDX1258	89	0.100451	773.921	27.5789	1934.5	67	0.0333626	0.0670888	9	0.0224815	0.411993	211120
211120_DDD_19_K20	Paclitaxel	211120_DDD_19	0.001	Paclitaxel_8	treatment	72	K20	2030	1928	102	PDX1258	102	0.0502463	773.921	27.5789	1872.25	84	0.042978	0.00726831	7	1.04658	1.02978	211120
211120_DDD_18_K22	Paclitaxel	211120_DDD_18	0.001	Paclitaxel_8	treatment	72	K22	1680	1573	107	PDX1258	107	0.0636905	773.921	27.5789	1951.5	102.25	0.0498399	0.0138506	8	0.70158	0.806047	211120
211120_DDD_20_K18	Paclitaxel	211120_DDD_20	0.001	Paclitaxel_8	treatment	72	K18	1855	1759	96	PDX1258	96	0.051752	773.921	27.5789	1934.5	67	0.0333626	0.0183894	9	0.861145	0.909279	211120
211120_DDD_19_L19	Paclitaxel	211120_DDD_19	0.0032	Paclitaxel_7	treatment	72	L19	1233	1084	149	PDX1258	149	0.120843	773.921	27.5789	1872.25	84	0.042978	0.0778655	7	0.30261	0.578983	211120
211120_DDD_18_L22	Paclitaxel	211120_DDD_18	0.0032	Paclitaxel_7	treatment	72	L22	1246	1101	145	PDX1258	145	0.116372	773.921	27.5789	1951.5	102.25	0.0498399	0.0665325	8	0.302365	0.564181	211120
211120_DDD_20_L21	Paclitaxel	211120_DDD_20	0.0032	Paclitaxel_7	treatment	72	L21	1150	1020	130	PDX1258	130	0.113043	773.921	27.5789	1934.5	67	0.0333626	0.0796808	9	0.232307	0.527268	211120
211120_DDD_19_K16	Paclitaxel	211120_DDD_19	0.01	Paclitaxel_6	treatment	72	K16	929	754	175	PDX1258	175	0.188375	773.921	27.5789	1872.25	84	0.042978	0.145397	7	-0.0202528	0.402724	211120
211120_DDD_18_L05	Paclitaxel	211120_DDD_18	0.01	Paclitaxel_6	treatment	72	L05	1003	773	230	PDX1258	230	0.229312	773.921	27.5789	1951.5	102.25	0.0498399	0.179472	8	-0.000892053	0.396106	211120
211120_DDD_20_L11	Paclitaxel	211120_DDD_20	0.01	Paclitaxel_6	treatment	72	L11	913	686	227	PDX1258	227	0.248631	773.921	27.5789	1934.5	67	0.0333626	0.215268	9	-0.0872015	0.354614	211120
211120_DDD_19_L13	Paclitaxel	211120_DDD_19	0.0316	Paclitaxel_5	treatment	72	L13	860	627	233	PDX1258	233	0.27093	773.921	27.5789	1872.25	84	0.042978	0.227952	7	-0.152258	0.334891	211120
211120_DDD_18_L12	Paclitaxel	211120_DDD_18	0.0316	Paclitaxel_5	treatment	72	L12	730	550	180	PDX1258	180	0.246575	773.921	27.5789	1951.5	102.25	0.0498399	0.196735	8	-0.225837	0.281834	211120
211120_DDD_20_K21	Paclitaxel	211120_DDD_20	0.0316	Paclitaxel_5	treatment	72	K21	765	554	211	PDX1258	211	0.275817	773.921	27.5789	1934.5	67	0.0333626	0.242454	9	-0.223482	0.286379	211120
211120_DDD_19_K05	Paclitaxel	211120_DDD_19	0.1	Paclitaxel_4	treatment	72	K05	638	487	151	PDX1258	151	0.236677	773.921	27.5789	1872.25	84	0.042978	0.193699	7	-0.304717	0.260115	211120
211120_DDD_18_L10	Paclitaxel	211120_DDD_18	0.1	Paclitaxel_4	treatment	72	L10	670	467	203	PDX1258	203	0.302985	773.921	27.5789	1951.5	102.25	0.0498399	0.253145	8	-0.315163	0.239303	211120
211120_DDD_20_K07	Paclitaxel	211120_DDD_20	0.1	Paclitaxel_4	treatment	72	K07	690	641	49	PDX1258	49	0.0710145	773.921	27.5789	1934.5	67	0.0333626	0.0376519	9	-0.132877	0.331352	211120
211120_DDD_19_K03	Paclitaxel	211120_DDD_19	0.3162	Paclitaxel_3	treatment	72	K03	648	466	182	PDX1258	182	0.280864	773.921	27.5789	1872.25	84	0.042978	0.237886	7	-0.328352	0.248898	211120
211120_DDD_20_L10	Paclitaxel	211120_DDD_20	0.3162	Paclitaxel_3	treatment	72	L10	763	564	199	PDX1258	199	0.260813	773.921	27.5789	1934.5	67	0.0333626	0.22745	8	-0.2129	0.291548	211120
211120_DDD_19_K17	Paclitaxel	211120_DDD_19	1	Paclitaxel_2	treatment	72	K17	615	466	149	PDX1258	149	0.242276	773.921	27.5789	1872.25	84	0.042978	0.199298	7	-0.328352	0.248898	211120
211120_DDD_18_K06	Paclitaxel	211120_DDD_18	1	Paclitaxel_2	treatment	72	K06	703	454	249	PDX1258	249	0.354196	773.921	27.5789	1951.5	102.25	0.0498399	0.304356	8	-0.3295	0.232642	211120
211120_DDD_20_K12	Paclitaxel	211120_DDD_20	1	Paclitaxel_2	treatment	72	K12	598	447	151	PDX1258	151	0.252508	773.921	27.5789	1934.5	67	0.0333626	0.219146	9	-0.339862	0.231067	211120
211120_DDD_19_K12	Paclitaxel	211120_DDD_19	3.1623	Paclitaxel_1	treatment	72	K12	860	588	272	PDX1258	272	0.316279	773.921	27.5789	1872.25	84	0.042978	0.273301	7	-0.193915	0.314061	211120
211120_DDD_18_L14	Paclitaxel	211120_DDD_18	3.1623	Paclitaxel_1	treatment	72	L14	649	504	145	PDX1258	145	0.223421	773.921	27.5789	1951.5	102.25	0.0498399	0.173581	8	-0.274889	0.258263	211120
211120_DDD_20_K19	Paclitaxel	211120_DDD_20	3.1623	Paclitaxel_1	treatment	72	K19	589	450	139	PDX1258	139	0.235993	773.921	27.5789	1934.5	67	0.0333626	0.202631	9	-0.336513	0.232618	211120
211120_DDD_19_L10	Paclitaxel	211120_DDD_19	10	Paclitaxel_0	treatment	72	L10	830	654	176	PDX1258	176	0.212048	773.921	27.5789	1872.25	84	0.042978	0.16907	7	-0.123746	0.349312	211120
211120_DDD_18_K05	Paclitaxel	211120_DDD_18	10	Paclitaxel_0	treatment	72	K05	673	532	141	PDX1258	141	0.20951	773.921	27.5789	1951.5	102.25	0.0498399	0.15967	8	-0.244904	0.272611	211120
211120_DDD_20_L12	Paclitaxel	211120_DDD_20	10	Paclitaxel_0	treatment	72	L12	759	540	219	PDX1258	219	0.288538	773.921	27.5789	1934.5	67	0.0333626	0.255175	9	-0.238375	0.279142	211120
211120_Wash_24_K15	BMS-265246	211120_Wash_24	0.001	BMS-265246_8	treatment	72	K15	2087	2013	74	PDX1258-wash	74	0.0354576	777.2	24.725	2040.75	50	0.023913	0.0115446	7	0.980435	0.986402	211120
211120_Wash_23_K08	BMS-265246	211120_Wash_23	0.001	BMS-265246_8	treatment	72	K08	1928	1836	92	PDX1258-wash	92	0.0477178	777.2	24.725	1944.75	65	0.0323208	0.0153971	8	0.914889	0.94408	211120
211120_Wash_22_K09	BMS-265246	211120_Wash_22	0.001	BMS-265246_8	treatment	72	K09	2087	2054	33	PDX1258-wash	33	0.0158122	777.2	24.725	1935.75	72.5	0.0360394	-0.0202272	9	1.09214	1.06109	211120
211120_Wash_24_K10	BMS-265246	211120_Wash_24	0.0032	BMS-265246_7	treatment	72	K10	2076	1991	85	PDX1258-wash	85	0.0409441	777.2	24.725	2040.75	50	0.023913	0.0170311	7	0.964871	0.975622	211120
211120_Wash_23_L17	BMS-265246	211120_Wash_23	0.0032	BMS-265246_7	treatment	72	L17	1768	1714	54	PDX1258-wash	54	0.030543	777.2	24.725	1944.75	65	0.0323208	-0.00177776	8	0.817925	0.881347	211120
211120_Wash_22_L08	BMS-265246	211120_Wash_22	0.0032	BMS-265246_7	treatment	72	L08	2092	2042	50	PDX1258-wash	50	0.0239006	777.2	24.725	1935.75	72.5	0.0360394	-0.0121388	9	1.08284	1.05489	211120
211120_Wash_24_K17	BMS-265246	211120_Wash_24	0.01	BMS-265246_6	treatment	72	K17	2022	1947	75	PDX1258-wash	75	0.037092	777.2	24.725	2040.75	50	0.023913	0.013179	7	0.933595	0.954061	211120
211120_Wash_23_K06	BMS-265246	211120_Wash_23	0.01	BMS-265246_6	treatment	72	K06	2160	2055	105	PDX1258-wash	105	0.0486111	777.2	24.725	1944.75	65	0.0323208	0.0162904	8	1.08511	1.05669	211120
211120_Wash_22_K21	BMS-265246	211120_Wash_22	0.01	BMS-265246_6	treatment	72	K21	1965	1895	70	PDX1258-wash	70	0.0356234	777.2	24.725	1935.75	72.5	0.0360394	-0.000415984	9	0.967939	0.978949	211120
211120_Wash_24_K20	BMS-265246	211120_Wash_24	0.0316	BMS-265246_5	treatment	72	K20	1854	1751	103	PDX1258-wash	103	0.0555556	777.2	24.725	2040.75	50	0.023913	0.0316426	7	0.79176	0.858018	211120
211120_Wash_23_K09	BMS-265246	211120_Wash_23	0.0316	BMS-265246_5	treatment	72	K09	1674	1607	67	PDX1258-wash	67	0.0400239	777.2	24.725	1944.75	65	0.0323208	0.00770314	8	0.731488	0.826327	211120
211120_Wash_22_L03	BMS-265246	211120_Wash_22	0.0316	BMS-265246_5	treatment	72	L03	1825	1744	81	PDX1258-wash	81	0.0443836	777.2	24.725	1935.75	72.5	0.0360394	0.00834417	9	0.847649	0.900943	211120
211120_Wash_24_L05	BMS-265246	211120_Wash_24	0.1	BMS-265246_4	treatment	72	L05	1716	1643	73	PDX1258-wash	73	0.0425408	777.2	24.725	2040.75	50	0.023913	0.0186278	7	0.711701	0.805096	211120
211120_Wash_23_K07	BMS-265246	211120_Wash_23	0.1	BMS-265246_4	treatment	72	K07	1687	1604	83	PDX1258-wash	83	0.0491998	777.2	24.725	1944.75	65	0.0323208	0.016879	8	0.729045	0.824785	211120
211120_Wash_22_L17	BMS-265246	211120_Wash_22	0.1	BMS-265246_4	treatment	72	L17	1919	1845	74	PDX1258-wash	74	0.0385618	777.2	24.725	1935.75	72.5	0.0360394	0.00252236	9	0.928372	0.953119	211120
211120_Wash_24_K05	BMS-265246	211120_Wash_24	0.3162	BMS-265246_3	treatment	72	K05	1560	1535	25	PDX1258-wash	25	0.0160256	777.2	24.725	2040.75	50	0.023913	-0.00788735	7	0.630143	0.752174	211120
211120_Wash_23_K13	BMS-265246	211120_Wash_23	0.3162	BMS-265246_3	treatment	72	K13	1701	1627	74	PDX1258-wash	74	0.0435038	777.2	24.725	1944.75	65	0.0323208	0.0111831	8	0.747749	0.836611	211120
211120_Wash_22_L07	BMS-265246	211120_Wash_22	0.3162	BMS-265246_3	treatment	72	L07	1287	1225	62	PDX1258-wash	62	0.048174	777.2	24.725	1935.75	72.5	0.0360394	0.0121347	9	0.412842	0.63283	211120
211120_Wash_24_L14	BMS-265246	211120_Wash_24	1	BMS-265246_2	treatment	72	L14	1046	951	95	PDX1258-wash	95	0.0908222	777.2	24.725	2040.75	50	0.023913	0.0669092	7	0.155931	0.466005	211120
211120_Wash_23_L15	BMS-265246	211120_Wash_23	1	BMS-265246_2	treatment	72	L15	1103	1024	79	PDX1258-wash	79	0.0716228	777.2	24.725	1944.75	65	0.0323208	0.0393021	8	0.231718	0.526546	211120
211120_Wash_22_L06	BMS-265246	211120_Wash_22	1	BMS-265246_2	treatment	72	L06	999	907	92	PDX1258-wash	92	0.0920921	777.2	24.725	1935.75	72.5	0.0360394	0.0560527	9	0.12447	0.468552	211120
211120_Wash_24_K04	BMS-265246	211120_Wash_24	3.1623	BMS-265246_1	treatment	72	K04	813	738	75	PDX1258-wash	75	0.0922509	777.2	24.725	2040.75	50	0.023913	0.0683379	7	-0.0364778	0.361632	211120
211120_Wash_23_K22	BMS-265246	211120_Wash_23	3.1623	BMS-265246_1	treatment	72	K22	797	714	83	PDX1258-wash	83	0.104141	777.2	24.725	1944.75	65	0.0323208	0.0718198	8	-0.0620859	0.367142	211120
211120_Wash_22_L18	BMS-265246	211120_Wash_22	3.1623	BMS-265246_1	treatment	72	L18	713	660	53	PDX1258-wash	53	0.0743338	777.2	24.725	1935.75	72.5	0.0360394	0.0382944	9	-0.116759	0.340953	211120
211120_Wash_24_K08	BMS-265246	211120_Wash_24	10	BMS-265246_0	treatment	72	K08	984	913	71	PDX1258-wash	71	0.0721545	777.2	24.725	2040.75	50	0.023913	0.0482415	7	0.122577	0.447385	211120
211120_Wash_23_L08	BMS-265246	211120_Wash_23	10	BMS-265246_0	treatment	72	L08	835	769	66	PDX1258-wash	66	0.0790419	777.2	24.725	1944.75	65	0.0323208	0.0467212	8	-0.00798378	0.395424	211120
211120_Wash_22_K13	BMS-265246	211120_Wash_22	10	BMS-265246_0	treatment	72	K13	797	744	53	PDX1258-wash	53	0.0664994	777.2	24.725	1935.75	72.5	0.0360394	0.03046	9	-0.0326165	0.384347	211120
211120_Wash_24_K18	Paclitaxel	211120_Wash_24	0.001	Paclitaxel_8	treatment	72	K18	2181	2109	72	PDX1258-wash	72	0.0330124	777.2	24.725	2040.75	50	0.023913	0.00909938	7	1.0478	1.03344	211120
211120_Wash_23_K20	Paclitaxel	211120_Wash_23	0.001	Paclitaxel_8	treatment	72	K20	2042	1972	70	PDX1258-wash	70	0.0342801	777.2	24.725	1944.75	65	0.0323208	0.00195937	8	1.02114	1.01401	211120
211120_Wash_22_K22	Paclitaxel	211120_Wash_22	0.001	Paclitaxel_8	treatment	72	K22	2015	1929	86	PDX1258-wash	86	0.0426799	777.2	24.725	1935.75	72.5	0.0360394	0.00664051	9	0.994701	0.996513	211120
211120_Wash_24_L21	Paclitaxel	211120_Wash_24	0.0032	Paclitaxel_7	treatment	72	L21	1118	1041	77	PDX1258-wash	77	0.068873	777.2	24.725	2040.75	50	0.023913	0.04496	7	0.233469	0.510107	211120
211120_Wash_23_L19	Paclitaxel	211120_Wash_23	0.0032	Paclitaxel_7	treatment	72	L19	1193	905	288	PDX1258-wash	288	0.241408	777.2	24.725	1944.75	65	0.0323208	0.209087	8	0.12193	0.465355	211120
211120_Wash_22_L22	Paclitaxel	211120_Wash_22	0.0032	Paclitaxel_7	treatment	72	L22	1101	973	128	PDX1258-wash	128	0.116258	777.2	24.725	1935.75	72.5	0.0360394	0.0802186	9	0.186093	0.502648	211120
211120_Wash_24_L11	Paclitaxel	211120_Wash_24	0.01	Paclitaxel_6	treatment	72	L11	856	615	241	PDX1258-wash	241	0.281542	777.2	24.725	2040.75	50	0.023913	0.257629	7	-0.154704	0.30136	211120
211120_Wash_23_K16	Paclitaxel	211120_Wash_23	0.01	Paclitaxel_6	treatment	72	K16	803	617	186	PDX1258-wash	186	0.231631	777.2	24.725	1944.75	65	0.0323208	0.199311	8	-0.160076	0.317264	211120
211120_Wash_22_L05	Paclitaxel	211120_Wash_22	0.01	Paclitaxel_6	treatment	72	L05	769	609	160	PDX1258-wash	160	0.208062	777.2	24.725	1935.75	72.5	0.0360394	0.172023	9	-0.169098	0.314607	211120
211120_Wash_24_K21	Paclitaxel	211120_Wash_24	0.0316	Paclitaxel_5	treatment	72	K21	726	542	184	PDX1258-wash	184	0.253444	777.2	24.725	2040.75	50	0.023913	0.229531	7	-0.228017	0.265589	211120
211120_Wash_23_L13	Paclitaxel	211120_Wash_23	0.0316	Paclitaxel_5	treatment	72	L13	655	530	125	PDX1258-wash	125	0.19084	777.2	24.725	1944.75	65	0.0323208	0.158519	8	-0.251219	0.272529	211120
211120_Wash_22_L12	Paclitaxel	211120_Wash_22	0.0316	Paclitaxel_5	treatment	72	L12	650	478	172	PDX1258-wash	172	0.264615	777.2	24.725	1935.75	72.5	0.0360394	0.228576	9	-0.308725	0.246933	211120
211120_Wash_24_K07	Paclitaxel	211120_Wash_24	0.1	Paclitaxel_4	treatment	72	K07	624	473	151	PDX1258-wash	151	0.241987	777.2	24.725	2040.75	50	0.023913	0.218074	7	-0.299923	0.231778	211120
211120_Wash_23_K05	Paclitaxel	211120_Wash_23	0.1	Paclitaxel_4	treatment	72	K05	610	459	151	PDX1258-wash	151	0.247541	777.2	24.725	1944.75	65	0.0323208	0.21522	8	-0.32834	0.23602	211120
211120_Wash_22_L10	Paclitaxel	211120_Wash_22	0.1	Paclitaxel_4	treatment	72	L10	610	466	144	PDX1258-wash	144	0.236066	777.2	24.725	1935.75	72.5	0.0360394	0.200026	9	-0.321947	0.240734	211120
211120_Wash_24_L10	Paclitaxel	211120_Wash_24	0.3162	Paclitaxel_3	treatment	72	L10	649	492	157	PDX1258-wash	157	0.241911	777.2	24.725	2040.75	50	0.023913	0.217998	7	-0.279844	0.241088	211120
211120_Wash_23_K03	Paclitaxel	211120_Wash_23	0.3162	Paclitaxel_3	treatment	72	K03	662	515	147	PDX1258-wash	147	0.222054	777.2	24.725	1944.75	65	0.0323208	0.189734	8	-0.26729	0.264816	211120
211120_Wash_22_L04	Paclitaxel	211120_Wash_22	0.3162	Paclitaxel_3	treatment	72	L04	541	397	144	PDX1258-wash	144	0.266174	777.2	24.725	1935.75	72.5	0.0360394	0.230134	9	-0.399654	0.205088	211120
211120_Wash_24_K12	Paclitaxel	211120_Wash_24	1	Paclitaxel_2	treatment	72	K12	648	499	149	PDX1258-wash	149	0.229938	777.2	24.725	2040.75	50	0.023913	0.206025	7	-0.272502	0.244518	211120
211120_Wash_23_K17	Paclitaxel	211120_Wash_23	1	Paclitaxel_2	treatment	72	K17	541	435	106	PDX1258-wash	106	0.195933	777.2	24.725	1944.75	65	0.0323208	0.163613	8	-0.355054	0.223679	211120
211120_Wash_22_K06	Paclitaxel	211120_Wash_22	1	Paclitaxel_2	treatment	72	K06	631	452	179	PDX1258-wash	179	0.283677	777.2	24.725	1935.75	72.5	0.0360394	0.247637	9	-0.337476	0.233501	211120
211120_Wash_24_K19	Paclitaxel	211120_Wash_24	3.1623	Paclitaxel_1	treatment	72	K19	683	568	115	PDX1258-wash	115	0.168375	777.2	24.725	2040.75	50	0.023913	0.144462	7	-0.201604	0.278329	211120
211120_Wash_23_K12	Paclitaxel	211120_Wash_23	3.1623	Paclitaxel_1	treatment	72	K12	647	480	167	PDX1258-wash	167	0.258114	777.2	24.725	1944.75	65	0.0323208	0.225794	8	-0.305244	0.246818	211120
211120_Wash_22_L14	Paclitaxel	211120_Wash_22	3.1623	Paclitaxel_1	treatment	72	L14	552	432	120	PDX1258-wash	120	0.217391	777.2	24.725	1935.75	72.5	0.0360394	0.181352	9	-0.359864	0.223169	211120
211120_Wash_24_L12	Paclitaxel	211120_Wash_24	10	Paclitaxel_0	treatment	72	L12	702	532	170	PDX1258-wash	170	0.242165	777.2	24.725	2040.75	50	0.023913	0.218252	7	-0.238271	0.260688	211120
211120_Wash_23_L10	Paclitaxel	211120_Wash_23	10	Paclitaxel_0	treatment	72	L10	658	469	189	PDX1258-wash	189	0.287234	777.2	24.725	1944.75	65	0.0323208	0.254913	8	-0.31731	0.241162	211120
211120_Wash_22_K05	Paclitaxel	211120_Wash_22	10	Paclitaxel_0	treatment	72	K05	637	503	134	PDX1258-wash	134	0.210361	777.2	24.725	1935.75	72.5	0.0360394	0.174322	9	-0.281432	0.259848	211120
211120_DDD_19_M08	BMS-265246	211120_DDD_19	0.001	BMS-265246_8	treatment	72	M08	4188	4112	76	SKBR3	76	0.0181471	1497.05	25.725	4159.25	52.75	0.0125087	0.00563835	7	0.98456	0.98864	211120
211120_DDD_18_M09	BMS-265246	211120_DDD_18	0.001	BMS-265246_8	treatment	72	M09	4756	4677	79	SKBR3	79	0.0166106	1497.05	25.725	4221	78.5	0.018243	-0.00163243	8	1.14201	1.10803	211120
211120_DDD_20_M15	BMS-265246	211120_DDD_20	0.001	BMS-265246_8	treatment	72	M15	4493	4437	56	SKBR3	56	0.0124638	1497.05	25.725	4403.25	62.75	0.0140372	-0.00157339	9	1.00984	1.00766	211120
211120_DDD_19_N17	BMS-265246	211120_DDD_19	0.0032	BMS-265246_7	treatment	72	N17	3945	3885	60	SKBR3	60	0.0152091	1497.05	25.725	4159.25	52.75	0.0125087	0.00270039	7	0.909568	0.934063	211120
211120_DDD_18_N08	BMS-265246	211120_DDD_18	0.0032	BMS-265246_7	treatment	72	N08	3965	3886	79	SKBR3	79	0.0199243	1497.05	25.725	4221	78.5	0.018243	0.00168131	8	0.892412	0.920635	211120
211120_DDD_20_M10	BMS-265246	211120_DDD_20	0.0032	BMS-265246_7	treatment	72	M10	4137	4063	74	SKBR3	74	0.0178874	1497.05	25.725	4403.25	62.75	0.0140372	0.00385014	9	0.899285	0.922728	211120
211120_DDD_19_M06	BMS-265246	211120_DDD_19	0.01	BMS-265246_6	treatment	72	M06	4290	4238	52	SKBR3	52	0.0121212	1497.05	25.725	4159.25	52.75	0.0125087	-0.000387529	7	1.02561	1.01893	211120
211120_DDD_18_M21	BMS-265246	211120_DDD_18	0.01	BMS-265246_6	treatment	72	M21	4110	4031	79	SKBR3	79	0.0192214	1497.05	25.725	4221	78.5	0.018243	0.000978385	8	0.939342	0.954987	211120
211120_DDD_20_M17	BMS-265246	211120_DDD_20	0.01	BMS-265246_6	treatment	72	M17	4415	4348	67	SKBR3	67	0.0151755	1497.05	25.725	4403.25	62.75	0.0140372	0.00113832	9	0.98384	0.987452	211120
211120_DDD_19_M09	BMS-265246	211120_DDD_19	0.0316	BMS-265246_5	treatment	72	M09	4006	3932	74	SKBR3	74	0.0184723	1497.05	25.725	4159.25	52.75	0.0125087	0.00596355	7	0.925208	0.945363	211120
211120_DDD_18_N03	BMS-265246	211120_DDD_18	0.0316	BMS-265246_5	treatment	72	N03	4158	4096	62	SKBR3	62	0.014911	1497.05	25.725	4221	78.5	0.018243	-0.00333201	8	0.960198	0.970386	211120
211120_DDD_20_M20	BMS-265246	211120_DDD_20	0.0316	BMS-265246_5	treatment	72	M20	4220	4142	78	SKBR3	78	0.0184834	1497.05	25.725	4403.25	62.75	0.0140372	0.00444619	9	0.92293	0.940669	211120
211120_DDD_19_M07	BMS-265246	211120_DDD_19	0.1	BMS-265246_4	treatment	72	M07	3817	3760	57	SKBR3	57	0.0149332	1497.05	25.725	4159.25	52.75	0.0125087	0.00242445	7	0.867672	0.904009	211120
211120_DDD_18_N17	BMS-265246	211120_DDD_18	0.1	BMS-265246_4	treatment	72	N17	3767	3685	82	SKBR3	82	0.021768	1497.05	25.725	4221	78.5	0.018243	0.00352496	8	0.826384	0.873016	211120
211120_DDD_20_N05	BMS-265246	211120_DDD_20	0.1	BMS-265246_4	treatment	72	N05	3781	3681	100	SKBR3	100	0.026448	1497.05	25.725	4403.25	62.75	0.0140372	0.0124108	9	0.782541	0.835973	211120
211120_DDD_19_M13	BMS-265246	211120_DDD_19	0.3162	BMS-265246_3	treatment	72	M13	3667	3611	56	SKBR3	56	0.0152713	1497.05	25.725	4159.25	52.75	0.0125087	0.0027626	7	0.817142	0.868185	211120
211120_DDD_18_N07	BMS-265246	211120_DDD_18	0.3162	BMS-265246_3	treatment	72	N07	3771	3707	64	SKBR3	64	0.0169716	1497.05	25.725	4221	78.5	0.018243	-0.0012714	8	0.833668	0.878228	211120
211120_DDD_20_M05	BMS-265246	211120_DDD_20	0.3162	BMS-265246_3	treatment	72	M05	3630	3571	59	SKBR3	59	0.0162534	1497.05	25.725	4403.25	62.75	0.0140372	0.00221622	9	0.748131	0.810992	211120
211120_DDD_19_N15	BMS-265246	211120_DDD_19	1	BMS-265246_2	treatment	72	N15	3198	3143	55	SKBR3	55	0.0171982	1497.05	25.725	4159.25	52.75	0.0125087	0.00468951	7	0.653852	0.755665	211120
211120_DDD_18_N06	BMS-265246	211120_DDD_18	1	BMS-265246_2	treatment	72	N06	3326	3261	65	SKBR3	65	0.019543	1497.05	25.725	4221	78.5	0.018243	0.00129997	8	0.683037	0.772566	211120
211120_DDD_20_N14	BMS-265246	211120_DDD_20	1	BMS-265246_2	treatment	72	N14	3244	3158	86	SKBR3	86	0.0265105	1497.05	25.725	4403.25	62.75	0.0140372	0.0124733	9	0.615398	0.717198	211120
211120_DDD_19_M22	BMS-265246	211120_DDD_19	3.1623	BMS-265246_1	treatment	72	M22	2516	2419	97	SKBR3	97	0.0385533	1497.05	25.725	4159.25	52.75	0.0125087	0.0260445	7	0.384728	0.581595	211120
211120_DDD_18_N18	BMS-265246	211120_DDD_18	3.1623	BMS-265246_1	treatment	72	N18	2385	2317	68	SKBR3	68	0.0285115	1497.05	25.725	4221	78.5	0.018243	0.0102685	8	0.339194	0.548922	211120
211120_DDD_20_M04	BMS-265246	211120_DDD_20	3.1623	BMS-265246_1	treatment	72	M04	2682	2593	89	SKBR3	89	0.0331842	1497.05	25.725	4403.25	62.75	0.0140372	0.019147	9	0.423234	0.588883	211120
211120_DDD_19_N08	BMS-265246	211120_DDD_19	10	BMS-265246_0	treatment	72	N08	1693	1612	81	SKBR3	81	0.0478441	1497.05	25.725	4159.25	52.75	0.0125087	0.0353353	7	0.051463	0.38757	211120
211120_DDD_18_M13	BMS-265246	211120_DDD_18	10	BMS-265246_0	treatment	72	M13	1670	1628	42	SKBR3	42	0.0251497	1497.05	25.725	4221	78.5	0.018243	0.00690667	8	0.0576754	0.385691	211120
211120_DDD_20_M08	BMS-265246	211120_DDD_20	10	BMS-265246_0	treatment	72	M08	1596	1532	64	SKBR3	64	0.0401003	1497.05	25.725	4403.25	62.75	0.0140372	0.026063	9	0.0149376	0.347925	211120
211120_DDD_19_M20	Paclitaxel	211120_DDD_19	0.001	Paclitaxel_8	treatment	72	M20	4058	4003	55	SKBR3	55	0.0135535	1497.05	25.725	4159.25	52.75	0.0125087	0.00104473	7	0.948721	0.962433	211120
211120_DDD_18_M22	Paclitaxel	211120_DDD_18	0.001	Paclitaxel_8	treatment	72	M22	3792	3722	70	SKBR3	70	0.0184599	1497.05	25.725	4221	78.5	0.018243	0.000216889	8	0.838626	0.881782	211120
211120_DDD_20_M18	Paclitaxel	211120_DDD_20	0.001	Paclitaxel_8	treatment	72	M18	4072	4000	72	SKBR3	72	0.0176817	1497.05	25.725	4403.25	62.75	0.0140372	0.00364451	9	0.880311	0.90842	211120
211120_DDD_19_N19	Paclitaxel	211120_DDD_19	0.0032	Paclitaxel_7	treatment	72	N19	2586	2468	118	SKBR3	118	0.0456303	1497.05	25.725	4159.25	52.75	0.0125087	0.0331216	7	0.403693	0.593376	211120
211120_DDD_18_N22	Paclitaxel	211120_DDD_18	0.0032	Paclitaxel_7	treatment	72	N22	3027	2920	107	SKBR3	107	0.0353485	1497.05	25.725	4221	78.5	0.018243	0.0171055	8	0.563212	0.691779	211120
211120_DDD_20_N21	Paclitaxel	211120_DDD_20	0.0032	Paclitaxel_7	treatment	72	N21	2604	2483	121	SKBR3	121	0.046467	1497.05	25.725	4403.25	62.75	0.0140372	0.0324298	9	0.384143	0.563902	211120
211120_DDD_19_M16	Paclitaxel	211120_DDD_19	0.01	Paclitaxel_6	treatment	72	M16	1424	1118	306	SKBR3	306	0.214888	1497.05	25.725	4159.25	52.75	0.0125087	0.202379	7	-0.179665	0.268798	211120
211120_DDD_18_N05	Paclitaxel	211120_DDD_18	0.01	Paclitaxel_6	treatment	72	N05	1442	1182	260	SKBR3	260	0.180305	1497.05	25.725	4221	78.5	0.018243	0.162062	8	-0.146153	0.280028	211120
211120_DDD_20_N11	Paclitaxel	211120_DDD_20	0.01	Paclitaxel_6	treatment	72	N11	1187	853	334	SKBR3	334	0.281382	1497.05	25.725	4403.25	62.75	0.0140372	0.267344	9	-0.303296	0.193721	211120
211120_DDD_19_N13	Paclitaxel	211120_DDD_19	0.0316	Paclitaxel_5	treatment	72	N13	1019	616	403	SKBR3	403	0.395486	1497.05	25.725	4159.25	52.75	0.0125087	0.382977	7	-0.452484	0.148104	211120
211120_DDD_18_N12	Paclitaxel	211120_DDD_18	0.0316	Paclitaxel_5	treatment	72	N12	1276	735	541	SKBR3	541	0.423981	1497.05	25.725	4221	78.5	0.018243	0.405738	8	-0.378546	0.174129	211120
211120_DDD_20_M21	Paclitaxel	211120_DDD_20	0.0316	Paclitaxel_5	treatment	72	M21	1155	640	515	SKBR3	515	0.445887	1497.05	25.725	4403.25	62.75	0.0140372	0.43185	9	-0.420724	0.145347	211120
211120_DDD_19_M05	Paclitaxel	211120_DDD_19	0.1	Paclitaxel_4	treatment	72	M05	1106	845	261	SKBR3	261	0.235986	1497.05	25.725	4159.25	52.75	0.0125087	0.223477	7	-0.321553	0.203162	211120
211120_DDD_18_N10	Paclitaxel	211120_DDD_18	0.1	Paclitaxel_4	treatment	72	N10	1270	746	524	SKBR3	524	0.412598	1497.05	25.725	4221	78.5	0.018243	0.394355	8	-0.372342	0.176735	211120
211120_DDD_20_M07	Paclitaxel	211120_DDD_20	0.1	Paclitaxel_4	treatment	72	M07	1165	970	195	SKBR3	195	0.167382	1497.05	25.725	4403.25	62.75	0.0140372	0.153345	9	-0.243318	0.220292	211120
211120_DDD_19_M03	Paclitaxel	211120_DDD_19	0.3162	Paclitaxel_3	treatment	72	M03	1226	751	475	SKBR3	475	0.387439	1497.05	25.725	4159.25	52.75	0.0125087	0.37493	7	-0.373713	0.180561	211120
211120_DDD_18_N04	Paclitaxel	211120_DDD_18	0.3162	Paclitaxel_3	treatment	72	N04	1286	777	509	SKBR3	509	0.395801	1497.05	25.725	4221	78.5	0.018243	0.377558	8	-0.355019	0.18408	211120
211120_DDD_20_N10	Paclitaxel	211120_DDD_20	0.3162	Paclitaxel_3	treatment	72	N10	1324	918	406	SKBR3	406	0.306647	1497.05	25.725	4403.25	62.75	0.0140372	0.292609	9	-0.269636	0.208482	211120
211120_DDD_19_M17	Paclitaxel	211120_DDD_19	1	Paclitaxel_2	treatment	72	M17	1072	974	98	SKBR3	98	0.0914179	1497.05	25.725	4159.25	52.75	0.0125087	0.0789092	7	-0.252914	0.234177	211120
211120_DDD_18_M06	Paclitaxel	211120_DDD_18	1	Paclitaxel_2	treatment	72	M06	1320	872	448	SKBR3	448	0.339394	1497.05	25.725	4221	78.5	0.018243	0.321151	8	-0.303301	0.206586	211120
211120_DDD_20_M12	Paclitaxel	211120_DDD_20	1	Paclitaxel_2	treatment	72	M12	1373	940	433	SKBR3	433	0.315368	1497.05	25.725	4403.25	62.75	0.0140372	0.301331	9	-0.258438	0.213479	211120
211120_DDD_19_M12	Paclitaxel	211120_DDD_19	3.1623	Paclitaxel_1	treatment	72	M12	1202	982	220	SKBR3	220	0.183028	1497.05	25.725	4159.25	52.75	0.0125087	0.17052	7	-0.248757	0.2361	211120
211120_DDD_18_N14	Paclitaxel	211120_DDD_18	3.1623	Paclitaxel_1	treatment	72	N14	1261	899	362	SKBR3	362	0.287074	1497.05	25.725	4221	78.5	0.018243	0.268831	8	-0.288949	0.212983	211120
211120_DDD_20_M19	Paclitaxel	211120_DDD_20	3.1623	Paclitaxel_1	treatment	72	M19	1051	744	307	SKBR3	307	0.292103	1497.05	25.725	4403.25	62.75	0.0140372	0.278066	9	-0.361884	0.168966	211120
211120_DDD_19_N10	Paclitaxel	211120_DDD_19	10	Paclitaxel_0	treatment	72	N10	1351	1059	292	SKBR3	292	0.216136	1497.05	25.725	4159.25	52.75	0.0125087	0.203627	7	-0.209287	0.254613	211120
211120_DDD_18_M05	Paclitaxel	211120_DDD_18	10	Paclitaxel_0	treatment	72	M05	1386	926	460	SKBR3	460	0.33189	1497.05	25.725	4221	78.5	0.018243	0.313647	8	-0.274739	0.219379	211120
211120_DDD_20_N12	Paclitaxel	211120_DDD_20	10	Paclitaxel_0	treatment	72	N12	1418	918	500	SKBR3	500	0.352609	1497.05	25.725	4403.25	62.75	0.0140372	0.338572	9	-0.269636	0.208482	211120
211120_Wash_24_M15	BMS-265246	211120_Wash_24	0.001	BMS-265246_8	treatment	72	M15	4344	4286	58	SKBR3-wash	58	0.0133518	1512.83	22.125	4309	70.75	0.0163798	-0.00302805	7	0.992924	0.994662	211120
211120_Wash_23_M08	BMS-265246	211120_Wash_23	0.001	BMS-265246_8	treatment	72	M08	4620	4547	73	SKBR3-wash	73	0.0158009	1512.83	22.125	4169.5	64.25	0.0151434	0.000657466	8	1.1221	1.09054	211120
211120_Wash_22_M09	BMS-265246	211120_Wash_22	0.001	BMS-265246_8	treatment	72	M09	4201	4150	51	SKBR3-wash	51	0.01214	1512.83	22.125	3649	57.25	0.0153793	-0.00323934	9	1.21318	1.1373	211120
211120_Wash_24_M10	BMS-265246	211120_Wash_24	0.0032	BMS-265246_7	treatment	72	M10	4368	4302	66	SKBR3-wash	66	0.0151099	1512.83	22.125	4309	70.75	0.0163798	-0.00126991	7	0.997848	0.998375	211120
211120_Wash_23_N17	BMS-265246	211120_Wash_23	0.0032	BMS-265246_7	treatment	72	N17	4021	3950	71	SKBR3-wash	71	0.0176573	1512.83	22.125	4169.5	64.25	0.0151434	0.0025139	8	0.927401	0.947356	211120
211120_Wash_22_N08	BMS-265246	211120_Wash_22	0.0032	BMS-265246_7	treatment	72	N08	3769	3715	54	SKBR3-wash	54	0.0143274	1512.83	22.125	3649	57.25	0.0153793	-0.0010519	9	1.02842	1.01809	211120
211120_Wash_24_M17	BMS-265246	211120_Wash_24	0.01	BMS-265246_6	treatment	72	M17	4120	4058	62	SKBR3-wash	62	0.0150485	1512.83	22.125	4309	70.75	0.0163798	-0.00133126	7	0.922074	0.94175	211120
211120_Wash_23_M06	BMS-265246	211120_Wash_23	0.01	BMS-265246_6	treatment	72	M06	4306	4212	94	SKBR3-wash	94	0.02183	1512.83	22.125	4169.5	64.25	0.0151434	0.0066866	8	1.01392	1.01019	211120
211120_Wash_22_M21	BMS-265246	211120_Wash_22	0.01	BMS-265246_6	treatment	72	M21	3701	3649	52	SKBR3-wash	52	0.0140503	1512.83	22.125	3649	57.25	0.0153793	-0.00132905	9	1	1	211120
211120_Wash_24_M20	BMS-265246	211120_Wash_24	0.0316	BMS-265246_5	treatment	72	M20	4078	4017	61	SKBR3-wash	61	0.0149583	1512.83	22.125	4309	70.75	0.0163798	-0.00142149	7	0.909192	0.932235	211120
211120_Wash_23_M09	BMS-265246	211120_Wash_23	0.0316	BMS-265246_5	treatment	72	M09	4387	4325	62	SKBR3-wash	62	0.0141327	1512.83	22.125	4169.5	64.25	0.0151434	-0.00101074	8	1.0507	1.03729	211120
211120_Wash_22_N03	BMS-265246	211120_Wash_22	0.0316	BMS-265246_5	treatment	72	N03	3973	3922	51	SKBR3-wash	51	0.0128366	1512.83	22.125	3649	57.25	0.0153793	-0.00254266	9	1.11688	1.07482	211120
211120_Wash_24_N05	BMS-265246	211120_Wash_24	0.1	BMS-265246_4	treatment	72	N05	3825	3751	74	SKBR3-wash	74	0.0193464	1512.83	22.125	4309	70.75	0.0163798	0.00296661	7	0.824508	0.870504	211120
211120_Wash_23_M07	BMS-265246	211120_Wash_23	0.1	BMS-265246_4	treatment	72	M07	3733	3677	56	SKBR3-wash	56	0.0150013	1512.83	22.125	4169.5	64.25	0.0151434	-0.00014206	8	0.835298	0.88188	211120
211120_Wash_22_N17	BMS-265246	211120_Wash_22	0.1	BMS-265246_4	treatment	72	N17	3520	3461	59	SKBR3-wash	59	0.0167614	1512.83	22.125	3649	57.25	0.0153793	0.00138206	9	0.918427	0.948479	211120
211120_Wash_24_M05	BMS-265246	211120_Wash_24	0.3162	BMS-265246_3	treatment	72	M05	3452	3389	63	SKBR3-wash	63	0.0182503	1512.83	22.125	4309	70.75	0.0163798	0.00187049	7	0.705921	0.786493	211120
211120_Wash_23_M13	BMS-265246	211120_Wash_23	0.3162	BMS-265246_3	treatment	72	M13	3661	3607	54	SKBR3-wash	54	0.0147501	1512.83	22.125	4169.5	64.25	0.0151434	-0.000393331	8	0.811338	0.865092	211120
211120_Wash_22_N07	BMS-265246	211120_Wash_22	0.3162	BMS-265246_3	treatment	72	N07	3159	3115	44	SKBR3-wash	44	0.0139285	1512.83	22.125	3649	57.25	0.0153793	-0.00145085	9	0.765769	0.853659	211120
211120_Wash_24_N14	BMS-265246	211120_Wash_24	1	BMS-265246_2	treatment	72	N14	3143	3076	67	SKBR3-wash	67	0.0213172	1512.83	22.125	4309	70.75	0.0163798	0.00493741	7	0.599889	0.713855	211120
211120_Wash_23_N15	BMS-265246	211120_Wash_23	1	BMS-265246_2	treatment	72	N15	2922	2854	68	SKBR3-wash	68	0.0232717	1512.83	22.125	4169.5	64.25	0.0151434	0.00812833	8	0.543378	0.684495	211120
211120_Wash_22_N06	BMS-265246	211120_Wash_22	1	BMS-265246_2	treatment	72	N06	3043	2960	83	SKBR3-wash	83	0.0272757	1512.83	22.125	3649	57.25	0.0153793	0.0118964	9	0.696226	0.811181	211120
211120_Wash_24_M04	BMS-265246	211120_Wash_24	3.1623	BMS-265246_1	treatment	72	M04	2411	2326	85	SKBR3-wash	85	0.0352551	1512.83	22.125	4309	70.75	0.0163798	0.0188753	7	0.329578	0.5398	211120
211120_Wash_23_M22	BMS-265246	211120_Wash_23	3.1623	BMS-265246_1	treatment	72	M22	2294	2231	63	SKBR3-wash	63	0.0274629	1512.83	22.125	4169.5	64.25	0.0151434	0.0123195	8	0.30421	0.535076	211120
211120_Wash_22_N18	BMS-265246	211120_Wash_22	3.1623	BMS-265246_1	treatment	72	N18	1933	1881	52	SKBR3-wash	52	0.0269012	1512.83	22.125	3649	57.25	0.0153793	0.0115219	9	0.187062	0.515484	211120
211120_Wash_24_M08	BMS-265246	211120_Wash_24	10	BMS-265246_0	treatment	72	M08	1570	1504	66	SKBR3-wash	66	0.0420382	1512.83	22.125	4309	70.75	0.0163798	0.0256584	7	-0.00386676	0.349037	211120
211120_Wash_23_N08	BMS-265246	211120_Wash_23	10	BMS-265246_0	treatment	72	N08	1306	1249	57	SKBR3-wash	57	0.0436447	1512.83	22.125	4169.5	64.25	0.0151434	0.0285013	8	-0.122801	0.299556	211120
211120_Wash_22_M13	BMS-265246	211120_Wash_22	10	BMS-265246_0	treatment	72	M13	1282	1233	49	SKBR3-wash	49	0.0382215	1512.83	22.125	3649	57.25	0.0153793	0.0228422	9	-0.14872	0.337901	211120
211120_Wash_24_M18	Paclitaxel	211120_Wash_24	0.001	Paclitaxel_8	treatment	72	M18	4610	4539	71	SKBR3-wash	71	0.0154013	1512.83	22.125	4309	70.75	0.0163798	-0.000978498	7	1.07007	1.05338	211120
211120_Wash_23_M20	Paclitaxel	211120_Wash_23	0.001	Paclitaxel_8	treatment	72	M20	4082	4020	62	SKBR3-wash	62	0.0151886	1512.83	22.125	4169.5	64.25	0.0151434	4.52e-05	8	0.950689	0.964144	211120
211120_Wash_22_M22	Paclitaxel	211120_Wash_22	0.001	Paclitaxel_8	treatment	72	M22	3907	3847	60	SKBR3-wash	60	0.0153571	1512.83	22.125	3649	57.25	0.0153793	-2.23e-05	9	1.08495	1.05426	211120
211120_Wash_24_N21	Paclitaxel	211120_Wash_24	0.0032	Paclitaxel_7	treatment	72	N21	2590	2463	127	SKBR3-wash	127	0.0490347	1512.83	22.125	4309	70.75	0.0163798	0.032655	7	0.380933	0.571594	211120
211120_Wash_23_N19	Paclitaxel	211120_Wash_23	0.0032	Paclitaxel_7	treatment	72	N19	2730	2602	128	SKBR3-wash	128	0.0468864	1512.83	22.125	4169.5	64.25	0.0151434	0.031743	8	0.448852	0.624056	211120
211120_Wash_22_N22	Paclitaxel	211120_Wash_22	0.0032	Paclitaxel_7	treatment	72	N22	2394	2261	133	SKBR3-wash	133	0.0555556	1512.83	22.125	3649	57.25	0.0153793	0.0401762	9	0.372092	0.619622	211120
211120_Wash_24_N11	Paclitaxel	211120_Wash_24	0.01	Paclitaxel_6	treatment	72	N11	516	370	146	SKBR3-wash	146	0.282946	1512.83	22.125	4309	70.75	0.0163798	0.266566	7	-0.606446	0.0858668	211120
211120_Wash_23_M16	Paclitaxel	211120_Wash_23	0.01	Paclitaxel_6	treatment	72	M16	923	666	257	SKBR3-wash	257	0.27844	1512.83	22.125	4169.5	64.25	0.0151434	0.263296	8	-0.429326	0.159731	211120
211120_Wash_22_N05	Paclitaxel	211120_Wash_22	0.01	Paclitaxel_6	treatment	72	N05	744	585	159	SKBR3-wash	159	0.21371	1512.83	22.125	3649	57.25	0.0153793	0.19833	9	-0.526677	0.160318	211120
211120_Wash_24_M21	Paclitaxel	211120_Wash_24	0.0316	Paclitaxel_5	treatment	72	M21	390	278	112	SKBR3-wash	112	0.287179	1512.83	22.125	4309	70.75	0.0163798	0.2708	7	-0.674323	0.0645161	211120
211120_Wash_23_N13	Paclitaxel	211120_Wash_23	0.0316	Paclitaxel_5	treatment	72	N13	438	298	140	SKBR3-wash	140	0.319635	1512.83	22.125	4169.5	64.25	0.0151434	0.304491	8	-0.670694	0.0714714	211120
211120_Wash_22_N12	Paclitaxel	211120_Wash_22	0.0316	Paclitaxel_5	treatment	72	N12	323	227	96	SKBR3-wash	96	0.297214	1512.83	22.125	3649	57.25	0.0153793	0.281834	9	-0.775354	0.0622088	211120
211120_Wash_24_M07	Paclitaxel	211120_Wash_24	0.1	Paclitaxel_4	treatment	72	M07	293	215	78	SKBR3-wash	78	0.266212	1512.83	22.125	4309	70.75	0.0163798	0.249832	7	-0.725286	0.0498956	211120
211120_Wash_23_M05	Paclitaxel	211120_Wash_23	0.1	Paclitaxel_4	treatment	72	M05	376	292	84	SKBR3-wash	84	0.223404	1512.83	22.125	4169.5	64.25	0.0151434	0.208261	8	-0.675241	0.0700324	211120
211120_Wash_22_N10	Paclitaxel	211120_Wash_22	0.1	Paclitaxel_4	treatment	72	N10	409	311	98	SKBR3-wash	98	0.239609	1512.83	22.125	3649	57.25	0.0153793	0.224229	9	-0.712166	0.0852288	211120
211120_Wash_24_N10	Paclitaxel	211120_Wash_24	0.3162	Paclitaxel_3	treatment	72	N10	577	346	231	SKBR3-wash	231	0.400347	1512.83	22.125	4309	70.75	0.0163798	0.383967	7	-0.623541	0.0802971	211120
211120_Wash_23_M03	Paclitaxel	211120_Wash_23	0.3162	Paclitaxel_3	treatment	72	M03	411	270	141	SKBR3-wash	141	0.343066	1512.83	22.125	4169.5	64.25	0.0151434	0.327922	8	-0.692177	0.064756	211120
211120_Wash_22_N04	Paclitaxel	211120_Wash_22	0.3162	Paclitaxel_3	treatment	72	N04	473	324	149	SKBR3-wash	149	0.315011	1512.83	22.125	3649	57.25	0.0153793	0.299631	9	-0.702736	0.0887914	211120
211120_Wash_24_M12	Paclitaxel	211120_Wash_24	1	Paclitaxel_2	treatment	72	M12	571	328	243	SKBR3-wash	243	0.425569	1512.83	22.125	4309	70.75	0.0163798	0.409189	7	-0.636627	0.0761197	211120
211120_Wash_23_M17	Paclitaxel	211120_Wash_23	1	Paclitaxel_2	treatment	72	M17	324	251	73	SKBR3-wash	73	0.225309	1512.83	22.125	4169.5	64.25	0.0151434	0.210165	8	-0.707157	0.0601991	211120
211120_Wash_22_M06	Paclitaxel	211120_Wash_22	1	Paclitaxel_2	treatment	72	M06	725	419	306	SKBR3-wash	306	0.422069	1512.83	22.125	3649	57.25	0.0153793	0.40669	9	-0.63604	0.114826	211120
211120_Wash_24_M19	Paclitaxel	211120_Wash_24	3.1623	Paclitaxel_1	treatment	72	M19	424	302	122	SKBR3-wash	122	0.287736	1512.83	22.125	4309	70.75	0.0163798	0.271356	7	-0.655966	0.0700859	211120
211120_Wash_23_M12	Paclitaxel	211120_Wash_23	3.1623	Paclitaxel_1	treatment	72	M12	565	398	167	SKBR3-wash	167	0.295575	1512.83	22.125	4169.5	64.25	0.0151434	0.280432	8	-0.598655	0.0954551	211120
211120_Wash_22_N14	Paclitaxel	211120_Wash_22	3.1623	Paclitaxel_1	treatment	72	N14	549	366	183	SKBR3-wash	183	0.333333	1512.83	22.125	3649	57.25	0.0153793	0.317954	9	-0.672798	0.100301	211120
211120_Wash_24_N12	Paclitaxel	211120_Wash_24	10	Paclitaxel_0	treatment	72	N12	552	404	148	SKBR3-wash	148	0.268116	1512.83	22.125	4309	70.75	0.0163798	0.251736	7	-0.582855	0.0937573	211120
211120_Wash_23_N10	Paclitaxel	211120_Wash_23	10	Paclitaxel_0	treatment	72	N10	534	323	211	SKBR3-wash	211	0.395131	1512.83	22.125	4169.5	64.25	0.0151434	0.379988	8	-0.652047	0.0774673	211120
211120_Wash_22_M05	Paclitaxel	211120_Wash_22	10	Paclitaxel_0	treatment	72	M05	410	260	150	SKBR3-wash	150	0.365854	1512.83	22.125	3649	57.25	0.0153793	0.350474	9	-0.75002	0.0712524	211120

## Sheet: Supp Fig 1d
Barcode	CellLine	TreatmentFile	DesignNumber	Untrt	Time	Well	Date	Cellcount	Count_Hoechst	Count_HoechstLDRpos	coating	Plate	Number	OptiTime	R	C	Conc	pert_type	DrugName	Ctrlcount	Ctrl_C	Ctrl_Count_Hoechst	Ctrl_Count_HoechstLDRpos	Ctrl_Number	Ctrl_R	Day0Cnt	RelCellCnt	RelGrowth	GRvalue
MN20160725_L04	HEK293	1h of OptiPrep.txt	1	0	24	C03	736550	4133	4224	91	N/A	PE-384	1000	1	3	3	0	ctl_vehicle	-	3992.05	12.5	4107.8	114.4	1000	3.5	1317.46	1.03531	1.0527	1.04386
MN20160725_L04	HEK293	1h of OptiPrep.txt	1	0	24	C04	736550	3966	4067	101	N/A	PE-384	1000	1	3	4	0	ctl_vehicle	-	3992.05	12.5	4107.8	114.4	1000	3.5	1317.46	0.993475	0.99026	0.99183
MN20160725_L04	HEK293	1h of OptiPrep.txt	1	0	24	C05	736550	3840	3937	97	N/A	PE-384	1000	1	3	5	0	ctl_vehicle	-	3992.05	12.5	4107.8	114.4	1000	3.5	1317.46	0.961912	0.94315	0.952025
MN20160725_L04	HEK293	1h of OptiPrep.txt	1	0	24	C06	736550	4231	4344	113	N/A	PE-384	1000	1	3	6	0	ctl_vehicle	-	3992.05	12.5	4107.8	114.4	1000	3.5	1317.46	1.05986	1.08934	1.07403
MN20160725_L04	HEK293	1h of OptiPrep.txt	1	0	24	C07	736550	4087	4201	114	N/A	PE-384	1000	1	3	7	0	ctl_vehicle	-	3992.05	12.5	4107.8	114.4	1000	3.5	1317.46	1.02378	1.0355	1.02961
MN20160725_L04	HEK293	1h of OptiPrep.txt	1	0	24	C08	736550	3992	4123	131	N/A	PE-384	1000	1	3	8	0	ctl_vehicle	-	3992.05	12.5	4107.8	114.4	1000	3.5	1317.46	0.999987	0.999981	0.999984
MN20160725_L04	HEK293	1h of OptiPrep.txt	1	0	24	C09	736550	3850	3966	116	N/A	PE-384	1000	1	3	9	0	ctl_vehicle	-	3992.05	12.5	4107.8	114.4	1000	3.5	1317.46	0.964417	0.946889	0.955202
MN20160725_L04	HEK293	1h of OptiPrep.txt	1	0	24	C10	736550	4043	4147	104	N/A	PE-384	1000	1	3	10	0	ctl_vehicle	-	3992.05	12.5	4107.8	114.4	1000	3.5	1317.46	1.01276	1.01905	1.01592
MN20160725_L04	HEK293	1h of OptiPrep.txt	1	0	24	C11	736550	3875	3976	101	N/A	PE-384	1000	1	3	11	0	ctl_vehicle	-	3992.05	12.5	4107.8	114.4	1000	3.5	1317.46	0.970679	0.956236	0.96313
MN20160725_L04	HEK293	1h of OptiPrep.txt	1	0	24	C12	736550	3932	4057	125	N/A	PE-384	1000	1	3	12	0	ctl_vehicle	-	3992.05	12.5	4107.8	114.4	1000	3.5	1317.46	0.984958	0.977548	0.981136
MN20160725_L04	HEK293	1h of OptiPrep.txt	1	0	24	C13	736550	3841	3923	82	N/A	PE-384	1000	1	3	13	0	ctl_vehicle	-	3992.05	12.5	4107.8	114.4	1000	3.5	1317.46	0.962162	0.943524	0.952343
MN20160725_L04	HEK293	1h of OptiPrep.txt	1	0	24	C14	736550	3990	4113	123	N/A	PE-384	1000	1	3	14	0	ctl_vehicle	-	3992.05	12.5	4107.8	114.4	1000	3.5	1317.46	0.999486	0.999234	0.999358
MN20160725_L04	HEK293	1h of OptiPrep.txt	1	0	24	C15	736550	3673	3793	120	N/A	PE-384	1000	1	3	15	0	ctl_vehicle	-	3992.05	12.5	4107.8	114.4	1000	3.5	1317.46	0.920079	0.880711	0.898505
MN20160725_L04	HEK293	1h of OptiPrep.txt	1	0	24	C16	736550	4039	4136	97	N/A	PE-384	1000	1	3	16	0	ctl_vehicle	-	3992.05	12.5	4107.8	114.4	1000	3.5	1317.46	1.01176	1.01755	1.01467
MN20160725_L04	HEK293	1h of OptiPrep.txt	1	0	24	C17	736550	3544	3650	106	N/A	PE-384	1000	1	3	17	0	ctl_vehicle	-	3992.05	12.5	4107.8	114.4	1000	3.5	1317.46	0.887764	0.832479	0.856536
MN20160725_L04	HEK293	1h of OptiPrep.txt	1	0	24	C18	736550	3715	3816	101	N/A	PE-384	1000	1	3	18	0	ctl_vehicle	-	3992.05	12.5	4107.8	114.4	1000	3.5	1317.46	0.9306	0.896414	0.912049
MN20160725_L04	HEK293	1h of OptiPrep.txt	1	0	24	C19	736550	3478	3570	92	N/A	PE-384	1000	1	3	19	0	ctl_vehicle	-	3992.05	12.5	4107.8	114.4	1000	3.5	1317.46	0.871232	0.807802	0.834842
MN20160725_L04	HEK293	1h of OptiPrep.txt	1	0	24	C20	736550	4524	4653	129	N/A	PE-384	1000	1	3	20	0	ctl_vehicle	-	3992.05	12.5	4107.8	114.4	1000	3.5	1317.46	1.13325	1.19889	1.16271
MN20160725_L04	HEK293	1h of OptiPrep.txt	1	0	24	C21	736550	3598	3764	166	N/A	PE-384	1000	1	3	21	0	ctl_vehicle	-	3992.05	12.5	4107.8	114.4	1000	3.5	1317.46	0.901291	0.852669	0.874173
MN20160725_L04	HEK293	1h of OptiPrep.txt	1	0	24	C22	736550	4263	4414	151	N/A	PE-384	1000	1	3	22	0	ctl_vehicle	-	3992.05	12.5	4107.8	114.4	1000	3.5	1317.46	1.06787	1.10131	1.08383
MN20160725_L04	HEK293	1h of OptiPrep.txt	1	0	24	D03	736550	4338	4428	90	N/A	PE-384	1000	1	4	3	0	ctl_vehicle	-	3992.05	12.5	4107.8	114.4	1000	3.5	1317.46	1.08666	1.12935	1.10667
MN20160725_L04	HEK293	1h of OptiPrep.txt	1	0	24	D04	736550	3818	3958	140	N/A	PE-384	1000	1	4	4	0	ctl_vehicle	-	3992.05	12.5	4107.8	114.4	1000	3.5	1317.46	0.956401	0.934925	0.945025
MN20160725_L04	HEK293	1h of OptiPrep.txt	1	0	24	D05	736550	4366	4462	96	N/A	PE-384	1000	1	4	5	0	ctl_vehicle	-	3992.05	12.5	4107.8	114.4	1000	3.5	1317.46	1.09367	1.13982	1.11517
MN20160725_L04	HEK293	1h of OptiPrep.txt	1	0	24	D06	736550	3886	4019	133	N/A	PE-384	1000	1	4	6	0	ctl_vehicle	-	3992.05	12.5	4107.8	114.4	1000	3.5	1317.46	0.973435	0.960349	0.966613
MN20160725_L04	HEK293	1h of OptiPrep.txt	1	0	24	D07	736550	3804	3925	121	N/A	PE-384	1000	1	4	7	0	ctl_vehicle	-	3992.05	12.5	4107.8	114.4	1000	3.5	1317.46	0.952894	0.92969	0.940563
MN20160725_L04	HEK293	1h of OptiPrep.txt	1	0	24	D08	736550	4029	4155	126	N/A	PE-384	1000	1	4	8	0	ctl_vehicle	-	3992.05	12.5	4107.8	114.4	1000	3.5	1317.46	1.00926	1.01382	1.01155
MN20160725_L04	HEK293	1h of OptiPrep.txt	1	0	24	D09	736550	4255	4350	95	N/A	PE-384	1000	1	4	9	0	ctl_vehicle	-	3992.05	12.5	4107.8	114.4	1000	3.5	1317.46	1.06587	1.09831	1.08138
MN20160725_L04	HEK293	1h of OptiPrep.txt	1	0	24	D10	736550	4259	4369	110	N/A	PE-384	1000	1	4	10	0	ctl_vehicle	-	3992.05	12.5	4107.8	114.4	1000	3.5	1317.46	1.06687	1.09981	1.0826
MN20160725_L04	HEK293	1h of OptiPrep.txt	1	0	24	D11	736550	4158	4263	105	N/A	PE-384	1000	1	4	11	0	ctl_vehicle	-	3992.05	12.5	4107.8	114.4	1000	3.5	1317.46	1.04157	1.06205	1.05159
MN20160725_L04	HEK293	1h of OptiPrep.txt	1	0	24	D12	736550	3838	3972	134	N/A	PE-384	1000	1	4	12	0	ctl_vehicle	-	3992.05	12.5	4107.8	114.4	1000	3.5	1317.46	0.961411	0.942402	0.951389
MN20160725_L04	HEK293	1h of OptiPrep.txt	1	0	24	D13	736550	4050	4168	118	N/A	PE-384	1000	1	4	13	0	ctl_vehicle	-	3992.05	12.5	4107.8	114.4	1000	3.5	1317.46	1.01452	1.02167	1.0181
MN20160725_L04	HEK293	1h of OptiPrep.txt	1	0	24	D14	736550	3881	4004	123	N/A	PE-384	1000	1	4	14	0	ctl_vehicle	-	3992.05	12.5	4107.8	114.4	1000	3.5	1317.46	0.972182	0.95848	0.96503
MN20160725_L04	HEK293	1h of OptiPrep.txt	1	0	24	D15	736550	4214	4324	110	N/A	PE-384	1000	1	4	15	0	ctl_vehicle	-	3992.05	12.5	4107.8	114.4	1000	3.5	1317.46	1.0556	1.08298	1.06882
MN20160725_L04	HEK293	1h of OptiPrep.txt	1	0	24	D16	736550	4498	4634	136	N/A	PE-384	1000	1	4	16	0	ctl_vehicle	-	3992.05	12.5	4107.8	114.4	1000	3.5	1317.46	1.12674	1.18917	1.15493
MN20160725_L04	HEK293	1h of OptiPrep.txt	1	0	24	D17	736550	4077	4153	76	N/A	PE-384	1000	1	4	17	0	ctl_vehicle	-	3992.05	12.5	4107.8	114.4	1000	3.5	1317.46	1.02128	1.03176	1.02651
MN20160725_L04	HEK293	1h of OptiPrep.txt	1	0	24	D18	736550	3904	4026	122	N/A	PE-384	1000	1	4	18	0	ctl_vehicle	-	3992.05	12.5	4107.8	114.4	1000	3.5	1317.46	0.977944	0.967079	0.972304
MN20160725_L04	HEK293	1h of OptiPrep.txt	1	0	24	D19	736550	4157	4250	93	N/A	PE-384	1000	1	4	19	0	ctl_vehicle	-	3992.05	12.5	4107.8	114.4	1000	3.5	1317.46	1.04132	1.06167	1.05128
MN20160725_L04	HEK293	1h of OptiPrep.txt	1	0	24	D20	736550	4028	4180	152	N/A	PE-384	1000	1	4	20	0	ctl_vehicle	-	3992.05	12.5	4107.8	114.4	1000	3.5	1317.46	1.00901	1.01344	1.01124
MN20160725_L04	HEK293	1h of OptiPrep.txt	1	0	24	D21	736550	4081	4219	138	N/A	PE-384	1000	1	4	21	0	ctl_vehicle	-	3992.05	12.5	4107.8	114.4	1000	3.5	1317.46	1.02228	1.03326	1.02775
MN20160725_L04	HEK293	1h of OptiPrep.txt	1	0	24	D22	736550	3769	3928	159	N/A	PE-384	1000	1	4	22	0	ctl_vehicle	-	3992.05	12.5	4107.8	114.4	1000	3.5	1317.46	0.944126	0.916604	0.92938
MN20160725_L04	HEK293	1h of OptiPrep.txt	1	0	24	E03	736550	4636	4754	118	N/A	PE-384	1000	1	5	3	5	trt_cp	OptiPrep	3992.05	12.5	4107.8	114.4	1000	3.5	1317.46	1.16131	1.24077	1.19603
MN20160725_L04	HEK293	1h of OptiPrep.txt	1	0	24	E04	736550	4008	4116	108	N/A	PE-384	1000	1	5	4	5	trt_cp	OptiPrep	3992.05	12.5	4107.8	114.4	1000	3.5	1317.46	1.004	1.00596	1.00499
MN20160725_L04	HEK293	1h of OptiPrep.txt	1	0	24	E05	736550	4126	4224	98	N/A	PE-384	1000	1	5	5	5	trt_cp	OptiPrep	3992.05	12.5	4107.8	114.4	1000	3.5	1317.46	1.03355	1.05008	1.0417
MN20160725_L04	HEK293	1h of OptiPrep.txt	1	0	24	E06	736550	3501	3595	94	N/A	PE-384	1000	1	5	6	5	trt_cp	OptiPrep	3992.05	12.5	4107.8	114.4	1000	3.5	1317.46	0.876993	0.816402	0.842419
MN20160725_L04	HEK293	1h of OptiPrep.txt	1	0	24	E07	736550	4088	4189	101	N/A	PE-384	1000	1	5	7	5	trt_cp	OptiPrep	3992.05	12.5	4107.8	114.4	1000	3.5	1317.46	1.02404	1.03587	1.02992
MN20160725_L04	HEK293	1h of OptiPrep.txt	1	0	24	E08	736550	4540	4694	154	N/A	PE-384	1000	1	5	8	5	trt_cp	OptiPrep	3992.05	12.5	4107.8	114.4	1000	3.5	1317.46	1.13726	1.20487	1.16749
MN20160725_L04	HEK293	1h of OptiPrep.txt	1	0	24	E09	736550	4217	4324	107	N/A	PE-384	1000	1	5	9	5	trt_cp	OptiPrep	3992.05	12.5	4107.8	114.4	1000	3.5	1317.46	1.05635	1.08411	1.06974
MN20160725_L04	HEK293	1h of OptiPrep.txt	1	0	24	E10	736550	3981	4076	95	N/A	PE-384	1000	1	5	10	5	trt_cp	OptiPrep	3992.05	12.5	4107.8	114.4	1000	3.5	1317.46	0.997232	0.995869	0.996537
MN20160725_L04	HEK293	1h of OptiPrep.txt	1	0	24	E11	736550	4183	4287	104	N/A	PE-384	1000	1	5	11	5	trt_cp	OptiPrep	3992.05	12.5	4107.8	114.4	1000	3.5	1317.46	1.04783	1.07139	1.05929
MN20160725_L04	HEK293	1h of OptiPrep.txt	1	0	24	E12	736550	3851	4003	152	N/A	PE-384	1000	1	5	12	5	trt_cp	OptiPrep	3992.05	12.5	4107.8	114.4	1000	3.5	1317.46	0.964667	0.947263	0.955519
MN20160725_L04	HEK293	1h of OptiPrep.txt	1	0	24	E13	736550	4110	4241	131	N/A	PE-384	1000	1	5	13	5	trt_cp	OptiPrep	3992.05	12.5	4107.8	114.4	1000	3.5	1317.46	1.02955	1.0441	1.03675
MN20160725_L04	HEK293	1h of OptiPrep.txt	1	0	24	E14	736550	4066	4196	130	N/A	PE-384	1000	1	5	14	5	trt_cp	OptiPrep	3992.05	12.5	4107.8	114.4	1000	3.5	1317.46	1.01852	1.02765	1.02308
MN20160725_L04	HEK293	1h of OptiPrep.txt	1	0	24	E15	736550	3933	4058	125	N/A	PE-384	1000	1	5	15	5	trt_cp	OptiPrep	3992.05	12.5	4107.8	114.4	1000	3.5	1317.46	0.985208	0.977922	0.981451
MN20160725_L04	HEK293	1h of OptiPrep.txt	1	0	24	E16	736550	4355	4502	147	N/A	PE-384	1000	1	5	16	5	trt_cp	OptiPrep	3992.05	12.5	4107.8	114.4	1000	3.5	1317.46	1.09092	1.1357	1.11183
MN20160725_L04	HEK293	1h of OptiPrep.txt	1	0	24	E17	736550	3832	3947	115	N/A	PE-384	1000	1	5	17	5	trt_cp	OptiPrep	3992.05	12.5	4107.8	114.4	1000	3.5	1317.46	0.959908	0.940159	0.949481
MN20160725_L04	HEK293	1h of OptiPrep.txt	1	0	24	E18	736550	3887	3991	104	N/A	PE-384	1000	1	5	18	5	trt_cp	OptiPrep	3992.05	12.5	4107.8	114.4	1000	3.5	1317.46	0.973685	0.960723	0.966929
MN20160725_L04	HEK293	1h of OptiPrep.txt	1	0	24	E19	736550	4087	4199	112	N/A	PE-384	1000	1	5	19	5	trt_cp	OptiPrep	3992.05	12.5	4107.8	114.4	1000	3.5	1317.46	1.02378	1.0355	1.02961
MN20160725_L04	HEK293	1h of OptiPrep.txt	1	0	24	E20	736550	4190	4311	121	N/A	PE-384	1000	1	5	20	5	trt_cp	OptiPrep	3992.05	12.5	4107.8	114.4	1000	3.5	1317.46	1.04959	1.07401	1.06144
MN20160725_L04	HEK293	1h of OptiPrep.txt	1	0	24	E21	736550	4461	4592	131	N/A	PE-384	1000	1	5	21	5	trt_cp	OptiPrep	3992.05	12.5	4107.8	114.4	1000	3.5	1317.46	1.11747	1.17534	1.14383
MN20160725_L04	HEK293	1h of OptiPrep.txt	1	0	24	E22	736550	4374	4500	126	N/A	PE-384	1000	1	5	22	5	trt_cp	OptiPrep	3992.05	12.5	4107.8	114.4	1000	3.5	1317.46	1.09568	1.14281	1.11759
[truncated: 660 more rows]

## Sheet: Supp Fig 1e
Barcode	CellLine	TreatmentFile	DesignNumber	Untrt	Time	Well	Date	Cellcount	Count_Hoechst	Count_HoechstLDRpos	coating	Plate	Number	OptiTime	R	C	Conc	pert_type	DrugName	Ctrlcount	Ctrl_C	Ctrl_Count_Hoechst	Ctrl_Count_HoechstLDRpos	Ctrl_Number	Ctrl_R	Day0Cnt	RelCellCnt	RelGrowth	GRvalue
[truncated: 720 more rows]

[truncated: 8 more sheets: Supp Fig 4a, Supp Fig 4b, Supp Fig 5a-c, Supp Fig 5d, Supp Fig 5e, Supp Fig 6a,b, Supp Fig 6c,d, Supp Fig 6e]
